# Supplementary material for: Integrative bioinformatic and experimental analysis reveals prognostic and immunological roles of MEX3 family genes in glioma
Source: Front Immunol. 2026 Jan 14;16:1654036. doi: 10.3389/fimmu.2025.1654036 (PMC12847448; doi:10.3389/fimmu.2025.1654036)
Supplement: Supplementary file 5 [file Table1.xlsx]

## Sheet: Sheet1
	sense	antisense
siMEX3A	5'-GGCAAGGCUGCAAGAUUAATT-3'	5'-UUAAUCUUGCAGCCUUGCCTT-3'
siMEX3B	5'-GCAUCAUUGAGCUCACAGATT-3'	5'-CUGUGAGCUCAAUGAUGCT-3'
siMEX3C	5'-GUGCCAACAAGAUCUGUGATT-3'	5'-UCACAGAUCUUGUUGGCACTT-3'
siMEX3D	5'-CCGAACACUUCUCCAUCAUTT-3'	5'-AUGAUGGAGAAGUGUUCGGTT-3'
