# Supplementary material for: Integrative bioinformatic and experimental analysis reveals prognostic and immunological roles of MEX3 family genes in glioma
Source: Front Immunol. 2026 Jan 14;16:1654036. doi: 10.3389/fimmu.2025.1654036 (PMC12847448; doi:10.3389/fimmu.2025.1654036)
Supplement: Supplementary file 6 [file Table2.xlsx]

## Sheet: Sheet1
	forward	reverse
MEX3A	5'-CAAGCTCTGCGCTCTCTACA-3'	5'-CCTTAATCTTGCAGCCTTGCC-3'
MEX3B	5'-TGAACATGACCGAGTGCGT-3'	5'-TGATTTTACAACCTTGCCGC-3'
MEX3C	5'-GGCCGCCAGGGTTGTAAA-3'	5'-ATGGGCTCTTCACCACGAAC-3'
MEX3D	5'-CCGCAAGAAAAGCGTCAACA-3'	5'-CCTTGATCTTGCAGCCCTGG-3'
18S rRNA	5'-GGCCCTGTAATTGGAATGAG-3'	5'-GCGGGACACTCAGCTAAGAGC-3'
