# Supplementary material for: Integrative bioinformatic and experimental analysis reveals prognostic and immunological roles of MEX3 family genes in glioma
Source: Front Immunol. 2026 Jan 14;16:1654036. doi: 10.3389/fimmu.2025.1654036 (PMC12847448; doi:10.3389/fimmu.2025.1654036)
Supplement: Supplementary file 7 [file Table3.xlsx]

## Sheet: Sheet 1
sample_id	status	x	y
GTEX-1117F-3226-SM-5N9CT	Normal	MEX3A	0.650778
GTEX-111FC-3126-SM-5GZZ2	Normal	MEX3A	0.400527
GTEX-111FC-3326-SM-5GZYV	Normal	MEX3A	0.687044
GTEX-1128S-2726-SM-5H12C	Normal	MEX3A	0.495692
GTEX-1128S-2826-SM-5N9DI	Normal	MEX3A	1.02858
GTEX-117XS-3026-SM-5N9CA	Normal	MEX3A	0.250954
GTEX-117XS-3126-SM-5GIDP	Normal	MEX3A	1.03564
GTEX-1192X-3126-SM-5N9BY	Normal	MEX3A	0.887511
GTEX-1192X-3226-SM-5987D	Normal	MEX3A	1.07038
GTEX-11DXW-1026-SM-5H11K	Normal	MEX3A	1.02858
GTEX-11DXW-1126-SM-5H12Q	Normal	MEX3A	0.286878
GTEX-11DXY-3226-SM-5GIDE	Normal	MEX3A	0.250954
GTEX-11DZ1-2926-SM-5A5KI	Normal	MEX3A	1.76975
GTEX-11EI6-2926-SM-5985U	Normal	MEX3A	0.696007
GTEX-11EI6-3026-SM-5GZZO	Normal	MEX3A	0.62293
GTEX-11EMC-3226-SM-5EGKW	Normal	MEX3A	0.298665
GTEX-11EMC-3326-SM-5P9JH	Normal	MEX3A	0.696007
GTEX-11EQ8-2826-SM-5N9C1	Normal	MEX3A	1.8914
GTEX-11GS4-3126-SM-5A5LH	Normal	MEX3A	0.321936
GTEX-11GSO-0011-R2a-SM-57WDF	Normal	MEX3A	0.650778
GTEX-11GSO-0011-R3b-SM-57WB2	Normal	MEX3A	0.344836
GTEX-11GSO-2926-SM-5HL73	Normal	MEX3A	0.333419
GTEX-11GSO-3026-SM-5Q5AL	Normal	MEX3A	0.963466
GTEX-11GSP-0011-R10a-SM-5NQ7J	Normal	MEX3A	0.464679
GTEX-11GSP-0011-R11b-SM-5NQ7V	Normal	MEX3A	1.17634
GTEX-11GSP-0011-R5a-SM-57WBE	Normal	MEX3A	0.526084
GTEX-11GSP-0011-R6b-SM-57WBQ	Normal	MEX3A	0.516027
GTEX-11GSP-0011-R7b-SM-57WC3	Normal	MEX3A	0.443614
GTEX-11GSP-0011-R8b-SM-5NQ79	Normal	MEX3A	0.773987
GTEX-11GSP-3126-SM-5A5LL	Normal	MEX3A	1.18905
GTEX-11GSP-3226-SM-5986O	Normal	MEX3A	0.536053
GTEX-11H98-0011-R10b-SM-5NQ98	Normal	MEX3A	0.757041
GTEX-11H98-0011-R11b-SM-5NQ6U	Normal	MEX3A	1.1635
GTEX-11H98-0011-R5b-SM-57WCF	Normal	MEX3A	0.659921
GTEX-11H98-0011-R8a-SM-5NQ8V	Normal	MEX3A	0.333419
GTEX-11NUK-2926-SM-5A5MD	Normal	MEX3A	0.411425
GTEX-11NV4-0011-R5a-SM-5NQ88	Normal	MEX3A	0.378503
GTEX-11NV4-0011-R6a-SM-57WD5	Normal	MEX3A	0.400527
GTEX-11NV4-0011-R7a-SM-57WDH	Normal	MEX3A	0.275004
GTEX-11NV4-2126-SM-5N9DS	Normal	MEX3A	0.21412
GTEX-11O72-2826-SM-5HL6W	Normal	MEX3A	1.15058
GTEX-11O72-2926-SM-5BC4V	Normal	MEX3A	0.454178
GTEX-11OC5-0626-SM-5HL6M	Normal	MEX3A	0.823748
GTEX-11OF3-0011-R11a-SM-57WCR	Normal	MEX3A	1.14405
GTEX-11OF3-0011-R5a-SM-57WB4	Normal	MEX3A	0.321936
GTEX-11OF3-0011-R6b-SM-57WBG	Normal	MEX3A	0.464679
GTEX-11OF3-0011-R7a-SM-57WCG	Normal	MEX3A	0.26304
GTEX-11OF3-0011-R8b-SM-57WCS	Normal	MEX3A	0.565594
GTEX-11OF3-3126-SM-5GU5E	Normal	MEX3A	0.298665
GTEX-11ONC-0011-R1a-SM-57WD4	Normal	MEX3A	0.411425
GTEX-11ONC-0011-R8b-SM-5NQ87	Normal	MEX3A	0.555816
GTEX-11ONC-0011-R9b-SM-5NQ8J	Normal	MEX3A	0.475073
GTEX-11ONC-2926-SM-5P9JM	Normal	MEX3A	0.555816
GTEX-11ONC-3026-SM-5985W	Normal	MEX3A	0.887511
GTEX-11PRG-2826-SM-5BC54	Normal	MEX3A	0.99279
GTEX-11TTK-2826-SM-5GU5K	Normal	MEX3A	1.09761
GTEX-11TTK-2926-SM-5PNYP	Normal	MEX3A	0.400527
GTEX-11TUW-3126-SM-5GU4Y	Normal	MEX3A	0.378503
GTEX-11UD1-0011-R2b-SM-5BC6O	Normal	MEX3A	0.963466
GTEX-11UD1-0011-R3a-SM-5BC6S	Normal	MEX3A	0.575314
GTEX-11UD1-0011-R5b-SM-5P9FP	Normal	MEX3A	0.286878
GTEX-11WQC-0011-R10a-SM-57WCT	Normal	MEX3A	0.584968
GTEX-11WQC-0011-R11b-SM-57WD6	Normal	MEX3A	0.731174
GTEX-11WQC-0011-R5a-SM-5BC74	Normal	MEX3A	0.475073
GTEX-11WQC-0011-R6a-SM-5BC77	Normal	MEX3A	0.356135
GTEX-11WQC-0011-R7b-SM-5BC7A	Normal	MEX3A	0.250954
GTEX-11WQC-0011-R8b-SM-57WCH	Normal	MEX3A	0.505893
GTEX-11WQK-0011-R10a-SM-5BC6R	Normal	MEX3A	1.541
GTEX-11WQK-0011-R11a-SM-5BC6W	Normal	MEX3A	2.42764
GTEX-11WQK-0011-R8a-SM-5BC7C	Normal	MEX3A	0.613537
GTEX-11WQK-0011-R9b-SM-5BC6N	Normal	MEX3A	0.536053
GTEX-11WQK-3026-SM-5EQL6	Normal	MEX3A	1.5656
GTEX-11WQK-3126-SM-5EGI2	Normal	MEX3A	2.25395
GTEX-11ZTS-0011-R1a-SM-5BC71	Normal	MEX3A	0.722454
GTEX-11ZTS-0011-R2b-SM-5BC75	Normal	MEX3A	0.613537
GTEX-11ZTS-0011-R3a-SM-5BC78	Normal	MEX3A	0.356135
GTEX-11ZTS-3226-SM-5EGID	Normal	MEX3A	0.773987
GTEX-11ZU8-0011-R3a-SM-5BC6U	Normal	MEX3A	0.422222
GTEX-11ZU8-0011-R4a-SM-5BC6Y	Normal	MEX3A	0.400527
GTEX-11ZUS-0011-R11b-SM-5BC7B	Normal	MEX3A	0.555816
GTEX-11ZUS-0011-R8a-SM-5BC73	Normal	MEX3A	0.62293
GTEX-11ZUS-0011-R9b-SM-5BC76	Normal	MEX3A	0.454178
GTEX-11ZUS-2826-SM-5EQKW	Normal	MEX3A	0.63226
GTEX-11ZUS-2926-SM-5FQSL	Normal	MEX3A	0.298665
GTEX-11ZVC-0011-R1b-SM-5BC6M	Normal	MEX3A	0.344836
GTEX-11ZVC-0011-R3a-SM-5BC6V	Normal	MEX3A	0.298665
GTEX-11ZVC-0011-R4a-SM-5BC6Z	Normal	MEX3A	0.443614
GTEX-11ZVC-0011-R9a-SM-57WC5	Normal	MEX3A	0.310339
GTEX-12126-0011-R10b-SM-5BC6T	Normal	MEX3A	0.485434
GTEX-12126-0011-R11a-SM-5BC6X	Normal	MEX3A	0.963466
GTEX-12126-0011-R9b-SM-5BC6P	Normal	MEX3A	0.575314
GTEX-12126-0926-SM-5FQTW	Normal	MEX3A	1.18905
GTEX-12126-1026-SM-5P9JJ	Normal	MEX3A	0.356135
GTEX-1212Z-0011-R1b-SM-5BC72	Normal	MEX3A	0.411425
GTEX-12584-0011-R6a-SM-5NQ7C	Normal	MEX3A	0.310339
GTEX-12696-2926-SM-5FQTG	Normal	MEX3A	0.545956
GTEX-12696-3026-SM-5FQTU	Normal	MEX3A	0.286878
GTEX-1269C-3126-SM-5EGI6	Normal	MEX3A	0.856001
GTEX-12WS9-0011-R10a-SM-57WBV	Normal	MEX3A	0.565594
GTEX-12WS9-0011-R2a-SM-5CVNE	Normal	MEX3A	0.411425
GTEX-12WS9-0011-R3a-SM-5CVNF	Normal	MEX3A	0.63226
GTEX-12WS9-0011-R4b-SM-5P9EU	Normal	MEX3A	0.411425
GTEX-12WS9-0011-R5b-SM-5P9EV	Normal	MEX3A	0.641556
GTEX-12WS9-0011-R6a-SM-5P9EW	Normal	MEX3A	0.62293
GTEX-12WS9-2826-SM-5FQU9	Normal	MEX3A	1.5656
GTEX-12WSA-0011-R10b-SM-5P9ET	Normal	MEX3A	0.275004
GTEX-12WSA-0011-R2a-SM-57WDK	Normal	MEX3A	0.367373
GTEX-12WSA-0011-R4a-SM-57WB7	Normal	MEX3A	0.411425
GTEX-12WSA-0011-R5b-SM-5GU5I	Normal	MEX3A	0.189038
GTEX-12WSA-0011-R7b-SM-5GU5U	Normal	MEX3A	0.275004
GTEX-12WSA-0011-R8a-SM-5P9EX	Normal	MEX3A	0.298665
GTEX-12WSA-2926-SM-5EQ4D	Normal	MEX3A	0.201631
GTEX-12WSB-0011-R11b-SM-57WBJ	Normal	MEX3A	0.856001
GTEX-12WSB-0011-R1b-SM-5P9EY	Normal	MEX3A	0.344836
GTEX-12WSB-0011-R5b-SM-5GU67	Normal	MEX3A	0.722454
GTEX-12WSB-0011-R6b-SM-5GU6J	Normal	MEX3A	0.422222
GTEX-12WSB-0011-R7b-SM-5GU6V	Normal	MEX3A	0.63226
GTEX-12WSB-3026-SM-59HKM	Normal	MEX3A	1.15058
GTEX-12WSC-0011-R10a-SM-5GU57	Normal	MEX3A	0.201631
GTEX-12WSC-0011-R3a-SM-5P9F1	Normal	MEX3A	0.333419
GTEX-12WSC-0011-R5b-SM-5CVNS	Normal	MEX3A	0.378503
GTEX-12WSC-0011-R7b-SM-5LU9L	Normal	MEX3A	0.545956
GTEX-12WSC-0011-R9a-SM-5GU4U	Normal	MEX3A	0.454178
GTEX-12WSC-2926-SM-5BC5Z	Normal	MEX3A	0.871834
GTEX-12WSC-3026-SM-5GCNF	Normal	MEX3A	0.310339
GTEX-12WSD-0011-R10b-SM-5GU79	Normal	MEX3A	0.163501
GTEX-12WSD-0011-R1b-SM-5LZVY	Normal	MEX3A	0.526084
GTEX-12WSD-0011-R2a-SM-5LZWB	Normal	MEX3A	0.176318
GTEX-12WSD-0011-R3b-SM-5LZWN	Normal	MEX3A	0.378503
GTEX-12WSD-0011-R4b-SM-5LZUA	Normal	MEX3A	0.63226
GTEX-12WSD-0011-R6b-SM-5P9JU	Normal	MEX3A	0.613537
GTEX-12WSD-0011-R7b-SM-5PNWE	Normal	MEX3A	0.298665
GTEX-12WSD-0011-R9a-SM-5GU6W	Normal	MEX3A	0.641556
GTEX-12WSD-3126-SM-5HL7P	Normal	MEX3A	0.604087
GTEX-12WSE-0011-R10b-SM-5P9JV	Normal	MEX3A	0.238793
GTEX-12WSE-0011-R1b-SM-5GU4V	Normal	MEX3A	0.443614
GTEX-12WSE-0011-R6b-SM-5LZV5	Normal	MEX3A	0.62293
GTEX-12WSE-0011-R7a-SM-5PNWF	Normal	MEX3A	0.333419
GTEX-12WSE-2926-SM-5RQJ9	Normal	MEX3A	0.773987
GTEX-12WSF-0011-R10a-SM-5LZVH	Normal	MEX3A	0.422222
GTEX-12WSF-0011-R11a-SM-5LZVT	Normal	MEX3A	1.04263
GTEX-12WSF-0011-R1a-SM-5DUVI	Normal	MEX3A	0.275004
GTEX-12WSF-0011-R3a-SM-5DUW7	Normal	MEX3A	0.356135
GTEX-12WSF-0011-R4b-SM-5HL88	Normal	MEX3A	0.495692
GTEX-12WSF-0011-R5a-SM-5HL8K	Normal	MEX3A	0.333419
GTEX-12WSF-0011-R6b-SM-5HL8W	Normal	MEX3A	0.321936
GTEX-12WSF-0011-R7b-SM-5HL99	Normal	MEX3A	0.250954
GTEX-12WSH-0011-R10a-SM-5LZUS	Normal	MEX3A	0.704867
GTEX-12WSH-0011-R11a-SM-5LZVM	Normal	MEX3A	1.1635
GTEX-12WSH-0011-R1a-SM-5GU5V	Normal	MEX3A	0.669016
GTEX-12WSH-0011-R2a-SM-5GU68	Normal	MEX3A	0.356135
GTEX-12WSH-0011-R9b-SM-5LZUG	Normal	MEX3A	0.910726
GTEX-12WSH-3026-SM-5CVNI	Normal	MEX3A	0.713697
GTEX-12WSH-3126-SM-5LZW8	Normal	MEX3A	1.37853
GTEX-12WSI-0011-R11b-SM-5P9EZ	Normal	MEX3A	0.63226
GTEX-12WSM-0011-R1a-SM-5LZW6	Normal	MEX3A	0.238793
GTEX-12WSM-0011-R6b-SM-5EQ6N	Normal	MEX3A	0.189038
GTEX-12WSM-0011-R7b-SM-5EGLD	Normal	MEX3A	0.201631
GTEX-12WSM-0011-R8a-SM-5DUWJ	Normal	MEX3A	0.641556
GTEX-12WSM-2126-SM-5GCOC	Normal	MEX3A	0.807361
GTEX-12ZZW-0011-R10b-SM-5HL9X	Normal	MEX3A	0.344836
GTEX-12ZZW-0011-R3a-SM-5DUWW	Normal	MEX3A	0.367373
GTEX-12ZZW-0011-R4a-SM-5DUX9	Normal	MEX3A	0.443614
GTEX-12ZZW-0011-R5a-SM-5DUVN	Normal	MEX3A	0.38957
GTEX-12ZZW-0011-R6a-SM-5DUVZ	Normal	MEX3A	0.298665
GTEX-12ZZW-0011-R7a-SM-5DUWC	Normal	MEX3A	0.250954
GTEX-12ZZW-2926-SM-5LZUP	Normal	MEX3A	0.516027
GTEX-12ZZX-0011-R10b-SM-5DUWK	Normal	MEX3A	0.641556
GTEX-12ZZX-0011-R11a-SM-5DUVJ	Normal	MEX3A	1.58015
GTEX-12ZZX-0011-R2a-SM-5EGLG	Normal	MEX3A	0.604087
GTEX-12ZZX-0011-R3b-SM-5EGLH	Normal	MEX3A	0.815589
GTEX-12ZZX-0011-R5a-SM-5HL89	Normal	MEX3A	0.485434
GTEX-12ZZX-0011-R6a-SM-5HL8L	Normal	MEX3A	0.485434
GTEX-12ZZX-0011-R7b-SM-5DUVV	Normal	MEX3A	0.704867
GTEX-12ZZX-0011-R8a-SM-5DUW8	Normal	MEX3A	0.856001
GTEX-12ZZX-2826-SM-5BC6K	Normal	MEX3A	1.35616
GTEX-12ZZX-2926-SM-5GCOQ	Normal	MEX3A	0.59455
GTEX-12ZZY-0011-R10b-SM-5HL7W	Normal	MEX3A	0.356135
GTEX-12ZZY-0011-R5a-SM-5EGL9	Normal	MEX3A	0.545956
GTEX-12ZZY-0011-R6b-SM-5EGLA	Normal	MEX3A	0.411425
GTEX-12ZZY-2926-SM-5DUXO	Normal	MEX3A	1.02858
GTEX-12ZZY-3026-SM-5GCOU	Normal	MEX3A	0.344836
GTEX-12ZZZ-0011-R10a-SM-5P9HC	Normal	MEX3A	0.443614
GTEX-12ZZZ-0011-R3b-SM-5DUXK	Normal	MEX3A	0.505893
GTEX-12ZZZ-0011-R4b-SM-5DUV7	Normal	MEX3A	0.356135
GTEX-12ZZZ-0011-R5a-SM-5EQ4M	Normal	MEX3A	0.63226
GTEX-12ZZZ-0011-R6b-SM-5EQ5B	Normal	MEX3A	0.59455
GTEX-12ZZZ-0011-R7b-SM-5EGLE	Normal	MEX3A	0.286878
GTEX-12ZZZ-3026-SM-5BC67	Normal	MEX3A	0.344836
GTEX-12ZZZ-3126-SM-5LZU6	Normal	MEX3A	0.823748
GTEX-13112-0011-R1b-SM-5HL7K	Normal	MEX3A	0.275004
GTEX-13112-0011-R4b-SM-5DUXL	Normal	MEX3A	0.495692
GTEX-13112-0011-R5b-SM-5DUV8	Normal	MEX3A	0.367373
GTEX-13112-0011-R6b-SM-5DUVK	Normal	MEX3A	0.310339
GTEX-13112-0011-R7b-SM-5DUVW	Normal	MEX3A	0.367373
GTEX-13112-2926-SM-5DUWT	Normal	MEX3A	1.11105
GTEX-1313W-0011-R10b-SM-5DUXA	Normal	MEX3A	0.250954
GTEX-1313W-0011-R1b-SM-5EQ4A	Normal	MEX3A	0.584968
GTEX-1313W-0011-R2a-SM-5EGLF	Normal	MEX3A	0.378503
GTEX-1313W-0011-R3a-SM-5EGLI	Normal	MEX3A	0.356135
GTEX-1313W-0011-R4b-SM-5KLZV	Normal	MEX3A	0.495692
GTEX-1313W-0011-R5b-SM-5L3EP	Normal	MEX3A	0.26304
GTEX-1313W-0011-R6a-SM-5K7XO	Normal	MEX3A	0.485434
GTEX-1313W-0011-R7b-SM-5DUWL	Normal	MEX3A	0.238793
GTEX-1313W-0011-R8a-SM-5DUVM	Normal	MEX3A	0.516027
GTEX-1313W-3026-SM-5LZUZ	Normal	MEX3A	0.926
GTEX-1313W-3126-SM-5LZUI	Normal	MEX3A	0.378503
GTEX-131XH-0011-R10a-SM-5EGLJ	Normal	MEX3A	0.367373
GTEX-131XH-0011-R1a-SM-5DUWA	Normal	MEX3A	0.97085
GTEX-131XH-0011-R2b-SM-5DUVY	Normal	MEX3A	0.485434
GTEX-131XH-0011-R3b-SM-5DUWM	Normal	MEX3A	0.356135
GTEX-131XH-0011-R4b-SM-5DUWB	Normal	MEX3A	0.411425
GTEX-131XH-0011-R6a-SM-5KM2G	Normal	MEX3A	0.443614
GTEX-131XH-0011-R8a-SM-5EGLL	Normal	MEX3A	0.604087
GTEX-131XH-2926-SM-5LZU4	Normal	MEX3A	0.63226
GTEX-131XW-0011-R10a-SM-5DUVA	Normal	MEX3A	0.26304
GTEX-131XW-0011-R11a-SM-5DUV9	Normal	MEX3A	0.367373
GTEX-131XW-0011-R6b-SM-5K7XY	Normal	MEX3A	0.176318
GTEX-131XW-0011-R9a-SM-5N9EO	Normal	MEX3A	0.367373
GTEX-131YS-0011-R10b-SM-5EQ5N	Normal	MEX3A	0.411425
GTEX-131YS-0011-R11b-SM-5EGLM	Normal	MEX3A	1.28094
GTEX-131YS-0011-R1a-SM-5DUXC	Normal	MEX3A	0.321936
GTEX-131YS-0011-R3b-SM-5DUXB	Normal	MEX3A	0.641556
GTEX-131YS-0011-R4a-SM-5DUVL	Normal	MEX3A	0.704867
GTEX-131YS-0011-R7a-SM-5IJDA	Normal	MEX3A	0.38957
GTEX-131YS-0011-R9b-SM-5EQLY	Normal	MEX3A	0.356135
GTEX-131YS-3026-SM-5EGHY	Normal	MEX3A	0.910726
GTEX-131YS-3126-SM-5KLYT	Normal	MEX3A	0.378503
GTEX-132Q8-0011-R10b-SM-5DUWZ	Normal	MEX3A	0.333419
GTEX-132Q8-0011-R2b-SM-5EQ5Z	Normal	MEX3A	0.310339
GTEX-132Q8-0011-R5a-SM-5IJDM	Normal	MEX3A	0.516027
GTEX-132Q8-2926-SM-5IFFP	Normal	MEX3A	1.38408
GTEX-132Q8-3026-SM-5PNVG	Normal	MEX3A	0.378503
GTEX-1399T-0011-R11a-SM-5J2O1	Normal	MEX3A	0.879716
GTEX-1399T-0011-R1b-SM-5DUWN	Normal	MEX3A	0.201631
GTEX-1399T-0011-R2b-SM-5DUXM	Normal	MEX3A	0.21412
GTEX-1399T-0011-R4b-SM-5DUVX	Normal	MEX3A	0.310339
GTEX-1399T-0011-R5b-SM-5IJDK	Normal	MEX3A	0.286878
GTEX-1399T-0011-R8b-SM-5IJD8	Normal	MEX3A	0.464679
GTEX-1399T-3026-SM-5KLZC	Normal	MEX3A	0.321936
GTEX-139T4-0011-R9b-SM-5HL6S	Normal	MEX3A	0.400527
GTEX-139T8-0011-R1a-SM-5HL75	Normal	MEX3A	0.298665
GTEX-139T8-0011-R3b-SM-5HL4R	Normal	MEX3A	0.565594
GTEX-139T8-0011-R4a-SM-5HL54	Normal	MEX3A	0.696007
GTEX-139TS-0011-R10a-SM-5K7TU	Normal	MEX3A	0.298665
GTEX-139TS-0011-R2b-SM-5J1MX	Normal	MEX3A	0.378503
GTEX-139TS-0011-R5b-SM-5J2MZ	Normal	MEX3A	0.565594
GTEX-139TS-0011-R6a-SM-5J2OB	Normal	MEX3A	0.21412
GTEX-139TS-0011-R7a-SM-5K7X7	Normal	MEX3A	0.137501
GTEX-139TS-3126-SM-5LZWX	Normal	MEX3A	0.722454
GTEX-139TT-0011-R11b-SM-5LZV1	Normal	MEX3A	0.799068
GTEX-139TT-0011-R1a-SM-5LZVD	Normal	MEX3A	0.298665
GTEX-139TT-0011-R3b-SM-5K7VL	Normal	MEX3A	0.356135
GTEX-139TT-0011-R5b-SM-5K7W8	Normal	MEX3A	0.238793
GTEX-139TT-0011-R7b-SM-5J2MN	Normal	MEX3A	0.432948
GTEX-139TT-2626-SM-5LZUB	Normal	MEX3A	0.89531
GTEX-139TU-0011-R5b-SM-5L3E1	Normal	MEX3A	0.367373
GTEX-139UC-0011-R11a-SM-5KM3J	Normal	MEX3A	0.526084
GTEX-139UC-0011-R3b-SM-5K7VZ	Normal	MEX3A	0.275004
GTEX-139UC-0011-R4a-SM-5K7XM	Normal	MEX3A	0.38957
GTEX-139UC-0011-R5b-SM-5K7VY	Normal	MEX3A	0.356135
GTEX-139UC-0011-R6b-SM-5K7Z1	Normal	MEX3A	0.321936
GTEX-139UC-0011-R7a-SM-5IJCV	Normal	MEX3A	0.344836
GTEX-139UC-0011-R9a-SM-5K7W7	Normal	MEX3A	0.575314
GTEX-139UC-3126-SM-5J1OY	Normal	MEX3A	0.238793
GTEX-139UC-3226-SM-5N9EZ	Normal	MEX3A	1.09085
GTEX-139UW-0011-R11a-SM-5IJGN	Normal	MEX3A	0.286878
GTEX-139UW-0011-R9b-SM-5LZYT	Normal	MEX3A	0.38957
GTEX-13CF2-0011-R11b-SM-5LZXO	Normal	MEX3A	0.963466
GTEX-13CF2-0011-R1a-SM-5LZY1	Normal	MEX3A	0.356135
GTEX-13CF2-0011-R2a-SM-5L3DC	Normal	MEX3A	0.124327
GTEX-13CF2-0011-R3b-SM-5LZZ6	Normal	MEX3A	0.443614
GTEX-13CF2-0011-R5a-SM-5LZWS	Normal	MEX3A	0.298665
GTEX-13CF2-0011-R7b-SM-5K7UV	Normal	MEX3A	0.137501
GTEX-13CF2-0011-R8b-SM-5IJCX	Normal	MEX3A	0.604087
GTEX-13CIG-0011-R3b-SM-5K7XF	Normal	MEX3A	0.941119
GTEX-13CIG-0011-R5b-SM-5L3F2	Normal	MEX3A	0.565594
GTEX-13CIG-0011-R8b-SM-5LZX5	Normal	MEX3A	0.933562
GTEX-13CIG-0011-R9a-SM-5K7VU	Normal	MEX3A	0.400527
GTEX-13CZV-0011-R10b-SM-5LZYD	Normal	MEX3A	0.38957
GTEX-13CZV-0011-R11b-SM-5N9FN	Normal	MEX3A	0.485434
GTEX-13CZV-0011-R3a-SM-5KM27	Normal	MEX3A	0.443614
GTEX-13CZV-0011-R4b-SM-5J2NY	Normal	MEX3A	0.565594
GTEX-13CZV-0011-R5a-SM-5K7XA	Normal	MEX3A	0.367373
GTEX-13CZV-0011-R7b-SM-5LZXH	Normal	MEX3A	0.21412
GTEX-13CZV-0011-R9a-SM-5LZXT	Normal	MEX3A	0.367373
GTEX-13FHO-0011-R11b-SM-5LZYQ	Normal	MEX3A	1.37293
GTEX-13FHO-0011-R1b-SM-5KLZG	Normal	MEX3A	1.57044
GTEX-13FHO-0011-R3b-SM-5K7YA	Normal	MEX3A	1.29868
GTEX-13FHO-0011-R5b-SM-5LZZ3	Normal	MEX3A	1.20791
GTEX-13FHO-0011-R7b-SM-5LZXD	Normal	MEX3A	0.926
GTEX-13FHO-2926-SM-5L3ES	Normal	MEX3A	1.62761
GTEX-13FHO-3026-SM-5J1O9	Normal	MEX3A	0.604087
GTEX-13FHP-0011-R11b-SM-5LZXP	Normal	MEX3A	1.04965
GTEX-13FHP-0011-R1b-SM-5K7XL	Normal	MEX3A	0.250954
GTEX-13FHP-0011-R5b-SM-5LZY2	Normal	MEX3A	0.250954
GTEX-13FHP-0011-R6b-SM-5LZY6	Normal	MEX3A	0.26304
GTEX-13FHP-0011-R7b-SM-5LZYI	Normal	MEX3A	0.150557
GTEX-13FHP-2926-SM-5IJG9	Normal	MEX3A	0.903017
GTEX-13FHP-3026-SM-5IJBS	Normal	MEX3A	0.422222
GTEX-13FLV-0011-R10b-SM-5LZZ2	Normal	MEX3A	0.545956
GTEX-13FLV-0011-R11a-SM-5LZZ7	Normal	MEX3A	0.575314
GTEX-13FLV-0011-R3b-SM-5LZYP	Normal	MEX3A	0.516027
GTEX-13FLV-0011-R4a-SM-5LZYU	Normal	MEX3A	0.773987
GTEX-13FLV-0011-R5a-SM-5LZWT	Normal	MEX3A	0.432948
GTEX-13FLV-0011-R6a-SM-5KLZ4	Normal	MEX3A	0.495692
GTEX-13FLV-0011-R8a-SM-5LZZE	Normal	MEX3A	0.704867
GTEX-13FLW-0011-R1b-SM-5LZX2	Normal	MEX3A	0.286878
GTEX-13FLW-0011-R5a-SM-5LZX6	Normal	MEX3A	0.333419
GTEX-13FLW-0011-R6b-SM-5L3EN	Normal	MEX3A	0.333419
GTEX-13FLW-0011-R7b-SM-5L3EZ	Normal	MEX3A	0.250954
GTEX-13FLW-0011-R8b-SM-5J1MZ	Normal	MEX3A	0.310339
GTEX-13FLW-1426-SM-5K7YE	Normal	MEX3A	0.238793
GTEX-13FTY-0011-R1a-SM-5LZXE	Normal	MEX3A	0.176318
GTEX-13FTY-0011-R9b-SM-5KM2U	Normal	MEX3A	0.298665
GTEX-13FTZ-0011-R10b-SM-5KLZS	Normal	MEX3A	0.238793
GTEX-13FXS-0011-R10a-SM-5J2MA	Normal	MEX3A	0.443614
GTEX-13FXS-0011-R11a-SM-5L3DM	Normal	MEX3A	1.02858
GTEX-13FXS-0011-R1a-SM-5K7U6	Normal	MEX3A	0.310339
GTEX-13FXS-0011-R2b-SM-5K7XX	Normal	MEX3A	0.38957
GTEX-13FXS-0011-R5b-SM-5LZYE	Normal	MEX3A	0.321936
GTEX-13FXS-0011-R6b-SM-5L3F7	Normal	MEX3A	0.565594
GTEX-13FXS-0011-R8a-SM-5J1MN	Normal	MEX3A	0.565594
GTEX-13FXS-0011-R9a-SM-5K7UI	Normal	MEX3A	0.604087
GTEX-13FXS-3026-SM-5LZYO	Normal	MEX3A	1.24487
GTEX-13G51-0011-R10b-SM-5LZYF	Normal	MEX3A	0.286878
GTEX-13G51-0011-R11b-SM-5J2NE	Normal	MEX3A	0.856001
GTEX-13G51-0011-R1a-SM-5LZYR	Normal	MEX3A	0.687044
GTEX-13G51-0011-R2b-SM-5LZXS	Normal	MEX3A	0.526084
GTEX-13G51-0011-R6b-SM-5LZX4	Normal	MEX3A	0.432948
GTEX-13G51-0011-R7b-SM-5LZXG	Normal	MEX3A	0.226513
GTEX-13G51-3026-SM-5IJB8	Normal	MEX3A	0.575314
GTEX-13G51-3126-SM-5IJG7	Normal	MEX3A	0.97085
GTEX-13IVO-0011-R10a-SM-5LZY3	Normal	MEX3A	0.545956
GTEX-13IVO-0011-R11b-SM-5LZXQ	Normal	MEX3A	2.03212
GTEX-13IVO-0011-R3b-SM-5IJBJ	Normal	MEX3A	0.63226
GTEX-13IVO-0011-R5a-SM-5L3CY	Normal	MEX3A	0.411425
GTEX-13IVO-0011-R8a-SM-5L3DY	Normal	MEX3A	0.757041
GTEX-13IVO-2926-SM-5L3CZ	Normal	MEX3A	0.97085
GTEX-13JUV-0011-R10b-SM-5LZXR	Normal	MEX3A	0.432948
GTEX-13JUV-0011-R11a-SM-5LZYH	Normal	MEX3A	0.926
GTEX-13JUV-0011-R1a-SM-5LZY4	Normal	MEX3A	0.941119
GTEX-13JUV-0011-R6b-SM-5LZYG	Normal	MEX3A	0.298665
GTEX-13JUV-0011-R7b-SM-5LZZG	Normal	MEX3A	0.275004
GTEX-13JUV-0011-R9a-SM-5LZX3	Normal	MEX3A	0.650778
GTEX-13JUV-3026-SM-5K7WX	Normal	MEX3A	1.10434
GTEX-13JVG-0011-R10b-SM-5KM2P	Normal	MEX3A	0.584968
GTEX-13JVG-0011-R11a-SM-5KM53	Normal	MEX3A	0.89531
GTEX-13JVG-0011-R3b-SM-5LZXF	Normal	MEX3A	0.526084
GTEX-13JVG-0011-R4a-SM-5MR4C	Normal	MEX3A	0.464679
GTEX-13JVG-0011-R5a-SM-5MR4O	Normal	MEX3A	0.443614
GTEX-13JVG-0011-R6a-SM-5MR3E	Normal	MEX3A	0.485434
GTEX-13JVG-0011-R7b-SM-5MR3Q	Normal	MEX3A	0.26304
GTEX-13JVG-0011-R8a-SM-5KM3E	Normal	MEX3A	0.704867
GTEX-13JVG-3226-SM-5IJGJ	Normal	MEX3A	0.933562
GTEX-13N1W-0011-R10b-SM-5MR4H	Normal	MEX3A	0.63226
GTEX-13N1W-0011-R11a-SM-5MR3D	Normal	MEX3A	1.29275
GTEX-13N1W-0011-R3a-SM-5MR5E	Normal	MEX3A	1.0072
GTEX-13N1W-0011-R4a-SM-5MR52	Normal	MEX3A	0.999979
GTEX-13N1W-0011-R5b-SM-5MR5Q	Normal	MEX3A	0.782421
GTEX-13N1W-0011-R6a-SM-5MR43	Normal	MEX3A	0.790754
GTEX-13N1W-0011-R9b-SM-5MR4R	Normal	MEX3A	0.310339
GTEX-13N2G-0011-R10a-SM-5MR34	Normal	MEX3A	1.26306
GTEX-13N2G-0011-R11a-SM-5MR3F	Normal	MEX3A	1.04263
GTEX-13N2G-0011-R1b-SM-5MR3G	Normal	MEX3A	0.454178
GTEX-13N2G-0011-R2a-SM-5MR4Q	Normal	MEX3A	0.555816
GTEX-13N2G-0011-R3b-SM-5MR5G	Normal	MEX3A	0.941119
GTEX-13N2G-0011-R4b-SM-5MR54	Normal	MEX3A	0.926
GTEX-13N2G-0011-R5a-SM-5MR33	Normal	MEX3A	1.41683
GTEX-13N2G-0011-R6b-SM-5MR3P	Normal	MEX3A	0.722454
GTEX-13N2G-0011-R9b-SM-5MR4E	Normal	MEX3A	0.63226
GTEX-13NYB-0011-R10a-SM-5KM43	Normal	MEX3A	0.250954
GTEX-13NYB-0011-R1b-SM-5KM4F	Normal	MEX3A	0.189038
GTEX-13NYB-0011-R2a-SM-5MR3C	Normal	MEX3A	0.250954
GTEX-13NYB-0011-R5a-SM-5MR45	Normal	MEX3A	0.344836
GTEX-13NYB-0011-R6b-SM-5MR51	Normal	MEX3A	0.298665
GTEX-13NYB-0011-R7a-SM-5MR5D	Normal	MEX3A	0.400527
GTEX-13NYB-0011-R8a-SM-5KM4R	Normal	MEX3A	0.464679
GTEX-13NYB-3026-SM-5IJD7	Normal	MEX3A	0.333419
GTEX-13NYB-3226-SM-5J2ND	Normal	MEX3A	0.815589
GTEX-13NYC-2826-SM-5K7WR	Normal	MEX3A	0.696007
GTEX-13NYS-0011-R10a-SM-5MR4S	Normal	MEX3A	0.76554
GTEX-13NYS-0011-R11b-SM-5MR4P	Normal	MEX3A	1.46991
GTEX-13NYS-0011-R1b-SM-5MR55	Normal	MEX3A	0.62293
GTEX-13NYS-0011-R3b-SM-5MR41	Normal	MEX3A	0.790754
GTEX-13NYS-0011-R4b-SM-5MR3O	Normal	MEX3A	0.903017
GTEX-13NYS-0011-R5a-SM-5MR4D	Normal	MEX3A	0.790754
GTEX-13NYS-0011-R6b-SM-5MR3R	Normal	MEX3A	0.773987
GTEX-13NYS-0011-R8a-SM-5MR5H	Normal	MEX3A	0.83188
GTEX-13NYS-0011-R9b-SM-5MR44	Normal	MEX3A	0.926
GTEX-13NYS-3126-SM-5KLYV	Normal	MEX3A	0.731174
GTEX-13NZ8-0011-R1b-SM-5KM3V	Normal	MEX3A	0.713697
GTEX-13NZ8-0011-R8b-SM-5KM48	Normal	MEX3A	0.475073
GTEX-13NZ8-3026-SM-5L3D4	Normal	MEX3A	2.09084
GTEX-13NZA-0011-R10b-SM-5KM54	Normal	MEX3A	0.411425
GTEX-13NZA-0011-R11b-SM-5KM4W	Normal	MEX3A	0.887511
GTEX-13NZA-0011-R1b-SM-5LUAF	Normal	MEX3A	0.367373
GTEX-13NZA-0011-R5b-SM-5KM4K	Normal	MEX3A	0.124327
GTEX-13NZA-0011-R8b-SM-5KM2Q	Normal	MEX3A	0.545956
GTEX-13NZA-0011-R9b-SM-5MR5I	Normal	MEX3A	0.411425
GTEX-13O1R-0011-R9b-SM-5KM33	Normal	MEX3A	0.111034
GTEX-13O3O-0011-R10a-SM-5LUA9	Normal	MEX3A	0.400527
GTEX-13O3O-0011-R11b-SM-5KM4G	Normal	MEX3A	0.83188
GTEX-13O3O-0011-R1b-SM-5KM2K	Normal	MEX3A	0.464679
GTEX-13O3O-0011-R3b-SM-5KM3R	Normal	MEX3A	0.475073
GTEX-13O3O-0011-R4b-SM-5KM3F	Normal	MEX3A	0.565594
GTEX-13O3O-0011-R5b-SM-5KM44	Normal	MEX3A	0.250954
GTEX-13O3O-0011-R6b-SM-5P9GY	Normal	MEX3A	0.378503
GTEX-13O3O-0011-R7b-SM-5P9GZ	Normal	MEX3A	0.275004
GTEX-13O3O-0011-R8b-SM-5LUAL	Normal	MEX3A	0.454178
GTEX-13O3O-3026-SM-5KM42	Normal	MEX3A	0.59455
GTEX-13O3O-3126-SM-5KM3H	Normal	MEX3A	0.201631
GTEX-13O3Q-0011-R10b-SM-5KM39	Normal	MEX3A	0.495692
GTEX-13O3Q-0011-R11b-SM-5KM2W	Normal	MEX3A	1.01436
GTEX-13O3Q-0011-R1b-SM-5KM3L	Normal	MEX3A	0.163501
GTEX-13O3Q-0011-R2b-SM-5KM3K	Normal	MEX3A	0.201631
GTEX-13O3Q-0011-R4a-SM-5P9H2	Normal	MEX3A	0.367373
GTEX-13O3Q-0011-R5b-SM-5P9H4	Normal	MEX3A	0.378503
GTEX-13O3Q-0011-R6a-SM-5KM2V	Normal	MEX3A	0.378503
GTEX-13O3Q-0011-R8b-SM-5KM2J	Normal	MEX3A	0.485434
GTEX-13O3Q-2926-SM-5KM45	Normal	MEX3A	0.356135
GTEX-13O3Q-3026-SM-5IJGD	Normal	MEX3A	0.89531
GTEX-13OVH-0011-R11b-SM-5KM4X	Normal	MEX3A	0.97085
GTEX-13OVH-0011-R3a-SM-5KM49	Normal	MEX3A	0.516027
GTEX-13OVH-0011-R4a-SM-5KM3W	Normal	MEX3A	0.475073
GTEX-13OVH-0011-R6b-SM-5LUAX	Normal	MEX3A	0.584968
GTEX-13OVH-0011-R8b-SM-5MR35	Normal	MEX3A	0.516027
GTEX-13OVH-2926-SM-5IJFH	Normal	MEX3A	1.11105
GTEX-13OVH-3026-SM-5MR4N	Normal	MEX3A	0.250954
GTEX-13OVJ-0011-R10b-SM-5L3HT	Normal	MEX3A	1.5059
GTEX-13OVJ-0011-R11a-SM-5P9H8	Normal	MEX3A	1.19535
GTEX-13OVJ-0011-R1b-SM-5L3I6	Normal	MEX3A	0.910726
GTEX-13OVJ-0011-R2b-SM-5L3GP	Normal	MEX3A	0.773987
GTEX-13OVJ-0011-R3b-SM-5P9H6	Normal	MEX3A	1.15703
GTEX-13OVJ-0011-R4b-SM-5P9H5	Normal	MEX3A	0.918387
GTEX-13OVJ-0011-R5a-SM-5P9H7	Normal	MEX3A	0.485434
GTEX-13OVJ-0011-R6b-SM-5L3GH	Normal	MEX3A	1.0566
GTEX-13OVJ-0011-R7a-SM-5L3G1	Normal	MEX3A	0.871834
GTEX-13OVJ-0011-R8b-SM-5L3FS	Normal	MEX3A	0.59455
GTEX-13OVJ-0011-R9b-SM-5L3GD	Normal	MEX3A	0.584968
GTEX-13OVJ-2726-SM-5IJG6	Normal	MEX3A	1.06353
GTEX-13OVJ-2826-SM-5L3GW	Normal	MEX3A	1.11767
GTEX-13OVL-0011-R10a-SM-5L3GS	Normal	MEX3A	0.443614
GTEX-13OVL-0011-R11b-SM-5L3G7	Normal	MEX3A	1.03564
GTEX-13OVL-0011-R1a-SM-5L3H5	Normal	MEX3A	0.62293
GTEX-13OVL-0011-R3b-SM-5L3I8	Normal	MEX3A	0.443614
GTEX-13OVL-0011-R4b-SM-5L3HV	Normal	MEX3A	0.378503
GTEX-13OVL-0011-R5b-SM-5L3FU	Normal	MEX3A	0.38957
GTEX-13OVL-0011-R6a-SM-5L3G4	Normal	MEX3A	0.422222
GTEX-13OVL-0011-R8a-SM-5L3HH	Normal	MEX3A	0.464679
GTEX-13OVL-0011-R9a-SM-5P9GX	Normal	MEX3A	0.286878
GTEX-13OVL-3026-SM-5IJF1	Normal	MEX3A	0.926
GTEX-13OW5-0011-R11b-SM-5L3GG	Normal	MEX3A	1.38408
GTEX-13OW5-0011-R1b-SM-5L3GE	Normal	MEX3A	0.887511
GTEX-13OW5-0011-R4b-SM-5L3HS	Normal	MEX3A	1.12432
GTEX-13OW5-0011-R5b-SM-5L3FR	Normal	MEX3A	0.59455
GTEX-13OW5-0011-R6b-SM-5O9BW	Normal	MEX3A	0.687044
GTEX-13OW5-0011-R8a-SM-5L3GQ	Normal	MEX3A	0.59455
GTEX-13OW5-3126-SM-5MR3Y	Normal	MEX3A	1.15058
GTEX-13OW6-0011-R10a-SM-5L3HE	Normal	MEX3A	0.333419
GTEX-13OW6-0011-R11a-SM-5L3H2	Normal	MEX3A	1.40055
GTEX-13OW6-0011-R1a-SM-5L3HQ	Normal	MEX3A	0.713697
GTEX-13OW6-0011-R2a-SM-5L3HG	Normal	MEX3A	0.613537
GTEX-13OW6-0011-R4a-SM-5O9DX	Normal	MEX3A	0.464679
GTEX-13OW6-0011-R5a-SM-5O9BK	Normal	MEX3A	0.62293
GTEX-13OW6-0011-R7b-SM-5L3H4	Normal	MEX3A	0.485434
GTEX-13OW6-0011-R8a-SM-5L3GF	Normal	MEX3A	0.918387
GTEX-13OW6-2926-SM-5KM29	Normal	MEX3A	0.823748
GTEX-13OW6-3026-SM-5J2MI	Normal	MEX3A	0.378503
GTEX-13OW7-0011-R11a-SM-5O9DY	Normal	MEX3A	0.739854
GTEX-13OW7-0011-R1b-SM-5L3HF	Normal	MEX3A	0.432948
GTEX-13OW7-0011-R3a-SM-5O9DA	Normal	MEX3A	0.454178
GTEX-13OW7-0011-R4b-SM-5O9CX	Normal	MEX3A	0.400527
GTEX-13OW7-0011-R5b-SM-5O9DM	Normal	MEX3A	0.356135
GTEX-13OW7-0011-R8b-SM-5L3HR	Normal	MEX3A	0.83188
GTEX-13OW7-2926-SM-5MR3Z	Normal	MEX3A	0.757041
GTEX-13OW7-3026-SM-5L3GY	Normal	MEX3A	0.275004
GTEX-13OW8-0011-R10a-SM-5L3H6	Normal	MEX3A	0.310339
GTEX-13OW8-0011-R11a-SM-5L3GT	Normal	MEX3A	0.74845
GTEX-13OW8-0011-R1a-SM-5L3HI	Normal	MEX3A	0.464679
GTEX-13OW8-0011-R3a-SM-5L3I4	Normal	MEX3A	0.411425
GTEX-13OW8-0011-R6b-SM-5L3I3	Normal	MEX3A	0.26304
GTEX-13OW8-0011-R7a-SM-5L3FP	Normal	MEX3A	0.226513
GTEX-13OW8-0011-R8a-SM-5L3G5	Normal	MEX3A	0.21412
GTEX-13OW8-2926-SM-5L3FV	Normal	MEX3A	0.604087
GTEX-13PDP-0011-R1a-SM-5PNX5	Normal	MEX3A	0.604087
GTEX-13PDP-0011-R6b-SM-5O9D5	Normal	MEX3A	0.310339
GTEX-13PDP-0011-R8b-SM-5O9CS	Normal	MEX3A	0.59455
GTEX-13PDP-2926-SM-5N9E8	Normal	MEX3A	1.66903
GTEX-13PL6-0011-R5b-SM-5O9BI	Normal	MEX3A	0.367373
GTEX-13PL6-0011-R6a-SM-5O9C5	Normal	MEX3A	0.137501
GTEX-13PL6-0011-R9b-SM-5O9CH	Normal	MEX3A	0.238793
GTEX-13PL6-3126-SM-5LUAR	Normal	MEX3A	0.378503
GTEX-13PLJ-0011-R11b-SM-5O9BS	Normal	MEX3A	0.731174
GTEX-13PLJ-0011-R3a-SM-5O9DT	Normal	MEX3A	0.38957
GTEX-13PLJ-0011-R5a-SM-5O9BG	Normal	MEX3A	0.400527
GTEX-13PLJ-0011-R9b-SM-5O9DV	Normal	MEX3A	0.739854
GTEX-13PVQ-0011-R5b-SM-5O9DI	Normal	MEX3A	0.367373
GTEX-13PVQ-0011-R7a-SM-5L3G3	Normal	MEX3A	0.526084
GTEX-13PVQ-0011-R9b-SM-5LU3B	Normal	MEX3A	0.226513
GTEX-13QIC-0011-R10a-SM-5O9C7	Normal	MEX3A	0.201631
GTEX-13QIC-0011-R11b-SM-5O9BU	Normal	MEX3A	0.871834
GTEX-13QIC-0011-R1a-SM-5O9CJ	Normal	MEX3A	0.604087
GTEX-13QIC-0011-R3a-SM-5P9HT	Normal	MEX3A	0.565594
GTEX-13QIC-0011-R4a-SM-5PNX8	Normal	MEX3A	0.696007
GTEX-13QIC-0011-R8b-SM-5O9CV	Normal	MEX3A	0.356135
GTEX-13QIC-2926-SM-5J2NF	Normal	MEX3A	0.298665
GTEX-13QIC-3026-SM-5LU58	Normal	MEX3A	0.856001
GTEX-13QJC-0011-R2b-SM-5PNUN	Normal	MEX3A	0.367373
GTEX-13QJC-0011-R6a-SM-5S2VI	Normal	MEX3A	0.310339
GTEX-13QJC-0011-R7b-SM-5PNUM	Normal	MEX3A	0.189038
GTEX-13QJC-0011-R8b-SM-5S2U6	Normal	MEX3A	0.516027
GTEX-13RTJ-0011-R10b-SM-5O9CW	Normal	MEX3A	0.310339
GTEX-13RTJ-0011-R11a-SM-5O9CK	Normal	MEX3A	0.807361
GTEX-13RTJ-0011-R1a-SM-5O9D9	Normal	MEX3A	0.856001
GTEX-13RTJ-0011-R2a-SM-5PNW9	Normal	MEX3A	0.367373
GTEX-13RTJ-0011-R3a-SM-5PNX7	Normal	MEX3A	0.505893
GTEX-13RTJ-0011-R4b-SM-5PNX1	Normal	MEX3A	0.773987
GTEX-13RTJ-0011-R7b-SM-5P9JS	Normal	MEX3A	0.38957
GTEX-13RTJ-0011-R8b-SM-5O9DL	Normal	MEX3A	0.464679
GTEX-13RTJ-0011-R9a-SM-5Q5AY	Normal	MEX3A	0.464679
GTEX-13RTJ-3126-SM-5S2Q4	Normal	MEX3A	0.641556
GTEX-13RTL-0011-R1a-SM-5PNZ8	Normal	MEX3A	0.344836
GTEX-13RTL-0011-R3a-SM-5P9JP	Normal	MEX3A	0.378503
GTEX-13RTL-0011-R9a-SM-5Q5BR	Normal	MEX3A	0.0703873
GTEX-13S7M-0011-R10b-SM-5PNZB	Normal	MEX3A	0.485434
GTEX-13S7M-0011-R11b-SM-5P9HU	Normal	MEX3A	0.99279
GTEX-13S7M-0011-R5b-SM-5P9HS	Normal	MEX3A	0.378503
GTEX-13S7M-0011-R6b-SM-5O9D8	Normal	MEX3A	0.226513
GTEX-13S7M-0011-R7a-SM-5O9DK	Normal	MEX3A	0.310339
GTEX-13S7M-0011-R9a-SM-5O9DW	Normal	MEX3A	0.226513
GTEX-13S7M-3026-SM-5S2QQ	Normal	MEX3A	1.17634
GTEX-13S7M-3126-SM-5RQJQ	Normal	MEX3A	0.443614
GTEX-13SLW-0011-R10a-SM-5S2UI	Normal	MEX3A	0.713697
GTEX-13SLW-0011-R11a-SM-5SI8Q	Normal	MEX3A	1.12432
GTEX-13SLW-0011-R1a-SM-5S2W7	Normal	MEX3A	0.495692
GTEX-13SLW-0011-R2b-SM-5O9C6	Normal	MEX3A	0.545956
GTEX-13SLW-0011-R3b-SM-5SI6Y	Normal	MEX3A	0.454178
GTEX-13SLW-0011-R4b-SM-5S2W2	Normal	MEX3A	0.790754
GTEX-13SLW-0011-R5b-SM-5SI6Z	Normal	MEX3A	0.722454
GTEX-13SLW-0011-R8b-SM-5SI64	Normal	MEX3A	0.722454
GTEX-13SLX-0011-R10a-SM-5P9HV	Normal	MEX3A	0.310339
GTEX-13SLX-0011-R11b-SM-5O9C8	Normal	MEX3A	0.948623
GTEX-13SLX-0011-R2b-SM-5S2VP	Normal	MEX3A	0.545956
GTEX-13SLX-0011-R4a-SM-5O9BJ	Normal	MEX3A	0.613537
GTEX-13SLX-0011-R5a-SM-5O9BV	Normal	MEX3A	0.59455
GTEX-13SLX-0011-R6a-SM-5PNX4	Normal	MEX3A	0.757041
GTEX-13SLX-0011-R8b-SM-5PNWZ	Normal	MEX3A	0.678058
GTEX-13SLX-0011-R9b-SM-5SI6X	Normal	MEX3A	0.74845
GTEX-13SLX-3126-SM-5S2Q5	Normal	MEX3A	0.38957
GTEX-13VXU-0011-R11b-SM-5O9DJ	Normal	MEX3A	1.01436
GTEX-13VXU-0011-R3b-SM-5O9CU	Normal	MEX3A	0.485434
GTEX-13VXU-0011-R4b-SM-5O9CI	Normal	MEX3A	0.536053
GTEX-13VXU-0011-R5a-SM-5O9D7	Normal	MEX3A	0.38957
GTEX-13VXU-0011-R6a-SM-5SI71	Normal	MEX3A	0.443614
GTEX-13VXU-0011-R7b-SM-5SI72	Normal	MEX3A	0.454178
GTEX-13VXU-2926-SM-5LU5C	Normal	MEX3A	0.238793
GTEX-13VXU-3026-SM-5LU3K	Normal	MEX3A	1.04965
GTEX-13X6I-0011-R10a-SM-5PNWI	Normal	MEX3A	0.584968
GTEX-13X6I-0011-R11a-SM-5P9HN	Normal	MEX3A	1.275
GTEX-13X6I-0011-R1b-SM-5PNZC	Normal	MEX3A	0.475073
GTEX-13X6I-0011-R2b-SM-5PNWQ	Normal	MEX3A	0.659921
GTEX-13X6I-0011-R3b-SM-5P9HM	Normal	MEX3A	0.613537
GTEX-13X6I-0011-R5a-SM-5PNWW	Normal	MEX3A	0.575314
GTEX-13X6I-0011-R7b-SM-5PNWP	Normal	MEX3A	0.575314
GTEX-13X6I-0011-R8a-SM-5PNZF	Normal	MEX3A	0.536053
GTEX-13X6I-2926-SM-5Q5C3	Normal	MEX3A	1.18271
GTEX-13X6J-0011-R10b-SM-5PNWA	Normal	MEX3A	0.21412
GTEX-13X6J-0011-R11a-SM-5P9HE	Normal	MEX3A	0.696007
GTEX-13X6J-0011-R3b-SM-5P9K5	Normal	MEX3A	0.464679
GTEX-13X6J-0011-R4b-SM-5P9K4	Normal	MEX3A	0.613537
GTEX-13X6J-0011-R5b-SM-5PNWT	Normal	MEX3A	0.286878
GTEX-13X6J-0011-R6a-SM-5PNUB	Normal	MEX3A	0.310339
GTEX-13X6J-0011-R7b-SM-5PNUC	Normal	MEX3A	0.495692
GTEX-13X6J-0011-R8b-SM-5PNUA	Normal	MEX3A	0.411425
GTEX-13X6J-3026-SM-5Q5CU	Normal	MEX3A	0.333419
GTEX-13X6K-0011-R10a-SM-5P9JR	Normal	MEX3A	0.59455
GTEX-13X6K-0011-R11a-SM-5P9F5	Normal	MEX3A	1.29868
GTEX-13X6K-0011-R2b-SM-5P9K3	Normal	MEX3A	0.464679
GTEX-13X6K-0011-R3b-SM-5PNUD	Normal	MEX3A	0.773987
GTEX-13X6K-0011-R4b-SM-5P9HO	Normal	MEX3A	0.713697
GTEX-13X6K-0011-R5b-SM-5PNUE	Normal	MEX3A	0.650778
GTEX-13X6K-0011-R6a-SM-5P9K6	Normal	MEX3A	0.74845
GTEX-13X6K-0011-R7b-SM-5P9K7	Normal	MEX3A	0.495692
GTEX-13X6K-0011-R8b-SM-5PNZ4	Normal	MEX3A	0.584968
GTEX-13X6K-2826-SM-5O9DS	Normal	MEX3A	1.07726
GTEX-1445S-0011-R10a-SM-5PNWB	Normal	MEX3A	0.516027
GTEX-1445S-0011-R2b-SM-5PNUH	Normal	MEX3A	0.238793
GTEX-1445S-0011-R3a-SM-5P9HY	Normal	MEX3A	0.545956
GTEX-1445S-0011-R4a-SM-5PNWN	Normal	MEX3A	0.526084
GTEX-1445S-0011-R5a-SM-5PNUS	Normal	MEX3A	0.536053
GTEX-1445S-0011-R6b-SM-5PNUF	Normal	MEX3A	0.516027
GTEX-1445S-0011-R7b-SM-5PNUG	Normal	MEX3A	0.356135
GTEX-1445S-0011-R8a-SM-5PNWX	Normal	MEX3A	0.62293
GTEX-1445S-3026-SM-5O9BR	Normal	MEX3A	0.464679
GTEX-144FL-3026-SM-5O99C	Normal	MEX3A	0.38957
GTEX-144GL-0011-R11b-SM-5P9F6	Normal	MEX3A	0.790754
GTEX-144GL-0011-R1a-SM-5PNZ5	Normal	MEX3A	0.400527
GTEX-144GL-0011-R3a-SM-5P9HP	Normal	MEX3A	0.731174
GTEX-144GL-0011-R4a-SM-5PNUI	Normal	MEX3A	0.238793
GTEX-144GL-0011-R5b-SM-5PNUJ	Normal	MEX3A	0.26304
GTEX-144GL-0011-R6a-SM-5P9HW	Normal	MEX3A	0.555816
GTEX-144GL-0011-R8a-SM-5Q5B1	Normal	MEX3A	0.298665
GTEX-144GL-2926-SM-5O99F	Normal	MEX3A	0.941119
GTEX-144GL-3026-SM-5Q5CW	Normal	MEX3A	0.422222
GTEX-144GO-0011-R1a-SM-5PNWO	Normal	MEX3A	0.21412
GTEX-144GO-0011-R5a-SM-5PNUR	Normal	MEX3A	0.38957
GTEX-144GO-0011-R6b-SM-5S2V7	Normal	MEX3A	0.26304
GTEX-145LS-0011-R10a-SM-5PNUQ	Normal	MEX3A	0.422222
GTEX-145LS-0011-R1b-SM-5PNUP	Normal	MEX3A	0.536053
GTEX-145LS-0011-R2a-SM-5PNZI	Normal	MEX3A	0.443614
GTEX-145LS-0011-R3a-SM-5S2VJ	Normal	MEX3A	0.411425
GTEX-145LS-0011-R4b-SM-5S2UT	Normal	MEX3A	0.941119
GTEX-145LS-0011-R5a-SM-5SI65	Normal	MEX3A	0.38957
GTEX-145LS-0011-R6b-SM-5PNWL	Normal	MEX3A	0.536053
GTEX-145LS-0011-R7a-SM-5PNWM	Normal	MEX3A	0.356135
GTEX-145LS-0011-R8b-SM-5PNXA	Normal	MEX3A	0.641556
GTEX-145LS-3126-SM-5Q5BY	Normal	MEX3A	0.298665
GTEX-145LU-0011-R10a-SM-5PNWJ	Normal	MEX3A	0.367373
GTEX-145LU-0011-R11b-SM-5P9JX	Normal	MEX3A	0.89531
GTEX-145LU-0011-R1a-SM-5Q5CE	Normal	MEX3A	0.310339
GTEX-145LU-0011-R3a-SM-5P9K2	Normal	MEX3A	0.604087
GTEX-145LU-0011-R9b-SM-5SI66	Normal	MEX3A	0.669016
GTEX-145LU-2626-SM-5LU9Z	Normal	MEX3A	0.903017
GTEX-145MF-2726-SM-5O995	Normal	MEX3A	0.298665
GTEX-145MG-0011-R3b-SM-5SI67	Normal	MEX3A	0.505893
GTEX-145MG-0011-R7b-SM-5P9JY	Normal	MEX3A	0.333419
GTEX-145MG-3026-SM-5RQJA	Normal	MEX3A	0.584968
GTEX-145MG-3126-SM-5Q5D3	Normal	MEX3A	0.696007
GTEX-145MH-0011-R10b-SM-5PNUK	Normal	MEX3A	0.286878
GTEX-145MH-0011-R11a-SM-5P9HQ	Normal	MEX3A	0.63226
GTEX-145MH-0011-R1b-SM-5PNWY	Normal	MEX3A	0.454178
GTEX-145MH-0011-R3b-SM-5P9JQ	Normal	MEX3A	0.38957
GTEX-145MH-0011-R5a-SM-5P9JT	Normal	MEX3A	0.464679
GTEX-145MH-0011-R7a-SM-5PNWH	Normal	MEX3A	0.495692
GTEX-145MH-0011-R8a-SM-5PNUL	Normal	MEX3A	0.344836
GTEX-145MH-2926-SM-5Q5D2	Normal	MEX3A	0.76554
GTEX-145MH-3026-SM-5Q5DZ	Normal	MEX3A	0.356135
GTEX-145MI-0011-R10a-SM-5PNZD	Normal	MEX3A	1.08407
GTEX-145MI-0011-R11a-SM-5P9JZ	Normal	MEX3A	1.23264
GTEX-145MI-0011-R4b-SM-5PNZH	Normal	MEX3A	0.464679
GTEX-145MI-0011-R5a-SM-5Q5B4	Normal	MEX3A	0.250954
GTEX-145MI-0011-R7b-SM-5Q5AZ	Normal	MEX3A	0.0285685
GTEX-145MI-0011-R8b-SM-5PNZ9	Normal	MEX3A	0.63226
GTEX-145MI-3126-SM-5Q5CF	Normal	MEX3A	0.999979
GTEX-14753-0011-R10b-SM-5S2WE	Normal	MEX3A	0.189038
GTEX-14753-0011-R5a-SM-5S2VW	Normal	MEX3A	0.084067
GTEX-14753-0011-R6b-SM-5S2UD	Normal	MEX3A	0.0976133
GTEX-14753-0011-R8b-SM-5S2U1	Normal	MEX3A	0.111034
GTEX-1477Z-0011-R10b-SM-5S2RF	Normal	MEX3A	0.505893
GTEX-1477Z-0011-R3b-SM-5PNX9	Normal	MEX3A	0.495692
GTEX-1477Z-0011-R5b-SM-5PNUO	Normal	MEX3A	0.26304
GTEX-147F4-0011-R10b-SM-5S2WC	Normal	MEX3A	0.443614
GTEX-147F4-0011-R6b-SM-5S2UP	Normal	MEX3A	0.400527
GTEX-147F4-0011-R8b-SM-5S2UN	Normal	MEX3A	0.782421
GTEX-147GR-0011-R10b-SM-5S2UM	Normal	MEX3A	0.454178
GTEX-147GR-0011-R2b-SM-5S2RQ	Normal	MEX3A	0.286878
GTEX-147GR-0011-R4a-SM-5S2V2	Normal	MEX3A	0.422222
GTEX-147GR-0011-R6b-SM-5S2RO	Normal	MEX3A	0.516027
GTEX-147GR-0011-R7a-SM-5S2RP	Normal	MEX3A	0.286878
GTEX-147GR-0011-R9a-SM-5S2UY	Normal	MEX3A	0.687044
GTEX-148VJ-0011-R9b-SM-5SI77	Normal	MEX3A	0.150557
GTEX-14A5I-2826-SM-5SIBF	Normal	MEX3A	0.790754
GTEX-14A5I-2926-SM-5Q5CQ	Normal	MEX3A	0.298665
GTEX-14ABY-0011-R11a-SM-5SI7C	Normal	MEX3A	1.02858
GTEX-14ABY-0011-R4b-SM-5S2VN	Normal	MEX3A	0.669016
GTEX-14ABY-0011-R5b-SM-5SI7B	Normal	MEX3A	0.443614
GTEX-14ABY-0011-R6a-SM-5PNWR	Normal	MEX3A	0.565594
GTEX-14ABY-0011-R9a-SM-5PNZK	Normal	MEX3A	0.704867
GTEX-14ASI-0011-R1b-SM-5S2TY	Normal	MEX3A	0.713697
GTEX-14ASI-0011-R6a-SM-5S2UZ	Normal	MEX3A	0.485434
GTEX-14ASI-0011-R8b-SM-5S2UB	Normal	MEX3A	0.799068
GTEX-14ASI-3026-SM-5S2PN	Normal	MEX3A	0.226513
GTEX-14BIL-0011-R10a-SM-5SI75	Normal	MEX3A	0.344836
GTEX-14BIL-0011-R9a-SM-5SI7A	Normal	MEX3A	0.678058
GTEX-14BIM-0011-R11b-SM-5S2RN	Normal	MEX3A	1.37293
GTEX-14BIM-0011-R3b-SM-5S2RL	Normal	MEX3A	0.475073
GTEX-14BIM-0011-R4b-SM-5S2RK	Normal	MEX3A	0.669016
GTEX-14BIM-0011-R5b-SM-5S2RM	Normal	MEX3A	0.310339
GTEX-14BIM-0011-R6b-SM-5S2VB	Normal	MEX3A	0.400527
GTEX-14BIM-3126-SM-5Q5C7	Normal	MEX3A	1.19535
GTEX-14BIN-0011-R10a-SM-5S2UA	Normal	MEX3A	0.38957
GTEX-14BIN-0011-R11a-SM-5SI79	Normal	MEX3A	1.10434
GTEX-14BIN-0011-R6a-SM-5S2RH	Normal	MEX3A	0.286878
GTEX-14BIN-0011-R9a-SM-5SI76	Normal	MEX3A	0.485434
GTEX-14BIN-3326-SM-5Q5E6	Normal	MEX3A	1.15058
GTEX-14BMV-3026-SM-5S2PQ	Normal	MEX3A	0.565594
GTEX-14DAQ-3026-SM-5S2QZ	Normal	MEX3A	1.11767
GTEX-N7MS-0011-R10A-SM-2HMJK	Normal	MEX3A	0.333419
GTEX-N7MS-0011-R11A-SM-2HMJS	Normal	MEX3A	0.565594
GTEX-N7MS-0011-R1a-SM-2HMJG	Normal	MEX3A	0.333419
GTEX-N7MS-0011-R2a-SM-2HML6	Normal	MEX3A	0.485434
GTEX-N7MS-0011-R3a-SM-5SI8H	Normal	MEX3A	0.475073
GTEX-N7MS-0011-R4a-SM-2HMKW	Normal	MEX3A	0.678058
GTEX-N7MS-0011-R5a-SM-2HMK8	Normal	MEX3A	0.545956
GTEX-N7MS-0011-R6a-SM-2HMJ4	Normal	MEX3A	0.454178
GTEX-N7MS-0011-R7a-SM-2HMKN	Normal	MEX3A	0.400527
GTEX-N7MS-0011-R8a-SM-2YUMK	Normal	MEX3A	0.516027
GTEX-N7MS-2425-SM-26GMD	Normal	MEX3A	0.422222
GTEX-N7MS-2526-SM-26GMA	Normal	MEX3A	0.99279
GTEX-N7MS-2526-SM-26GMR	Normal	MEX3A	0.378503
GTEX-N7MS-2526-SM-2D7W3	Normal	MEX3A	1.08407
GTEX-N7MT-0011-R10A-SM-2I3E1	Normal	MEX3A	0.333419
GTEX-N7MT-0011-R11A-SM-2I3DZ	Normal	MEX3A	0.485434
GTEX-N7MT-0011-R1a-SM-5SI7S	Normal	MEX3A	0.443614
GTEX-N7MT-0011-R2a-SM-2I3GI	Normal	MEX3A	0.356135
GTEX-N7MT-0011-R3a-SM-2I3GC	Normal	MEX3A	0.505893
GTEX-N7MT-0011-R4a-SM-2I3G9	Normal	MEX3A	0.687044
GTEX-N7MT-0011-R6a-SM-2I3G3	Normal	MEX3A	0.367373
GTEX-N7MT-0011-R7a-SM-2I3FZ	Normal	MEX3A	0.356135
GTEX-N7MT-1126-SM-2YUNQ	Normal	MEX3A	0.411425
GTEX-N7MT-1226-SM-26GMC	Normal	MEX3A	1.09761
GTEX-N7MT-1226-SM-26GMT	Normal	MEX3A	0.400527
GTEX-N7MT-1226-SM-2D7W4	Normal	MEX3A	0.948623
GTEX-N7MT-1226-SM-2TC6K	Normal	MEX3A	0.99279
GTEX-NL3H-0011-R10A-SM-2I3E9	Normal	MEX3A	0.739854
GTEX-NL3H-0011-R11A-SM-2I3E6	Normal	MEX3A	1.78243
GTEX-NL3H-0011-R1a-SM-48TDJ	Normal	MEX3A	0.344836
GTEX-NL3H-0011-R3a-SM-2I3GL	Normal	MEX3A	0.641556
GTEX-NL3H-0011-R5a-SM-2I3GB	Normal	MEX3A	0.669016
GTEX-NL3H-0011-R6a-SM-2I3G8	Normal	MEX3A	0.76554
GTEX-NL3H-0011-R7a-SM-2I3G5	Normal	MEX3A	0.641556
GTEX-NL4W-0011-R10A-SM-2I3DY	Normal	MEX3A	0.704867
GTEX-NL4W-0011-R11A-SM-2I3DW	Normal	MEX3A	1.07726
GTEX-NL4W-0011-R5a-SM-2I3GD	Normal	MEX3A	0.59455
GTEX-NL4W-0011-R6a-SM-2I3GA	Normal	MEX3A	0.575314
GTEX-NL4W-0011-R8a-SM-2I3G4	Normal	MEX3A	0.713697
GTEX-NL4W-0011-R9a-SM-2I3G1	Normal	MEX3A	0.62293
GTEX-NPJ7-0011-R10A-SM-2I3E5	Normal	MEX3A	0.432948
GTEX-NPJ7-0011-R11A-SM-2I3E8	Normal	MEX3A	1.16994
GTEX-NPJ7-0011-R1a-SM-3GACT	Normal	MEX3A	0.367373
GTEX-NPJ7-0011-R2a-SM-2I3GF	Normal	MEX3A	0.604087
GTEX-NPJ7-0011-R4a-SM-2I3GJ	Normal	MEX3A	0.400527
GTEX-NPJ7-0011-R6a-SM-2I3G7	Normal	MEX3A	0.475073
GTEX-NPJ7-0011-R8a-SM-2I3G2	Normal	MEX3A	0.495692
GTEX-NPJ7-0011-R9a-SM-2TC5R	Normal	MEX3A	0.21412
GTEX-NPJ7-2726-SM-2I3FT	Normal	MEX3A	0.298665
GTEX-NPJ8-0011-R10A-SM-2YUMO	Normal	MEX3A	0.773987
GTEX-NPJ8-0011-R11A-SM-2YUMS	Normal	MEX3A	1.95608
GTEX-NPJ8-0011-R1a-SM-2HMLC	Normal	MEX3A	0.565594
GTEX-NPJ8-0011-R1a-SM-33HCB	Normal	MEX3A	0.432948
GTEX-NPJ8-0011-R1a-SM-5SI8B	Normal	MEX3A	0.62293
GTEX-NPJ8-0011-R3a-SM-2HMIW	Normal	MEX3A	0.704867
GTEX-NPJ8-0011-R4a-SM-2HML3	Normal	MEX3A	0.59455
GTEX-NPJ8-0011-R5a-SM-2HMJY	Normal	MEX3A	0.978174
GTEX-NPJ8-0011-R6a-SM-2HMKB	Normal	MEX3A	0.669016
GTEX-NPJ8-0011-R7a-SM-2HMJV	Normal	MEX3A	0.411425
GTEX-NPJ8-0011-R8a-SM-2HMLG	Normal	MEX3A	0.807361
GTEX-NPJ8-0011-R9a-SM-2YUN5	Normal	MEX3A	0.454178
GTEX-NPJ8-1526-SM-26GMH	Normal	MEX3A	0.731174
GTEX-NPJ8-1526-SM-26GMY	Normal	MEX3A	0.516027
GTEX-NPJ8-1526-SM-2D7VU	Normal	MEX3A	0.555816
GTEX-NPJ8-2626-SM-26GMI	Normal	MEX3A	1.92597
GTEX-NPJ8-2626-SM-26GMZ	Normal	MEX3A	0.659921
GTEX-NPJ8-2626-SM-2D7W2	Normal	MEX3A	1.51603
GTEX-OHPN-0011-R10A-SM-33HBU	Normal	MEX3A	0.475073
GTEX-OHPN-0011-R10A-SM-5S2U3	Normal	MEX3A	0.659921
GTEX-OHPN-0011-R8A-SM-33HBT	Normal	MEX3A	0.475073
GTEX-OHPN-0011-R9A-SM-2YUMN	Normal	MEX3A	0.378503
GTEX-OHPN-0011-R9A-SM-4DXUH	Normal	MEX3A	0.516027
GTEX-OXRO-0011-R2A-SM-3NB1W	Normal	MEX3A	0.333419
GTEX-OXRO-0011-R9A-SM-3NB1X	Normal	MEX3A	0.464679
GTEX-OXRO-0011-R9A-SM-5S2W3	Normal	MEX3A	0.475073
GTEX-P44G-0011-R10A-SM-2I3FF	Normal	MEX3A	0.575314
GTEX-P44G-0011-R1A-SM-2I3FE	Normal	MEX3A	0.839938
GTEX-P44G-0011-R2A-SM-2XCD2	Normal	MEX3A	0.555816
GTEX-P44G-0011-R3A-SM-2I3FC	Normal	MEX3A	0.650778
GTEX-P44G-0011-R4A-SM-2I3FB	Normal	MEX3A	0.782421
GTEX-P44G-0011-R5A-SM-2I3FA	Normal	MEX3A	0.713697
GTEX-P44G-0011-R7A-SM-2I3F9	Normal	MEX3A	0.659921
GTEX-P44H-0011-R10A-SM-2XCEK	Normal	MEX3A	0.659921
GTEX-P44H-0011-R1A-SM-3NM8J	Normal	MEX3A	0.443614
GTEX-P44H-0011-R3A-SM-2XCEQ	Normal	MEX3A	0.669016
GTEX-P44H-0011-R3A-SM-5SI8A	Normal	MEX3A	0.823748
GTEX-P44H-0011-R4A-SM-2XCEW	Normal	MEX3A	0.739854
GTEX-P44H-0011-R5A-SM-2XCEX	Normal	MEX3A	0.687044
GTEX-P44H-0011-R6A-SM-2XCF3	Normal	MEX3A	0.963466
GTEX-PVOW-0011-R1A-SM-32PL6	Normal	MEX3A	0.565594
GTEX-PVOW-0011-R3A-SM-32PKX	Normal	MEX3A	0.411425
GTEX-PVOW-2526-SM-2XCF7	Normal	MEX3A	0.485434
GTEX-PWO3-0011-R2A-SM-2S1OX	Normal	MEX3A	0.400527
GTEX-Q2AG-0011-R10A-SM-2HMLA	Normal	MEX3A	0.516027
GTEX-Q2AG-0011-R11A-SM-2HMKZ	Normal	MEX3A	1.2265
GTEX-Q2AG-0011-R1A-SM-2HMJI	Normal	MEX3A	0.59455
GTEX-Q2AG-0011-R2A-SM-2HMIT	Normal	MEX3A	0.545956
GTEX-Q2AG-0011-R3A-SM-2HMJ9	Normal	MEX3A	0.443614
GTEX-Q2AG-0011-R4A-SM-2HMKA	Normal	MEX3A	0.464679
GTEX-Q2AG-0011-R5A-SM-2HMJH	Normal	MEX3A	0.536053
GTEX-Q2AG-0011-R6A-SM-2HML7	Normal	MEX3A	0.584968
GTEX-Q2AG-0011-R7A-SM-2HMJP	Normal	MEX3A	0.400527
GTEX-Q2AG-0011-R8A-SM-2HMK5	Normal	MEX3A	0.545956
GTEX-Q2AG-0011-R9A-SM-2HMJ6	Normal	MEX3A	0.238793
GTEX-Q2AG-2826-SM-2HMJQ	Normal	MEX3A	0.815589
GTEX-Q2AG-2926-SM-2HMJ3	Normal	MEX3A	0.555816
GTEX-QDT8-0011-R11A-SM-32PKD	Normal	MEX3A	1.17634
GTEX-QDT8-0011-R5A-SM-32PKN	Normal	MEX3A	0.985488
GTEX-QDT8-0011-R6A-SM-32PKI	Normal	MEX3A	1.70046
GTEX-QDT8-0011-R9A-SM-32PKH	Normal	MEX3A	0.678058
GTEX-QDT8-0011-R9A-SM-5SI8J	Normal	MEX3A	0.545956
GTEX-QDT8-2926-SM-32PKC	Normal	MEX3A	0.773987
GTEX-QDT8-3026-SM-32PKB	Normal	MEX3A	1.40055
GTEX-QMR6-0011-R10A-SM-32PKO	Normal	MEX3A	0.378503
GTEX-QMR6-0011-R11A-SM-32PKK	Normal	MEX3A	0.757041
GTEX-QMR6-0011-R4A-SM-32PKU	Normal	MEX3A	0.26304
GTEX-QMR6-0011-R5A-SM-32PKT	Normal	MEX3A	0.454178
GTEX-QMR6-0011-R6A-SM-32PKP	Normal	MEX3A	0.650778
GTEX-QMR6-0011-R8A-SM-32PKJ	Normal	MEX3A	0.63226
GTEX-QMR6-1326-SM-32PLB	Normal	MEX3A	0.704867
GTEX-QVJO-0011-R10A-SM-2S1QJ	Normal	MEX3A	0.62293
GTEX-QVJO-0011-R1A-SM-2S1QI	Normal	MEX3A	0.782421
GTEX-QVJO-0011-R2A-SM-2S1QK	Normal	MEX3A	0.464679
GTEX-QVJO-0011-R4A-SM-2S1QL	Normal	MEX3A	0.516027
GTEX-QVJO-0011-R5A-SM-2S1QM	Normal	MEX3A	0.555816
GTEX-QVJO-0011-R6A-SM-2S1QN	Normal	MEX3A	0.545956
GTEX-QVJO-0011-R7A-SM-2S1QO	Normal	MEX3A	0.475073
GTEX-QVJO-0011-R8A-SM-447C7	Normal	MEX3A	0.400527
GTEX-QVJO-1325-SM-2S1QX	Normal	MEX3A	1.25095
GTEX-QVUS-0011-R10A-SM-3GIK3	Normal	MEX3A	0.400527
GTEX-QVUS-0011-R3A-SM-3GAFD	Normal	MEX3A	0.400527
GTEX-QVUS-0011-R4A-SM-3GAE7	Normal	MEX3A	0.505893
GTEX-QVUS-0011-R6A-SM-3GACX	Normal	MEX3A	0.38957
GTEX-QVUS-0011-R8A-SM-3GAD7	Normal	MEX3A	0.696007
GTEX-QVUS-2826-SM-3GADB	Normal	MEX3A	0.286878
GTEX-QVUS-2926-SM-3GIJB	Normal	MEX3A	1.23264
GTEX-R55E-0011-R11A-SM-2TC6I	Normal	MEX3A	1.19535
GTEX-R55E-0011-R5A-SM-2TC5N	Normal	MEX3A	0.669016
GTEX-R55E-0011-R7A-SM-2TC5Z	Normal	MEX3A	0.505893
GTEX-R55E-0011-R8A-SM-2TC66	Normal	MEX3A	0.978174
GTEX-R55E-0011-R9A-SM-2TC6C	Normal	MEX3A	0.856001
GTEX-R55E-2526-SM-2TC6H	Normal	MEX3A	0.799068
GTEX-R55F-0011-R5A-SM-2TF5L	Normal	MEX3A	0.59455
GTEX-R55F-0011-R6A-SM-2TF4L	Normal	MEX3A	0.863959
GTEX-R55F-0011-R8A-SM-2TF4F	Normal	MEX3A	0.565594
GTEX-R55F-1226-SM-2TF59	Normal	MEX3A	0.963466
GTEX-R55F-1326-SM-2TF5F	Normal	MEX3A	0.432948
GTEX-R55F-1326-SM-5S2V4	Normal	MEX3A	0.464679
GTEX-RNOR-0011-R1A-SM-5SI8F	Normal	MEX3A	0.422222
GTEX-RNOR-0011-R3A-SM-2TF5J	Normal	MEX3A	0.464679
GTEX-RNOR-0011-R3A-SM-5SI8E	Normal	MEX3A	0.333419
GTEX-RNOR-0011-R4A-SM-3GAD3	Normal	MEX3A	0.89531
GTEX-RNOR-0011-R5A-SM-2TF4J	Normal	MEX3A	0.856001
GTEX-RNOR-0011-R7A-SM-2TF4V	Normal	MEX3A	0.464679
GTEX-RNOR-0011-R9A-SM-2TF52	Normal	MEX3A	1.53608
GTEX-RNOR-2226-SM-2TF5O	Normal	MEX3A	0.933562
GTEX-RNOR-2326-SM-2TF4I	Normal	MEX3A	0.400527
GTEX-RU72-0011-R10A-SM-2TF6D	Normal	MEX3A	0.432948
GTEX-RU72-0011-R11A-SM-2TF6J	Normal	MEX3A	0.879716
GTEX-RU72-0011-R11A-SM-5SI8G	Normal	MEX3A	1.10434
GTEX-RU72-0011-R2A-SM-2TF6O	Normal	MEX3A	0.298665
GTEX-RU72-0011-R5A-SM-2TF6U	Normal	MEX3A	0.545956
GTEX-RU72-0011-R6A-SM-2TF71	Normal	MEX3A	0.275004
GTEX-RU72-0011-R7A-SM-2TF5U	Normal	MEX3A	0.286878
GTEX-RU72-0011-R8A-SM-2TF61	Normal	MEX3A	0.790754
GTEX-RU72-2926-SM-2TF66	Normal	MEX3A	0.926
GTEX-RU72-3026-SM-5SI7Y	Normal	MEX3A	0.400527
GTEX-RVPU-0011-R11A-SM-2XCAF	Normal	MEX3A	0.0703873
GTEX-RVPU-0011-R3A-SM-2XCAE	Normal	MEX3A	0.26304
GTEX-RVPU-0011-R4A-SM-2TF6X	Normal	MEX3A	0.0703873
GTEX-RVPU-0011-R4A-SM-5SI8K	Normal	MEX3A	0.137501
GTEX-RVPU-0011-R6A-SM-2XCAC	Normal	MEX3A	0.084067
GTEX-RVPU-0011-R7A-SM-2XCAB	Normal	MEX3A	0.21412
GTEX-RVPU-0011-R8A-SM-2TF74	Normal	MEX3A	0.137501
GTEX-RVPU-0011-R8A-SM-5SI8I	Normal	MEX3A	0.201631
GTEX-RVPU-0011-R9A-SM-3NM8E	Normal	MEX3A	0.201631
GTEX-RVPV-0011-R11A-SM-2TF6F	Normal	MEX3A	0.63226
GTEX-RVPV-0011-R3A-SM-2TF63	Normal	MEX3A	0.604087
GTEX-RVPV-0011-R5A-SM-2TF69	Normal	MEX3A	0.516027
GTEX-S7PM-0011-R5A-SM-3NM8G	Normal	MEX3A	0.26304
GTEX-S7PM-0011-R6A-SM-3NM8F	Normal	MEX3A	0.286878
GTEX-S7SE-0011-R10A-SM-2XCDF	Normal	MEX3A	0.310339
GTEX-S7SE-0011-R2A-SM-2XCDC	Normal	MEX3A	0.731174
GTEX-S7SE-0011-R4A-SM-2XCDB	Normal	MEX3A	0.807361
GTEX-S7SE-0011-R5A-SM-2XCDA	Normal	MEX3A	0.641556
GTEX-S7SE-0011-R6A-SM-2XCD9	Normal	MEX3A	0.367373
GTEX-S7SE-0011-R7A-SM-2XCDI	Normal	MEX3A	0.26304
GTEX-T2IS-0011-R11A-SM-32QPC	Normal	MEX3A	0.999979
GTEX-T2IS-0011-R2A-SM-32QPF	Normal	MEX3A	0.495692
GTEX-T2IS-0011-R6A-SM-32QP2	Normal	MEX3A	0.516027
GTEX-T2IS-2926-SM-32QPO	Normal	MEX3A	1.08407
GTEX-T2IS-3026-SM-32QPM	Normal	MEX3A	0.238793
GTEX-T5JC-0011-R10A-SM-32PM2	Normal	MEX3A	0.933562
GTEX-T5JC-0011-R11A-SM-32PMB	Normal	MEX3A	1.5059
GTEX-T5JC-0011-R1A-SM-32PM6	Normal	MEX3A	0.565594
GTEX-T5JC-0011-R6A-SM-5SI89	Normal	MEX3A	0.83188
GTEX-T5JC-2326-SM-32PMR	Normal	MEX3A	1.5059
GTEX-T5JC-2426-SM-3NMDB	Normal	MEX3A	0.38957
GTEX-T6MN-0011-R10A-SM-32QP7	Normal	MEX3A	0.333419
GTEX-T6MN-0011-R10A-SM-5CHQC	Normal	MEX3A	0
GTEX-T6MN-0011-R1A-SM-32QOY	Normal	MEX3A	0.321936
GTEX-T6MN-0011-R2A-SM-32QOW	Normal	MEX3A	1.08407
GTEX-T6MN-0011-R4A-SM-32QPG	Normal	MEX3A	0.669016
GTEX-T6MN-0011-R4A-SM-5CHSD	Normal	MEX3A	0
GTEX-T6MN-0011-R5A-SM-32QPD	Normal	MEX3A	0.356135
GTEX-T6MN-0011-R6A-SM-32QP8	Normal	MEX3A	0.367373
GTEX-T6MN-0011-R6A-SM-5CHQD	Normal	MEX3A	0
GTEX-T6MN-0011-R7A-SM-5CHSP	Normal	MEX3A	0
GTEX-T6MN-2626-SM-32PMQ	Normal	MEX3A	0.310339
GTEX-TSE9-0011-R10A-SM-3DB7O	Normal	MEX3A	0.443614
GTEX-TSE9-0011-R1A-SM-3DB7E	Normal	MEX3A	0.333419
GTEX-TSE9-0011-R7A-SM-5CHS2	Normal	MEX3A	0
GTEX-TSE9-0011-R9A-SM-3DB7Q	Normal	MEX3A	0.356135
GTEX-TSE9-2926-SM-5CHQO	Normal	MEX3A	0
GTEX-TSE9-3026-SM-3DB76	Normal	MEX3A	0.333419
GTEX-UTHO-0011-R10A-SM-3GIJQ	Normal	MEX3A	0.298665
GTEX-UTHO-0011-R3A-SM-3GIK8	Normal	MEX3A	0.422222
GTEX-UTHO-0011-R5A-SM-3GIJD	Normal	MEX3A	0.545956
GTEX-UTHO-0011-R6A-SM-3GIJW	Normal	MEX3A	0.807361
GTEX-UTHO-2926-SM-3P5Z9	Normal	MEX3A	1.20162
GTEX-WHSE-0011-R11A-SM-3P5YY	Normal	MEX3A	1.04263
GTEX-WHSE-0011-R1A-SM-3P5ZK	Normal	MEX3A	0.696007
GTEX-WHSE-0011-R2A-SM-3P5ZL	Normal	MEX3A	0.74845
GTEX-WHSE-0011-R3A-SM-3P5ZM	Normal	MEX3A	0.823748
GTEX-WHSE-0011-R4A-SM-3P5ZN	Normal	MEX3A	1.28094
GTEX-WHSE-0011-R5A-SM-3P5ZO	Normal	MEX3A	0.678058
GTEX-WHSE-0011-R6A-SM-3P5ZP	Normal	MEX3A	0.848008
GTEX-WHSE-0011-R7A-SM-3P5YZ	Normal	MEX3A	0.650778
GTEX-WHSE-0011-R8A-SM-3P5Z1	Normal	MEX3A	0.641556
GTEX-WHSE-2926-SM-3NMBG	Normal	MEX3A	0.99279
GTEX-WHSE-3026-SM-3P5ZH	Normal	MEX3A	0.722454
GTEX-WL46-0011-R10A-SM-3MJFQ	Normal	MEX3A	0.21412
GTEX-WL46-0011-R11A-SM-3MJFT	Normal	MEX3A	0.713697
GTEX-WL46-0011-R1A-SM-3LK6M	Normal	MEX3A	0.344836
GTEX-WL46-0011-R2A-SM-3LK6O	Normal	MEX3A	0.454178
GTEX-WL46-0011-R3A-SM-3TW8E	Normal	MEX3A	0.275004
GTEX-WL46-0011-R5A-SM-3LK6V	Normal	MEX3A	0.454178
GTEX-WL46-0011-R6A-SM-3LK6X	Normal	MEX3A	0.731174
GTEX-WL46-0011-R7A-SM-3LK7X	Normal	MEX3A	0.367373
GTEX-WL46-0011-R9A-SM-3MJFP	Normal	MEX3A	0.298665
GTEX-WL46-2826-SM-3LK81	Normal	MEX3A	0.963466
GTEX-WL46-2926-SM-3LK82	Normal	MEX3A	0.26304
GTEX-WVLH-0011-R10A-SM-3MJFM	Normal	MEX3A	0.333419
GTEX-WVLH-0011-R11A-SM-3MJFO	Normal	MEX3A	0.97085
GTEX-WVLH-0011-R1A-SM-4MVOK	Normal	MEX3A	0.310339
GTEX-WVLH-0011-R2A-SM-3MJFJ	Normal	MEX3A	0.495692
GTEX-WVLH-0011-R4A-SM-3MJFS	Normal	MEX3A	0.505893
GTEX-WVLH-0011-R5A-SM-3MJFW	Normal	MEX3A	0.485434
GTEX-WVLH-0011-R6A-SM-3MJFZ	Normal	MEX3A	0.555816
GTEX-WVLH-0011-R7A-SM-3MJFB	Normal	MEX3A	0.367373
GTEX-WVLH-0011-R8A-SM-3MJFC	Normal	MEX3A	0.189038
GTEX-WVLH-2926-SM-3MJG5	Normal	MEX3A	0.839938
GTEX-WVLH-3026-SM-3MJG9	Normal	MEX3A	0.250954
GTEX-WWYW-0011-R10A-SM-3NB35	Normal	MEX3A	0.641556
GTEX-WWYW-0011-R11A-SM-3NB38	Normal	MEX3A	1.22032
GTEX-WWYW-0011-R1A-SM-3TW8G	Normal	MEX3A	0.669016
GTEX-WWYW-0011-R5A-SM-3NB3E	Normal	MEX3A	0.704867
GTEX-WWYW-0011-R6A-SM-3NB3G	Normal	MEX3A	0.722454
GTEX-WWYW-0011-R7A-SM-3NB3H	Normal	MEX3A	1.0072
GTEX-WWYW-3026-SM-3NB36	Normal	MEX3A	1.09085
GTEX-WWYW-3126-SM-3NB39	Normal	MEX3A	0.613537
GTEX-WZTO-0011-R10B-SM-4E3KB	Normal	MEX3A	0.443614
GTEX-WZTO-0011-R11A-SM-4E3K9	Normal	MEX3A	0.99279
GTEX-WZTO-0011-R1B-SM-3NMAR	Normal	MEX3A	0.687044
GTEX-WZTO-0011-R3B-SM-3NMC6	Normal	MEX3A	0.63226
GTEX-WZTO-0011-R4A-SM-3NMC7	Normal	MEX3A	0.485434
GTEX-WZTO-0011-R5B-SM-3NMC5	Normal	MEX3A	0.505893
GTEX-WZTO-0011-R6B-SM-4E3J6	Normal	MEX3A	0.731174
GTEX-WZTO-0011-R7B-SM-4E3IS	Normal	MEX3A	0.38957
GTEX-WZTO-0011-R8A-SM-4E3II	Normal	MEX3A	0.773987
GTEX-WZTO-2826-SM-3NM8P	Normal	MEX3A	1.03564
GTEX-WZTO-2926-SM-3NM9I	Normal	MEX3A	0.367373
GTEX-X261-0011-R10B-SM-4E3JT	Normal	MEX3A	0.613537
GTEX-X261-0011-R11A-SM-4E3JY	Normal	MEX3A	1.18271
GTEX-X261-0011-R5A-SM-3NMB4	Normal	MEX3A	0.516027
GTEX-X261-0011-R6B-SM-4E3J8	Normal	MEX3A	0.584968
GTEX-X261-0011-R7A-SM-4E3JJ	Normal	MEX3A	0.443614
GTEX-X261-0011-R8A-SM-4E3I5	Normal	MEX3A	0.454178
GTEX-X261-3126-SM-4PQZC	Normal	MEX3A	1.08407
GTEX-X4EP-0011-R10B-SM-4QASJ	Normal	MEX3A	1.56071
GTEX-X4EP-0011-R11B-SM-4QASK	Normal	MEX3A	1.64152
GTEX-X4EP-0011-R1A-SM-3P624	Normal	MEX3A	1.84802
GTEX-X4EP-0011-R2B-SM-3P625	Normal	MEX3A	2.04961
GTEX-X4EP-0011-R3A-SM-3P626	Normal	MEX3A	1.80321
GTEX-X4EP-0011-R4B-SM-3P627	Normal	MEX3A	1.96716
GTEX-X4EP-0011-R5A-SM-3P628	Normal	MEX3A	1.19535
GTEX-X4EP-0011-R6A-SM-3P629	Normal	MEX3A	2.02502
GTEX-X4EP-0011-R7B-SM-4PQZW	Normal	MEX3A	1.17634
GTEX-X4EP-0011-R8B-SM-4QASL	Normal	MEX3A	2.35333
GTEX-X4EP-0011-R9B-SM-4QASI	Normal	MEX3A	1.01436
GTEX-X4EP-3026-SM-3P5YP	Normal	MEX3A	1.59457
GTEX-X4XX-0011-R10B-SM-46MWO	Normal	MEX3A	1.03564
GTEX-X4XX-0011-R11A-SM-46MWQ	Normal	MEX3A	1.96351
GTEX-X4XX-0011-R1B-SM-3P622	Normal	MEX3A	0.956073
GTEX-X4XX-0011-R2A-SM-3P623	Normal	MEX3A	1.11767
GTEX-X4XX-0011-R3B-SM-46MWK	Normal	MEX3A	0.856001
GTEX-X4XX-0011-R4B-SM-46MWL	Normal	MEX3A	1.02858
GTEX-X4XX-0011-R5A-SM-46MWN	Normal	MEX3A	1.24487
GTEX-X4XX-0011-R6B-SM-46MWP	Normal	MEX3A	0.933562
GTEX-X4XX-0011-R7A-SM-46MWR	Normal	MEX3A	0.238793
GTEX-X4XX-0011-R8B-SM-46MWM	Normal	MEX3A	0.933562
GTEX-X4XX-2926-SM-3NMB1	Normal	MEX3A	1.91074
GTEX-X4XX-3026-SM-3NMB2	Normal	MEX3A	0.871834
GTEX-X4XY-0011-R10B-SM-46MWS	Normal	MEX3A	0.111034
GTEX-X4XY-0011-R8A-SM-46MVC	Normal	MEX3A	0.0976133
GTEX-X585-0011-R11B-SM-46MUZ	Normal	MEX3A	1.48029
GTEX-X585-0011-R1B-SM-46MVE	Normal	MEX3A	0.545956
GTEX-X585-0011-R2B-SM-46MVF	Normal	MEX3A	0.641556
GTEX-X585-0011-R3B-SM-46MVG	Normal	MEX3A	0.475073
GTEX-X585-0011-R4B-SM-46MVH	Normal	MEX3A	0.59455
GTEX-X585-0011-R5A-SM-46MVI	Normal	MEX3A	0.536053
GTEX-X585-0011-R8A-SM-46MUX	Normal	MEX3A	0.696007
GTEX-X585-3026-SM-46MWF	Normal	MEX3A	0.356135
GTEX-XLM4-0011-R10A-SM-4AT5P	Normal	MEX3A	0.505893
GTEX-XLM4-0011-R11A-SM-4AT46	Normal	MEX3A	0.356135
GTEX-XLM4-0011-R2B-SM-4AT5Z	Normal	MEX3A	0.310339
GTEX-XLM4-0011-R4B-SM-4AT5C	Normal	MEX3A	0.604087
GTEX-XLM4-0011-R6A-SM-4AT4B	Normal	MEX3A	0.650778
GTEX-XLM4-0011-R8A-SM-4AT44	Normal	MEX3A	0.604087
GTEX-XLM4-0011-R9A-SM-4AT45	Normal	MEX3A	0.176318
GTEX-XLM4-2926-SM-4AT59	Normal	MEX3A	1.23881
GTEX-XLM4-3026-SM-4AT6L	Normal	MEX3A	0.250954
GTEX-XMD1-0011-R10A-SM-4AT4A	Normal	MEX3A	0.773987
GTEX-XMD1-0011-R1A-SM-4AT4C	Normal	MEX3A	0.650778
GTEX-XMD1-0011-R2B-SM-4AT5N	Normal	MEX3A	0.454178
GTEX-XMD1-0011-R3B-SM-4AT5R	Normal	MEX3A	0.516027
GTEX-XMD1-0011-R5A-SM-4AT47	Normal	MEX3A	0.650778
GTEX-XMD1-0011-R6A-SM-4AT5K	Normal	MEX3A	0.422222
GTEX-XMD1-0011-R8A-SM-4AT48	Normal	MEX3A	0.613537
GTEX-XMD1-2926-SM-4AT42	Normal	MEX3A	0.400527
GTEX-XOTO-0011-R11B-SM-4B64O	Normal	MEX3A	0.575314
GTEX-XOTO-0011-R1B-SM-4B65C	Normal	MEX3A	0.713697
GTEX-XOTO-0011-R3A-SM-4B64W	Normal	MEX3A	0.505893
GTEX-XOTO-0011-R5A-SM-4B657	Normal	MEX3A	0.464679
GTEX-XOTO-0011-R6B-SM-4B65X	Normal	MEX3A	0.310339
GTEX-XOTO-0011-R7B-SM-4B64R	Normal	MEX3A	0.275004
GTEX-XOTO-0011-R8A-SM-4B65J	Normal	MEX3A	0.495692
GTEX-XOTO-2926-SM-4B65G	Normal	MEX3A	0.516027
GTEX-XOTO-3026-SM-4B65M	Normal	MEX3A	0.432948
GTEX-Y111-2826-SM-4TT3O	Normal	MEX3A	0.83188
GTEX-Y8DK-0011-R10A-SM-4SOK1	Normal	MEX3A	0.275004
GTEX-Y8DK-0011-R11A-SM-4SOK2	Normal	MEX3A	0.871834
GTEX-Y8DK-0011-R1A-SM-4RGLO	Normal	MEX3A	0.226513
GTEX-Y8DK-0011-R3A-SM-4RTW5	Normal	MEX3A	0.422222
GTEX-Y8DK-0011-R5B-SM-4RTW6	Normal	MEX3A	0.545956
GTEX-Y8DK-0011-R6A-SM-4V6EG	Normal	MEX3A	0.454178
GTEX-Y8DK-0826-SM-4TT3T	Normal	MEX3A	0.286878
GTEX-YFC4-0011-R10a-SM-4SOK5	Normal	MEX3A	0.536053
GTEX-YFC4-0011-R11a-SM-4SOK6	Normal	MEX3A	1.01436
GTEX-YFC4-0011-R1a-SM-4V6EH	Normal	MEX3A	0.38957
GTEX-YFC4-0011-R2a-SM-4V6DZ	Normal	MEX3A	0.275004
GTEX-YFC4-0011-R4a-SM-4RGLQ	Normal	MEX3A	0.650778
GTEX-YFC4-0011-R5a-SM-4RGLR	Normal	MEX3A	0.565594
GTEX-YFC4-0011-R6b-SM-4V6E1	Normal	MEX3A	0.659921
GTEX-YFC4-0011-R9a-SM-4SOK4	Normal	MEX3A	0.713697
GTEX-YFC4-3026-SM-5IFJK	Normal	MEX3A	0.941119
GTEX-YJ89-0011-R11a-SM-4SOKA	Normal	MEX3A	0.687044
GTEX-YJ89-0011-R1a-SM-4RGLS	Normal	MEX3A	0.21412
GTEX-YJ89-0011-R2b-SM-4RGLT	Normal	MEX3A	0.150557
GTEX-YJ89-0011-R5a-SM-4V6GM	Normal	MEX3A	0.26304
GTEX-YJ89-0011-R6a-SM-4V6GN	Normal	MEX3A	0.536053
GTEX-YJ89-0011-R7a-SM-4V6GO	Normal	MEX3A	0.226513
GTEX-YJ89-0011-R8b-SM-4SOK8	Normal	MEX3A	0.555816
GTEX-YJ89-0011-R9a-SM-4SOK7	Normal	MEX3A	0.782421
GTEX-YJ89-2926-SM-5P9IT	Normal	MEX3A	0.978174
GTEX-Z93S-0011-R10a-SM-4RGNM	Normal	MEX3A	0.584968
GTEX-Z93S-0011-R11a-SM-4RGNN	Normal	MEX3A	1.12432
GTEX-Z93S-0011-R2a-SM-4RGNG	Normal	MEX3A	0.443614
GTEX-Z93S-0011-R3b-SM-4RGNH	Normal	MEX3A	0.526084
GTEX-Z93S-0011-R5b-SM-4RGNI	Normal	MEX3A	0.422222
GTEX-Z93S-0011-R6b-SM-4RGNJ	Normal	MEX3A	0.63226
GTEX-Z93S-2826-SM-57WBL	Normal	MEX3A	1.25095
GTEX-Z93S-2926-SM-57WB9	Normal	MEX3A	0.411425
GTEX-ZAB4-0011-R10a-SM-4SOKH	Normal	MEX3A	0.495692
GTEX-ZAB4-0011-R11a-SM-4SOKI	Normal	MEX3A	1.31616
GTEX-ZAB4-0011-R2a-SM-4RGNP	Normal	MEX3A	0.545956
GTEX-ZAB4-0011-R3a-SM-4RGNQ	Normal	MEX3A	0.516027
GTEX-ZAB4-0011-R5a-SM-4SOKC	Normal	MEX3A	0.454178
GTEX-ZAB4-0011-R6a-SM-4SOKD	Normal	MEX3A	0.485434
GTEX-ZAB4-0011-R7a-SM-4SOKE	Normal	MEX3A	0.321936
GTEX-ZAB4-0011-R8b-SM-4SOKF	Normal	MEX3A	0.443614
GTEX-ZAB4-0011-R9a-SM-4SOKG	Normal	MEX3A	0.400527
GTEX-ZAB4-2926-SM-57WCV	Normal	MEX3A	1.23881
GTEX-ZAJG-3026-SM-5HL92	Normal	MEX3A	1.87579
GTEX-ZAJG-3126-SM-5HL9J	Normal	MEX3A	0.555816
GTEX-ZAK1-2926-SM-5HL9S	Normal	MEX3A	0.659921
GTEX-ZAK1-3026-SM-5S2MJ	Normal	MEX3A	0.659921
GTEX-ZDXO-0011-R10a-SM-4WWD8	Normal	MEX3A	0.367373
GTEX-ZDXO-0011-R11a-SM-4WWD9	Normal	MEX3A	0.807361
GTEX-ZDXO-0011-R1a-SM-4WKF4	Normal	MEX3A	0.38957
GTEX-ZDXO-0011-R2b-SM-4WKFG	Normal	MEX3A	0.0976133
GTEX-ZDXO-0011-R3a-SM-4WKFS	Normal	MEX3A	0.250954
GTEX-ZDXO-0011-R5a-SM-4WKG5	Normal	MEX3A	0.321936
GTEX-ZDXO-0011-R7a-SM-4WWCU	Normal	MEX3A	0.111034
GTEX-ZDXO-0011-R8a-SM-4WWD7	Normal	MEX3A	0.422222
GTEX-ZDXO-2926-SM-4WKFM	Normal	MEX3A	0.669016
GTEX-ZE7O-0011-R10a-SM-57WAZ	Normal	MEX3A	0.773987
GTEX-ZE7O-0011-R11a-SM-57WBC	Normal	MEX3A	0.918387
GTEX-ZE7O-0011-R1a-SM-57WDM	Normal	MEX3A	0.150557
GTEX-ZE7O-0011-R5a-SM-57WBO	Normal	MEX3A	0.565594
GTEX-ZE7O-0011-R6a-SM-57WCI	Normal	MEX3A	0.378503
GTEX-ZE7O-0011-R7a-SM-57WCU	Normal	MEX3A	0.21412
GTEX-ZE7O-3126-SM-5HL5X	Normal	MEX3A	0.485434
GTEX-ZE9C-0011-R11a-SM-4WKGG	Normal	MEX3A	0.97085
GTEX-ZE9C-0011-R2a-SM-4WKGH	Normal	MEX3A	0.321936
GTEX-ZE9C-0011-R3a-SM-4WKGT	Normal	MEX3A	0.443614
GTEX-ZE9C-0011-R4a-SM-4WKH6	Normal	MEX3A	0.443614
GTEX-ZE9C-0011-R5a-SM-5EGLO	Normal	MEX3A	0.400527
GTEX-ZE9C-0011-R6a-SM-4WWCW	Normal	MEX3A	0.422222
GTEX-ZE9C-0011-R7a-SM-4WWCX	Normal	MEX3A	0.378503
GTEX-ZE9C-0011-R9a-SM-4WWCY	Normal	MEX3A	0.526084
GTEX-ZE9C-3026-SM-4WKHB	Normal	MEX3A	0.613537
GTEX-ZF28-0011-R10a-SM-4WWEH	Normal	MEX3A	0.59455
GTEX-ZF28-0011-R11a-SM-4WWEI	Normal	MEX3A	0.815589
GTEX-ZF28-0011-R1a-SM-4WWD1	Normal	MEX3A	0.321936
GTEX-ZF28-0011-R3a-SM-4WWDA	Normal	MEX3A	0.464679
GTEX-ZF28-0011-R5a-SM-4WWCZ	Normal	MEX3A	0.495692
GTEX-ZF28-0011-R6a-SM-4WKHI	Normal	MEX3A	0.59455
GTEX-ZF28-0011-R7a-SM-4WKF5	Normal	MEX3A	0.26304
GTEX-ZF28-0011-R8a-SM-4WWFW	Normal	MEX3A	0.38957
GTEX-ZF28-2926-SM-4WKG1	Normal	MEX3A	1.09761
GTEX-ZF28-3026-SM-4WKHP	Normal	MEX3A	0.475073
GTEX-ZUA1-0011-R11b-SM-51MTI	Normal	MEX3A	0.963466
GTEX-ZUA1-0011-R1a-SM-4YCE2	Normal	MEX3A	0.575314
GTEX-ZUA1-0011-R3a-SM-4YCEE	Normal	MEX3A	0.584968
GTEX-ZUA1-0011-R5b-SM-51MTG	Normal	MEX3A	0.286878
GTEX-ZUA1-0011-R6b-SM-4YCDD	Normal	MEX3A	0.475073
GTEX-ZUA1-0011-R7b-SM-4YCDP	Normal	MEX3A	0.378503
GTEX-ZUA1-0011-R8b-SM-51MST	Normal	MEX3A	0.411425
GTEX-ZUA1-2926-SM-59HL3	Normal	MEX3A	0.790754
GTEX-ZUA1-3026-SM-59HJC	Normal	MEX3A	0.333419
GTEX-ZV68-0011-R10a-SM-51MT7	Normal	MEX3A	0.333419
GTEX-ZV68-0011-R2a-SM-4YCDK	Normal	MEX3A	0.201631
GTEX-ZV68-0011-R5a-SM-4YCDW	Normal	MEX3A	0.454178
GTEX-ZV68-0011-R6a-SM-51MSR	Normal	MEX3A	0.0976133
GTEX-ZV68-0011-R7a-SM-51MT4	Normal	MEX3A	0.21412
GTEX-ZVT3-0011-R10b-SM-57WB6	Normal	MEX3A	0.464679
GTEX-ZVT3-0011-R11b-SM-57WBI	Normal	MEX3A	0.815589
GTEX-ZVT3-0011-R3b-SM-51MTJ	Normal	MEX3A	0.321936
GTEX-ZVT3-0011-R5a-SM-51MSI	Normal	MEX3A	0.238793
GTEX-ZVT3-0011-R6a-SM-51MSU	Normal	MEX3A	0.286878
GTEX-ZVT3-0011-R7a-SM-57WCO	Normal	MEX3A	0.176318
GTEX-ZVT3-0011-R8b-SM-57WDJ	Normal	MEX3A	0.422222
GTEX-ZVT3-3026-SM-5E43N	Normal	MEX3A	0.275004
GTEX-ZVZQ-0011-R10b-SM-51MRT	Normal	MEX3A	0.310339
GTEX-ZVZQ-0011-R11a-SM-51MS6	Normal	MEX3A	0.799068
GTEX-ZVZQ-0011-R1a-SM-57WBU	Normal	MEX3A	0.310339
GTEX-ZVZQ-0011-R3a-SM-57WC7	Normal	MEX3A	0.443614
GTEX-ZVZQ-0011-R4b-SM-57WCZ	Normal	MEX3A	0.536053
GTEX-ZVZQ-0011-R5b-SM-57WDC	Normal	MEX3A	0.411425
GTEX-ZVZQ-0011-R6b-SM-57WAY	Normal	MEX3A	0.432948
GTEX-ZVZQ-0011-R7b-SM-57WBB	Normal	MEX3A	0.641556
GTEX-ZVZQ-0011-R8a-SM-51MR5	Normal	MEX3A	0.400527
GTEX-ZVZQ-0011-R9a-SM-51MRH	Normal	MEX3A	0.422222
GTEX-ZXG5-0011-R10a-SM-57WDD	Normal	MEX3A	0.411425
GTEX-ZXG5-0011-R5b-SM-57WBN	Normal	MEX3A	0.422222
GTEX-ZXG5-0011-R6a-SM-57WBZ	Normal	MEX3A	0.422222
GTEX-ZXG5-0011-R7b-SM-57WCC	Normal	MEX3A	0.367373
GTEX-ZYFD-2926-SM-5GID9	Normal	MEX3A	0.879716
GTEX-ZYFD-3026-SM-5E44C	Normal	MEX3A	0.879716
GTEX-ZYY3-3026-SM-5GIEJ	Normal	MEX3A	0.782421
GTEX-ZYY3-3126-SM-5SI9L	Normal	MEX3A	0.286878
GTEX-ZZPT-2926-SM-5EQ5S	Normal	MEX3A	1.23264
GTEX-ZZPT-3026-SM-5GZXH	Normal	MEX3A	0.378503
TCGA-02-0047-01	Tumor	MEX3A	4.10517
TCGA-02-0047-01	Tumor	MEX3B	2.16995
TCGA-02-0047-01	Tumor	MEX3C	5.76132
TCGA-02-0047-01	Tumor	MEX3D	4.07383
TCGA-02-0055-01	Tumor	MEX3A	1.13095
TCGA-02-0055-01	Tumor	MEX3B	1.61822
TCGA-02-0055-01	Tumor	MEX3C	4.59155
TCGA-02-0055-01	Tumor	MEX3D	3.78132
TCGA-02-2483-01	Tumor	MEX3A	4.90976
TCGA-02-2483-01	Tumor	MEX3B	3.43566
TCGA-02-2483-01	Tumor	MEX3C	4.87478
TCGA-02-2483-01	Tumor	MEX3D	4.80269
TCGA-02-2485-01	Tumor	MEX3A	4.59692
TCGA-02-2485-01	Tumor	MEX3B	2.70925
TCGA-02-2485-01	Tumor	MEX3C	5.27355
TCGA-02-2485-01	Tumor	MEX3D	5.01566
TCGA-06-0125-01	Tumor	MEX3A	3.59573
TCGA-06-0125-01	Tumor	MEX3B	2.31324
TCGA-06-0125-01	Tumor	MEX3C	5.84873
TCGA-06-0125-01	Tumor	MEX3D	4.58254
TCGA-06-0125-02	Tumor	MEX3A	2.4803
TCGA-06-0125-02	Tumor	MEX3B	1.18271
TCGA-06-0125-02	Tumor	MEX3C	5.48348
TCGA-06-0125-02	Tumor	MEX3D	4.26906
TCGA-06-0129-01	Tumor	MEX3A	5.24297
TCGA-06-0129-01	Tumor	MEX3B	3.94954
TCGA-06-0129-01	Tumor	MEX3C	5.18906
TCGA-06-0129-01	Tumor	MEX3D	4.19379
TCGA-06-0130-01	Tumor	MEX3A	2.12765
TCGA-06-0130-01	Tumor	MEX3B	1.58015
TCGA-06-0130-01	Tumor	MEX3C	4.80838
TCGA-06-0130-01	Tumor	MEX3D	3.86292
TCGA-06-0132-01	Tumor	MEX3A	1.17634
TCGA-06-0132-01	Tumor	MEX3B	1.0566
TCGA-06-0132-01	Tumor	MEX3C	3.84198
TCGA-06-0132-01	Tumor	MEX3D	2.78244
TCGA-06-0138-01	Tumor	MEX3A	2.53106
TCGA-06-0138-01	Tumor	MEX3B	1.44358
TCGA-06-0138-01	Tumor	MEX3C	4.22955
TCGA-06-0138-01	Tumor	MEX3D	3.26151
TCGA-06-0139-01	Tumor	MEX3A	0.696007
TCGA-06-0139-01	Tumor	MEX3B	0.910726
TCGA-06-0139-01	Tumor	MEX3C	3.26303
TCGA-06-0139-01	Tumor	MEX3D	2.50843
TCGA-06-0141-01	Tumor	MEX3A	0.856001
TCGA-06-0141-01	Tumor	MEX3B	1.13748
TCGA-06-0141-01	Tumor	MEX3C	3.41815
TCGA-06-0141-01	Tumor	MEX3D	2.48284
TCGA-06-0152-02	Tumor	MEX3A	3.78976
TCGA-06-0152-02	Tumor	MEX3B	1.03564
TCGA-06-0152-02	Tumor	MEX3C	5.35895
TCGA-06-0152-02	Tumor	MEX3D	4.93026
TCGA-06-0156-01	Tumor	MEX3A	4.28169
TCGA-06-0156-01	Tumor	MEX3B	3.07642
TCGA-06-0156-01	Tumor	MEX3C	4.75892
TCGA-06-0156-01	Tumor	MEX3D	4.21256
TCGA-06-0157-01	Tumor	MEX3A	3.81047
TCGA-06-0157-01	Tumor	MEX3B	1.90304
TCGA-06-0157-01	Tumor	MEX3C	4.9832
TCGA-06-0157-01	Tumor	MEX3D	4.95609
TCGA-06-0158-01	Tumor	MEX3A	3.10267
TCGA-06-0158-01	Tumor	MEX3B	2.14403
TCGA-06-0158-01	Tumor	MEX3C	5.35047
TCGA-06-0158-01	Tumor	MEX3D	4.86493
TCGA-06-0168-01	Tumor	MEX3A	2.45416
TCGA-06-0168-01	Tumor	MEX3B	0.887511
TCGA-06-0168-01	Tumor	MEX3C	4.12016
TCGA-06-0168-01	Tumor	MEX3D	4.11271
TCGA-06-0171-02	Tumor	MEX3A	0.74845
TCGA-06-0171-02	Tumor	MEX3B	0.963466
TCGA-06-0171-02	Tumor	MEX3C	4.45019
TCGA-06-0171-02	Tumor	MEX3D	3.20948
TCGA-06-0174-01	Tumor	MEX3A	4.8714
TCGA-06-0174-01	Tumor	MEX3B	3.62061
TCGA-06-0174-01	Tumor	MEX3C	4.97681
TCGA-06-0174-01	Tumor	MEX3D	4.97778
TCGA-06-0178-01	Tumor	MEX3A	2.61351
TCGA-06-0178-01	Tumor	MEX3B	1.23264
TCGA-06-0178-01	Tumor	MEX3C	2.83191
TCGA-06-0178-01	Tumor	MEX3D	2.50588
TCGA-06-0184-01	Tumor	MEX3A	1.33341
TCGA-06-0184-01	Tumor	MEX3B	0.713697
TCGA-06-0184-01	Tumor	MEX3C	3.91935
TCGA-06-0184-01	Tumor	MEX3D	3.73011
TCGA-06-0187-01	Tumor	MEX3A	2.64613
TCGA-06-0187-01	Tumor	MEX3B	0.76554
TCGA-06-0187-01	Tumor	MEX3C	5.22535
TCGA-06-0187-01	Tumor	MEX3D	3.69381
TCGA-06-0190-01	Tumor	MEX3A	2.29569
TCGA-06-0190-01	Tumor	MEX3B	1.59932
TCGA-06-0190-01	Tumor	MEX3C	5.2983
TCGA-06-0190-01	Tumor	MEX3D	4.68764
TCGA-06-0190-02	Tumor	MEX3A	1.95608
TCGA-06-0190-02	Tumor	MEX3B	2.21724
TCGA-06-0190-02	Tumor	MEX3C	5.25017
TCGA-06-0190-02	Tumor	MEX3D	5.13705
TCGA-06-0210-01	Tumor	MEX3A	2.64386
TCGA-06-0210-01	Tumor	MEX3B	1.0566
TCGA-06-0210-01	Tumor	MEX3C	4.94622
TCGA-06-0210-01	Tumor	MEX3D	3.68256
TCGA-06-0210-02	Tumor	MEX3A	3.64617
TCGA-06-0210-02	Tumor	MEX3B	1.75275
TCGA-06-0210-02	Tumor	MEX3C	4.68428
TCGA-06-0210-02	Tumor	MEX3D	3.64727
TCGA-06-0211-01	Tumor	MEX3A	3.67577
TCGA-06-0211-01	Tumor	MEX3B	0.963479
TCGA-06-0211-01	Tumor	MEX3C	5.46846
TCGA-06-0211-01	Tumor	MEX3D	4.68451
TCGA-06-0211-02	Tumor	MEX3A	3.48676
TCGA-06-0211-02	Tumor	MEX3B	2.03212
TCGA-06-0211-02	Tumor	MEX3C	4.70379
TCGA-06-0211-02	Tumor	MEX3D	4.42024
TCGA-06-0219-01	Tumor	MEX3A	1.5059
TCGA-06-0219-01	Tumor	MEX3B	0.63226
TCGA-06-0219-01	Tumor	MEX3C	3.06526
TCGA-06-0219-01	Tumor	MEX3D	2.1635
TCGA-06-0221-02	Tumor	MEX3A	5.58191
TCGA-06-0221-02	Tumor	MEX3B	4.32116
TCGA-06-0221-02	Tumor	MEX3C	5.33096
TCGA-06-0221-02	Tumor	MEX3D	4.57536
TCGA-06-0238-01	Tumor	MEX3A	3.58857
TCGA-06-0238-01	Tumor	MEX3B	3.15377
TCGA-06-0238-01	Tumor	MEX3C	3.81557
TCGA-06-0238-01	Tumor	MEX3D	3.26151
TCGA-06-0644-01	Tumor	MEX3A	1.7049
TCGA-06-0644-01	Tumor	MEX3B	1.11767
TCGA-06-0644-01	Tumor	MEX3C	5.0237
TCGA-06-0644-01	Tumor	MEX3D	3.94767
TCGA-06-0645-01	Tumor	MEX3A	3.06007
TCGA-06-0645-01	Tumor	MEX3B	1.52104
TCGA-06-0645-01	Tumor	MEX3C	4.4751
TCGA-06-0645-01	Tumor	MEX3D	3.91459
TCGA-06-0646-01	Tumor	MEX3A	3.7538
TCGA-06-0646-01	Tumor	MEX3B	2.00357
TCGA-06-0646-01	Tumor	MEX3C	4.82477
TCGA-06-0646-01	Tumor	MEX3D	3.95702
TCGA-06-0649-01	Tumor	MEX3A	2.61351
TCGA-06-0649-01	Tumor	MEX3B	1.20791
TCGA-06-0649-01	Tumor	MEX3C	4.11186
TCGA-06-0649-01	Tumor	MEX3D	3.45418
TCGA-06-0686-01	Tumor	MEX3A	4.21724
TCGA-06-0686-01	Tumor	MEX3B	3.44228
TCGA-06-0686-01	Tumor	MEX3C	4.02234
TCGA-06-0686-01	Tumor	MEX3D	4.5185
TCGA-06-0743-01	Tumor	MEX3A	2.68928
TCGA-06-0743-01	Tumor	MEX3B	0.856001
TCGA-06-0743-01	Tumor	MEX3C	4.42491
TCGA-06-0743-01	Tumor	MEX3D	4.02328
TCGA-06-0744-01	Tumor	MEX3A	3.60169
TCGA-06-0744-01	Tumor	MEX3B	1.53608
TCGA-06-0744-01	Tumor	MEX3C	4.64038
TCGA-06-0744-01	Tumor	MEX3D	4.66391
TCGA-06-0745-01	Tumor	MEX3A	2.99636
TCGA-06-0745-01	Tumor	MEX3B	1.45944
TCGA-06-0745-01	Tumor	MEX3C	4.01521
TCGA-06-0745-01	Tumor	MEX3D	4.07035
TCGA-06-0747-01	Tumor	MEX3A	2.87776
TCGA-06-0747-01	Tumor	MEX3B	1.47509
TCGA-06-0747-01	Tumor	MEX3C	4.8684
TCGA-06-0747-01	Tumor	MEX3D	4.44494
TCGA-06-0749-01	Tumor	MEX3A	1.93734
TCGA-06-0749-01	Tumor	MEX3B	0.555816
TCGA-06-0749-01	Tumor	MEX3C	3.26608
TCGA-06-0749-01	Tumor	MEX3D	3.4303
TCGA-06-0750-01	Tumor	MEX3A	1.74418
TCGA-06-0750-01	Tumor	MEX3B	0.839938
TCGA-06-0750-01	Tumor	MEX3C	3.81966
TCGA-06-0750-01	Tumor	MEX3D	3.37714
TCGA-06-0878-01	Tumor	MEX3A	2.99461
TCGA-06-0878-01	Tumor	MEX3B	1.25095
TCGA-06-0878-01	Tumor	MEX3C	4.97546
TCGA-06-0878-01	Tumor	MEX3D	3.93738
TCGA-06-0882-01	Tumor	MEX3A	2.07724
TCGA-06-0882-01	Tumor	MEX3B	0.839938
TCGA-06-0882-01	Tumor	MEX3C	4.67303
TCGA-06-0882-01	Tumor	MEX3D	3.52607
TCGA-06-1804-01	Tumor	MEX3A	2.03212
TCGA-06-1804-01	Tumor	MEX3B	0.74845
TCGA-06-1804-01	Tumor	MEX3C	4.62349
TCGA-06-1804-01	Tumor	MEX3D	3.9882
TCGA-06-2557-01	Tumor	MEX3A	4.34416
TCGA-06-2557-01	Tumor	MEX3B	2.13754
TCGA-06-2557-01	Tumor	MEX3C	4.90058
TCGA-06-2557-01	Tumor	MEX3D	3.65187
TCGA-06-2558-01	Tumor	MEX3A	4.359
TCGA-06-2558-01	Tumor	MEX3B	2.79913
TCGA-06-2558-01	Tumor	MEX3C	4.34131
TCGA-06-2558-01	Tumor	MEX3D	4.44494
TCGA-06-2559-01	Tumor	MEX3A	4.55946
TCGA-06-2559-01	Tumor	MEX3B	3.01615
TCGA-06-2559-01	Tumor	MEX3C	4.69543
TCGA-06-2559-01	Tumor	MEX3D	4.62531
TCGA-06-2561-01	Tumor	MEX3A	1.82785
TCGA-06-2561-01	Tumor	MEX3B	0.604087
TCGA-06-2561-01	Tumor	MEX3C	4.4561
TCGA-06-2561-01	Tumor	MEX3D	3.09595
TCGA-06-2562-01	Tumor	MEX3A	2.35333
TCGA-06-2562-01	Tumor	MEX3B	1.275
TCGA-06-2562-01	Tumor	MEX3C	5.28544
TCGA-06-2562-01	Tumor	MEX3D	3.9486
TCGA-06-2563-01	Tumor	MEX3A	3.27056
TCGA-06-2563-01	Tumor	MEX3B	0.773987
TCGA-06-2563-01	Tumor	MEX3C	5.32335
TCGA-06-2563-01	Tumor	MEX3D	4.27058
TCGA-06-2564-01	Tumor	MEX3A	4.1627
TCGA-06-2564-01	Tumor	MEX3B	1.95237
TCGA-06-2564-01	Tumor	MEX3C	5.30892
TCGA-06-2564-01	Tumor	MEX3D	4.22652
TCGA-06-2565-01	Tumor	MEX3A	3.59692
TCGA-06-2565-01	Tumor	MEX3B	1.76128
TCGA-06-2565-01	Tumor	MEX3C	5.5823
TCGA-06-2565-01	Tumor	MEX3D	4.19539
TCGA-06-2567-01	Tumor	MEX3A	2.84395
TCGA-06-2567-01	Tumor	MEX3B	1.30451
TCGA-06-2567-01	Tumor	MEX3C	4.68485
TCGA-06-2567-01	Tumor	MEX3D	4.0108
TCGA-06-2569-01	Tumor	MEX3A	5.77742
TCGA-06-2569-01	Tumor	MEX3B	4.25929
TCGA-06-2569-01	Tumor	MEX3C	4.42958
TCGA-06-2569-01	Tumor	MEX3D	4.87777
TCGA-06-2570-01	Tumor	MEX3A	4.62291
TCGA-06-2570-01	Tumor	MEX3B	3.843
TCGA-06-2570-01	Tumor	MEX3C	4.75056
TCGA-06-2570-01	Tumor	MEX3D	4.78244
TCGA-06-5408-01	Tumor	MEX3A	3.75806
TCGA-06-5408-01	Tumor	MEX3B	2.11102
TCGA-06-5408-01	Tumor	MEX3C	5.14852
TCGA-06-5408-01	Tumor	MEX3D	3.95141
TCGA-06-5410-01	Tumor	MEX3A	0.659921
TCGA-06-5410-01	Tumor	MEX3B	0.536053
TCGA-06-5410-01	Tumor	MEX3C	3.74843
TCGA-06-5410-01	Tumor	MEX3D	2.54596
TCGA-06-5411-01	Tumor	MEX3A	3.41008
TCGA-06-5411-01	Tumor	MEX3B	2.38956
TCGA-06-5411-01	Tumor	MEX3C	4.0807
TCGA-06-5411-01	Tumor	MEX3D	3.15058
TCGA-06-5412-01	Tumor	MEX3A	0.807361
TCGA-06-5412-01	Tumor	MEX3B	0.555816
TCGA-06-5412-01	Tumor	MEX3C	4.4209
TCGA-06-5412-01	Tumor	MEX3D	2.90692
TCGA-06-5413-01	Tumor	MEX3A	3.60408
TCGA-06-5413-01	Tumor	MEX3B	2.47767
TCGA-06-5413-01	Tumor	MEX3C	4.12016
TCGA-06-5413-01	Tumor	MEX3D	3.29721
TCGA-06-5414-01	Tumor	MEX3A	2.93731
TCGA-06-5414-01	Tumor	MEX3B	0.933562
TCGA-06-5414-01	Tumor	MEX3C	5.09762
TCGA-06-5414-01	Tumor	MEX3D	4.25474
TCGA-06-5415-01	Tumor	MEX3A	2.7634
TCGA-06-5415-01	Tumor	MEX3B	1.89528
TCGA-06-5415-01	Tumor	MEX3C	5.3896
TCGA-06-5415-01	Tumor	MEX3D	4.03126
TCGA-06-5416-01	Tumor	MEX3A	3.61353
TCGA-06-5416-01	Tumor	MEX3B	2.46463
TCGA-06-5416-01	Tumor	MEX3C	4.62234
TCGA-06-5416-01	Tumor	MEX3D	4.15053
TCGA-06-5417-01	Tumor	MEX3A	4.48026
TCGA-06-5417-01	Tumor	MEX3B	2.25704
TCGA-06-5417-01	Tumor	MEX3C	5.16873
TCGA-06-5417-01	Tumor	MEX3D	2.68928
TCGA-06-5418-01	Tumor	MEX3A	2.90493
TCGA-06-5418-01	Tumor	MEX3B	0.848008
TCGA-06-5418-01	Tumor	MEX3C	4.79285
TCGA-06-5418-01	Tumor	MEX3D	3.78448
TCGA-06-5856-01	Tumor	MEX3A	3.37434
TCGA-06-5856-01	Tumor	MEX3B	1.56071
TCGA-06-5856-01	Tumor	MEX3C	4.98001
TCGA-06-5856-01	Tumor	MEX3D	3.77613
TCGA-06-5858-01	Tumor	MEX3A	3.49314
TCGA-06-5858-01	Tumor	MEX3B	2.1635
TCGA-06-5858-01	Tumor	MEX3C	6.00768
TCGA-06-5858-01	Tumor	MEX3D	4.34768
TCGA-06-5859-01	Tumor	MEX3A	2.79493
TCGA-06-5859-01	Tumor	MEX3B	1.78243
TCGA-06-5859-01	Tumor	MEX3C	4.25474
TCGA-06-5859-01	Tumor	MEX3D	3.51603
TCGA-08-0386-01	Tumor	MEX3A	3.73335
TCGA-08-0386-01	Tumor	MEX3B	1.20162
TCGA-08-0386-01	Tumor	MEX3C	5.35759
TCGA-08-0386-01	Tumor	MEX3D	4.94206
TCGA-12-0616-01	Tumor	MEX3A	3.99008
TCGA-12-0616-01	Tumor	MEX3B	2.64849
TCGA-12-0616-01	Tumor	MEX3C	4.09764
TCGA-12-0616-01	Tumor	MEX3D	3.774
TCGA-12-0618-01	Tumor	MEX3A	4.82227
TCGA-12-0618-01	Tumor	MEX3B	3.34771
TCGA-12-0618-01	Tumor	MEX3C	5.202
TCGA-12-0618-01	Tumor	MEX3D	5.04522
TCGA-12-0619-01	Tumor	MEX3A	3.79283
TCGA-12-0619-01	Tumor	MEX3B	1.49058
TCGA-12-0619-01	Tumor	MEX3C	5.02632
TCGA-12-0619-01	Tumor	MEX3D	4.66102
TCGA-12-0821-01	Tumor	MEX3A	4.27427
TCGA-12-0821-01	Tumor	MEX3B	2.21104
TCGA-12-0821-01	Tumor	MEX3C	5.15425
TCGA-12-0821-01	Tumor	MEX3D	4.59817
TCGA-12-1597-01	Tumor	MEX3A	3.45946
TCGA-12-1597-01	Tumor	MEX3B	2.24487
TCGA-12-1597-01	Tumor	MEX3C	3.73122
TCGA-12-1597-01	Tumor	MEX3D	3.46073
TCGA-12-3650-01	Tumor	MEX3A	3.84095
TCGA-12-3650-01	Tumor	MEX3B	2.54845
TCGA-12-3650-01	Tumor	MEX3C	4.39365
TCGA-12-3650-01	Tumor	MEX3D	5.04309
TCGA-12-3652-01	Tumor	MEX3A	2.19217
TCGA-12-3652-01	Tumor	MEX3B	0.799068
TCGA-12-3652-01	Tumor	MEX3C	3.86292
TCGA-12-3652-01	Tumor	MEX3D	3.80629
TCGA-12-3653-01	Tumor	MEX3A	3.14082
TCGA-12-3653-01	Tumor	MEX3B	0.516027
TCGA-12-3653-01	Tumor	MEX3C	5.65019
TCGA-12-3653-01	Tumor	MEX3D	4.3827
TCGA-12-5295-01	Tumor	MEX3A	1.83187
TCGA-12-5295-01	Tumor	MEX3B	0.189038
TCGA-12-5295-01	Tumor	MEX3C	4.16506
TCGA-12-5295-01	Tumor	MEX3D	2.87776
TCGA-12-5299-01	Tumor	MEX3A	3.07557
TCGA-12-5299-01	Tumor	MEX3B	1.29868
TCGA-12-5299-01	Tumor	MEX3C	5.1252
TCGA-12-5299-01	Tumor	MEX3D	3.71477
TCGA-14-0736-02	Tumor	MEX3A	0.422222
TCGA-14-0736-02	Tumor	MEX3B	0.454178
TCGA-14-0736-02	Tumor	MEX3C	2.52858
TCGA-14-0736-02	Tumor	MEX3D	1.76551
TCGA-14-0781-01	Tumor	MEX3A	1.43827
TCGA-14-0781-01	Tumor	MEX3B	1.04965
TCGA-14-0781-01	Tumor	MEX3C	4.93781
TCGA-14-0781-01	Tumor	MEX3D	2.98735
TCGA-14-0787-01	Tumor	MEX3A	3.23877
TCGA-14-0787-01	Tumor	MEX3B	0.887511
TCGA-14-0787-01	Tumor	MEX3C	4.60641
TCGA-14-0787-01	Tumor	MEX3D	4.68927
TCGA-14-0789-01	Tumor	MEX3A	2.14728
TCGA-14-0789-01	Tumor	MEX3B	1.2265
TCGA-14-0789-01	Tumor	MEX3C	5.2457
TCGA-14-0789-01	Tumor	MEX3D	4.17394
TCGA-14-0790-01	Tumor	MEX3A	3.60288
TCGA-14-0790-01	Tumor	MEX3B	1.2265
TCGA-14-0790-01	Tumor	MEX3C	5.17953
TCGA-14-0790-01	Tumor	MEX3D	4.27124
TCGA-14-0817-01	Tumor	MEX3A	2.27796
TCGA-14-0817-01	Tumor	MEX3B	0.848008
TCGA-14-0817-01	Tumor	MEX3C	3.63577
TCGA-14-0817-01	Tumor	MEX3D	3.67804
TCGA-14-0871-01	Tumor	MEX3A	5.05133
TCGA-14-0871-01	Tumor	MEX3B	4.01436
TCGA-14-0871-01	Tumor	MEX3C	4.88995
TCGA-14-0871-01	Tumor	MEX3D	4.39022
TCGA-14-1034-01	Tumor	MEX3A	1.65077
TCGA-14-1034-01	Tumor	MEX3B	0.815589
TCGA-14-1034-01	Tumor	MEX3C	5.09257
TCGA-14-1034-01	Tumor	MEX3D	4.73987
TCGA-14-1034-02	Tumor	MEX3A	2.5261
TCGA-14-1034-02	Tumor	MEX3B	0.963466
TCGA-14-1034-02	Tumor	MEX3C	4.701
TCGA-14-1034-02	Tumor	MEX3D	4.60469
TCGA-14-1402-02	Tumor	MEX3A	1.44358
TCGA-14-1402-02	Tumor	MEX3B	0.464679
TCGA-14-1402-02	Tumor	MEX3C	3.93832
TCGA-14-1402-02	Tumor	MEX3D	2.56805
TCGA-14-1823-01	Tumor	MEX3A	0.464679
TCGA-14-1823-01	Tumor	MEX3B	0.21412
TCGA-14-1823-01	Tumor	MEX3C	3.72679
TCGA-14-1823-01	Tumor	MEX3D	2.17314
TCGA-14-1825-01	Tumor	MEX3A	4.38889
TCGA-14-1825-01	Tumor	MEX3B	3.46337
TCGA-14-1825-01	Tumor	MEX3C	4.67918
TCGA-14-1825-01	Tumor	MEX3D	3.76557
TCGA-14-1829-01	Tumor	MEX3A	1.03564
TCGA-14-1829-01	Tumor	MEX3B	0.641556
TCGA-14-1829-01	Tumor	MEX3C	3.31321
TCGA-14-1829-01	Tumor	MEX3D	1.74846
TCGA-14-2554-01	Tumor	MEX3A	1.60879
TCGA-14-2554-01	Tumor	MEX3B	0.321936
TCGA-14-2554-01	Tumor	MEX3C	4.6375
TCGA-14-2554-01	Tumor	MEX3D	3.64157
TCGA-15-0742-01	Tumor	MEX3A	3.56924
TCGA-15-0742-01	Tumor	MEX3B	1.29868
TCGA-15-0742-01	Tumor	MEX3C	4.73554
TCGA-15-0742-01	Tumor	MEX3D	3.94673
TCGA-15-1444-01	Tumor	MEX3A	4.14241
TCGA-15-1444-01	Tumor	MEX3B	2.28686
TCGA-15-1444-01	Tumor	MEX3C	5.72079
TCGA-15-1444-01	Tumor	MEX3D	3.70046
TCGA-16-0846-01	Tumor	MEX3A	3.28536
TCGA-16-0846-01	Tumor	MEX3B	2.84998
TCGA-16-0846-01	Tumor	MEX3C	4.95793
TCGA-16-0846-01	Tumor	MEX3D	4.29277
TCGA-16-1045-01	Tumor	MEX3A	2.02148
TCGA-16-1045-01	Tumor	MEX3B	1.0566
TCGA-16-1045-01	Tumor	MEX3C	4.69764
TCGA-16-1045-01	Tumor	MEX3D	2.9616
TCGA-19-0957-02	Tumor	MEX3A	3.669
TCGA-19-0957-02	Tumor	MEX3B	2.82374
TCGA-19-0957-02	Tumor	MEX3C	4.45486
TCGA-19-0957-02	Tumor	MEX3D	4.1227
TCGA-19-1389-02	Tumor	MEX3A	0.887511
TCGA-19-1389-02	Tumor	MEX3B	0.985488
TCGA-19-1389-02	Tumor	MEX3C	4.72467
TCGA-19-1389-02	Tumor	MEX3D	4.01971
TCGA-19-1390-01	Tumor	MEX3A	5.06821
TCGA-19-1390-01	Tumor	MEX3B	3.46464
TCGA-19-1390-01	Tumor	MEX3C	4.73554
TCGA-19-1390-01	Tumor	MEX3D	5.48446
TCGA-19-1787-01	Tumor	MEX3A	2.74849
TCGA-19-1787-01	Tumor	MEX3B	0.275004
TCGA-19-1787-01	Tumor	MEX3C	5.05618
TCGA-19-1787-01	Tumor	MEX3D	3.73983
TCGA-19-2619-01	Tumor	MEX3A	4.60469
TCGA-19-2619-01	Tumor	MEX3B	1.90692
TCGA-19-2619-01	Tumor	MEX3C	4.85653
TCGA-19-2619-01	Tumor	MEX3D	4.00808
TCGA-19-2620-01	Tumor	MEX3A	1.74846
TCGA-19-2620-01	Tumor	MEX3B	0.903017
TCGA-19-2620-01	Tumor	MEX3C	4.35681
TCGA-19-2620-01	Tumor	MEX3D	3.65187
TCGA-19-2624-01	Tumor	MEX3A	4.81966
TCGA-19-2624-01	Tumor	MEX3B	2.98001
TCGA-19-2624-01	Tumor	MEX3C	4.92649
TCGA-19-2624-01	Tumor	MEX3D	4.15789
TCGA-19-2625-01	Tumor	MEX3A	2.92792
TCGA-19-2625-01	Tumor	MEX3B	0.59455
TCGA-19-2625-01	Tumor	MEX3C	4.20164
TCGA-19-2625-01	Tumor	MEX3D	3.91365
TCGA-19-2629-01	Tumor	MEX3A	3.92888
TCGA-19-2629-01	Tumor	MEX3B	1.96351
TCGA-19-2629-01	Tumor	MEX3C	4.75653
TCGA-19-2629-01	Tumor	MEX3D	4.72351
TCGA-19-4065-01	Tumor	MEX3A	2.2141
TCGA-19-4065-01	Tumor	MEX3B	1.51096
TCGA-19-4065-01	Tumor	MEX3C	4.60584
TCGA-19-4065-01	Tumor	MEX3D	3.12097
TCGA-19-4065-02	Tumor	MEX3A	1.52104
TCGA-19-4065-02	Tumor	MEX3B	2.06352
TCGA-19-4065-02	Tumor	MEX3C	4.42491
TCGA-19-4065-02	Tumor	MEX3D	2.95237
TCGA-19-5960-01	Tumor	MEX3A	5.47703
TCGA-19-5960-01	Tumor	MEX3B	2.7698
TCGA-19-5960-01	Tumor	MEX3C	5.43198
TCGA-19-5960-01	Tumor	MEX3D	4.18424
TCGA-26-1442-01	Tumor	MEX3A	3.44092
TCGA-26-1442-01	Tumor	MEX3B	1.62761
TCGA-26-1442-01	Tumor	MEX3C	4.75653
TCGA-26-1442-01	Tumor	MEX3D	2.68928
TCGA-26-5132-01	Tumor	MEX3A	3.01256
TCGA-26-5132-01	Tumor	MEX3B	1.13095
TCGA-26-5132-01	Tumor	MEX3C	4.91837
TCGA-26-5132-01	Tumor	MEX3D	4.52978
TCGA-26-5133-01	Tumor	MEX3A	5.11723
TCGA-26-5133-01	Tumor	MEX3B	2.74849
TCGA-26-5133-01	Tumor	MEX3C	4.33846
TCGA-26-5133-01	Tumor	MEX3D	4.39984
TCGA-26-5134-01	Tumor	MEX3A	1.79074
TCGA-26-5134-01	Tumor	MEX3B	1.17634
TCGA-26-5134-01	Tumor	MEX3C	2.50843
TCGA-26-5134-01	Tumor	MEX3D	1.7181
TCGA-26-5135-01	Tumor	MEX3A	4.04967
TCGA-26-5135-01	Tumor	MEX3B	2.31612
TCGA-26-5135-01	Tumor	MEX3C	4.43692
TCGA-26-5135-01	Tumor	MEX3D	4.50272
TCGA-26-5136-01	Tumor	MEX3A	3.10603
TCGA-26-5136-01	Tumor	MEX3B	1.86787
TCGA-26-5136-01	Tumor	MEX3C	4.11771
TCGA-26-5136-01	Tumor	MEX3D	3.0108
TCGA-26-5139-01	Tumor	MEX3A	3.08068
TCGA-26-5139-01	Tumor	MEX3B	1.04965
TCGA-26-5139-01	Tumor	MEX3C	5.42358
TCGA-26-5139-01	Tumor	MEX3D	4.20239
TCGA-27-1830-01	Tumor	MEX3A	3.44755
TCGA-27-1830-01	Tumor	MEX3B	2.2898
TCGA-27-1830-01	Tumor	MEX3C	4.96945
TCGA-27-1830-01	Tumor	MEX3D	3.94206
TCGA-27-1831-01	Tumor	MEX3A	1.31616
TCGA-27-1831-01	Tumor	MEX3B	0.298665
TCGA-27-1831-01	Tumor	MEX3C	4.34835
TCGA-27-1831-01	Tumor	MEX3D	1.59932
TCGA-27-1832-01	Tumor	MEX3A	1.06353
TCGA-27-1832-01	Tumor	MEX3B	0.731174
TCGA-27-1832-01	Tumor	MEX3C	4.73929
TCGA-27-1832-01	Tumor	MEX3D	3.5236
TCGA-27-1834-01	Tumor	MEX3A	3.11266
TCGA-27-1834-01	Tumor	MEX3B	1.11105
TCGA-27-1834-01	Tumor	MEX3C	4.7835
TCGA-27-1834-01	Tumor	MEX3D	3.91935
TCGA-27-1835-01	Tumor	MEX3A	2.99461
TCGA-27-1835-01	Tumor	MEX3B	0.454178
TCGA-27-1835-01	Tumor	MEX3C	4.95745
TCGA-27-1835-01	Tumor	MEX3D	3.11602
TCGA-27-1837-01	Tumor	MEX3A	3.85696
TCGA-27-1837-01	Tumor	MEX3B	2.15705
TCGA-27-1837-01	Tumor	MEX3C	5.2273
TCGA-27-1837-01	Tumor	MEX3D	4.13911
TCGA-27-2519-01	Tumor	MEX3A	3.23573
TCGA-27-2519-01	Tumor	MEX3B	1.51096
TCGA-27-2519-01	Tumor	MEX3C	4.56252
TCGA-27-2519-01	Tumor	MEX3D	3.71043
TCGA-27-2521-01	Tumor	MEX3A	4.23722
TCGA-27-2521-01	Tumor	MEX3B	3.0144
TCGA-27-2521-01	Tumor	MEX3C	4.73285
TCGA-27-2521-01	Tumor	MEX3D	4.25095
TCGA-27-2523-01	Tumor	MEX3A	4.40194
TCGA-27-2523-01	Tumor	MEX3B	2.38681
TCGA-27-2523-01	Tumor	MEX3C	5.16592
TCGA-27-2523-01	Tumor	MEX3D	5.2457
TCGA-27-2524-01	Tumor	MEX3A	2.67805
TCGA-27-2524-01	Tumor	MEX3B	1.01436
TCGA-27-2524-01	Tumor	MEX3C	4.29496
TCGA-27-2524-01	Tumor	MEX3D	4.14817
TCGA-27-2526-01	Tumor	MEX3A	1.79074
TCGA-27-2526-01	Tumor	MEX3B	0.250954
TCGA-27-2526-01	Tumor	MEX3C	3.88463
TCGA-27-2526-01	Tumor	MEX3D	2.6622
TCGA-27-2528-01	Tumor	MEX3A	2.9542
TCGA-27-2528-01	Tumor	MEX3B	1.46467
TCGA-27-2528-01	Tumor	MEX3C	5.36842
TCGA-27-2528-01	Tumor	MEX3D	4.0934
TCGA-28-1747-01	Tumor	MEX3A	3.29425
TCGA-28-1747-01	Tumor	MEX3B	2.08403
TCGA-28-1747-01	Tumor	MEX3C	5.32989
TCGA-28-1747-01	Tumor	MEX3D	3.35899
TCGA-28-1753-01	Tumor	MEX3A	4.00986
TCGA-28-1753-01	Tumor	MEX3B	2.85799
TCGA-28-1753-01	Tumor	MEX3C	4.93548
TCGA-28-1753-01	Tumor	MEX3D	4.06866
TCGA-28-2499-01	Tumor	MEX3A	1.90692
TCGA-28-2499-01	Tumor	MEX3B	0.356135
TCGA-28-2499-01	Tumor	MEX3C	4.48418
TCGA-28-2499-01	Tumor	MEX3D	2.86394
TCGA-28-2509-01	Tumor	MEX3A	1.79494
TCGA-28-2509-01	Tumor	MEX3B	0.807361
TCGA-28-2509-01	Tumor	MEX3C	5.52544
TCGA-28-2509-01	Tumor	MEX3D	4.19294
TCGA-28-2510-01	Tumor	MEX3A	1.98551
TCGA-28-2510-01	Tumor	MEX3B	1.65535
TCGA-28-2510-01	Tumor	MEX3C	4.03567
TCGA-28-2510-01	Tumor	MEX3D	3.04441
TCGA-28-2513-01	Tumor	MEX3A	1.49568
TCGA-28-2513-01	Tumor	MEX3B	0.887511
TCGA-28-2513-01	Tumor	MEX3C	4.72678
TCGA-28-2513-01	Tumor	MEX3D	3.98089
TCGA-28-2514-01	Tumor	MEX3A	2.75275
TCGA-28-2514-01	Tumor	MEX3B	1.77399
TCGA-28-2514-01	Tumor	MEX3C	5.39955
TCGA-28-2514-01	Tumor	MEX3D	4.15789
TCGA-28-5204-01	Tumor	MEX3A	3.29865
TCGA-28-5204-01	Tumor	MEX3B	1.7049
TCGA-28-5204-01	Tumor	MEX3C	5.37886
TCGA-28-5204-01	Tumor	MEX3D	3.44228
TCGA-28-5207-01	Tumor	MEX3A	3.56557
TCGA-28-5207-01	Tumor	MEX3B	1.37293
TCGA-28-5207-01	Tumor	MEX3C	4.62234
TCGA-28-5207-01	Tumor	MEX3D	3.00003
TCGA-28-5208-01	Tumor	MEX3A	3.3205
TCGA-28-5208-01	Tumor	MEX3B	1.6369
TCGA-28-5208-01	Tumor	MEX3C	5.59758
TCGA-28-5208-01	Tumor	MEX3D	3.58014
TCGA-28-5209-01	Tumor	MEX3A	3.85603
TCGA-28-5209-01	Tumor	MEX3B	1.7049
TCGA-28-5209-01	Tumor	MEX3C	5.76898
TCGA-28-5209-01	Tumor	MEX3D	4.42558
TCGA-28-5213-01	Tumor	MEX3A	1.34485
TCGA-28-5213-01	Tumor	MEX3B	0.62293
TCGA-28-5213-01	Tumor	MEX3C	2.99461
TCGA-28-5213-01	Tumor	MEX3D	2.39782
TCGA-28-5215-01	Tumor	MEX3A	4.42624
TCGA-28-5215-01	Tumor	MEX3B	3.17795
TCGA-28-5215-01	Tumor	MEX3C	5.13997
TCGA-28-5215-01	Tumor	MEX3D	3.70046
TCGA-28-5216-01	Tumor	MEX3A	3.83491
TCGA-28-5216-01	Tumor	MEX3B	2.60406
TCGA-28-5216-01	Tumor	MEX3C	4.76924
TCGA-28-5216-01	Tumor	MEX3D	3.45809
TCGA-28-5218-01	Tumor	MEX3A	4.35967
TCGA-28-5218-01	Tumor	MEX3B	3.73224
TCGA-28-5218-01	Tumor	MEX3C	4.79594
TCGA-28-5218-01	Tumor	MEX3D	3.99729
TCGA-28-5220-01	Tumor	MEX3A	1.96716
TCGA-28-5220-01	Tumor	MEX3B	1.09085
TCGA-28-5220-01	Tumor	MEX3C	4.60047
TCGA-28-5220-01	Tumor	MEX3D	2.72248
TCGA-32-1970-01	Tumor	MEX3A	3.09251
TCGA-32-1970-01	Tumor	MEX3B	1.15058
TCGA-32-1970-01	Tumor	MEX3C	4.87574
TCGA-32-1970-01	Tumor	MEX3D	4.47577
TCGA-32-1980-01	Tumor	MEX3A	1.3505
TCGA-32-1980-01	Tumor	MEX3B	1.02858
TCGA-32-1980-01	Tumor	MEX3C	3.89237
TCGA-32-1980-01	Tumor	MEX3D	2.73981
TCGA-32-1982-01	Tumor	MEX3A	1.36735
TCGA-32-1982-01	Tumor	MEX3B	0.941119
TCGA-32-1982-01	Tumor	MEX3C	4.27646
TCGA-32-1982-01	Tumor	MEX3D	2.87577
TCGA-32-2615-01	Tumor	MEX3A	2.13097
TCGA-32-2615-01	Tumor	MEX3B	0.757041
TCGA-32-2615-01	Tumor	MEX3C	4.67861
TCGA-32-2615-01	Tumor	MEX3D	3.7377
TCGA-32-2616-01	Tumor	MEX3A	2.98735
TCGA-32-2616-01	Tumor	MEX3B	1.26902
TCGA-32-2616-01	Tumor	MEX3C	4.99008
TCGA-32-2616-01	Tumor	MEX3D	4.96442
TCGA-32-2632-01	Tumor	MEX3A	1.75275
TCGA-32-2632-01	Tumor	MEX3B	0.669016
TCGA-32-2632-01	Tumor	MEX3C	4.64556
TCGA-32-2632-01	Tumor	MEX3D	4.03736
TCGA-32-2634-01	Tumor	MEX3A	4.98775
TCGA-32-2634-01	Tumor	MEX3B	3.78132
TCGA-32-2634-01	Tumor	MEX3C	3.97265
TCGA-32-2634-01	Tumor	MEX3D	4.80423
TCGA-32-4213-01	Tumor	MEX3A	1.8115
TCGA-32-4213-01	Tumor	MEX3B	0.856001
TCGA-32-4213-01	Tumor	MEX3C	3.10603
TCGA-32-4213-01	Tumor	MEX3D	2.54348
TCGA-32-5222-01	Tumor	MEX3A	3.10099
TCGA-32-5222-01	Tumor	MEX3B	1.06353
TCGA-32-5222-01	Tumor	MEX3C	5.35261
TCGA-32-5222-01	Tumor	MEX3D	2.89332
TCGA-41-2571-01	Tumor	MEX3A	3.76445
TCGA-41-2571-01	Tumor	MEX3B	3.01256
TCGA-41-2571-01	Tumor	MEX3C	3.37154
TCGA-41-2571-01	Tumor	MEX3D	3.42894
TCGA-41-2572-01	Tumor	MEX3A	2.61585
TCGA-41-2572-01	Tumor	MEX3B	0.575314
TCGA-41-2572-01	Tumor	MEX3C	4.34692
TCGA-41-2572-01	Tumor	MEX3D	3.81149
TCGA-41-3915-01	Tumor	MEX3A	2.88554
TCGA-41-3915-01	Tumor	MEX3B	2.16668
TCGA-41-3915-01	Tumor	MEX3C	4.60699
TCGA-41-3915-01	Tumor	MEX3D	4.22501
TCGA-41-4097-01	Tumor	MEX3A	1.73983
TCGA-41-4097-01	Tumor	MEX3B	1.09085
TCGA-41-4097-01	Tumor	MEX3C	4.89526
TCGA-41-4097-01	Tumor	MEX3D	3.87084
TCGA-41-5651-01	Tumor	MEX3A	5.27949
TCGA-41-5651-01	Tumor	MEX3B	3.51977
TCGA-41-5651-01	Tumor	MEX3C	5.00761
TCGA-41-5651-01	Tumor	MEX3D	5.34734
TCGA-76-4925-01	Tumor	MEX3A	3.99636
TCGA-76-4925-01	Tumor	MEX3B	1.33915
TCGA-76-4925-01	Tumor	MEX3C	5.40229
TCGA-76-4925-01	Tumor	MEX3D	3.88752
TCGA-76-4926-01	Tumor	MEX3A	2.97085
TCGA-76-4926-01	Tumor	MEX3B	0.879716
TCGA-76-4926-01	Tumor	MEX3C	5.36949
TCGA-76-4926-01	Tumor	MEX3D	3.71043
TCGA-76-4927-01	Tumor	MEX3A	3.30593
TCGA-76-4927-01	Tumor	MEX3B	1.28094
TCGA-76-4927-01	Tumor	MEX3C	5.04959
TCGA-76-4927-01	Tumor	MEX3D	4.24944
TCGA-76-4928-01	Tumor	MEX3A	1.9891
TCGA-76-4928-01	Tumor	MEX3B	0.722454
TCGA-76-4928-01	Tumor	MEX3C	5.80609
TCGA-76-4928-01	Tumor	MEX3D	3.56191
TCGA-76-4929-01	Tumor	MEX3A	4.31613
TCGA-76-4929-01	Tumor	MEX3B	2.56073
TCGA-76-4929-01	Tumor	MEX3C	3.96441
TCGA-76-4929-01	Tumor	MEX3D	3.75593
TCGA-76-4931-01	Tumor	MEX3A	4.04356
TCGA-76-4931-01	Tumor	MEX3B	2.26305
TCGA-76-4931-01	Tumor	MEX3C	5.28319
TCGA-76-4931-01	Tumor	MEX3D	4.05747
TCGA-76-4932-01	Tumor	MEX3A	3.65648
TCGA-76-4932-01	Tumor	MEX3B	0.687044
TCGA-76-4932-01	Tumor	MEX3C	5.49062
TCGA-76-4932-01	Tumor	MEX3D	3.75593
TCGA-CS-4938-01	Tumor	MEX3A	3.40601
TCGA-CS-4938-01	Tumor	MEX3B	1.15703
TCGA-CS-4938-01	Tumor	MEX3C	4.50903
TCGA-CS-4938-01	Tumor	MEX3D	2.88554
TCGA-CS-4941-01	Tumor	MEX3A	3.95141
TCGA-CS-4941-01	Tumor	MEX3B	0.97085
TCGA-CS-4941-01	Tumor	MEX3C	5.52201
TCGA-CS-4941-01	Tumor	MEX3D	3.72789
TCGA-CS-4942-01	Tumor	MEX3A	3.71477
TCGA-CS-4942-01	Tumor	MEX3B	2.50843
TCGA-CS-4942-01	Tumor	MEX3C	5.14609
TCGA-CS-4942-01	Tumor	MEX3D	3.36179
TCGA-CS-4943-01	Tumor	MEX3A	4.80481
TCGA-CS-4943-01	Tumor	MEX3B	3.11602
TCGA-CS-4943-01	Tumor	MEX3C	5.47507
TCGA-CS-4943-01	Tumor	MEX3D	3.67472
TCGA-CS-4944-01	Tumor	MEX3A	1.79074
TCGA-CS-4944-01	Tumor	MEX3B	1.36178
TCGA-CS-4944-01	Tumor	MEX3C	3.71043
TCGA-CS-4944-01	Tumor	MEX3D	2.15054
TCGA-CS-5390-01	Tumor	MEX3A	4.34978
TCGA-CS-5390-01	Tumor	MEX3B	2.69156
TCGA-CS-5390-01	Tumor	MEX3C	4.75277
TCGA-CS-5390-01	Tumor	MEX3D	2.94671
TCGA-CS-5393-01	Tumor	MEX3A	4.20476
TCGA-06-0675-11	Normal	MEX3A	0.485434
TCGA-06-0678-11	Normal	MEX3A	0.757041
TCGA-06-0680-11	Normal	MEX3A	0.526084
TCGA-06-0681-11	Normal	MEX3A	0.650778
TCGA-06-AABW-11	Normal	MEX3A	0.918387
GTEX-1117F-3226-SM-5N9CT	Normal	MEX3B	1.31616
GTEX-111FC-3126-SM-5GZZ2	Normal	MEX3B	1.72249
GTEX-111FC-3326-SM-5GZYV	Normal	MEX3B	2.42764
GTEX-1128S-2726-SM-5H12C	Normal	MEX3B	1.59932
GTEX-1128S-2826-SM-5N9DI	Normal	MEX3B	2.53602
GTEX-117XS-3026-SM-5N9CA	Normal	MEX3B	1.79074
GTEX-117XS-3126-SM-5GIDP	Normal	MEX3B	2.53851
GTEX-1192X-3126-SM-5N9BY	Normal	MEX3B	1.29275
GTEX-1192X-3226-SM-5987D	Normal	MEX3B	2.04264
GTEX-11DXW-1026-SM-5H11K	Normal	MEX3B	1.84802
GTEX-11DXW-1126-SM-5H12Q	Normal	MEX3B	1.541
GTEX-11DXY-3226-SM-5GIDE	Normal	MEX3B	1.38408
GTEX-11DZ1-2926-SM-5A5KI	Normal	MEX3B	2.5261
GTEX-11EI6-2926-SM-5985U	Normal	MEX3B	1.64152
GTEX-11EI6-3026-SM-5GZZO	Normal	MEX3B	1.23264
GTEX-11EMC-3226-SM-5EGKW	Normal	MEX3B	0.926
GTEX-11EMC-3326-SM-5P9JH	Normal	MEX3B	1.94859
GTEX-11EQ8-2826-SM-5N9C1	Normal	MEX3B	3.63577
GTEX-11GS4-3126-SM-5A5LH	Normal	MEX3B	1.23881
GTEX-11GSO-0011-R2a-SM-57WDF	Normal	MEX3B	0.63226
GTEX-11GSO-0011-R3b-SM-57WB2	Normal	MEX3B	1.31616
GTEX-11GSO-2926-SM-5HL73	Normal	MEX3B	1.42222
GTEX-11GSO-3026-SM-5Q5AL	Normal	MEX3B	2.55094
GTEX-11GSP-0011-R10a-SM-5NQ7J	Normal	MEX3B	1.13095
GTEX-11GSP-0011-R11b-SM-5NQ7V	Normal	MEX3B	3.10267
GTEX-11GSP-0011-R5a-SM-57WBE	Normal	MEX3B	1.31036
GTEX-11GSP-0011-R6b-SM-57WBQ	Normal	MEX3B	1.13095
GTEX-11GSP-0011-R7b-SM-57WC3	Normal	MEX3B	1.09085
GTEX-11GSP-0011-R8b-SM-5NQ79	Normal	MEX3B	0.815589
GTEX-11GSP-3126-SM-5A5LL	Normal	MEX3B	3.11434
GTEX-11GSP-3226-SM-5986O	Normal	MEX3B	0.848008
GTEX-11H98-0011-R10b-SM-5NQ98	Normal	MEX3B	1.33341
GTEX-11H98-0011-R11b-SM-5NQ6U	Normal	MEX3B	2.70485
GTEX-11H98-0011-R5b-SM-57WCF	Normal	MEX3B	0.731174
GTEX-11H98-0011-R8a-SM-5NQ8V	Normal	MEX3B	0.650778
GTEX-11NUK-2926-SM-5A5MD	Normal	MEX3B	1.6781
GTEX-11NV4-0011-R5a-SM-5NQ88	Normal	MEX3B	0.650778
GTEX-11NV4-0011-R6a-SM-57WD5	Normal	MEX3B	0.516027
GTEX-11NV4-0011-R7a-SM-57WDH	Normal	MEX3B	0.613537
GTEX-11NV4-2126-SM-5N9DS	Normal	MEX3B	0.807361
GTEX-11O72-2826-SM-5HL6W	Normal	MEX3B	2.61351
GTEX-11O72-2926-SM-5BC4V	Normal	MEX3B	1.87187
GTEX-11OC5-0626-SM-5HL6M	Normal	MEX3B	2.08748
GTEX-11OF3-0011-R11a-SM-57WCR	Normal	MEX3B	2.45678
GTEX-11OF3-0011-R5a-SM-57WB4	Normal	MEX3B	0.485434
GTEX-11OF3-0011-R6b-SM-57WBG	Normal	MEX3B	0.739854
GTEX-11OF3-0011-R7a-SM-57WCG	Normal	MEX3B	0.659921
GTEX-11OF3-0011-R8b-SM-57WCS	Normal	MEX3B	1.08407
GTEX-11OF3-3126-SM-5GU5E	Normal	MEX3B	1.68257
GTEX-11ONC-0011-R1a-SM-57WD4	Normal	MEX3B	1.02858
GTEX-11ONC-0011-R8b-SM-5NQ87	Normal	MEX3B	1.3505
GTEX-11ONC-0011-R9b-SM-5NQ8J	Normal	MEX3B	0.83188
GTEX-11ONC-2926-SM-5P9JM	Normal	MEX3B	1.546
GTEX-11ONC-3026-SM-5985W	Normal	MEX3B	2.50588
GTEX-11PRG-2826-SM-5BC54	Normal	MEX3B	2.66675
GTEX-11TTK-2826-SM-5GU5K	Normal	MEX3B	2.1635
GTEX-11TTK-2926-SM-5PNYP	Normal	MEX3B	1.01436
GTEX-11TUW-3126-SM-5GU4Y	Normal	MEX3B	0.454178
GTEX-11UD1-0011-R2b-SM-5BC6O	Normal	MEX3B	0.948623
GTEX-11UD1-0011-R3a-SM-5BC6S	Normal	MEX3B	1.15703
GTEX-11UD1-0011-R5b-SM-5P9FP	Normal	MEX3B	0.495692
GTEX-11WQC-0011-R10a-SM-57WCT	Normal	MEX3B	1.17634
GTEX-11WQC-0011-R11b-SM-57WD6	Normal	MEX3B	2.32484
GTEX-11WQC-0011-R5a-SM-5BC74	Normal	MEX3B	0.83188
GTEX-11WQC-0011-R6a-SM-5BC77	Normal	MEX3B	0.839938
GTEX-11WQC-0011-R7b-SM-5BC7A	Normal	MEX3B	0.62293
GTEX-11WQC-0011-R8b-SM-57WCH	Normal	MEX3B	1.47509
GTEX-11WQK-0011-R10a-SM-5BC6R	Normal	MEX3B	1.79494
GTEX-11WQK-0011-R11a-SM-5BC6W	Normal	MEX3B	3.52853
GTEX-11WQK-0011-R8a-SM-5BC7C	Normal	MEX3B	0.879716
GTEX-11WQK-0011-R9b-SM-5BC6N	Normal	MEX3B	0.739854
GTEX-11WQK-3026-SM-5EQL6	Normal	MEX3B	2.13754
GTEX-11WQK-3126-SM-5EGI2	Normal	MEX3B	2.64386
GTEX-11ZTS-0011-R1a-SM-5BC71	Normal	MEX3B	0.933562
GTEX-11ZTS-0011-R2b-SM-5BC75	Normal	MEX3B	0.704867
GTEX-11ZTS-0011-R3a-SM-5BC78	Normal	MEX3B	0.739854
GTEX-11ZTS-3226-SM-5EGID	Normal	MEX3B	2.38956
GTEX-11ZU8-0011-R3a-SM-5BC6U	Normal	MEX3B	0.475073
GTEX-11ZU8-0011-R4a-SM-5BC6Y	Normal	MEX3B	0.62293
GTEX-11ZUS-0011-R11b-SM-5BC7B	Normal	MEX3B	2.52106
GTEX-11ZUS-0011-R8a-SM-5BC73	Normal	MEX3B	1.71372
GTEX-11ZUS-0011-R9b-SM-5BC76	Normal	MEX3B	0.799068
GTEX-11ZUS-2826-SM-5EQKW	Normal	MEX3B	2.50332
GTEX-11ZUS-2926-SM-5FQSL	Normal	MEX3B	1.5059
GTEX-11ZVC-0011-R1b-SM-5BC6M	Normal	MEX3B	0.678058
GTEX-11ZVC-0011-R3a-SM-5BC6V	Normal	MEX3B	0.722454
GTEX-11ZVC-0011-R4a-SM-5BC6Z	Normal	MEX3B	0.823748
GTEX-11ZVC-0011-R9a-SM-57WC5	Normal	MEX3B	0.704867
GTEX-12126-0011-R10b-SM-5BC6T	Normal	MEX3B	1.31616
GTEX-12126-0011-R11a-SM-5BC6X	Normal	MEX3B	2.03212
GTEX-12126-0011-R9b-SM-5BC6P	Normal	MEX3B	0.933562
GTEX-12126-0926-SM-5FQTW	Normal	MEX3B	2.33911
GTEX-12126-1026-SM-5P9JJ	Normal	MEX3B	1.76128
GTEX-1212Z-0011-R1b-SM-5BC72	Normal	MEX3B	0.871834
GTEX-12584-0011-R6a-SM-5NQ7C	Normal	MEX3B	0.422222
GTEX-12696-2926-SM-5FQTG	Normal	MEX3B	0.839938
GTEX-12696-3026-SM-5FQTU	Normal	MEX3B	1.51603
GTEX-1269C-3126-SM-5EGI6	Normal	MEX3B	1.87579
GTEX-12WS9-0011-R10a-SM-57WBV	Normal	MEX3B	0.956073
GTEX-12WS9-0011-R2a-SM-5CVNE	Normal	MEX3B	0.378503
GTEX-12WS9-0011-R3a-SM-5CVNF	Normal	MEX3B	0.659921
GTEX-12WS9-0011-R4b-SM-5P9EU	Normal	MEX3B	0.604087
GTEX-12WS9-0011-R5b-SM-5P9EV	Normal	MEX3B	0.516027
GTEX-12WS9-0011-R6a-SM-5P9EW	Normal	MEX3B	0.545956
GTEX-12WS9-2826-SM-5FQU9	Normal	MEX3B	2.33911
GTEX-12WSA-0011-R10b-SM-5P9ET	Normal	MEX3B	0.526084
GTEX-12WSA-0011-R2a-SM-57WDK	Normal	MEX3B	0.356135
GTEX-12WSA-0011-R4a-SM-57WB7	Normal	MEX3B	0.641556
GTEX-12WSA-0011-R5b-SM-5GU5I	Normal	MEX3B	0.443614
GTEX-12WSA-0011-R7b-SM-5GU5U	Normal	MEX3B	0.669016
GTEX-12WSA-0011-R8a-SM-5P9EX	Normal	MEX3B	0.38957
GTEX-12WSA-2926-SM-5EQ4D	Normal	MEX3B	0.575314
GTEX-12WSB-0011-R11b-SM-57WBJ	Normal	MEX3B	1.76975
GTEX-12WSB-0011-R1b-SM-5P9EY	Normal	MEX3B	0.650778
GTEX-12WSB-0011-R5b-SM-5GU67	Normal	MEX3B	0.879716
GTEX-12WSB-0011-R6b-SM-5GU6J	Normal	MEX3B	0.790754
GTEX-12WSB-0011-R7b-SM-5GU6V	Normal	MEX3B	0.687044
GTEX-12WSB-3026-SM-59HKM	Normal	MEX3B	2.26004
GTEX-12WSC-0011-R10a-SM-5GU57	Normal	MEX3B	1.21411
GTEX-12WSC-0011-R3a-SM-5P9F1	Normal	MEX3B	1.07726
GTEX-12WSC-0011-R5b-SM-5CVNS	Normal	MEX3B	0.696007
GTEX-12WSC-0011-R7b-SM-5LU9L	Normal	MEX3B	0.933562
GTEX-12WSC-0011-R9a-SM-5GU4U	Normal	MEX3B	0.687044
GTEX-12WSC-2926-SM-5BC5Z	Normal	MEX3B	2.33053
GTEX-12WSC-3026-SM-5GCNF	Normal	MEX3B	1.43297
GTEX-12WSD-0011-R10b-SM-5GU79	Normal	MEX3B	1.22032
GTEX-12WSD-0011-R1b-SM-5LZVY	Normal	MEX3B	1.10434
GTEX-12WSD-0011-R2a-SM-5LZWB	Normal	MEX3B	0.400527
GTEX-12WSD-0011-R3b-SM-5LZWN	Normal	MEX3B	1.20162
GTEX-12WSD-0011-R4b-SM-5LZUA	Normal	MEX3B	0.799068
GTEX-12WSD-0011-R6b-SM-5P9JU	Normal	MEX3B	1.51096
GTEX-12WSD-0011-R7b-SM-5PNWE	Normal	MEX3B	0.731174
GTEX-12WSD-0011-R9a-SM-5GU6W	Normal	MEX3B	1.03564
GTEX-12WSD-3126-SM-5HL7P	Normal	MEX3B	1.29868
GTEX-12WSE-0011-R10b-SM-5P9JV	Normal	MEX3B	1.9891
GTEX-12WSE-0011-R1b-SM-5GU4V	Normal	MEX3B	1.852
GTEX-12WSE-0011-R6b-SM-5LZV5	Normal	MEX3B	0.879716
GTEX-12WSE-0011-R7a-SM-5PNWF	Normal	MEX3B	0.26304
GTEX-12WSE-2926-SM-5RQJ9	Normal	MEX3B	2.72248
GTEX-12WSF-0011-R10a-SM-5LZVH	Normal	MEX3B	1.47509
GTEX-12WSF-0011-R11a-SM-5LZVT	Normal	MEX3B	2.73335
GTEX-12WSF-0011-R1a-SM-5DUVI	Normal	MEX3B	0.848008
GTEX-12WSF-0011-R3a-SM-5DUW7	Normal	MEX3B	0.871834
GTEX-12WSF-0011-R4b-SM-5HL88	Normal	MEX3B	0.545956
GTEX-12WSF-0011-R5a-SM-5HL8K	Normal	MEX3B	0.731174
GTEX-12WSF-0011-R6b-SM-5HL8W	Normal	MEX3B	0.344836
GTEX-12WSF-0011-R7b-SM-5HL99	Normal	MEX3B	0.367373
GTEX-12WSH-0011-R10a-SM-5LZUS	Normal	MEX3B	1.53608
GTEX-12WSH-0011-R11a-SM-5LZVM	Normal	MEX3B	2.56073
GTEX-12WSH-0011-R1a-SM-5GU5V	Normal	MEX3B	1.23264
GTEX-12WSH-0011-R2a-SM-5GU68	Normal	MEX3B	0.443614
GTEX-12WSH-0011-R9b-SM-5LZUG	Normal	MEX3B	1.03564
GTEX-12WSH-3026-SM-5CVNI	Normal	MEX3B	1.47509
[truncated: 5,385 more rows]
