# Supplementary material for: Integrative bioinformatic and experimental analysis reveals prognostic and immunological roles of MEX3 family genes in glioma
Source: Front Immunol. 2026 Jan 14;16:1654036. doi: 10.3389/fimmu.2025.1654036 (PMC12847448; doi:10.3389/fimmu.2025.1654036)
Supplement: Supplementary file 9 [file Table5.xlsx]

## Sheet: MEX3A
sample_id	OS_event	OS_time	MEX3A	DSS_event	DSS_time	MEX3A	PFI_event	PFI_time	MEX3A
TCGA-02-0047-01A-01R-1849-01	Dead	14.6885	5.22916	Yes	14.6885	5.22916	Yes	1.86885	5.22916
TCGA-02-0055-01A-01R-1849-01	Dead	2.4918	2.19705	Yes	2.4918	2.19705	Yes	0.196721	2.19705
TCGA-02-2483-01A-01R-1849-01	Alive	15.2787	6.31998	No	15.2787	6.31998	No	15.2787	6.31998
TCGA-02-2485-01A-01R-1849-01	Alive	15.4098	5.93816	No	15.4098	5.93816	Yes	6.09836	5.93816
TCGA-02-2486-01A-01R-1849-01	Dead	20.2623	1.88206	Yes	20.2623	1.88206	Yes	20.2623	1.88206
TCGA-06-0125-01A-01R-1849-01	Dead	47.4754	4.81448	Yes	47.4754	4.81448	Yes	26.1311	4.81448
TCGA-06-0125-02A-11R-2005-01	Dead	47.4754	3.58537	Yes	47.4754	3.58537	Yes	26.1311	3.58537
TCGA-06-0129-01A-01R-1849-01	Dead	33.5738	6.47413	Yes	33.5738	6.47413	Yes	4.85246	6.47413
TCGA-06-0130-01A-01R-1849-01	Dead	12.918	3.18134	Yes	12.918	3.18134	Yes	8	3.18134
TCGA-06-0132-01A-02R-1849-01	Dead	25.2787	1.93104	Yes	25.2787	1.93104	Yes	15.8033	1.93104
TCGA-06-0138-01A-02R-1849-01	Dead	24.1639	3.86989	Yes	24.1639	3.86989	Yes	12.918	3.86989
TCGA-06-0139-01A-01R-1849-01	Dead	11.8689	1.82501	Yes	11.8689	1.82501	Yes	4.98361	1.82501
TCGA-06-0141-01A-01R-1849-01	Dead	10.2623	1.55792	Yes	10.2623	1.55792	Yes	4.7541	1.55792
TCGA-06-0152-02A-01R-2005-01	Dead	12.2951	4.98501	Yes	12.2951	4.98501	Yes	9.80328	4.98501
TCGA-06-0156-01A-02R-1849-01	Dead	5.83607	5.58091	Yes	5.83607	5.58091	Yes	5.83607	5.58091
TCGA-06-0156-01A-03R-1849-01	Dead	5.83607	5.331	Yes	5.83607	5.331	Yes	5.83607	5.331
TCGA-06-0157-01A-01R-1849-01	Dead	3.18033	5.03314	Yes	3.18033	5.03314	Yes	3.18033	5.03314
TCGA-06-0158-01A-01R-1849-01	Dead	10.7869	4.2377	Yes	10.7869	4.2377	Yes	2.95082	4.2377
TCGA-06-0168-01A-01R-1849-01	Dead	19.6066	3.49868	Yes	19.6066	3.49868	Yes	15.1148	3.49868
TCGA-06-0171-02A-11R-2005-01	Dead	13.082	1.40605	Yes	13.082	1.40605	Yes	3.83607	1.40605
TCGA-06-0174-01A-01R-1849-01	Dead	3.21311	6.19759	Yes	3.21311	6.19759	Yes	1.54098	6.19759
TCGA-06-0178-01A-01R-1849-01	Dead	87.9016	4.10217	Yes	87.9016	4.10217	Yes	6.29508	4.10217
TCGA-06-0184-01A-01R-1849-01	Dead	69.7049	2.18542	Yes	69.7049	2.18542	Yes	41.8361	2.18542
TCGA-06-0187-01A-01R-1849-01	Dead	27.1475	3.88919	Yes	27.1475	3.88919	Yes	17.4098	3.88919
TCGA-06-0190-01A-01R-1849-01	Dead	10.3934	3.36334	Yes	10.3934	3.36334	Yes	2.88525	3.36334
TCGA-06-0190-02A-01R-2005-01	Dead	10.3934	2.96741	Yes	10.3934	2.96741	Yes	2.88525	2.96741
TCGA-06-0210-01A-01R-1849-01	Dead	7.37705	3.83587	Yes	7.37705	3.83587	Yes	2.19672	3.83587
TCGA-06-0210-02A-01R-2005-01	Dead	7.37705	4.7914	Yes	7.37705	4.7914	Yes	2.19672	4.7914
TCGA-06-0211-01A-01R-1849-01	Dead	11.8033	4.76859	Yes	11.8033	4.76859	Yes	1.7377	4.76859
TCGA-06-0211-01B-01R-1849-01	Dead	11.8033	5.18198	Yes	11.8033	5.18198	Yes	1.7377	5.18198
TCGA-06-0211-02A-02R-2005-01	Dead	11.8033	4.80569	Yes	11.8033	4.80569	Yes	1.7377	4.80569
TCGA-06-0219-01A-01R-1849-01	Dead	0.721311	2.79231	Yes	0.721311	2.79231	Yes	0.721311	2.79231
TCGA-06-0221-02A-11R-2005-01	Dead	19.7705	6.78998	Yes	19.7705	6.78998	Yes	8.52459	6.78998
TCGA-06-0238-01A-02R-1849-01	Dead	13.2787	4.92302	Yes	13.2787	4.92302	Yes	10.1967	4.92302
TCGA-06-0644-01A-02R-1849-01	Dead	12.5902	2.67665	Yes	12.5902	2.67665	Yes	2.78689	2.67665
TCGA-06-0645-01A-01R-1849-01	Dead	5.7377	4.25813	Yes	5.7377	4.25813	Yes	5.7377	4.25813
TCGA-06-0646-01A-01R-1849-01	Dead	5.7377	4.86712	Yes	5.7377	4.86712	Yes	2.95082	4.86712
TCGA-06-0649-01B-01R-1849-01	Dead	2.09836	3.79771	Yes	2.09836	3.79771	Yes	2.09836	3.79771
TCGA-06-0686-01A-01R-1849-01	Dead	14.1639	5.44912	Yes	14.1639	5.44912	Yes	5.2459	5.44912
TCGA-06-0743-01A-01R-1849-01	Dead	26.3279	3.79814	Yes	26.3279	3.79814	Yes	5.77049	3.79814
TCGA-06-0744-01A-01R-1849-01	Dead	46.7541	4.90865	Yes	46.7541	4.90865	Yes	41.8689	4.90865
TCGA-06-0745-01A-01R-1849-01	Dead	7.83607	4.41218	Yes	7.83607	4.41218	Yes	3.01639	4.41218
TCGA-06-0747-01A-01R-1849-01	Dead	2.68852	4.1044	Yes	2.68852	4.1044	Yes	2.68852	4.1044
TCGA-06-0749-01A-01R-1849-01	Dead	2.68852	2.99193	Yes	2.68852	2.99193	Yes	2.68852	2.99193
TCGA-06-0750-01A-01R-1849-01	Dead	0.918033	2.72094	Yes	0.918033	2.72094	Yes	0.918033	2.72094
TCGA-06-0878-01A-01R-1849-01	Alive	7.14754	4.22106	No	7.14754	4.22106	Yes	2.16393	4.22106
TCGA-06-0882-01A-01R-1849-01	Dead	20.7213	3.09283	Yes	20.7213	3.09283	Yes	6.98361	3.09283
TCGA-06-1804-01A-01R-1849-01	Dead	13.5738	2.78235	Yes	13.5738	2.78235	Yes	13.5738	2.78235
TCGA-06-2557-01A-01R-1849-01	Dead	1.08197	5.60077	Yes	1.08197	5.60077	Yes	1.08197	5.60077
TCGA-06-2558-01A-01R-1849-01	Dead	12.459	5.6174		12.459	5.6174	No	12.459	5.6174
TCGA-06-2559-01A-01R-1849-01	Dead	4.91803	5.88619	Yes	4.91803	5.88619	Yes	4.91803	5.88619
TCGA-06-2561-01A-02R-1849-01	Dead	17.6066	2.81816	Yes	17.6066	2.81816	Yes	2.55738	2.81816
TCGA-06-2562-01A-01R-1849-01	Dead	12.5246	3.37029	Yes	12.5246	3.37029	Yes	4.95082	3.37029
TCGA-06-2563-01A-01R-1849-01	Alive	30.5574	4.58434	No	30.5574	4.58434	Yes	18.1639	4.58434
TCGA-06-2564-01A-01R-1849-01	Alive	5.93443	5.34541	No	5.93443	5.34541	No	5.93443	5.34541
TCGA-06-2565-01A-01R-1849-01	Dead	16.5902	4.83623	Yes	16.5902	4.83623	Yes	5.83607	4.83623
TCGA-06-2567-01A-01R-1849-01	Dead	4.36066	4.04588	Yes	4.36066	4.04588	Yes	4.36066	4.04588
TCGA-06-2569-01A-01R-1849-01	Alive	0.42623	7.25041	No	0.42623	7.25041	No	0.42623	7.25041
TCGA-06-2570-01A-01R-1849-01	Alive	31.4098	5.84652	No	31.4098	5.84652	No	31.4098	5.84652
TCGA-06-5408-01A-01R-1849-01	Dead	11.7049	5.02846	Yes	11.7049	5.02846	Yes	5.18033	5.02846
TCGA-06-5410-01A-01R-1849-01	Dead	3.54098	1.49902	Yes	3.54098	1.49902	Yes	3.54098	1.49902
TCGA-06-5411-01A-01R-1849-01	Dead	8.32787	4.66251	Yes	8.32787	4.66251	Yes	7.01639	4.66251
TCGA-06-5412-01A-01R-1849-01	Dead	4.52459	1.73066	Yes	4.52459	1.73066	Yes	2.88525	1.73066
TCGA-06-5413-01A-01R-1849-01	Alive	8.78689	4.97399	No	8.78689	4.97399	Yes	6.39344	4.97399
TCGA-06-5414-01A-01R-1849-01	Alive	8.95082	4.18652	No	8.95082	4.18652	Yes	5.47541	4.18652
TCGA-06-5416-01A-01R-1849-01	Alive	6.68852	4.93417	No	6.68852	4.93417	No	6.68852	4.93417
TCGA-06-5417-01A-01R-1849-01	Alive	5.08197	6.14387	No	5.08197	6.14387	No	5.08197	6.14387
TCGA-06-5418-01A-01R-1849-01	Dead	2.72131	4.18956	Yes	2.72131	4.18956	Yes	2.72131	4.18956
TCGA-06-5856-01A-01R-1849-01	Dead	3.7377	4.70798	Yes	3.7377	4.70798	Yes	3.7377	4.70798
TCGA-06-5858-01A-01R-1849-01	Alive	6.13115	4.63459	No	6.13115	4.63459	Yes	3.18033	4.63459
TCGA-06-5859-01A-01R-1849-01	Alive	4.55738	4.10967	No	4.55738	4.10967	No	4.55738	4.10967
TCGA-08-0386-01A-01R-1849-01	Dead	17.9672	4.82842	Yes	17.9672	4.82842	Yes	14	4.82842
TCGA-12-0616-01A-01R-1849-01	Dead	14.6885	5.3805	Yes	14.6885	5.3805	Yes	13.0492	5.3805
TCGA-12-0618-01A-01R-1849-01	Dead	12.9508	6.09884		12.9508	6.09884	No	12.9508	6.09884
TCGA-12-0619-01A-01R-1849-01	Dead	34.8197	4.97633	Yes	34.8197	4.97633	Yes	6.65574	4.97633
TCGA-12-0821-01A-01R-1849-01	Dead	10.5902	5.59633	Yes	10.5902	5.59633	Yes	8.4918	5.59633
TCGA-12-1597-01B-01R-1849-01	Dead	22.1311	5.24266	Yes	22.1311	5.24266	Yes	5.90164	5.24266
TCGA-12-3650-01A-01R-1849-01	Dead	10.918	5.25198	Yes	10.918	5.25198	Yes	7.83607	5.25198
TCGA-12-3652-01A-01R-1849-01	Dead	34.8197	3.53526	Yes	34.8197	3.53526	Yes	6.65574	3.53526
TCGA-12-3653-01A-01R-1849-01	Dead	14.4918	4.41845	Yes	14.4918	4.41845	Yes	7.34426	4.41845
TCGA-12-5295-01A-01R-1849-01	Dead	14.8852	2.69889	Yes	14.8852	2.69889	Yes	13.082	2.69889
TCGA-12-5299-01A-02R-1849-01	Dead	3.21311	4.43805	Yes	3.21311	4.43805	Yes	3.21311	4.43805
TCGA-14-0736-02A-01R-2005-01	Dead	15.082	1.20489	Yes	15.082	1.20489	Yes	4.19672	1.20489
TCGA-14-0781-01B-01R-1849-01	Dead	0.95082	2.4513	Yes	0.95082	2.4513	Yes	0.95082	2.4513
TCGA-14-0787-01A-01R-1849-01	Dead	2.22951	4.4262		2.22951	4.4262	No	2.22951	4.4262
TCGA-14-0789-01A-01R-1849-01	Dead	11.2131	3.04665		11.2131	3.04665	Yes	3.44262	3.04665
TCGA-14-0790-01B-01R-1849-01	Dead	13.7377	4.90021	Yes	13.7377	4.90021	Yes	13.7377	4.90021
TCGA-14-0817-01A-01R-1849-01	Dead	5.37705	3.53442		5.37705	3.53442	No	5.37705	3.53442
TCGA-14-0871-01A-01R-1849-01	Dead	28.8525	6.55805		28.8525	6.55805	No	28.8525	6.55805
TCGA-14-1034-01A-01R-1849-01	Dead	15.9016	2.77265	Yes	15.9016	2.77265	Yes	9.2459	2.77265
TCGA-14-1034-02B-01R-2005-01	Dead	15.9016	3.78234	Yes	15.9016	3.78234	Yes	9.2459	3.78234
TCGA-14-1402-02A-01R-2005-01	Dead	31.9672	2.71769	Yes	31.9672	2.71769	Yes	10.918	2.71769
TCGA-14-1823-01A-01R-1849-01	Dead	17.8033	1.2784	Yes	17.8033	1.2784	Yes	4.59016	1.2784
TCGA-14-1825-01A-01R-1850-01	Dead	7.60656	5.58312	Yes	7.60656	5.58312	Yes	2.68852	5.58312
TCGA-14-1829-01A-01R-1850-01	Alive	7.14754	2.05811	No	7.14754	2.05811	No	7.14754	2.05811
TCGA-14-2554-01A-01R-1850-01	Dead	17.4426	2.68937	Yes	17.4426	2.68937	Yes	17.4426	2.68937
TCGA-15-0742-01A-01R-1850-01	Dead	13.7377	4.76149		13.7377	4.76149	Yes	7.60656	4.76149
TCGA-15-1444-01A-02R-1850-01	Dead	50.3934	5.26908	Yes	50.3934	5.26908	Yes	50.8197	5.26908
TCGA-16-0846-01A-01R-1850-01	Dead	3.90164	4.41749	Yes	3.90164	4.41749	Yes	3.90164	4.41749
TCGA-16-1045-01B-01R-1850-01	Dead	28.9508	3.19129	Yes	28.9508	3.19129	Yes	21.4426	3.19129
TCGA-19-0957-02A-11R-2005-01	Dead	21.8361	4.80071	Yes	21.8361	4.80071	Yes	1.63934	4.80071
TCGA-19-1389-02A-21R-2005-01	Dead	4.62295	1.69328	Yes	4.62295	1.69328	Yes	2.65574	1.69328
TCGA-19-1390-01A-01R-1850-01	Dead	25.3115	6.12954		25.3115	6.12954	No	25.3115	6.12954
TCGA-19-1787-01B-01R-1850-01	Dead	12.623	3.79054	Yes	12.623	3.79054	Yes	10.0984	3.79054
TCGA-19-2619-01A-01R-1850-01	Alive	9.63934	5.79147	No	9.63934	5.79147	Yes	4.78689	5.79147
TCGA-19-2620-01A-01R-1850-01	Dead	4.85246	2.57778	No	4.85246	2.57778	No	4.85246	2.57778
TCGA-19-2624-01A-01R-1850-01	Dead	0.163934	6.11425	No	0.163934	6.11425	No	0.163934	6.11425
TCGA-19-2625-01A-01R-1850-01	Dead	4.06557	4.09058	No	4.06557	4.09058	No	4.06557	4.09058
TCGA-19-2629-01A-01R-1850-01	Dead	24.1639	5.19018	Yes	24.1639	5.19018	Yes	4.7541	5.19018
TCGA-19-4065-01A-01R-2005-01	Alive	7.01639	3.43863	No	7.01639	3.43863	Yes	2.29508	3.43863
TCGA-19-4065-02A-11R-2005-01	Alive	7.01639	2.41562	No	7.01639	2.41562	Yes	2.29508	2.41562
TCGA-19-5960-01A-11R-1850-01	Dead	14.918	6.78616	Yes	14.918	6.78616	Yes	12.5246	6.78616
TCGA-26-1442-01A-01R-1850-01	Alive	31.2459	4.52601	No	31.2459	4.52601	No	31.2459	4.52601
TCGA-26-5132-01A-01R-1850-01	Alive	9.37705	4.15233	No	9.37705	4.15233	No	9.37705	4.15233
TCGA-26-5133-01A-01R-1850-01	Alive	14.8197	6.39837	No	14.8197	6.39837	Yes	12.1311	6.39837
TCGA-26-5134-01A-01R-1850-01	Alive	5.47541	4.86257	No	5.47541	4.86257	No	5.47541	4.86257
TCGA-26-5135-01A-01R-1850-01	Dead	8.85246	5.25056		8.85246	5.25056	No	8.85246	5.25056
TCGA-26-5136-01B-01R-1850-01	Dead	18.918	4.27162	Yes	18.918	4.27162	Yes	18.918	4.27162
TCGA-26-5139-01A-01R-1850-01	Alive	1.57377	4.21653	No	1.57377	4.21653	No	1.57377	4.21653
TCGA-27-1830-01A-01R-1850-01	Dead	5.04918	4.56839	Yes	5.04918	4.56839	Yes	4.06557	4.56839
TCGA-27-1831-01A-01R-1850-01	Dead	16.5574	2.55085	Yes	16.5574	2.55085	Yes	4.72131	2.55085
TCGA-27-1832-01A-01R-1850-01	Dead	9.83607	1.93798	Yes	9.83607	1.93798	Yes	5.77049	1.93798
TCGA-27-1834-01A-01R-1850-01	Dead	40.4262	4.19424	Yes	40.4262	4.19424	Yes	10.9836	4.19424
TCGA-27-1835-01A-01R-1850-01	Dead	21.2459	4.07546	Yes	21.2459	4.07546	Yes	5.14754	4.07546
TCGA-27-1837-01A-01R-1850-01	Dead	14	5.01744	Yes	14	5.01744	Yes	4.45902	5.01744
TCGA-27-2519-01A-01R-1850-01	Dead	18.0328	4.35061	Yes	18.0328	4.35061	Yes	8.39344	4.35061
TCGA-27-2521-01A-01R-1850-01	Dead	16.7213	5.56486	Yes	16.7213	5.56486	Yes	16.7213	5.56486
TCGA-27-2523-01A-01R-1850-01	Dead	16.0328	5.76619	Yes	16.0328	5.76619	Yes	13.1803	5.76619
TCGA-27-2524-01A-01R-1850-01	Dead	7.57377	4.06551	Yes	7.57377	4.06551	Yes	7.57377	4.06551
TCGA-27-2526-01A-01R-1850-01	Dead	2.85246	3.01466	Yes	2.85246	3.01466	Yes	2.85246	3.01466
TCGA-27-2528-01A-01R-1850-01	Dead	15.7377	4.18179	Yes	15.7377	4.18179	Yes	2.36066	4.18179
TCGA-28-1747-01C-01R-1850-01	Dead	2.52459	4.51452		2.52459	4.51452	No	2.52459	4.51452
TCGA-28-1753-01A-01R-1850-01	Alive	1.21311	5.21153	No	1.21311	5.21153	No	1.21311	5.21153
TCGA-28-2499-01A-01R-1850-01	Alive	3.11475	2.75067		3.11475	2.75067	No	3.11475	2.75067
TCGA-28-2509-01A-01R-1850-01	Alive	4.7541	2.91823	No	4.7541	2.91823	No	4.7541	2.91823
TCGA-28-2513-01A-01R-1850-01	Alive	7.27869	2.58169	No	7.27869	2.58169	Yes	2.45902	2.58169
TCGA-28-2514-01A-02R-1850-01	Alive	5.2459	3.89869	No	5.2459	3.89869	No	5.2459	3.89869
TCGA-28-5204-01A-01R-1850-01	Dead	14.8852	4.63511	Yes	14.8852	4.63511	Yes	14.8852	4.63511
TCGA-28-5207-01A-01R-1850-01	Dead	11.2459	4.77179	Yes	11.2459	4.77179	Yes	11.2459	4.77179
TCGA-28-5208-01A-01R-1850-01	Dead	17.8361	4.6479	Yes	17.8361	4.6479	Yes	4.85246	4.6479
TCGA-28-5209-01A-01R-1850-01	Alive	14.4918	5.12451	No	14.4918	5.12451	No	14.4918	5.12451
TCGA-28-5213-01A-01R-1850-01	Alive	31.1803	2.66694	No	31.1803	2.66694	No	31.1803	2.66694
TCGA-28-5215-01A-01R-1850-01	Dead	10.9836	5.60675	Yes	10.9836	5.60675	Yes	5.37705	5.60675
TCGA-28-5216-01A-01R-1850-01	Alive	13.6066	5.15149	No	13.6066	5.15149	No	13.6066	5.15149
TCGA-28-5218-01A-01R-1850-01	Dead	5.14754	5.64077		5.14754	5.64077	No	5.14754	5.64077
TCGA-28-5220-01A-01R-1850-01	Dead	12.7213	3.22526	Yes	12.7213	3.22526	Yes	8.59016	3.22526
TCGA-32-1970-01A-01R-1850-01	Dead	15.3443	4.18742	Yes	15.3443	4.18742	Yes	13.377	4.18742
TCGA-32-1980-01A-01R-1850-01	Dead	1.18033	2.12009	Yes	1.18033	2.12009	Yes	1.18033	2.12009
TCGA-32-1982-01A-01R-1850-01	Dead	4.65574	2.69677	Yes	4.65574	2.69677	Yes	4.65574	2.69677
TCGA-32-2615-01A-01R-1850-01	Dead	15.9016	3.23102	Yes	15.9016	3.23102	Yes	4.29508	3.23102
TCGA-32-2616-01A-01R-1850-01	Dead	7.34426	4.11717	Yes	7.34426	4.11717	Yes	5.96721	4.11717
TCGA-32-2632-01A-01R-1850-01	Dead	8.81967	2.78766	Yes	8.81967	2.78766	Yes	8.81967	2.78766
TCGA-32-2634-01A-01R-1850-01	Alive	22.7213	6.28163	No	22.7213	6.28163	No	22.7213	6.28163
TCGA-32-2638-01A-01R-1850-01	Dead	25.1148	4.05383	Yes	25.1148	4.05383	Yes	25.1148	4.05383
TCGA-32-4213-01A-01R-1850-01	Alive	19.8033	4.08182	No	19.8033	4.08182	Yes	11.5738	4.08182
TCGA-32-5222-01A-01R-1850-01	Dead	19.1803	4.5802	Yes	19.1803	4.5802	Yes	3.86885	4.5802
TCGA-41-2571-01A-01R-1850-01	Dead	0.852459	5.73387	Yes	0.852459	5.73387	Yes	0.852459	5.73387
TCGA-41-2572-01A-01R-1850-01	Dead	13.3115	3.86847	Yes	13.3115	3.86847	Yes	4	3.86847
TCGA-41-3915-01A-01R-1850-01	Dead	11.8033	4.43382	Yes	11.8033	4.43382	Yes	9.44262	4.43382
TCGA-41-4097-01A-01R-1850-01	Dead	0.196721	2.63369	Yes	0.196721	2.63369	Yes	0.196721	2.63369
TCGA-41-5651-01A-01R-1850-01	Dead	15.082	6.66528	Yes	15.082	6.66528	Yes	6.88525	6.66528
TCGA-76-4925-01A-01R-1850-01	Dead	4.78689	5.32438		4.78689	5.32438	Yes	2.88525	5.32438
TCGA-76-4926-01B-01R-1850-01	Dead	4.52459	4.14369	Yes	4.52459	4.14369	Yes	1.11475	4.14369
TCGA-76-4927-01A-01R-1850-01	Dead	17.541	4.6435	Yes	17.541	4.6435	Yes	13.6393	4.6435
TCGA-76-4928-01B-01R-1850-01	Dead	3.08197	3.10477	Yes	3.08197	3.10477	Yes	3.08197	3.10477
TCGA-76-4929-01A-01R-1850-01	Dead	3.63934	5.51065	Yes	3.63934	5.51065	Yes	3.63934	5.51065
TCGA-76-4931-01A-01R-1850-01	Dead	9.14754	5.3045	Yes	9.14754	5.3045	Yes	3.67213	5.3045
TCGA-76-4932-01A-01R-1850-01	Dead	47.8033	4.95908	Yes	47.8033	4.95908	Yes	47.8033	4.95908
TCGA-CS-4938-01B-11R-1896-07	Alive	117.18	4.49807	No	117.18	4.49807	No	117.18	4.49807
TCGA-CS-4941-01A-01R-1470-07	Dead	7.67213	5.14036	Yes	7.67213	5.14036	Yes	0.295082	5.14036
TCGA-CS-4942-01A-01R-1470-07	Dead	43.7705	4.85293	Yes	43.7705	4.85293	Yes	38.8197	4.85293
TCGA-CS-4943-01A-01R-1470-07	Dead	36.2623	6.31587	Yes	36.2623	6.31587	Yes	36.2623	6.31587
TCGA-CS-4944-01A-01R-1470-07	Alive	59.9344	3.08605	No	59.9344	3.08605	No	59.9344	3.08605
TCGA-CS-5390-01A-02R-1470-07	Alive		5.58184	No		5.58184	No		5.58184
TCGA-CS-5393-01A-01R-1470-07	Alive	40.0656	5.35607	No	40.0656	5.35607	No	40.0656	5.35607
TCGA-CS-5394-01A-01R-1470-07	Alive	0.262295	5.48008	No	0.262295	5.48008	No	0.262295	5.48008
TCGA-CS-5395-01A-01R-1470-07	Dead	20.9508	4.96898	Yes	20.9508	4.96898	Yes	9.40984	4.96898
TCGA-CS-5396-01A-02R-1470-07	Alive	53.4754	4.67216	No	53.4754	4.67216	No	53.4754	4.67216
TCGA-CS-5397-01A-01R-1896-07	Dead	6.36066	3.17682	Yes	6.36066	3.17682	Yes	6.36066	3.17682
TCGA-CS-6186-01A-12R-2027-07	Dead	17.6393	3.72031	Yes	17.6393	3.72031	Yes	6.16393	3.72031
TCGA-CS-6188-01A-11R-1896-07	Dead	26.6885	3.799	Yes	26.6885	3.799	Yes	21.2131	3.799
TCGA-CS-6290-01A-11R-1708-07	Dead	37.2787	4.39188		37.2787	4.39188	No	37.2787	4.39188
TCGA-CS-6666-01A-11R-1896-07	Alive	46.8197	5.51739	No	46.8197	5.51739	No	46.8197	5.51739
TCGA-CS-6667-01A-12R-2027-07	Alive	48.1639	4.29132	No	48.1639	4.29132	No	48.1639	4.29132
TCGA-CS-6668-01A-11R-1896-07	Alive	49.8033	6.01477	No	49.8033	6.01477	No	49.8033	6.01477
TCGA-CS-6669-01A-11R-1896-07	Alive	48.9836	0.864255	No	48.9836	0.864255	No	48.9836	0.864255
TCGA-CS-6670-01A-11R-1896-07	Alive	46.7541	4.60547	No	46.7541	4.60547	No	46.7541	4.60547
TCGA-DB-5270-01A-02R-1470-07	Alive	122.393	4.13975	No	122.393	4.13975	No	122.393	4.13975
TCGA-DB-5273-01A-01R-1470-07	Alive	81.7377	5.24131	No	81.7377	5.24131	No	81.7377	5.24131
TCGA-DB-5274-01A-01R-1470-07	Alive	75.0492	4.04674	No	75.0492	4.04674	No	75.0492	4.04674
TCGA-DB-5275-01A-01R-1470-07	Alive	47.8033	5.23855	No	47.8033	5.23855	No	47.8033	5.23855
TCGA-DB-5276-01A-01R-1470-07	Alive	72.7213	3.83377	No	72.7213	3.83377	No	72.7213	3.83377
TCGA-DB-5277-01A-01R-1470-07	Dead	50.7213	5.94827	Yes	50.7213	5.94827	Yes	37.9016	5.94827
TCGA-DB-5278-01A-01R-1470-07	Alive	90.8852	4.7712	No	90.8852	4.7712	Yes	16.623	4.7712
TCGA-DB-5279-01A-03R-2347-07	Alive	44.3934	4.12323	No	44.3934	4.12323	Yes	22.7869	4.12323
TCGA-DB-5280-01A-01R-1470-07	Alive	36.459	5.28258	No	36.459	5.28258	No	36.459	5.28258
TCGA-DB-5281-01A-01R-1470-07	Alive	78.0656	5.47098	No	78.0656	5.47098	No	78.0656	5.47098
TCGA-DB-A4X9-01A-11R-A26U-07	Alive	46.2951	4.8844	No	46.2951	4.8844	Yes	16.4262	4.8844
TCGA-DB-A4XA-01A-11R-A26U-07	Alive	18.7869	4.48811	No	18.7869	4.48811	No	18.7869	4.48811
TCGA-DB-A4XB-01A-11R-A26U-07	Alive	30.1311	5.95142	No	30.1311	5.95142	No	30.1311	5.95142
TCGA-DB-A4XC-01A-11R-A26U-07	Alive	46.5902	5.06042	No	46.5902	5.06042	No	46.5902	5.06042
TCGA-DB-A4XD-01A-11R-A27Q-07	Alive	39.6721	5.6619	No	39.6721	5.6619	No	39.6721	5.6619
TCGA-DB-A4XE-01A-11R-A27Q-07	Alive	37.3443	5.31149	No	37.3443	5.31149	No	37.3443	5.31149
TCGA-DB-A4XF-01A-11R-A27Q-07	Alive	33.4754	5.27644	No	33.4754	5.27644	Yes	15.3443	5.27644
TCGA-DB-A4XG-01A-11R-A27Q-07	Alive	72.7541	5.78444	No	72.7541	5.78444	No	72.7541	5.78444
TCGA-DB-A4XH-01A-11R-A27Q-07	Alive	31.541	4.1902	No	31.541	4.1902	No	31.541	4.1902
TCGA-DB-A64L-01A-11R-A29R-07	Alive	24.1311	4.11759	No	24.1311	4.11759	Yes	23.7377	4.11759
TCGA-DB-A64O-01A-11R-A29R-07	Dead	25.4098	1.94336	Yes	25.4098	1.94336	Yes	14.0984	1.94336
TCGA-DB-A64P-01A-11R-A29R-07	Alive	30.0328	4.64242	No	30.0328	4.64242	No	30.0328	4.64242
TCGA-DB-A64Q-01A-11R-A29R-07	Alive	5.96721	4.80394	No	5.96721	4.80394	No	5.96721	4.80394
TCGA-DB-A64R-01A-11R-A29R-07	Alive	31.3115	5.03863	No	31.3115	5.03863	No	31.3115	5.03863
TCGA-DB-A64S-01A-11R-A29R-07	Alive	27.377	4.5736	No	27.377	4.5736	No	27.377	4.5736
TCGA-DB-A64U-01A-11R-A29R-07	Alive	27.7377	4.75956	No	27.7377	4.75956	No	27.7377	4.75956
TCGA-DB-A64V-01A-11R-A29R-07	Alive	29.1475	3.95195	No	29.1475	3.95195	No	29.1475	3.95195
TCGA-DB-A64W-01A-11R-A29R-07	Dead	14.3607	5.28497	No	14.3607	5.28497	No	14.3607	5.28497
TCGA-DB-A64X-01A-11R-A29R-07	Alive	18.459	4.2988	No	18.459	4.2988	No	18.459	4.2988
TCGA-DB-A75K-01A-11R-A32Q-07	Alive	12.0656	4.979	No	12.0656	4.979	No	12.0656	4.979
TCGA-DB-A75L-01A-11R-A32Q-07	Alive	11.2131	4.93381	No	11.2131	4.93381	No	11.2131	4.93381
TCGA-DB-A75M-01A-11R-A32Q-07	Alive	17.8361	4.74524	No	17.8361	4.74524	No	17.8361	4.74524
TCGA-DB-A75O-01A-11R-A32Q-07	Alive	30.6557	4.68111	No	30.6557	4.68111	No	30.6557	4.68111
TCGA-DB-A75P-01A-11R-A32Q-07	Alive	16.1311	2.1738	No	16.1311	2.1738	No	16.1311	2.1738
TCGA-DH-5140-01A-01R-1470-07	Dead	19.9016	7.35601	Yes	19.9016	7.35601	Yes	19.9016	7.35601
TCGA-DH-5141-01A-01R-1470-07	Alive	31.7377	3.61645	No	31.7377	3.61645	No	31.7377	3.61645
TCGA-DH-5142-01A-01R-1470-07	Alive	63.7049	5.90088	No	63.7049	5.90088	Yes	53.3443	5.90088
TCGA-DH-5143-01A-01R-1470-07	Alive	45.9344	4.6125	No	45.9344	4.6125	No	45.9344	4.6125
TCGA-DH-5144-01A-01R-1470-07	Alive	24.5246	5.70826	No	24.5246	5.70826	No	24.5246	5.70826
TCGA-DH-A669-01A-12R-A31N-07	Dead	30.1311	5.41868	No	30.1311	5.41868	Yes	8.52459	5.41868
TCGA-DH-A669-02A-11R-A31N-07	Dead	30.1311	4.8492	No	30.1311	4.8492	Yes	8.52459	4.8492
TCGA-DH-A66B-01A-11R-A29R-07	Alive	41.9344	5.18316	No	41.9344	5.18316	No	41.9344	5.18316
TCGA-DH-A66D-01A-11R-A31N-07	Alive	27.7377	5.61477	No	27.7377	5.61477	No	27.7377	5.61477
TCGA-DH-A66F-01A-11R-A29R-07	Alive	17.1475	4.49854	No	17.1475	4.49854	No	17.1475	4.49854
TCGA-DH-A66G-01A-21R-A31N-07	Alive	17.1475	4.46215	No	17.1475	4.46215	No	17.1475	4.46215
TCGA-DH-A7UR-01A-11R-A33Z-07	Alive	54.0984	4.97964	No	54.0984	4.97964	No	54.0984	4.97964
TCGA-DH-A7US-01A-11R-A33Z-07	Alive	23.1475	4.87308	No	23.1475	4.87308	No	23.1475	4.87308
TCGA-DH-A7UT-01A-12R-A34F-07	Dead	17.4098	4.46831	Yes	17.4098	4.46831	Yes	13.2459	4.46831
TCGA-DH-A7UU-01A-12R-A34F-07	Alive	13.6721	5.60584	No	13.6721	5.60584	No	13.6721	5.60584
TCGA-DH-A7UV-01A-12R-A34F-07	Alive	18.5574	4.43594	No	18.5574	4.43594	No	18.5574	4.43594
TCGA-DU-5847-01A-11R-1708-07	Alive	17.9672	4.42614	No	17.9672	4.42614	No	17.9672	4.42614
TCGA-DU-5849-01A-11R-1708-07	Alive	14.5246	5.06686	No	14.5246	5.06686	No	14.5246	5.06686
TCGA-DU-5852-01A-11R-1708-07	Dead	6.72131	4.98622	Yes	6.72131	4.98622	Yes	0.786885	4.98622
TCGA-DU-5853-01A-11R-1896-07	Alive	13.3443	5.1996	No	13.3443	5.1996	No	13.3443	5.1996
TCGA-DU-5854-01A-11R-1708-07	Alive	8.42623	3.10073	No	8.42623	3.10073	Yes	6.62295	3.10073
TCGA-DU-5855-01A-11R-1708-07	Alive	6.78689	5.13028	No	6.78689	5.13028	No	6.78689	5.13028
TCGA-DU-5870-01A-11R-1708-07	Alive	181.836	4.99405	No	181.836	4.99405	Yes	142.525	4.99405
TCGA-DU-5870-02A-12R-A36H-07	Alive	181.836	4.75436	No	181.836	4.75436	Yes	142.525	4.75436
TCGA-DU-5871-01A-12R-1708-07	Alive	18.8852	5.38003	No	18.8852	5.38003	No	18.8852	5.38003
TCGA-DU-5872-01A-11R-1708-07	Alive	17.4426	4.31525	No	17.4426	4.31525	Yes	8.68852	4.31525
TCGA-DU-5872-02A-21R-A36H-07	Alive	17.4426	1.56042	No	17.4426	1.56042	Yes	8.68852	1.56042
TCGA-DU-5874-01A-11R-1708-07	Alive	15.1148	5.7238	No	15.1148	5.7238	No	15.1148	5.7238
TCGA-DU-6392-01A-11R-1708-07	Alive	210.59	5.82831	No	210.59	5.82831	Yes	31.1475	5.82831
TCGA-DU-6393-01A-11R-1708-07	Dead	51.9672	5.86479		51.9672	5.86479	No	51.9672	5.86479
TCGA-DU-6394-01A-11R-1708-07	Dead	22.3607	5.72593	Yes	22.3607	5.72593	Yes	11.5738	5.72593
TCGA-DU-6395-01A-13R-1708-07	Dead	48.8852	4.76006	Yes	48.8852	4.76006	Yes	39.2459	4.76006
TCGA-DU-6396-01A-11R-1708-07	Dead	74.9508	5.90009	Yes	74.9508	5.90009	Yes	3.47541	5.90009
TCGA-DU-6397-01A-11R-1708-07	Dead	45.9344	5.06023	Yes	45.9344	5.06023	Yes	27.4426	5.06023
TCGA-DU-6397-02A-12R-A36H-07	Dead	45.9344	5.10923	Yes	45.9344	5.10923	Yes	27.4426	5.10923
TCGA-DU-6399-01A-12R-1708-07	Dead	65.5738	5.83542	Yes	65.5738	5.83542	Yes	53.4098	5.83542
TCGA-DU-6400-01A-12R-1708-07	Dead	1.21311	5.39473	Yes	1.21311	5.39473	Yes	1.21311	5.39473
TCGA-DU-6401-01A-11R-1708-07	Dead	87.2131	5.67288	Yes	87.2131	5.67288	Yes	61.8361	5.67288
TCGA-DU-6402-01A-11R-1708-07	Dead	7.01639	2.91119	Yes	7.01639	2.91119	Yes	3.37705	2.91119
TCGA-DU-6403-01A-11R-1708-07	Dead	11.6066	6.43868	Yes	11.6066	6.43868	Yes	11.6066	6.43868
TCGA-DU-6404-01A-11R-1708-07	Dead	133.377	5.54129	Yes	133.377	5.54129	Yes	37.8361	5.54129
TCGA-DU-6404-02A-21R-A36H-07	Dead	133.377	4.54758	Yes	133.377	4.54758	Yes	37.8361	4.54758
TCGA-DU-6404-02B-11R-A36H-07	Dead	133.377	6.10098	Yes	133.377	6.10098	Yes	37.8361	6.10098
TCGA-DU-6405-01A-11R-1708-07	Dead	19.8361	5.41303	Yes	19.8361	5.41303	Yes	15.9344	5.41303
TCGA-DU-6406-01A-11R-1708-07	Dead	16.7869	5.72948		16.7869	5.72948	No	16.7869	5.72948
TCGA-DU-6407-01A-13R-1708-07	Dead	94.2623	6.05276	Yes	94.2623	6.05276	Yes	78.5902	6.05276
TCGA-DU-6407-02A-12R-A36H-07	Dead	94.2623	4.76491	Yes	94.2623	4.76491	Yes	78.5902	4.76491
TCGA-DU-6407-02B-11R-A36H-07	Dead	94.2623	6.8495	Yes	94.2623	6.8495	Yes	78.5902	6.8495
TCGA-DU-6408-01A-11R-1708-07	Dead	113.77	5.47809		113.77	5.47809	Yes	68.7541	5.47809
TCGA-DU-6410-01A-11R-1896-07	Alive	7.93443	6.62138	No	7.93443	6.62138	No	7.93443	6.62138
TCGA-DU-6542-01A-11R-1896-07	Alive	2.39344	5.16877	No	2.39344	5.16877	No	2.39344	5.16877
TCGA-DU-7006-01A-11R-2027-07	Dead	11.4426	3.97369	Yes	11.4426	3.97369	Yes	11.4426	3.97369
TCGA-DU-7007-01A-11R-2027-07	Dead	62.7869	4.68658		62.7869	4.68658	No	62.7869	4.68658
TCGA-DU-7008-01A-11R-2027-07	Alive	155.803	5.6197	No	155.803	5.6197	Yes	10.8197	5.6197
TCGA-DU-7009-01A-11R-2027-07	Dead	153.934	5.96903	Yes	153.934	5.96903	Yes	97.0492	5.96903
TCGA-DU-7010-01A-11R-2027-07	Dead	14.9508	6.56631	Yes	14.9508	6.56631	Yes	6.32787	6.56631
TCGA-DU-7011-01A-11R-2027-07	Dead	104.918	4.51988	Yes	104.918	4.51988	Yes	104.918	4.51988
TCGA-DU-7012-01A-11R-2027-07	Dead	6.52459	4.37552	Yes	6.52459	4.37552	Yes	6.52459	4.37552
TCGA-DU-7013-01A-11R-2027-07	Dead	8.81967	6.25494	Yes	8.81967	6.25494	Yes	6.13115	6.25494
TCGA-DU-7014-01A-11R-2027-07	Dead	117.082	5.32851	Yes	117.082	5.32851	Yes	112.689	5.32851
TCGA-DU-7015-01A-11R-2027-07	Alive	90.5246	5.40408	No	90.5246	5.40408	Yes	19.377	5.40408
TCGA-DU-7018-01A-11R-2027-07	Dead	30.5902	5.90175	Yes	30.5902	5.90175	Yes	11.082	5.90175
TCGA-DU-7019-01A-11R-2027-07	Alive	26.2295	4.86372	No	26.2295	4.86372	No	26.2295	4.86372
TCGA-DU-7290-01A-11R-2027-07	Dead	10.3279	2.19547	Yes	10.3279	2.19547	Yes	10.3279	2.19547
TCGA-DU-7292-01A-11R-2027-07	Dead	7.93443	3.08979	Yes	7.93443	3.08979	Yes	2.98361	3.08979
TCGA-DU-7294-01A-11R-2027-07	Alive	94.0656	5.54179	No	94.0656	5.54179	No	94.0656	5.54179
TCGA-DU-7298-01A-11R-2027-07	Dead	18.8852	5.68276	Yes	18.8852	5.68276	Yes	6.55738	5.68276
TCGA-DU-7299-01A-21R-2027-07	Dead	43.9016	5.52108	Yes	43.9016	5.52108	Yes	22.1311	5.52108
TCGA-DU-7300-01A-21R-2090-07	Dead	61.8361	4.78603	Yes	61.8361	4.78603	Yes	10.3934	4.78603
TCGA-DU-7301-01A-11R-2090-07	Dead	25.8361	5.13288	Yes	25.8361	5.13288	Yes	12	5.13288
TCGA-DU-7302-01A-11R-2090-07	Alive	60.1311	5.10855	No	60.1311	5.10855	Yes	45.0492	5.10855
TCGA-DU-7304-01A-12R-2090-07	Dead	23.2459	4.50121	Yes	23.2459	4.50121	Yes	10.1311	4.50121
TCGA-DU-7304-02A-12R-A36H-07	Dead	23.2459	5.05592	Yes	23.2459	5.05592	Yes	10.1311	5.05592
TCGA-DU-7306-01A-11R-2090-07	Alive	41.8689	4.43002	No	41.8689	4.43002	Yes	40.9836	4.43002
TCGA-DU-7309-01A-11R-2090-07	Alive	2.7541	4.40599	No	2.7541	4.40599	No	2.7541	4.40599
TCGA-DU-8158-01A-11R-2256-07	Dead	5.08197	3.25329	Yes	5.08197	3.25329	Yes	5.08197	3.25329
TCGA-DU-8161-01A-11R-2256-07	Dead	23.6721	2.62312	Yes	23.6721	2.62312	Yes	3.63934	2.62312
TCGA-DU-8162-01A-21R-2256-07	Dead	14.5574	2.78084	Yes	14.5574	2.78084	Yes	13.1803	2.78084
TCGA-DU-8163-01A-11R-2256-07	Alive	20.623	5.07925	No	20.623	5.07925	Yes	16.6885	5.07925
TCGA-DU-8164-01A-11R-2256-07	Alive	21.3443	5.40959	No	21.3443	5.40959	No	21.3443	5.40959
TCGA-DU-8165-01A-11R-2256-07	Alive	19.082	4.64463	No	19.082	4.64463	No	19.082	4.64463
TCGA-DU-8166-01A-11R-2256-07	Alive	16.918	5.88084	No	16.918	5.88084	Yes	6.32787	5.88084
TCGA-DU-8167-01A-11R-2256-07	Alive	15.4426	4.94142	No	15.4426	4.94142	No	15.4426	4.94142
TCGA-DU-8168-01A-11R-2256-07	Alive	14.1311	6.13868	No	14.1311	6.13868	No	14.1311	6.13868
TCGA-DU-A5TP-01A-11R-A28M-07	Alive	33.1803	5.17545	No	33.1803	5.17545	Yes	6.65574	5.17545
TCGA-DU-A5TR-01A-11R-A28M-07	Alive	29.7705	2.93393	No	29.7705	2.93393	Yes	27.8033	2.93393
TCGA-DU-A5TS-01A-11R-A28M-07	Alive	31.6066	3.45045	No	31.6066	3.45045	Yes	18.0656	3.45045
TCGA-DU-A5TT-01A-11R-A28M-07	Alive	24.3607	3.75481	No	24.3607	3.75481	Yes	19.1475	3.75481
TCGA-DU-A5TU-01A-11R-A28M-07	Alive	26.0984	4.73235	No	26.0984	4.73235	Yes	6.09836	4.73235
TCGA-DU-A5TW-01A-11R-A28M-07	Alive	24.918	5.27916	No	24.918	5.27916	No	24.918	5.27916
TCGA-DU-A5TY-01A-11R-A28M-07	Dead	33.8689	5.0467	Yes	33.8689	5.0467	Yes	17.2459	5.0467
TCGA-DU-A6S2-01A-21R-A32Q-07	Alive	25.4754	4.31155	No	25.4754	4.31155	No	25.4754	4.31155
TCGA-DU-A6S3-01A-12R-A32Q-07	Alive	21.5082	5.1801	No	21.5082	5.1801	No	21.5082	5.1801
TCGA-DU-A6S6-01A-21R-A32Q-07	Alive	94.8525	5.15041	No	94.8525	5.15041	Yes	74.3279	5.15041
TCGA-DU-A6S7-01A-21R-A32Q-07	Alive	20.918	6.02492	No	20.918	6.02492	No	20.918	6.02492
TCGA-DU-A6S8-01A-12R-A32Q-07	Alive	22.2295	5.35263	No	22.2295	5.35263	Yes	21.0164	5.35263
TCGA-DU-A76K-01A-11R-A33Z-07	Dead	11.377	3.30404	Yes	11.377	3.30404	Yes	6.65574	3.30404
TCGA-DU-A76L-01A-11R-A32Q-07	Dead	26.6885	4.70332	Yes	26.6885	4.70332	Yes	13.4426	4.70332
TCGA-DU-A76O-01A-11R-A32Q-07	Alive	17.1148	4.82693	No	17.1148	4.82693	No	17.1148	4.82693
TCGA-DU-A76R-01A-11R-A32Q-07	Dead	21.2459	3.65551	Yes	21.2459	3.65551	Yes	11.082	3.65551
TCGA-DU-A7T6-01A-11R-A33Z-07	Dead	17.9344	5.62548	Yes	17.9344	5.62548	Yes	17.9344	5.62548
TCGA-DU-A7T8-01A-21R-A34R-07	Dead	138.656	5.09164	Yes	138.656	5.09164	Yes	98.6557	5.09164
TCGA-DU-A7TA-01A-11R-A33Z-07	Alive	84.0984	4.05701	No	84.0984	4.05701	No	84.0984	4.05701
TCGA-DU-A7TB-01A-11R-A33Z-07	Alive	51.377	4.34564	No	51.377	4.34564	Yes	2.42623	4.34564
TCGA-DU-A7TC-01A-21R-A34R-07	Alive	37.2787	4.32175	No	37.2787	4.32175	Yes	36.5246	4.32175
TCGA-DU-A7TD-01A-12R-A34F-07	Dead	7.47541	5.87	Yes	7.47541	5.87	Yes	6.16393	5.87
TCGA-DU-A7TG-01A-21R-A34R-07	Dead	44.2951	2.69942		44.2951	2.69942	No	44.2951	2.69942
TCGA-DU-A7TI-01A-11R-A33Z-07	Dead	38.7869	4.55429	Yes	38.7869	4.55429	Yes	26.9508	4.55429
TCGA-DU-A7TJ-01A-11R-A34R-07	Alive	0.557377	5.39329	No	0.557377	5.39329	No	0.557377	5.39329
TCGA-E1-5302-01A-01R-1470-07	Dead	50	5.43589	Yes	50	5.43589	Yes	40.7213	5.43589
TCGA-E1-5303-01A-01R-1470-07	Dead	67.2787	4.26321	Yes	67.2787	4.26321	Yes	5.11475	4.26321
TCGA-E1-5304-01A-01R-1470-07	Dead	41.0164	6.96136	Yes	41.0164	6.96136	Yes	29.6066	6.96136
TCGA-E1-5305-01A-01R-1896-07	Dead	79.7705	5.23722	Yes	79.7705	5.23722	Yes	52.5902	5.23722
TCGA-E1-5307-01A-01R-1896-07	Dead	57.7705	5.7096	Yes	57.7705	5.7096	Yes	47.6066	5.7096
TCGA-E1-5311-01A-01R-1470-07	Dead	133.902	5.21989	Yes	133.902	5.21989	Yes	85.3115	5.21989
TCGA-E1-5318-01A-01R-1470-07	Dead	78	6.09227	Yes	78	6.09227	Yes	11.8689	6.09227
TCGA-E1-5319-01A-01R-1896-07	Dead	95.3115	4.72954	Yes	95.3115	4.72954	Yes	30.2623	4.72954
TCGA-E1-5322-01A-01R-1470-07	Dead	130.426	5.65387		130.426	5.65387	Yes	35.5738	5.65387
TCGA-E1-A7YD-01A-11R-A34F-07	Dead	14.2623	5.31168	Yes	14.2623	5.31168	Yes	9.31148	5.31168
TCGA-E1-A7YE-01A-11R-A34F-07	Dead	29.0492	4.98986	Yes	29.0492	4.98986	Yes	6.16393	4.98986
TCGA-E1-A7YH-01A-11R-A34F-07	Dead	92.9508	4.50623	Yes	92.9508	4.50623	Yes	22.5902	4.50623
TCGA-E1-A7YI-01A-11R-A34F-07	Dead	3.63934	6.75039	Yes	3.63934	6.75039	Yes	1.83607	6.75039
TCGA-E1-A7YJ-01A-11R-A34F-07	Dead	19.4098	3.78446	Yes	19.4098	3.78446	Yes	16.918	3.78446
TCGA-E1-A7YK-01A-11R-A34F-07	Dead	12.3934	3.92048		12.3934	3.92048	No	12.3934	3.92048
TCGA-E1-A7YL-01A-11R-A34F-07	Dead	16.1311	4.25638	Yes	16.1311	4.25638	Yes	2.98361	4.25638
TCGA-E1-A7YM-01A-11R-A34F-07	Dead	21.2459	2.91016	Yes	21.2459	2.91016	Yes	2.88525	2.91016
TCGA-E1-A7YN-01A-11R-A34F-07	Dead	23.8361	2.91602	Yes	23.8361	2.91602	Yes	13.7705	2.91602
TCGA-E1-A7YO-01A-11R-A34F-07	Dead	74.8197	4.92225	Yes	74.8197	4.92225	Yes	64.8197	4.92225
TCGA-E1-A7YQ-01A-11R-A34R-07	Dead	51.7377	4.13409	Yes	51.7377	4.13409	Yes	19.0164	4.13409
TCGA-E1-A7YS-01A-11R-A34F-07	Dead	15.2787	6.17442	Yes	15.2787	6.17442	Yes	15.2787	6.17442
TCGA-E1-A7YU-01A-11R-A34R-07	Dead	0.754098	4.40175	Yes	0.754098	4.40175	Yes	0.754098	4.40175
TCGA-E1-A7YV-01A-11R-A34R-07	Dead	32.3607	5.53444	Yes	32.3607	5.53444	Yes	3.18033	5.53444
TCGA-E1-A7YW-01A-11R-A34R-07	Dead	36.7213	5.00467	Yes	36.7213	5.00467	Yes	13.4098	5.00467
TCGA-E1-A7YY-01A-11R-A34R-07	Dead	145.738	1.64662	Yes	145.738	1.64662	Yes	31.4098	1.64662
TCGA-E1-A7Z2-01A-21R-A34R-07	Dead	13.0492	2.74646	Yes	13.0492	2.74646	Yes	6.98361	2.74646
TCGA-E1-A7Z3-01A-11R-A34R-07	Dead	73.2787	3.57434	Yes	73.2787	3.57434	Yes	51.4426	3.57434
TCGA-E1-A7Z4-01A-11R-A34R-07	Dead	144.656	4.40531	Yes	144.656	4.40531	Yes	27.7377	4.40531
TCGA-E1-A7Z6-01A-11R-A34R-07	Dead	32.2623	3.08541	Yes	32.2623	3.08541	Yes	9.63934	3.08541
TCGA-EZ-7264-01A-11R-2027-07	Alive	39.377	5.21083	No	39.377	5.21083	No	39.377	5.21083
TCGA-F6-A8O3-01A-11R-A36H-07	Alive	0.229508	5.14472	No	0.229508	5.14472	No	0.229508	5.14472
TCGA-F6-A8O4-01A-11R-A36H-07	Alive	0.196721	4.18059	No	0.196721	4.18059	No	0.196721	4.18059
TCGA-FG-5962-01B-11R-1896-07	Alive	47.6393	4.7586	No	47.6393	4.7586	No	47.6393	4.7586
TCGA-FG-5963-01A-11R-1708-07	Dead	25.4098	4.40807	Yes	25.4098	4.40807	Yes	12.9508	4.40807
TCGA-FG-5963-02A-12R-A29R-07	Dead	25.4098	5.8537	Yes	25.4098	5.8537	Yes	12.9508	5.8537
TCGA-FG-5964-01A-11R-1708-07	Alive	52.0656	4.70913	No	52.0656	4.70913	No	52.0656	4.70913
TCGA-FG-5965-01B-11R-1896-07	Dead	36.7213	5.23997	Yes	36.7213	5.23997	Yes	23.4426	5.23997
TCGA-FG-5965-02A-11R-A29R-07	Dead	36.7213	6.15301	Yes	36.7213	6.15301	Yes	23.4426	6.15301
TCGA-FG-5965-02B-11R-A29R-07	Dead	36.7213	3.94071	Yes	36.7213	3.94071	Yes	23.4426	3.94071
TCGA-FG-6688-01A-11R-1896-07	Alive	18.7213	2.49103	No	18.7213	2.49103	Yes	13.2787	2.49103
TCGA-FG-6689-01A-11R-1896-07	Alive	14.8852	4.89085	No	14.8852	4.89085	Yes	3.90164	4.89085
TCGA-FG-6690-01A-11R-1896-07	Alive	42.4262	5.417	No	42.4262	5.417	No	42.4262	5.417
TCGA-FG-6691-01A-11R-1896-07	Alive	41.2131	5.12219	No	41.2131	5.12219	Yes	29.9344	5.12219
TCGA-FG-6692-01A-11R-1896-07	Dead	18.3934	3.91187	Yes	18.3934	3.91187	Yes	18.3934	3.91187
TCGA-FG-7634-01A-11R-2090-07	Alive	15.3115	5.63477	No	15.3115	5.63477	No	15.3115	5.63477
TCGA-FG-7636-01A-11R-2090-07	Alive	17.8361	5.31676	No	17.8361	5.31676	No	17.8361	5.31676
TCGA-FG-7637-01A-11R-2090-07	Alive	39.9672	6.41488	No	39.9672	6.41488	No	39.9672	6.41488
TCGA-FG-7638-01B-12R-2090-07	Alive	22.4918	3.98192	No	22.4918	3.98192	Yes	13.3443	3.98192
TCGA-FG-7641-01B-11R-2256-07	Alive	20.5574	4.47891	No	20.5574	4.47891	No	20.5574	4.47891
TCGA-FG-7643-01A-11R-2090-07	Alive	20.0328	1.881	No	20.0328	1.881	Yes	8.32787	1.881
TCGA-FG-8181-01A-11R-2256-07	Alive	28.2623	1.01799	No	28.2623	1.01799	No	28.2623	1.01799
TCGA-FG-8182-01A-11R-2256-07	Alive	13.6393	5.94875	No	13.6393	5.94875	No	13.6393	5.94875
TCGA-FG-8185-01A-11R-2256-07	Alive	14.1967	5.61607	No	14.1967	5.61607	No	14.1967	5.61607
TCGA-FG-8186-01A-11R-2256-07	Alive	15.9672	5.2992	No	15.9672	5.2992	No	15.9672	5.2992
TCGA-FG-8187-01A-11R-2256-07	Alive	20.0328	4.10625	No	20.0328	4.10625	No	20.0328	4.10625
TCGA-FG-8188-01A-11R-2256-07	Alive	14.918	4.60529	No	14.918	4.60529	Yes	12.5902	4.60529
TCGA-FG-8189-01B-11R-A28M-07	Alive	22.459	1.61833	No	22.459	1.61833	No	22.459	1.61833
TCGA-FG-8191-01A-11R-2256-07	Alive	32.5246	4.11867	No	32.5246	4.11867	No	32.5246	4.11867
TCGA-FG-A4MT-01A-11R-A26U-07	Alive	38.1639	4.95541	No	38.1639	4.95541	Yes	16.3607	4.95541
TCGA-FG-A4MT-02A-11R-A29R-07	Alive	38.1639	4.51268	No	38.1639	4.51268	Yes	16.3607	4.51268
TCGA-FG-A4MU-01B-11R-A28M-07	Alive	10.6885	4.79933	No	10.6885	4.79933	No	10.6885	4.79933
TCGA-FG-A4MW-01A-11R-A26U-07	Dead	18.3279	4.48113	Yes	18.3279	4.48113	Yes	7.40984	4.48113
TCGA-FG-A4MX-01A-11R-A26U-07	Alive	18.6557	3.5121	No	18.6557	3.5121	No	18.6557	3.5121
TCGA-FG-A4MY-01A-11R-A26U-07	Alive	23.6393	4.63286	No	23.6393	4.63286	No	23.6393	4.63286
TCGA-FG-A60J-01A-11R-A28M-07	Alive	14.7213	5.04894	No	14.7213	5.04894	No	14.7213	5.04894
TCGA-FG-A60K-01A-11R-A29R-07	Alive	17.7705	4.8003	No	17.7705	4.8003	No	17.7705	4.8003
TCGA-FG-A60L-01A-12R-A31N-07	Alive	21.4754	3.73618	No	21.4754	3.73618	No	21.4754	3.73618
TCGA-FG-A6IZ-01A-11R-A31N-07	Alive	14.9836	4.2981	No	14.9836	4.2981	No	14.9836	4.2981
TCGA-FG-A6J1-01A-11R-A31N-07	Alive	16.3934	3.83075	No	16.3934	3.83075	No	16.3934	3.83075
TCGA-FG-A6J3-01A-11R-A31N-07	Alive	22.1967	4.40949	No	22.1967	4.40949	Yes	9.34426	4.40949
TCGA-FG-A70Y-01A-12R-A34R-07	Alive	28.459	4.39746	No	28.459	4.39746	Yes	16.0656	4.39746
TCGA-FG-A70Z-01A-12R-A33Z-07	Alive	10.7541	4.84998	No	10.7541	4.84998	No	10.7541	4.84998
TCGA-FG-A710-01A-12R-A33Z-07	Alive	36.5574	4.33979	No	36.5574	4.33979	No	36.5574	4.33979
TCGA-FG-A711-01A-21R-A33Z-07	Dead	48.5574	4.55098	Yes	48.5574	4.55098	Yes	11.377	4.55098
TCGA-FG-A713-01A-11R-A32Q-07	Alive	20.3934	2.62518	No	20.3934	2.62518	No	20.3934	2.62518
TCGA-FG-A87N-01A-11R-A36H-07	Alive	18.5902	6.20564	No	18.5902	6.20564	No	18.5902	6.20564
TCGA-FG-A87Q-01A-11R-A36H-07	Alive	5.70492	2.97324	No	5.70492	2.97324	No	5.70492	2.97324
TCGA-FN-7833-01A-11R-2090-07	Alive	27.4426	4.4172	No	27.4426	4.4172	No	27.4426	4.4172
TCGA-HT-7467-01A-11R-2027-07	Alive	0.0983607	3.35713	No	0.0983607	3.35713	No	0.0983607	3.35713
TCGA-HT-7468-01A-11R-2027-07	Alive	6.65574	5.60434	No	6.65574	5.60434	No	6.65574	5.60434
TCGA-HT-7469-01A-11R-2256-07	Dead	11.5082	6.86506	Yes	11.5082	6.86506	Yes	3.01639	6.86506
TCGA-HT-7470-01A-12R-2090-07	Dead	40	4.75832	No	40	4.75832	No	40	4.75832
TCGA-HT-7471-01A-11R-2256-07	Alive	0.131148	5.13456	No	0.131148	5.13456	No	0.131148	5.13456
TCGA-HT-7472-01A-11R-2027-07	Alive	0.0327869	4.97918	No	0.0327869	4.97918	No	0.0327869	4.97918
TCGA-HT-7473-01A-11R-2027-07	Alive	16.4918	3.74687	No	16.4918	3.74687	No	16.4918	3.74687
TCGA-HT-7474-01A-11R-2027-07	Alive	3.7377	3.38054	No	3.7377	3.38054	No	3.7377	3.38054
TCGA-HT-7475-01A-11R-2027-07	Alive	17.377	5.6362	No	17.377	5.6362	No	17.377	5.6362
TCGA-HT-7476-01A-11R-2027-07	Alive	6.52459	3.91915	No	6.52459	3.91915	No	6.52459	3.91915
TCGA-HT-7477-01B-11R-A28M-07	Alive	24.1967	5.72917	No	24.1967	5.72917	No	24.1967	5.72917
TCGA-HT-7478-01A-11R-2027-07	Alive	6.36066	4.74203	No	6.36066	4.74203	No	6.36066	4.74203
TCGA-HT-7479-01A-11R-2027-07	Alive	40.2295	3.82866	No	40.2295	3.82866	Yes	23.1148	3.82866
TCGA-HT-7480-01A-11R-2090-07	Alive	74.9836	5.46867	No	74.9836	5.46867	Yes	63.7049	5.46867
TCGA-HT-7481-01A-11R-2027-07	Alive	95.6721	4.97157	No	95.6721	4.97157	Yes	28.8525	4.97157
TCGA-HT-7482-01A-11R-2027-07	Alive	106.656	4.49171	No	106.656	4.49171	Yes	12.2623	4.49171
TCGA-HT-7483-01A-11R-2027-07	Alive	172.295	5.02157	No	172.295	5.02157	No	172.295	5.02157
TCGA-HT-7485-01A-11R-2027-07	Alive	4	4.20923	No	4	4.20923	No	4	4.20923
TCGA-HT-7601-01A-11R-2090-07	Alive	5.01639	4.66873	No	5.01639	4.66873	No	5.01639	4.66873
TCGA-HT-7602-01A-21R-2090-07	Alive	29.7705	3.28626	No	29.7705	3.28626	No	29.7705	3.28626
TCGA-HT-7603-01A-21R-2090-07	Alive	23.1148	3.08651	No	23.1148	3.08651	No	23.1148	3.08651
TCGA-HT-7604-01A-11R-2090-07	Alive	122.131	5.61117	No	122.131	5.61117	No	122.131	5.61117
TCGA-HT-7605-01A-11R-2090-07	Alive	4.55738	3.90908	No	4.55738	3.90908	No	4.55738	3.90908
TCGA-HT-7606-01A-11R-2090-07	Alive	17.2459	6.83866	No	17.2459	6.83866	No	17.2459	6.83866
TCGA-HT-7607-01A-11R-2090-07	Dead	3.14754	3.51796	Yes	3.14754	3.51796	Yes	3.14754	3.51796
TCGA-HT-7608-01A-11R-2090-07	Alive	22	2.59982	No	22	2.59982	No	22	2.59982
TCGA-HT-7609-01A-11R-2090-07	Alive	45.8689	5.27051	No	45.8689	5.27051	No	45.8689	5.27051
TCGA-HT-7610-01A-21R-2090-07	Alive	55.9344	4.64993	No	55.9344	4.64993	Yes	39.5082	4.64993
TCGA-HT-7611-01A-11R-2403-07	Alive	57.4426	4.87792	No	57.4426	4.87792	No	57.4426	4.87792
TCGA-HT-7616-01A-11R-2256-07	Dead	0.229508	4.49826	Yes	0.229508	4.49826	Yes	0.229508	4.49826
TCGA-HT-7620-01A-11R-2256-07	Alive	14.2295	4.3664	No	14.2295	4.3664	Yes	9.18033	4.3664
TCGA-HT-7676-01A-11R-2403-07	Alive	0.163934	5.10267	No	0.163934	5.10267	No	0.163934	5.10267
TCGA-HT-7677-01A-11R-2256-07	Alive	16.1967	6.18756	No	16.1967	6.18756	No	16.1967	6.18756
TCGA-HT-7680-01A-11R-2256-07	Alive	0.754098	1.61013	No	0.754098	1.61013	No	0.754098	1.61013
TCGA-HT-7681-01A-11R-2403-07	Alive	44.5574	3.89836	No	44.5574	3.89836	No	44.5574	3.89836
TCGA-HT-7684-01A-11R-2256-07	Alive	6.03279	3.14343	No	6.03279	3.14343	No	6.03279	3.14343
TCGA-HT-7686-01A-11R-2256-07	Alive	42.623	5.49495	No	42.623	5.49495	No	42.623	5.49495
TCGA-HT-7687-01A-11R-2256-07	Alive	0.0983607	5.52239	No	0.0983607	5.52239	No	0.0983607	5.52239
TCGA-HT-7688-01A-11R-2256-07	Alive	31.6066	5.41675	No	31.6066	5.41675	No	31.6066	5.41675
TCGA-HT-7689-01A-11R-2256-07	Alive	14.918	4.32889	No	14.918	4.32889	No	14.918	4.32889
TCGA-HT-7690-01A-11R-2256-07	Alive	0.0983607	5.27725	No	0.0983607	5.27725	No	0.0983607	5.27725
TCGA-HT-7691-01A-11R-2256-07	Alive	0.0983607	1.67093	No	0.0983607	1.67093	No	0.0983607	1.67093
TCGA-HT-7692-01A-12R-2256-07	Alive	2.95082	4.81485	No	2.95082	4.81485	No	2.95082	4.81485
TCGA-HT-7693-01A-11R-2256-07	Alive	17.4754	5.05512	No	17.4754	5.05512	No	17.4754	5.05512
TCGA-HT-7694-01A-11R-2256-07	Alive	6.88525	3.65111	No	6.88525	3.65111	No	6.88525	3.65111
TCGA-HT-7695-01A-11R-2256-07	Alive	14.4918	4.98295	No	14.4918	4.98295	No	14.4918	4.98295
TCGA-HT-7854-01A-11R-2256-07	Alive	39.377	2.70346	No	39.377	2.70346	Yes	37.6066	2.70346
TCGA-HT-7855-01A-11R-2403-07	Alive	19.1803	5.56491	No	19.1803	5.56491	No	19.1803	5.56491
TCGA-HT-7856-01A-11R-2403-07	Alive	38.9836	3.77845	No	38.9836	3.77845	No	38.9836	3.77845
TCGA-HT-7857-01A-11R-2403-07	Alive	0.229508	2.59374	No	0.229508	2.59374	No	0.229508	2.59374
TCGA-HT-7858-01A-11R-2403-07	Alive	50.4918	5.33781	No	50.4918	5.33781	No	50.4918	5.33781
TCGA-HT-7860-01A-11R-2403-07	Alive	0.491803	3.38818	No	0.491803	3.38818	No	0.491803	3.38818
TCGA-HT-7873-01B-11R-2403-07	Alive	23.541	5.43968	No	23.541	5.43968	No	23.541	5.43968
TCGA-HT-7874-01A-11R-2403-07	Alive	37.0492	3.60197	No	37.0492	3.60197	No	37.0492	3.60197
TCGA-HT-7875-01A-11R-2403-07	Alive	0.327869	5.24001	No	0.327869	5.24001	No	0.327869	5.24001
TCGA-HT-7877-01A-11R-2403-07	Alive	0.131148	4.53031	No	0.131148	4.53031	No	0.131148	4.53031
TCGA-HT-7879-01A-11R-2403-07	Alive	3.67213	5.47502	No	3.67213	5.47502	No	3.67213	5.47502
TCGA-HT-7880-01A-11R-2403-07	Alive	5.31148	2.62459	No	5.31148	2.62459	No	5.31148	2.62459
TCGA-HT-7881-01A-11R-2403-07	Alive	35.377	2.97484	No	35.377	2.97484	No	35.377	2.97484
TCGA-HT-7882-01A-11R-2403-07	Dead	3.70492	2.99099	Yes	3.70492	2.99099	Yes	3.70492	2.99099
TCGA-HT-7884-01B-11R-2403-07	Alive	11.2459	4.58134	No	11.2459	4.58134	No	11.2459	4.58134
TCGA-HT-7902-01A-12R-2403-07	Alive	31.3443	4.23541	No	31.3443	4.23541	No	31.3443	4.23541
TCGA-HT-8010-01A-11R-2403-07	Alive	1.63934	2.34042	No	1.63934	2.34042	No	1.63934	2.34042
TCGA-HT-8011-01A-11R-2403-07	Alive	16.1967	6.09162	No	16.1967	6.09162	Yes	9.11475	6.09162
TCGA-HT-8012-01A-11R-2403-07	Alive	9.37705	5.14191	No	9.37705	5.14191	Yes	4.36066	5.14191
TCGA-HT-8013-01A-11R-2403-07	Dead	63.377	5.05144	Yes	63.377	5.05144	Yes	42.8197	5.05144
TCGA-HT-8015-01B-11R-A28M-07	Alive	0.0983607	1.59264	No	0.0983607	1.59264	No	0.0983607	1.59264
TCGA-HT-8018-01A-11R-2404-07	Dead	37.7705	3.77476	No	37.7705	3.77476	No	37.7705	3.77476
TCGA-HT-8019-01A-21R-2404-07	Alive	32.918	0.751549	No	32.918	0.751549	No	32.918	0.751549
TCGA-HT-8104-01A-11R-2404-07	Alive	12.1967	4.36142	No	12.1967	4.36142	No	12.1967	4.36142
TCGA-HT-8105-01A-11R-2404-07	Alive	6.22951	5.09771	No	6.22951	5.09771	No	6.22951	5.09771
TCGA-HT-8106-01A-11R-2404-07	Alive	0.0983607	3.97383	No	0.0983607	3.97383	No	0.0983607	3.97383
TCGA-HT-8107-01A-13R-2404-07	Alive	0.459016	1.11403	No	0.459016	1.11403	No	0.459016	1.11403
TCGA-HT-8108-01A-11R-2404-07	Alive	2.4918	5.37924	No	2.4918	5.37924	No	2.4918	5.37924
TCGA-HT-8109-01A-11R-2404-07	Alive	5.54098	4.36727	No	5.54098	4.36727	No	5.54098	4.36727
TCGA-HT-8110-01A-11R-2404-07	Alive	13.7377	3.42567	No	13.7377	3.42567	No	13.7377	3.42567
TCGA-HT-8111-01A-11R-2404-07	Alive	0.229508	4.27537	No	0.229508	4.27537	No	0.229508	4.27537
TCGA-HT-8113-01A-11R-2404-07	Alive	29.5082	2.44602	No	29.5082	2.44602	No	29.5082	2.44602
TCGA-HT-8114-01A-11R-2404-07	Alive	34.0984	4.99971	No	34.0984	4.99971	No	34.0984	4.99971
TCGA-HT-8558-01A-21R-2404-07	Alive	13.7049	0.847516	No	13.7049	0.847516	No	13.7049	0.847516
TCGA-HT-8563-01A-11R-2404-07	Alive	28.1967	2.38968	No	28.1967	2.38968	No	28.1967	2.38968
TCGA-HT-8564-01A-11R-2404-07	Alive	15.6721	3.90498	No	15.6721	3.90498	Yes	3.93443	3.90498
TCGA-HT-A4DS-01A-11R-A26U-07	Alive	0.229508	3.74198	No	0.229508	3.74198	No	0.229508	3.74198
TCGA-HT-A4DV-01A-11R-A26U-07	Alive	25.9672	3.86089	No	25.9672	3.86089	No	25.9672	3.86089
TCGA-HT-A5R5-01A-11R-A28M-07	Alive	0.131148	3.1355	No	0.131148	3.1355	No	0.131148	3.1355
TCGA-HT-A5R7-01A-11R-A28M-07	Alive	20.1639	3.95212	No	20.1639	3.95212	No	20.1639	3.95212
TCGA-HT-A5R9-01A-11R-A28M-07	Alive	0.0655738	5.9338	No	0.0655738	5.9338	No	0.0655738	5.9338
TCGA-HT-A5RA-01A-11R-A28M-07	Alive	27.2787	3.56271	No	27.2787	3.56271	No	27.2787	3.56271
TCGA-HT-A5RB-01A-11R-A28M-07	Alive	0.0983607	4.75903	No	0.0983607	4.75903	No	0.0983607	4.75903
TCGA-HT-A5RC-01A-11R-A28M-07	Dead	5.31148	3.79049	Yes	5.31148	3.79049	Yes	5.31148	3.79049
TCGA-HT-A614-01A-11R-A29R-07	Alive	2.68852	5.14934	No	2.68852	5.14934	No	2.68852	5.14934
TCGA-HT-A615-01A-11R-A29R-07	Alive	16.8852	4.90084	No	16.8852	4.90084	No	16.8852	4.90084
TCGA-HT-A616-01A-11R-A29R-07	Alive	1.80328	4.27015	No	1.80328	4.27015	No	1.80328	4.27015
TCGA-HT-A617-01A-11R-A29R-07	Alive	16.0984	2.52291	No	16.0984	2.52291	Yes	12.9508	2.52291
TCGA-HT-A618-01A-11R-A29R-07	Alive	16.7869	4.37135	No	16.7869	4.37135	No	16.7869	4.37135
TCGA-HT-A619-01A-11R-A29R-07	Alive	21.3443	5.32372	No	21.3443	5.32372	No	21.3443	5.32372
TCGA-HT-A61A-01A-11R-A29R-07	Alive	6.36066	2.57703	No	6.36066	2.57703	No	6.36066	2.57703
TCGA-HT-A61B-01A-11R-A29R-07	Alive	17.4754	5.41822	No	17.4754	5.41822	No	17.4754	5.41822
TCGA-HT-A61C-01A-11R-A29R-07	Dead	17.6066	5.85528	Yes	17.6066	5.85528	Yes	15.6066	5.85528
TCGA-HT-A74H-01A-11R-A32Q-07	Alive	2.42623	2.66341	No	2.42623	2.66341	No	2.42623	2.66341
TCGA-HT-A74J-01A-12R-A32Q-07	Alive	10.4918	4.54875	No	10.4918	4.54875	No	10.4918	4.54875
TCGA-HT-A74K-01A-11R-A32Q-07	Alive	15.3115	3.60923	No	15.3115	3.60923	No	15.3115	3.60923
TCGA-HT-A74L-01A-11R-A32Q-07	Alive	11.0164	5.4835	No	11.0164	5.4835	No	11.0164	5.4835
TCGA-HT-A74O-01A-11R-A32Q-07	Alive	0.0983607	4.75411	No	0.0983607	4.75411	No	0.0983607	4.75411
TCGA-HW-7486-01A-11R-2027-07	Alive	56.4262	4.60636	No	56.4262	4.60636	No	56.4262	4.60636
TCGA-HW-7487-01A-11R-2027-07	Alive	45.3115	4.1173	No	45.3115	4.1173	Yes	27.541	4.1173
TCGA-HW-7489-01A-11R-2027-07	Dead	41.377	4.50352	Yes	41.377	4.50352	Yes	41.377	4.50352
TCGA-HW-7490-01A-11R-2027-07	Alive	45.4754	3.79824	No	45.4754	3.79824	No	45.4754	3.79824
TCGA-HW-7491-01A-11R-2027-07	Alive	68.1311	5.44855	No	68.1311	5.44855	Yes	72.0328	5.44855
TCGA-HW-7493-01A-11R-2027-07	Alive	69.082	3.97067	No	69.082	3.97067	No	69.082	3.97067
TCGA-HW-7495-01A-11R-2027-07	Alive	35.3443	4.47712	No	35.3443	4.47712	No	35.3443	4.47712
TCGA-HW-8319-01A-11R-2404-07	Dead	39.6393	5.45047	Yes	39.6393	5.45047	Yes	32.6885	5.45047
TCGA-HW-8320-01A-11R-2404-07	Alive	39.9016	5.54197	No	39.9016	5.54197	No	39.9016	5.54197
TCGA-HW-8321-01A-11R-2404-07	Alive	42.4262	5.32068	No	42.4262	5.32068	No	42.4262	5.32068
TCGA-HW-8322-01A-11R-2404-07	Alive	24.8525	6.21967	No	24.8525	6.21967	No	24.8525	6.21967
TCGA-HW-A5KJ-01A-12R-A27Q-07	Dead	31.541	4.67132	Yes	31.541	4.67132	Yes	20.1639	4.67132
TCGA-HW-A5KK-01A-11R-A27Q-07	Dead	12.7213	2.82853	Yes	12.7213	2.82853	Yes	12.7213	2.82853
TCGA-HW-A5KL-01A-11R-A27Q-07	Alive	28.7869	4.78567	No	28.7869	4.78567	No	28.7869	4.78567
TCGA-HW-A5KM-01A-11R-A27Q-07	Alive	20.6557	5.4599	No	20.6557	5.4599	No	20.6557	5.4599
TCGA-IK-7675-01A-11R-2090-07	Dead	18.9508	5.36148	Yes	18.9508	5.36148	Yes	4.03279	5.36148
TCGA-IK-8125-01A-11R-2256-07	Alive	42.6557	4.52466	No	42.6557	4.52466	No	42.6557	4.52466
TCGA-KT-A74X-01A-11R-A32Q-07	Alive	14.3607	4.90511	No	14.3607	4.90511	No	14.3607	4.90511
TCGA-KT-A7W1-01A-11R-A34F-07	Alive	14.3607	5.50014	No	14.3607	5.50014	Yes	2.7541	5.50014
TCGA-P5-A5ET-01A-11R-A27Q-07	Alive	0	4.90138	No	0	4.90138	No	0	4.90138
TCGA-P5-A5EU-01A-11R-A27Q-07	Alive	0	5.5233	No	0	5.5233	No	0	5.5233
TCGA-P5-A5EV-01A-11R-A27Q-07	Alive	0.229508	4.42089	No	0.229508	4.42089	No	0.229508	4.42089
TCGA-P5-A5EW-01A-11R-A27Q-07	Alive	6.68852	5.44267	No	6.68852	5.44267	No	6.68852	5.44267
TCGA-P5-A5EX-01A-12R-A28M-07	Alive	7.96721	2.38673	No	7.96721	2.38673	No	7.96721	2.38673
TCGA-P5-A5EY-01A-11R-A27Q-07	Alive	2.36066	1.53605	No	2.36066	1.53605	No	2.36066	1.53605
TCGA-P5-A5EZ-01A-11R-A27Q-07	Alive	2.29508	5.04664	No	2.29508	5.04664	No	2.29508	5.04664
TCGA-P5-A5F0-01A-11R-A28M-07	Alive	9.40984	4.84864	No	9.40984	4.84864	No	9.40984	4.84864
TCGA-P5-A5F1-01A-11R-A28M-07	Alive	5.86885	2.57497	No	5.86885	2.57497	No	5.86885	2.57497
TCGA-P5-A5F2-01A-11R-A28M-07	Alive	7.93443	2.7622	No	7.93443	2.7622	No	7.93443	2.7622
TCGA-P5-A5F4-01A-11R-A28M-07	Alive	7.57377	4.15175	No	7.57377	4.15175	No	7.57377	4.15175
TCGA-P5-A5F6-01A-11R-A28M-07	Alive	1.27869	1.14672	No	1.27869	1.14672	No	1.27869	1.14672
TCGA-P5-A72U-01A-31R-A32Q-07	Alive	0.229508	2.84938	No	0.229508	2.84938	No	0.229508	2.84938
TCGA-P5-A72W-01A-11R-A32Q-07	Alive	10.3934	4.36191	No	10.3934	4.36191	No	10.3934	4.36191
TCGA-P5-A72X-01A-11R-A32Q-07	Alive	13.2131	4.7864	No	13.2131	4.7864	No	13.2131	4.7864
TCGA-P5-A72Z-01A-11R-A32Q-07	Alive	11.6066	5.81586	No	11.6066	5.81586	No	11.6066	5.81586
TCGA-P5-A730-01A-11R-A32Q-07	Alive	10.918	4.63835	No	10.918	4.63835	No	10.918	4.63835
TCGA-P5-A731-01A-11R-A32Q-07	Alive	8.98361	3.92278	No	8.98361	3.92278	No	8.98361	3.92278
TCGA-P5-A733-01A-11R-A32Q-07	Alive	13.5738	3.66644	No	13.5738	3.66644	No	13.5738	3.66644
TCGA-P5-A735-01A-11R-A32Q-07	Alive	9.57377	5.75244	No	9.57377	5.75244	No	9.57377	5.75244
TCGA-P5-A736-01A-11R-A32Q-07	Alive	7.54098	2.71295	No	7.54098	2.71295	No	7.54098	2.71295
TCGA-P5-A737-01A-11R-A32Q-07	Alive	12.1967	5.80192	No	12.1967	5.80192	No	12.1967	5.80192
TCGA-P5-A77W-01A-11R-A32Q-07	Alive	19.1475	4.92718	No	19.1475	4.92718	No	19.1475	4.92718
TCGA-P5-A77X-01A-11R-A32Q-07	Alive	3.44262	4.20394	No	3.44262	4.20394	No	3.44262	4.20394
TCGA-P5-A780-01A-12R-A32Q-07	Alive	2.36066	4.64215	No	2.36066	4.64215	No	2.36066	4.64215
TCGA-P5-A781-01A-11R-A32Q-07	Alive	4.39344	4.62965	No	4.39344	4.62965	No	4.39344	4.62965
TCGA-QH-A65R-01A-21R-A31N-07	Alive	15.1148	4.95052	No	15.1148	4.95052	No	15.1148	4.95052
TCGA-QH-A65S-01A-11R-A29R-07	Alive	2.52459	4.19871	No	2.52459	4.19871	No	2.52459	4.19871
TCGA-QH-A65V-01A-11R-A29R-07	Alive	12.5902	3.59176	No	12.5902	3.59176	No	12.5902	3.59176
TCGA-QH-A65X-01A-11R-A32Q-07	Alive	15.8033	4.68281	No	15.8033	4.68281	No	15.8033	4.68281
TCGA-QH-A65Z-01A-11R-A29R-07	Alive	14	4.61121	No	14	4.61121	No	14	4.61121
TCGA-QH-A6CS-01A-11R-A31N-07	Alive	19.2787	1.65301	No	19.2787	1.65301	Yes	16.3279	1.65301
TCGA-QH-A6CU-01A-11R-A31N-07	Alive	14.7869	3.00755	No	14.7869	3.00755	No	14.7869	3.00755
TCGA-QH-A6CV-01A-11R-A31N-07	Alive	14.4918	3.35526	No	14.4918	3.35526	No	14.4918	3.35526
TCGA-QH-A6CW-01A-11R-A32Q-07	Alive	13.5738	5.56786	No	13.5738	5.56786	No	13.5738	5.56786
TCGA-QH-A6CX-01A-11R-A32Q-07	Dead	12.1967	1.41776	Yes	12.1967	1.41776	Yes	8.95082	1.41776
TCGA-QH-A6CY-01A-11R-A32Q-07	Alive	13.377	3.90358	No	13.377	3.90358	No	13.377	3.90358
TCGA-QH-A6CZ-01A-11R-A32Q-07	Alive	9.14754	4.59917	No	9.14754	4.59917	No	9.14754	4.59917
TCGA-QH-A6X3-01A-21R-A32Q-07	Alive	10.2623	5.20867	No	10.2623	5.20867	No	10.2623	5.20867
TCGA-QH-A6X4-01A-51R-A32Q-07	Alive	14.4918	5.00065	No	14.4918	5.00065	No	14.4918	5.00065
TCGA-QH-A6X5-01A-12R-A32Q-07	Alive	16.2951	4.17539	No	16.2951	4.17539	No	16.2951	4.17539
TCGA-QH-A6X8-01A-12R-A32Q-07	Alive	16.6885	5.44433	No	16.6885	5.44433	No	16.6885	5.44433
TCGA-QH-A6X9-01A-12R-A32Q-07	Alive	1.90164	5.39974	No	1.90164	5.39974	No	1.90164	5.39974
TCGA-QH-A6XA-01A-12R-A32Q-07	Alive	16.459	4.78175	No	16.459	4.78175	No	16.459	4.78175
TCGA-QH-A6XC-01A-12R-A32Q-07	Alive	16.6557	3.83491	No	16.6557	3.83491	Yes	14.3607	3.83491
TCGA-QH-A86X-01A-11R-A36H-07	Alive	11.0492	4.54544	No	11.0492	4.54544	No	11.0492	4.54544
TCGA-QH-A870-01A-11R-A36H-07	Alive	12.9508	3.66347	No	12.9508	3.66347	Yes	10.9836	3.66347
TCGA-R8-A6MK-01A-11R-A32Q-07	Alive	88.5902	4.2454	No	88.5902	4.2454	No	88.5902	4.2454
TCGA-R8-A6ML-01A-11R-A32Q-07	Alive	93.7705	4.52315	No	93.7705	4.52315	No	93.7705	4.52315
TCGA-R8-A6MO-01A-11R-A33Z-07	Alive	32.5574	4.86194	No	32.5574	4.86194	No	32.5574	4.86194
TCGA-R8-A73M-01A-11R-A32Q-07	Alive	59.2131	4.41677	No	59.2131	4.41677	No	59.2131	4.41677
TCGA-RY-A83X-01A-11R-A36H-07	Alive	30.7869	5.06598	No	30.7869	5.06598	No	30.7869	5.06598
TCGA-RY-A83Y-01A-11R-A36H-07	Alive	5.44262	3.80418	No	5.44262	3.80418	No	5.44262	3.80418
TCGA-RY-A83Z-01A-11R-A36H-07	Alive	9.86885	5.67922	No	9.86885	5.67922	No	9.86885	5.67922
TCGA-RY-A840-01A-11R-A36H-07	Alive	28	4.77341	No	28	4.77341	No	28	4.77341
TCGA-RY-A843-01A-11R-A36H-07	Alive	2.06557	3.75724	No	2.06557	3.75724	No	2.06557	3.75724
TCGA-RY-A845-01A-11R-A36H-07	Alive	19.541	4.96685	No	19.541	4.96685	No	19.541	4.96685
TCGA-RY-A847-01A-11R-A36H-07	Alive	30.5902	4.65117	No	30.5902	4.65117	No	30.5902	4.65117
TCGA-S9-A6TS-01A-12R-A33Z-07	Dead	62	5.14444	Yes	62	5.14444	Yes	43.4098	5.14444
TCGA-S9-A6TU-01A-12R-A32Q-07	Alive	86.8852	5.07942	No	86.8852	5.07942	Yes	48.3607	5.07942
TCGA-S9-A6TV-01A-12R-A34R-07	Alive	18.7213	4.39782	No	18.7213	4.39782	No	18.7213	4.39782
TCGA-S9-A6TW-01A-12R-A32Q-07	Alive	40.9836	4.44077	No	40.9836	4.44077	Yes	28.2295	4.44077
TCGA-S9-A6TX-01A-21R-A32Q-07	Alive	40.8197	4.49112	No	40.8197	4.49112	Yes	28.0656	4.49112
TCGA-S9-A6TY-01A-12R-A32Q-07	Alive	35.2787	4.8324	No	35.2787	4.8324	No	35.2787	4.8324
TCGA-S9-A6TZ-01A-21R-A32Q-07	Alive	36.7213	4.69615	No	36.7213	4.69615	Yes	18.0984	4.69615
TCGA-S9-A6U0-01A-12R-A32Q-07	Dead	24.3279	3.78874	Yes	24.3279	3.78874	Yes	22.6885	3.78874
TCGA-S9-A6U1-01A-21R-A33Z-07	Alive	25.7377	5.87198	No	25.7377	5.87198	No	25.7377	5.87198
TCGA-S9-A6U2-01A-21R-A33Z-07	Alive	29.7705	5.54941	No	29.7705	5.54941	No	29.7705	5.54941
TCGA-S9-A6U5-01A-12R-A33Z-07	Alive	32.5246	4.03863	No	32.5246	4.03863	No	32.5246	4.03863
TCGA-S9-A6U6-01A-12R-A33Z-07	Alive	35.0492	4.86667	No	35.0492	4.86667	No	35.0492	4.86667
TCGA-S9-A6U8-01A-21R-A33Z-07	Dead	97.9672	4.65615	Yes	97.9672	4.65615	Yes	12.0328	4.65615
TCGA-S9-A6U9-01A-11R-A32Q-07	Alive	95.6721	3.43777	No	95.6721	3.43777	No	95.6721	3.43777
TCGA-S9-A6UA-01A-12R-A33Z-07	Dead	5.83607	4.02542	Yes	5.83607	4.02542	Yes	5.27869	4.02542
TCGA-S9-A6UB-01A-21R-A33Z-07	Alive	123.311	5.91154	No	123.311	5.91154	No	123.311	5.91154
TCGA-S9-A6WD-01A-12R-A33Z-07	Alive	75.0492	5.17356	No	75.0492	5.17356	No	75.0492	5.17356
TCGA-S9-A6WE-01A-12R-A33Z-07	Alive	134.852	5.10496	No	134.852	5.10496	No	134.852	5.10496
TCGA-S9-A6WG-01A-11R-A33Z-07	Alive	85.3115	3.62033	No	85.3115	3.62033	No	85.3115	3.62033
TCGA-S9-A6WH-01A-12R-A33Z-07	Alive	38.459	5.07061	No	38.459	5.07061	No	38.459	5.07061
TCGA-S9-A6WI-01A-21R-A33Z-07	Alive	84.7541	2.87495	No	84.7541	2.87495	No	84.7541	2.87495
TCGA-S9-A6WL-01A-21R-A33Z-07	Alive	31.0164	3.82059	No	31.0164	3.82059	Yes	7.86885	3.82059
TCGA-S9-A6WM-01A-12R-A33Z-07	Alive	19.8033	5.05762	No	19.8033	5.05762	Yes	16.5574	5.05762
TCGA-S9-A6WN-01A-12R-A33Z-07	Alive	26.3934	2.52897	No	26.3934	2.52897	Yes	9.93443	2.52897
TCGA-S9-A6WO-01A-21R-A34F-07	Alive	18.5574	5.4089	No	18.5574	5.4089	Yes	6.13115	5.4089
TCGA-S9-A6WP-01A-12R-A34F-07	Alive	18.5902	5.0669	No	18.5902	5.0669	No	18.5902	5.0669
TCGA-S9-A6WQ-01A-12R-A34F-07	Alive	14.0328	4.62729	No	14.0328	4.62729	No	14.0328	4.62729
TCGA-S9-A7IQ-01A-21R-A34F-07	Alive	36.0328	2.97966	No	36.0328	2.97966	No	36.0328	2.97966
TCGA-S9-A7IS-01A-11R-A34F-07	Dead	7.90164	6.6061	Yes	7.90164	6.6061	Yes	7.90164	6.6061
TCGA-S9-A7IX-01A-12R-A34F-07	Dead	26.8525	3.46703	Yes	26.8525	3.46703	Yes	11.4754	3.46703
TCGA-S9-A7IY-01A-11R-A34F-07	Alive	23.4426	3.92496	No	23.4426	3.92496	No	23.4426	3.92496
TCGA-S9-A7IZ-01A-11R-A34F-07	Alive	19.9344	3.50764	No	19.9344	3.50764	Yes	15.3115	3.50764
TCGA-S9-A7J0-01A-11R-A34F-07	Alive	19.9672	6.68039	No	19.9672	6.68039	Yes	12.7869	6.68039
TCGA-S9-A7J1-01A-21R-A34R-07	Alive	8.16393	4.31397	No	8.16393	4.31397	No	8.16393	4.31397
TCGA-S9-A7J2-01A-11R-A34F-07	Alive	2.03279	5.30261	No	2.03279	5.30261	No	2.03279	5.30261
TCGA-S9-A7J3-01A-21R-A34R-07	Alive	20.623	4.83656	No	20.623	4.83656	No	20.623	4.83656
TCGA-S9-A7QW-01A-11R-A34F-07	Alive	15.0164	5.30546	No	15.0164	5.30546	Yes	12.5246	5.30546
TCGA-S9-A7QX-01A-11R-A34F-07	Alive	18.4918	5.11144	No	18.4918	5.11144	No	18.4918	5.11144
TCGA-S9-A7QY-01A-11R-A34F-07	Alive	28.2951	4.4746	No	28.2951	4.4746	No	28.2951	4.4746
TCGA-S9-A7QZ-01A-12R-A34R-07	Alive	27.082	4.91078	No	27.082	4.91078	Yes	25.377	4.91078
TCGA-S9-A7R1-01A-12R-A34R-07	Dead	169.377	5.36442	Yes	169.377	5.36442	Yes	119.246	5.36442
TCGA-S9-A7R2-01A-21R-A34R-07	Dead	10.3607	2.88866	Yes	10.3607	2.88866	Yes	10.3607	2.88866
TCGA-S9-A7R3-01A-11R-A34R-07	Alive	98.7869	2.84147	No	98.7869	2.84147	Yes	31.8033	2.84147
TCGA-S9-A7R4-01A-12R-A34R-07	Alive	29.9672	5.00405	No	29.9672	5.00405	No	29.9672	5.00405
TCGA-S9-A7R7-01A-11R-A34R-07	Alive	98.3607	3.46179	No	98.3607	3.46179	Yes	4.72131	3.46179
TCGA-S9-A7R8-01A-11R-A34R-07	Dead	31.5082	5.58801	Yes	31.5082	5.58801	Yes	22.8852	5.58801
TCGA-S9-A89V-01A-11R-A36H-07	Alive	18.6557	4.40678	No	18.6557	4.40678	Yes	4.22951	4.40678
TCGA-S9-A89Z-01A-11R-A36H-07	Alive	20.4262	5.13722	No	20.4262	5.13722	No	20.4262	5.13722
TCGA-TM-A7C3-01A-11R-A32Q-07	Dead	54.623	4.87309	Yes	54.623	4.87309	Yes	23.377	4.87309
TCGA-TM-A7C4-01A-11R-A32Q-07	Alive	48.1967	4.52293	No	48.1967	4.52293	No	48.1967	4.52293
TCGA-TM-A7C5-01A-11R-A32Q-07	Alive	49.1803	5.07021	No	49.1803	5.07021	No	49.1803	5.07021
TCGA-TM-A7CA-01A-21R-A33Z-07	Alive	34.6885	5.24272	No	34.6885	5.24272	No	34.6885	5.24272
TCGA-TM-A7CF-01A-11R-A32Q-07	Alive	65.2131	4.29776	No	65.2131	4.29776	Yes	30.2951	4.29776
TCGA-TM-A7CF-02A-11R-A32Q-07	Alive	65.2131	4.29815	No	65.2131	4.29815	Yes	30.2951	4.29815
TCGA-TM-A84B-01A-11R-A36H-07	Dead	24.8525	5.25921	Yes	24.8525	5.25921	Yes	24.8525	5.25921
TCGA-TM-A84C-01A-11R-A36H-07	Dead	16.1311	3.79365	Yes	16.1311	3.79365	Yes	16.1311	3.79365
TCGA-TM-A84F-01A-11R-A36H-07	Alive	58.8852	4.08	No	58.8852	4.08	No	58.8852	4.08
TCGA-TM-A84G-01A-11R-A36H-07	Alive	40.5246	5.4747	No	40.5246	5.4747	No	40.5246	5.4747
TCGA-TM-A84H-01A-11R-A36H-07	Alive	30.3607	5.78655	No	30.3607	5.78655	No	30.3607	5.78655
TCGA-TM-A84I-01A-11R-A36H-07	Alive	28	6.69298	No	28	6.69298	No	28	6.69298
TCGA-TM-A84J-01A-11R-A36H-07	Alive	24.0984	6.69319	No	24.0984	6.69319	Yes	14.8852	6.69319
TCGA-TM-A84L-01A-11R-A36H-07	Dead	40.7213	4.20301	Yes	40.7213	4.20301	Yes	32.3607	4.20301
TCGA-TM-A84M-01A-11R-A36H-07	Alive	24.7213	6.21726	No	24.7213	6.21726	No	24.7213	6.21726
TCGA-TM-A84O-01A-11R-A36H-07	Dead	33.1475	4.78111	Yes	33.1475	4.78111	Yes	33.1475	4.78111
TCGA-TM-A84Q-01A-11R-A36H-07	Alive	25.3115	5.42777	No	25.3115	5.42777	Yes	14.918	5.42777
TCGA-TM-A84R-01A-21R-A36H-07	Alive	18.5574	2.80447	No	18.5574	2.80447	No	18.5574	2.80447
TCGA-TM-A84S-01A-11R-A36H-07	Alive	14.8852	4.7872	No	14.8852	4.7872	No	14.8852	4.7872
TCGA-TM-A84T-01A-11R-A36H-07	Alive	23.7377	5.55589	No	23.7377	5.55589	No	23.7377	5.55589
TCGA-TQ-A7RF-01A-11R-A33Z-07	Alive	21.3115	4.27097	No	21.3115	4.27097	No	21.3115	4.27097
TCGA-TQ-A7RG-01A-11R-A33Z-07	Alive	19.6393	4.56711	No	19.6393	4.56711	No	19.6393	4.56711
TCGA-TQ-A7RH-01A-12R-A34F-07	Alive	15.9344	4.77207	No	15.9344	4.77207	No	15.9344	4.77207
TCGA-TQ-A7RI-01A-11R-A33Z-07	Alive	2.03279	4.85595	No	2.03279	4.85595	No	2.03279	4.85595
TCGA-TQ-A7RJ-01A-11R-A33Z-07	Alive	40.2951	4.94886	No	40.2951	4.94886	No	40.2951	4.94886
TCGA-TQ-A7RK-01A-11R-A33Z-07	Alive	43.9672	4.98592	No	43.9672	4.98592	Yes	28.1311	4.98592
TCGA-TQ-A7RK-02A-11R-A36H-07	Alive	43.9672	5.48059	No	43.9672	5.48059	Yes	28.1311	5.48059
TCGA-TQ-A7RK-02B-11R-A40A-07	Alive	43.9672	5.98587	No	43.9672	5.98587	Yes	28.1311	5.98587
TCGA-TQ-A7RM-01A-11R-A33Z-07	Alive	36.5902	5.89462	No	36.5902	5.89462	No	36.5902	5.89462
TCGA-TQ-A7RN-01A-11R-A33Z-07	Alive	33.6393	5.38953	No	33.6393	5.38953	No	33.6393	5.38953
TCGA-TQ-A7RO-01A-11R-A33Z-07	Alive	31.1148	5.00024	No	31.1148	5.00024	No	31.1148	5.00024
TCGA-TQ-A7RP-01A-21R-A34F-07	Alive	29.9672	1.51101	No	29.9672	1.51101	No	29.9672	1.51101
TCGA-TQ-A7RQ-01A-11R-A33Z-07	Alive	26.0656	5.27636	No	26.0656	5.27636	No	26.0656	5.27636
TCGA-TQ-A7RR-01A-21R-A34F-07	Alive	25.8033	4.66072	No	25.8033	4.66072	No	25.8033	4.66072
TCGA-TQ-A7RS-01A-12R-A33Z-07	Alive	0	4.83719	No	0	4.83719	No	0	4.83719
TCGA-TQ-A7RU-01A-21R-A34F-07	Alive	33.8361	5.15539	No	33.8361	5.15539	No	33.8361	5.15539
TCGA-TQ-A7RV-01A-21R-A34F-07	Alive	61.2459	4.80343	No	61.2459	4.80343	Yes	17.377	4.80343
TCGA-TQ-A7RV-02A-11R-A36H-07	Alive	61.2459	2.8048	No	61.2459	2.8048	Yes	17.377	2.8048
TCGA-TQ-A7RW-01A-11R-A33Z-07	Dead	26.918	3.98962	Yes	26.918	3.98962	Yes	16.7541	3.98962
TCGA-TQ-A8XE-01A-11R-A36H-07	Dead	31.2787	4.41469	Yes	31.2787	4.41469	Yes	14.918	4.41469
TCGA-TQ-A8XE-02A-11R-A36H-07	Dead	31.2787	4.8214	Yes	31.2787	4.8214	Yes	14.918	4.8214
TCGA-VM-A8C8-01A-11R-A36H-07	Alive	45.8033	3.62872	No	45.8033	3.62872	Yes	14.9508	3.62872
TCGA-VM-A8C9-01A-11R-A36H-07	Alive	43.082	1.28942	No	43.082	1.28942	No	43.082	1.28942
TCGA-VM-A8CA-01A-11R-A36H-07	Alive	13.4754	1.89623	No	13.4754	1.89623	No	13.4754	1.89623
TCGA-VM-A8CB-01A-11R-A36H-07	Alive	0.0983607	5.10334	No	0.0983607	5.10334	No	0.0983607	5.10334
TCGA-VM-A8CD-01A-11R-A36H-07	Dead	7.86885	2.73144	Yes	7.86885	2.73144	Yes	7.86885	2.73144
TCGA-VM-A8CE-01A-11R-A36H-07	Alive	39.0492	4.23115	No	39.0492	4.23115	Yes	26.7213	4.23115
TCGA-VM-A8CF-01A-11R-A36H-07	Alive	19.9672	2.38477	No	19.9672	2.38477	No	19.9672	2.38477
TCGA-VM-A8CH-01A-12R-A36H-07	Alive	23.4098	5.38714	No	23.4098	5.38714	No	23.4098	5.38714
TCGA-VV-A829-01A-21R-A36H-07	Alive	36.9508	5.85732	No	36.9508	5.85732	No	36.9508	5.85732
TCGA-VV-A86M-01A-11R-A36H-07	Alive	15.9672	6.36178	No	15.9672	6.36178	No	15.9672	6.36178
TCGA-VW-A7QS-01A-12R-A33Z-07	Alive	23.1475	5.01886	No	23.1475	5.01886	No	23.1475	5.01886
TCGA-VW-A8FI-01A-11R-A36H-07	Dead	8.03279	4.628	Yes	8.03279	4.628	Yes	8.03279	4.628
TCGA-W9-A837-01A-11R-A36H-07	Alive	50.918	4.84309	No	50.918	4.84309	No	50.918	4.84309
TCGA-WH-A86K-01A-11R-A36H-07	Alive	13.2787	4.465	No	13.2787	4.465	No	13.2787	4.465
TCGA-WY-A858-01A-11R-A36H-07	Alive	43.8361	3.94959	No	43.8361	3.94959	No	43.8361	3.94959
TCGA-WY-A859-01A-12R-A36H-07	Alive	39.7705	4.6283	No	39.7705	4.6283	No	39.7705	4.6283
TCGA-WY-A85A-01A-21R-A36H-07	Alive	43.2787	4.75469	No	43.2787	4.75469	No	43.2787	4.75469
TCGA-WY-A85B-01A-11R-A36H-07	Alive	45.6721	5.41246	No	45.6721	5.41246	No	45.6721	5.41246
TCGA-WY-A85C-01A-11R-A36H-07	Alive	46.7541	5.77722	No	46.7541	5.77722	Yes	26.5246	5.77722
TCGA-WY-A85D-01A-11R-A36H-07	Alive	37.6066	5.00387	No	37.6066	5.00387	Yes	29.082	5.00387
TCGA-WY-A85E-01A-11R-A36H-07	Alive	20.7541	5.41503	No	20.7541	5.41503	Yes	17.4426	5.41503

## Sheet: MEX3B
sample_id	OS_event	OS_time	MEX3B	DSS_event	DSS_time	MEX3B	PFI_event	PFI_time	MEX3B
TCGA-02-0047-01A-01R-1849-01	Dead	14.6885	3.06574	Yes	14.6885	3.06574	Yes	1.86885	3.06574
TCGA-02-0055-01A-01R-1849-01	Dead	2.4918	2.61897	Yes	2.4918	2.61897	Yes	0.196721	2.61897
TCGA-02-2483-01A-01R-1849-01	Alive	15.2787	4.61068	No	15.2787	4.61068	No	15.2787	4.61068
TCGA-02-2485-01A-01R-1849-01	Alive	15.4098	3.80399	No	15.4098	3.80399	Yes	6.09836	3.80399
TCGA-02-2486-01A-01R-1849-01	Dead	20.2623	0.615228	Yes	20.2623	0.615228	Yes	20.2623	0.615228
TCGA-06-0125-01A-01R-1849-01	Dead	47.4754	3.30955	Yes	47.4754	3.30955	Yes	26.1311	3.30955
TCGA-06-0125-02A-11R-2005-01	Dead	47.4754	1.94418	Yes	47.4754	1.94418	Yes	26.1311	1.94418
TCGA-06-0129-01A-01R-1849-01	Dead	33.5738	4.98188	Yes	33.5738	4.98188	Yes	4.85246	4.98188
TCGA-06-0130-01A-01R-1849-01	Dead	12.918	2.47954	Yes	12.918	2.47954	Yes	8	2.47954
TCGA-06-0132-01A-02R-1849-01	Dead	25.2787	1.68401	Yes	25.2787	1.68401	Yes	15.8033	1.68401
TCGA-06-0138-01A-02R-1849-01	Dead	24.1639	2.36036	Yes	24.1639	2.36036	Yes	12.918	2.36036
TCGA-06-0139-01A-01R-1849-01	Dead	11.8689	1.75172	Yes	11.8689	1.75172	Yes	4.98361	1.75172
TCGA-06-0141-01A-01R-1849-01	Dead	10.2623	1.78827	Yes	10.2623	1.78827	Yes	4.7541	1.78827
TCGA-06-0152-02A-01R-2005-01	Dead	12.2951	1.74932	Yes	12.2951	1.74932	Yes	9.80328	1.74932
TCGA-06-0156-01A-02R-1849-01	Dead	5.83607	4.38024	Yes	5.83607	4.38024	Yes	5.83607	4.38024
TCGA-06-0156-01A-03R-1849-01	Dead	5.83607	3.93469	Yes	5.83607	3.93469	Yes	5.83607	3.93469
TCGA-06-0157-01A-01R-1849-01	Dead	3.18033	2.77115	Yes	3.18033	2.77115	Yes	3.18033	2.77115
TCGA-06-0158-01A-01R-1849-01	Dead	10.7869	3.10964	Yes	10.7869	3.10964	Yes	2.95082	3.10964
TCGA-06-0168-01A-01R-1849-01	Dead	19.6066	2.06312	Yes	19.6066	2.06312	Yes	15.1148	2.06312
TCGA-06-0171-02A-11R-2005-01	Dead	13.082	1.66202	Yes	13.082	1.66202	Yes	3.83607	1.66202
TCGA-06-0174-01A-01R-1849-01	Dead	3.21311	4.77736	Yes	3.21311	4.77736	Yes	1.54098	4.77736
TCGA-06-0178-01A-01R-1849-01	Dead	87.9016	2.25375	Yes	87.9016	2.25375	Yes	6.29508	2.25375
TCGA-06-0184-01A-01R-1849-01	Dead	69.7049	1.32797	Yes	69.7049	1.32797	Yes	41.8361	1.32797
TCGA-06-0187-01A-01R-1849-01	Dead	27.1475	1.37973	Yes	27.1475	1.37973	Yes	17.4098	1.37973
TCGA-06-0190-01A-01R-1849-01	Dead	10.3934	2.40275	Yes	10.3934	2.40275	Yes	2.88525	2.40275
TCGA-06-0190-02A-01R-2005-01	Dead	10.3934	3.20553	Yes	10.3934	3.20553	Yes	2.88525	3.20553
TCGA-06-0210-01A-01R-1849-01	Dead	7.37705	1.80459	Yes	7.37705	1.80459	Yes	2.19672	1.80459
TCGA-06-0210-02A-01R-2005-01	Dead	7.37705	2.60845	Yes	7.37705	2.60845	Yes	2.19672	2.60845
TCGA-06-0211-01A-01R-1849-01	Dead	11.8033	1.75792	Yes	11.8033	1.75792	Yes	1.7377	1.75792
TCGA-06-0211-01B-01R-1849-01	Dead	11.8033	1.65329	Yes	11.8033	1.65329	Yes	1.7377	1.65329
TCGA-06-0211-02A-02R-2005-01	Dead	11.8033	3.11365	Yes	11.8033	3.11365	Yes	1.7377	3.11365
TCGA-06-0219-01A-01R-1849-01	Dead	0.721311	1.33016	Yes	0.721311	1.33016	Yes	0.721311	1.33016
TCGA-06-0221-02A-11R-2005-01	Dead	19.7705	5.38055	Yes	19.7705	5.38055	Yes	8.52459	5.38055
TCGA-06-0238-01A-02R-1849-01	Dead	13.2787	4.31654	Yes	13.2787	4.31654	Yes	10.1967	4.31654
TCGA-06-0644-01A-02R-1849-01	Dead	12.5902	1.86374	Yes	12.5902	1.86374	Yes	2.78689	1.86374
TCGA-06-0645-01A-01R-1849-01	Dead	5.7377	2.37114	Yes	5.7377	2.37114	Yes	5.7377	2.37114
TCGA-06-0646-01A-01R-1849-01	Dead	5.7377	2.93391	Yes	5.7377	2.93391	Yes	2.95082	2.93391
TCGA-06-0649-01B-01R-1849-01	Dead	2.09836	1.99121	Yes	2.09836	1.99121	Yes	2.09836	1.99121
TCGA-06-0686-01A-01R-1849-01	Dead	14.1639	4.5255	Yes	14.1639	4.5255	Yes	5.2459	4.5255
TCGA-06-0743-01A-01R-1849-01	Dead	26.3279	1.45318	Yes	26.3279	1.45318	Yes	5.77049	1.45318
TCGA-06-0744-01A-01R-1849-01	Dead	46.7541	2.44496	Yes	46.7541	2.44496	Yes	41.8689	2.44496
TCGA-06-0745-01A-01R-1849-01	Dead	7.83607	2.47301	Yes	7.83607	2.47301	Yes	3.01639	2.47301
TCGA-06-0747-01A-01R-1849-01	Dead	2.68852	2.3667	Yes	2.68852	2.3667	Yes	2.68852	2.3667
TCGA-06-0749-01A-01R-1849-01	Dead	2.68852	1.09248	Yes	2.68852	1.09248	Yes	2.68852	1.09248
TCGA-06-0750-01A-01R-1849-01	Dead	0.918033	1.50304	Yes	0.918033	1.50304	Yes	0.918033	1.50304
TCGA-06-0878-01A-01R-1849-01	Alive	7.14754	1.98688	No	7.14754	1.98688	Yes	2.16393	1.98688
TCGA-06-0882-01A-01R-1849-01	Dead	20.7213	1.40545	Yes	20.7213	1.40545	Yes	6.98361	1.40545
TCGA-06-1804-01A-01R-1849-01	Dead	13.5738	1.243	Yes	13.5738	1.243	Yes	13.5738	1.243
TCGA-06-2557-01A-01R-1849-01	Dead	1.08197	3.11247	Yes	1.08197	3.11247	Yes	1.08197	3.11247
TCGA-06-2558-01A-01R-1849-01	Dead	12.459	3.81312		12.459	3.81312	No	12.459	3.81312
TCGA-06-2559-01A-01R-1849-01	Dead	4.91803	4.09614	Yes	4.91803	4.09614	Yes	4.91803	4.09614
TCGA-06-2561-01A-02R-1849-01	Dead	17.6066	1.07902	Yes	17.6066	1.07902	Yes	2.55738	1.07902
TCGA-06-2562-01A-01R-1849-01	Dead	12.5246	2.03175	Yes	12.5246	2.03175	Yes	4.95082	2.03175
TCGA-06-2563-01A-01R-1849-01	Alive	30.5574	1.39873	No	30.5574	1.39873	Yes	18.1639	1.39873
TCGA-06-2564-01A-01R-1849-01	Alive	5.93443	2.88374	No	5.93443	2.88374	No	5.93443	2.88374
TCGA-06-2565-01A-01R-1849-01	Dead	16.5902	2.71372	Yes	16.5902	2.71372	Yes	5.83607	2.71372
TCGA-06-2567-01A-01R-1849-01	Dead	4.36066	2.12512	Yes	4.36066	2.12512	Yes	4.36066	2.12512
TCGA-06-2569-01A-01R-1849-01	Alive	0.42623	5.62863	No	0.42623	5.62863	No	0.42623	5.62863
TCGA-06-2570-01A-01R-1849-01	Alive	31.4098	4.91205	No	31.4098	4.91205	No	31.4098	4.91205
TCGA-06-5408-01A-01R-1849-01	Dead	11.7049	3.08889	Yes	11.7049	3.08889	Yes	5.18033	3.08889
TCGA-06-5410-01A-01R-1849-01	Dead	3.54098	1.14189	Yes	3.54098	1.14189	Yes	3.54098	1.14189
TCGA-06-5411-01A-01R-1849-01	Dead	8.32787	3.44911	Yes	8.32787	3.44911	Yes	7.01639	3.44911
TCGA-06-5412-01A-01R-1849-01	Dead	4.52459	1.1129	Yes	4.52459	1.1129	Yes	2.88525	1.1129
TCGA-06-5413-01A-01R-1849-01	Alive	8.78689	3.61352	No	8.78689	3.61352	Yes	6.39344	3.61352
TCGA-06-5414-01A-01R-1849-01	Alive	8.95082	1.68814	No	8.95082	1.68814	Yes	5.47541	1.68814
TCGA-06-5416-01A-01R-1849-01	Alive	6.68852	3.59246	No	6.68852	3.59246	No	6.68852	3.59246
TCGA-06-5417-01A-01R-1849-01	Alive	5.08197	3.57759	No	5.08197	3.57759	No	5.08197	3.57759
TCGA-06-5418-01A-01R-1849-01	Dead	2.72131	1.66107	Yes	2.72131	1.66107	Yes	2.72131	1.66107
TCGA-06-5856-01A-01R-1849-01	Dead	3.7377	2.43741	Yes	3.7377	2.43741	Yes	3.7377	2.43741
TCGA-06-5858-01A-01R-1849-01	Alive	6.13115	3.13328	No	6.13115	3.13328	Yes	3.18033	3.13328
TCGA-06-5859-01A-01R-1849-01	Alive	4.55738	2.74651	No	4.55738	2.74651	No	4.55738	2.74651
TCGA-08-0386-01A-01R-1849-01	Dead	17.9672	1.87464	Yes	17.9672	1.87464	Yes	14	1.87464
TCGA-12-0616-01A-01R-1849-01	Dead	14.6885	3.85555	Yes	14.6885	3.85555	Yes	13.0492	3.85555
TCGA-12-0618-01A-01R-1849-01	Dead	12.9508	4.44814		12.9508	4.44814	No	12.9508	4.44814
TCGA-12-0619-01A-01R-1849-01	Dead	34.8197	2.3516	Yes	34.8197	2.3516	Yes	6.65574	2.3516
TCGA-12-0821-01A-01R-1849-01	Dead	10.5902	3.27542	Yes	10.5902	3.27542	Yes	8.4918	3.27542
TCGA-12-1597-01B-01R-1849-01	Dead	22.1311	3.73912	Yes	22.1311	3.73912	Yes	5.90164	3.73912
TCGA-12-3650-01A-01R-1849-01	Dead	10.918	3.72263	Yes	10.918	3.72263	Yes	7.83607	3.72263
TCGA-12-3652-01A-01R-1849-01	Dead	34.8197	1.60488	Yes	34.8197	1.60488	Yes	6.65574	1.60488
TCGA-12-3653-01A-01R-1849-01	Dead	14.4918	1.02176	Yes	14.4918	1.02176	Yes	7.34426	1.02176
TCGA-12-5295-01A-01R-1849-01	Dead	14.8852	0.606347	Yes	14.8852	0.606347	Yes	13.082	0.606347
TCGA-12-5299-01A-02R-1849-01	Dead	3.21311	2.24741	Yes	3.21311	2.24741	Yes	3.21311	2.24741
TCGA-14-0736-02A-01R-2005-01	Dead	15.082	1.06164	Yes	15.082	1.06164	Yes	4.19672	1.06164
TCGA-14-0781-01B-01R-1849-01	Dead	0.95082	1.70545	Yes	0.95082	1.70545	Yes	0.95082	1.70545
TCGA-14-0787-01A-01R-1849-01	Dead	2.22951	1.54972		2.22951	1.54972	No	2.22951	1.54972
TCGA-14-0789-01A-01R-1849-01	Dead	11.2131	1.91793		11.2131	1.91793	Yes	3.44262	1.91793
TCGA-14-0790-01B-01R-1849-01	Dead	13.7377	2.06126	Yes	13.7377	2.06126	Yes	13.7377	2.06126
TCGA-14-0817-01A-01R-1849-01	Dead	5.37705	1.58097		5.37705	1.58097	No	5.37705	1.58097
TCGA-14-0871-01A-01R-1849-01	Dead	28.8525	5.30282		28.8525	5.30282	No	28.8525	5.30282
TCGA-14-1034-01A-01R-1849-01	Dead	15.9016	1.40463	Yes	15.9016	1.40463	Yes	9.2459	1.40463
TCGA-14-1034-02B-01R-2005-01	Dead	15.9016	1.74777	Yes	15.9016	1.74777	Yes	9.2459	1.74777
TCGA-14-1402-02A-01R-2005-01	Dead	31.9672	1.04845	Yes	31.9672	1.04845	Yes	10.918	1.04845
TCGA-14-1823-01A-01R-1849-01	Dead	17.8033	0.646531	Yes	17.8033	0.646531	Yes	4.59016	0.646531
TCGA-14-1825-01A-01R-1850-01	Dead	7.60656	4.52827	Yes	7.60656	4.52827	Yes	2.68852	4.52827
TCGA-14-1829-01A-01R-1850-01	Alive	7.14754	1.35603	No	7.14754	1.35603	No	7.14754	1.35603
TCGA-14-2554-01A-01R-1850-01	Dead	17.4426	0.714839	Yes	17.4426	0.714839	Yes	17.4426	0.714839
TCGA-15-0742-01A-01R-1850-01	Dead	13.7377	2.03291		13.7377	2.03291	Yes	7.60656	2.03291
TCGA-15-1444-01A-02R-1850-01	Dead	50.3934	3.14323	Yes	50.3934	3.14323	Yes	50.8197	3.14323
TCGA-16-0846-01A-01R-1850-01	Dead	3.90164	3.79192	Yes	3.90164	3.79192	Yes	3.90164	3.79192
TCGA-16-1045-01B-01R-1850-01	Dead	28.9508	1.84028	Yes	28.9508	1.84028	Yes	21.4426	1.84028
TCGA-19-0957-02A-11R-2005-01	Dead	21.8361	3.71697	Yes	21.8361	3.71697	Yes	1.63934	3.71697
TCGA-19-1389-02A-21R-2005-01	Dead	4.62295	1.6968	Yes	4.62295	1.6968	Yes	2.65574	1.6968
TCGA-19-1390-01A-01R-1850-01	Dead	25.3115	4.45668		25.3115	4.45668	No	25.3115	4.45668
TCGA-19-1787-01B-01R-1850-01	Dead	12.623	0.573278	Yes	12.623	0.573278	Yes	10.0984	0.573278
TCGA-19-2619-01A-01R-1850-01	Alive	9.63934	2.79552	No	9.63934	2.79552	Yes	4.78689	2.79552
TCGA-19-2620-01A-01R-1850-01	Dead	4.85246	1.65965	No	4.85246	1.65965	No	4.85246	1.65965
TCGA-19-2624-01A-01R-1850-01	Dead	0.163934	4.08452	No	0.163934	4.08452	No	0.163934	4.08452
TCGA-19-2625-01A-01R-1850-01	Dead	4.06557	1.14594	No	4.06557	1.14594	No	4.06557	1.14594
TCGA-19-2629-01A-01R-1850-01	Dead	24.1639	2.94129	Yes	24.1639	2.94129	Yes	4.7541	2.94129
TCGA-19-4065-01A-01R-2005-01	Alive	7.01639	2.39854	No	7.01639	2.39854	Yes	2.29508	2.39854
TCGA-19-4065-02A-11R-2005-01	Alive	7.01639	2.91902	No	7.01639	2.91902	Yes	2.29508	2.91902
TCGA-19-5960-01A-11R-1850-01	Dead	14.918	3.86362	Yes	14.918	3.86362	Yes	12.5246	3.86362
TCGA-26-1442-01A-01R-1850-01	Alive	31.2459	2.34656	No	31.2459	2.34656	No	31.2459	2.34656
TCGA-26-5132-01A-01R-1850-01	Alive	9.37705	1.85527	No	9.37705	1.85527	No	9.37705	1.85527
TCGA-26-5133-01A-01R-1850-01	Alive	14.8197	3.86872	No	14.8197	3.86872	Yes	12.1311	3.86872
TCGA-26-5134-01A-01R-1850-01	Alive	5.47541	3.75831	No	5.47541	3.75831	No	5.47541	3.75831
TCGA-26-5135-01A-01R-1850-01	Dead	8.85246	3.37919		8.85246	3.37919	No	8.85246	3.37919
TCGA-26-5136-01B-01R-1850-01	Dead	18.918	2.69122	Yes	18.918	2.69122	Yes	18.918	2.69122
TCGA-26-5139-01A-01R-1850-01	Alive	1.57377	1.76464	No	1.57377	1.76464	No	1.57377	1.76464
TCGA-27-1830-01A-01R-1850-01	Dead	5.04918	3.21687	Yes	5.04918	3.21687	Yes	4.06557	3.21687
TCGA-27-1831-01A-01R-1850-01	Dead	16.5574	0.77104	Yes	16.5574	0.77104	Yes	4.72131	0.77104
TCGA-27-1832-01A-01R-1850-01	Dead	9.83607	1.29936	Yes	9.83607	1.29936	Yes	5.77049	1.29936
TCGA-27-1834-01A-01R-1850-01	Dead	40.4262	1.80571	Yes	40.4262	1.80571	Yes	10.9836	1.80571
TCGA-27-1835-01A-01R-1850-01	Dead	21.2459	0.925696	Yes	21.2459	0.925696	Yes	5.14754	0.925696
TCGA-27-1837-01A-01R-1850-01	Dead	14	3.04963	Yes	14	3.04963	Yes	4.45902	3.04963
TCGA-27-2519-01A-01R-1850-01	Dead	18.0328	2.28608	Yes	18.0328	2.28608	Yes	8.39344	2.28608
TCGA-27-2521-01A-01R-1850-01	Dead	16.7213	4.2216	Yes	16.7213	4.2216	Yes	16.7213	4.2216
TCGA-27-2523-01A-01R-1850-01	Dead	16.0328	3.4633	Yes	16.0328	3.4633	Yes	13.1803	3.4633
TCGA-27-2524-01A-01R-1850-01	Dead	7.57377	1.90385	Yes	7.57377	1.90385	Yes	7.57377	1.90385
TCGA-27-2526-01A-01R-1850-01	Dead	2.85246	0.598651	Yes	2.85246	0.598651	Yes	2.85246	0.598651
TCGA-27-2528-01A-01R-1850-01	Dead	15.7377	2.30926	Yes	15.7377	2.30926	Yes	2.36066	2.30926
TCGA-28-1747-01C-01R-1850-01	Dead	2.52459	3.02678		2.52459	3.02678	No	2.52459	3.02678
TCGA-28-1753-01A-01R-1850-01	Alive	1.21311	3.8027	No	1.21311	3.8027	No	1.21311	3.8027
TCGA-28-2499-01A-01R-1850-01	Alive	3.11475	0.667756		3.11475	0.667756	No	3.11475	0.667756
TCGA-28-2509-01A-01R-1850-01	Alive	4.7541	1.66234	No	4.7541	1.66234	No	4.7541	1.66234
TCGA-28-2513-01A-01R-1850-01	Alive	7.27869	1.60341	No	7.27869	1.60341	Yes	2.45902	1.60341
TCGA-28-2514-01A-02R-1850-01	Alive	5.2459	2.73476	No	5.2459	2.73476	No	5.2459	2.73476
TCGA-28-5204-01A-01R-1850-01	Dead	14.8852	2.68652	Yes	14.8852	2.68652	Yes	14.8852	2.68652
TCGA-28-5207-01A-01R-1850-01	Dead	11.2459	2.26508	Yes	11.2459	2.26508	Yes	11.2459	2.26508
TCGA-28-5208-01A-01R-1850-01	Dead	17.8361	2.60931	Yes	17.8361	2.60931	Yes	4.85246	2.60931
TCGA-28-5209-01A-01R-1850-01	Alive	14.4918	2.58703	No	14.4918	2.58703	No	14.4918	2.58703
TCGA-28-5213-01A-01R-1850-01	Alive	31.1803	1.37523	No	31.1803	1.37523	No	31.1803	1.37523
TCGA-28-5215-01A-01R-1850-01	Dead	10.9836	4.20367	Yes	10.9836	4.20367	Yes	5.37705	4.20367
TCGA-28-5216-01A-01R-1850-01	Alive	13.6066	3.64224	No	13.6066	3.64224	No	13.6066	3.64224
TCGA-28-5218-01A-01R-1850-01	Dead	5.14754	4.8111		5.14754	4.8111	No	5.14754	4.8111
TCGA-28-5220-01A-01R-1850-01	Dead	12.7213	1.919	Yes	12.7213	1.919	Yes	8.59016	1.919
TCGA-32-1970-01A-01R-1850-01	Dead	15.3443	1.77741	Yes	15.3443	1.77741	Yes	13.377	1.77741
TCGA-32-1980-01A-01R-1850-01	Dead	1.18033	1.6396	Yes	1.18033	1.6396	Yes	1.18033	1.6396
TCGA-32-1982-01A-01R-1850-01	Dead	4.65574	1.73496	Yes	4.65574	1.73496	Yes	4.65574	1.73496
TCGA-32-2615-01A-01R-1850-01	Dead	15.9016	1.39254	Yes	15.9016	1.39254	Yes	4.29508	1.39254
TCGA-32-2616-01A-01R-1850-01	Dead	7.34426	2.00842	Yes	7.34426	2.00842	Yes	5.96721	2.00842
TCGA-32-2632-01A-01R-1850-01	Dead	8.81967	1.44525	Yes	8.81967	1.44525	Yes	8.81967	1.44525
TCGA-32-2634-01A-01R-1850-01	Alive	22.7213	4.88834	No	22.7213	4.88834	No	22.7213	4.88834
TCGA-32-2638-01A-01R-1850-01	Dead	25.1148	1.80066	Yes	25.1148	1.80066	Yes	25.1148	1.80066
TCGA-32-4213-01A-01R-1850-01	Alive	19.8033	2.55115	No	19.8033	2.55115	Yes	11.5738	2.55115
TCGA-32-5222-01A-01R-1850-01	Dead	19.1803	1.93251	Yes	19.1803	1.93251	Yes	3.86885	1.93251
TCGA-41-2571-01A-01R-1850-01	Dead	0.852459	4.81439	Yes	0.852459	4.81439	Yes	0.852459	4.81439
TCGA-41-2572-01A-01R-1850-01	Dead	13.3115	1.27005	Yes	13.3115	1.27005	Yes	4	1.27005
TCGA-41-3915-01A-01R-1850-01	Dead	11.8033	3.54713	Yes	11.8033	3.54713	Yes	9.44262	3.54713
TCGA-41-4097-01A-01R-1850-01	Dead	0.196721	1.85471	Yes	0.196721	1.85471	Yes	0.196721	1.85471
TCGA-41-5651-01A-01R-1850-01	Dead	15.082	4.69364	Yes	15.082	4.69364	Yes	6.88525	4.69364
TCGA-76-4925-01A-01R-1850-01	Dead	4.78689	2.13747		4.78689	2.13747	Yes	2.88525	2.13747
TCGA-76-4926-01B-01R-1850-01	Dead	4.52459	1.43194	Yes	4.52459	1.43194	Yes	1.11475	1.43194
TCGA-76-4927-01A-01R-1850-01	Dead	17.541	2.17843	Yes	17.541	2.17843	Yes	13.6393	2.17843
TCGA-76-4928-01B-01R-1850-01	Dead	3.08197	1.28942	Yes	3.08197	1.28942	Yes	3.08197	1.28942
TCGA-76-4929-01A-01R-1850-01	Dead	3.63934	3.52399	Yes	3.63934	3.52399	Yes	3.63934	3.52399
TCGA-76-4931-01A-01R-1850-01	Dead	9.14754	3.3343	Yes	9.14754	3.3343	Yes	3.67213	3.3343
TCGA-76-4932-01A-01R-1850-01	Dead	47.8033	1.33634	Yes	47.8033	1.33634	Yes	47.8033	1.33634
TCGA-CS-4938-01B-11R-1896-07	Alive	117.18	1.78421	No	117.18	1.78421	No	117.18	1.78421
TCGA-CS-4941-01A-01R-1470-07	Dead	7.67213	1.60227	Yes	7.67213	1.60227	Yes	0.295082	1.60227
TCGA-CS-4942-01A-01R-1470-07	Dead	43.7705	3.4892	Yes	43.7705	3.4892	Yes	38.8197	3.4892
TCGA-CS-4943-01A-01R-1470-07	Dead	36.2623	4.58566	Yes	36.2623	4.58566	Yes	36.2623	4.58566
TCGA-CS-4944-01A-01R-1470-07	Alive	59.9344	2.33777	No	59.9344	2.33777	No	59.9344	2.33777
TCGA-CS-5390-01A-02R-1470-07	Alive		3.74879	No		3.74879	No		3.74879
TCGA-CS-5393-01A-01R-1470-07	Alive	40.0656	4.10807	No	40.0656	4.10807	No	40.0656	4.10807
TCGA-CS-5394-01A-01R-1470-07	Alive	0.262295	3.53569	No	0.262295	3.53569	No	0.262295	3.53569
TCGA-CS-5395-01A-01R-1470-07	Dead	20.9508	1.7081	Yes	20.9508	1.7081	Yes	9.40984	1.7081
TCGA-CS-5396-01A-02R-1470-07	Alive	53.4754	3.92083	No	53.4754	3.92083	No	53.4754	3.92083
TCGA-CS-5397-01A-01R-1896-07	Dead	6.36066	1.95241	Yes	6.36066	1.95241	Yes	6.36066	1.95241
TCGA-CS-6186-01A-12R-2027-07	Dead	17.6393	0.820975	Yes	17.6393	0.820975	Yes	6.16393	0.820975
TCGA-CS-6188-01A-11R-1896-07	Dead	26.6885	2.3691	Yes	26.6885	2.3691	Yes	21.2131	2.3691
TCGA-CS-6290-01A-11R-1708-07	Dead	37.2787	2.84579		37.2787	2.84579	No	37.2787	2.84579
TCGA-CS-6666-01A-11R-1896-07	Alive	46.8197	3.99393	No	46.8197	3.99393	No	46.8197	3.99393
TCGA-CS-6667-01A-12R-2027-07	Alive	48.1639	2.66309	No	48.1639	2.66309	No	48.1639	2.66309
TCGA-CS-6668-01A-11R-1896-07	Alive	49.8033	4.67781	No	49.8033	4.67781	No	49.8033	4.67781
TCGA-CS-6669-01A-11R-1896-07	Alive	48.9836	2.15808	No	48.9836	2.15808	No	48.9836	2.15808
TCGA-CS-6670-01A-11R-1896-07	Alive	46.7541	3.32213	No	46.7541	3.32213	No	46.7541	3.32213
TCGA-DB-5270-01A-02R-1470-07	Alive	122.393	2.94126	No	122.393	2.94126	No	122.393	2.94126
TCGA-DB-5273-01A-01R-1470-07	Alive	81.7377	3.33758	No	81.7377	3.33758	No	81.7377	3.33758
TCGA-DB-5274-01A-01R-1470-07	Alive	75.0492	2.44031	No	75.0492	2.44031	No	75.0492	2.44031
TCGA-DB-5275-01A-01R-1470-07	Alive	47.8033	3.79761	No	47.8033	3.79761	No	47.8033	3.79761
TCGA-DB-5276-01A-01R-1470-07	Alive	72.7213	2.5896	No	72.7213	2.5896	No	72.7213	2.5896
TCGA-DB-5277-01A-01R-1470-07	Dead	50.7213	3.61304	Yes	50.7213	3.61304	Yes	37.9016	3.61304
TCGA-DB-5278-01A-01R-1470-07	Alive	90.8852	4.32705	No	90.8852	4.32705	Yes	16.623	4.32705
TCGA-DB-5279-01A-03R-2347-07	Alive	44.3934	2.28466	No	44.3934	2.28466	Yes	22.7869	2.28466
TCGA-DB-5280-01A-01R-1470-07	Alive	36.459	4.01984	No	36.459	4.01984	No	36.459	4.01984
TCGA-DB-5281-01A-01R-1470-07	Alive	78.0656	3.64974	No	78.0656	3.64974	No	78.0656	3.64974
TCGA-DB-A4X9-01A-11R-A26U-07	Alive	46.2951	3.56288	No	46.2951	3.56288	Yes	16.4262	3.56288
TCGA-DB-A4XA-01A-11R-A26U-07	Alive	18.7869	3.26521	No	18.7869	3.26521	No	18.7869	3.26521
TCGA-DB-A4XB-01A-11R-A26U-07	Alive	30.1311	4.94435	No	30.1311	4.94435	No	30.1311	4.94435
TCGA-DB-A4XC-01A-11R-A26U-07	Alive	46.5902	4.00264	No	46.5902	4.00264	No	46.5902	4.00264
TCGA-DB-A4XD-01A-11R-A27Q-07	Alive	39.6721	3.95787	No	39.6721	3.95787	No	39.6721	3.95787
TCGA-DB-A4XE-01A-11R-A27Q-07	Alive	37.3443	4.077	No	37.3443	4.077	No	37.3443	4.077
TCGA-DB-A4XF-01A-11R-A27Q-07	Alive	33.4754	3.47177	No	33.4754	3.47177	Yes	15.3443	3.47177
TCGA-DB-A4XG-01A-11R-A27Q-07	Alive	72.7541	4.24812	No	72.7541	4.24812	No	72.7541	4.24812
TCGA-DB-A4XH-01A-11R-A27Q-07	Alive	31.541	2.51395	No	31.541	2.51395	No	31.541	2.51395
TCGA-DB-A64L-01A-11R-A29R-07	Alive	24.1311	2.99655	No	24.1311	2.99655	Yes	23.7377	2.99655
TCGA-DB-A64O-01A-11R-A29R-07	Dead	25.4098	1.09342	Yes	25.4098	1.09342	Yes	14.0984	1.09342
TCGA-DB-A64P-01A-11R-A29R-07	Alive	30.0328	3.65771	No	30.0328	3.65771	No	30.0328	3.65771
TCGA-DB-A64Q-01A-11R-A29R-07	Alive	5.96721	4.16847	No	5.96721	4.16847	No	5.96721	4.16847
TCGA-DB-A64R-01A-11R-A29R-07	Alive	31.3115	4.63115	No	31.3115	4.63115	No	31.3115	4.63115
TCGA-DB-A64S-01A-11R-A29R-07	Alive	27.377	2.63849	No	27.377	2.63849	No	27.377	2.63849
TCGA-DB-A64U-01A-11R-A29R-07	Alive	27.7377	4.29357	No	27.7377	4.29357	No	27.7377	4.29357
TCGA-DB-A64V-01A-11R-A29R-07	Alive	29.1475	3.51177	No	29.1475	3.51177	No	29.1475	3.51177
TCGA-DB-A64W-01A-11R-A29R-07	Dead	14.3607	4.62188	No	14.3607	4.62188	No	14.3607	4.62188
TCGA-DB-A64X-01A-11R-A29R-07	Alive	18.459	2.96216	No	18.459	2.96216	No	18.459	2.96216
TCGA-DB-A75K-01A-11R-A32Q-07	Alive	12.0656	3.01689	No	12.0656	3.01689	No	12.0656	3.01689
TCGA-DB-A75L-01A-11R-A32Q-07	Alive	11.2131	3.42562	No	11.2131	3.42562	No	11.2131	3.42562
TCGA-DB-A75M-01A-11R-A32Q-07	Alive	17.8361	3.06955	No	17.8361	3.06955	No	17.8361	3.06955
TCGA-DB-A75O-01A-11R-A32Q-07	Alive	30.6557	2.79444	No	30.6557	2.79444	No	30.6557	2.79444
TCGA-DB-A75P-01A-11R-A32Q-07	Alive	16.1311	1.99606	No	16.1311	1.99606	No	16.1311	1.99606
TCGA-DH-5140-01A-01R-1470-07	Dead	19.9016	5.39852	Yes	19.9016	5.39852	Yes	19.9016	5.39852
TCGA-DH-5141-01A-01R-1470-07	Alive	31.7377	2.5644	No	31.7377	2.5644	No	31.7377	2.5644
TCGA-DH-5142-01A-01R-1470-07	Alive	63.7049	3.71133	No	63.7049	3.71133	Yes	53.3443	3.71133
TCGA-DH-5143-01A-01R-1470-07	Alive	45.9344	3.1569	No	45.9344	3.1569	No	45.9344	3.1569
TCGA-DH-5144-01A-01R-1470-07	Alive	24.5246	4.57324	No	24.5246	4.57324	No	24.5246	4.57324
TCGA-DH-A669-01A-12R-A31N-07	Dead	30.1311	3.71441	No	30.1311	3.71441	Yes	8.52459	3.71441
TCGA-DH-A669-02A-11R-A31N-07	Dead	30.1311	2.73754	No	30.1311	2.73754	Yes	8.52459	2.73754
TCGA-DH-A66B-01A-11R-A29R-07	Alive	41.9344	3.49116	No	41.9344	3.49116	No	41.9344	3.49116
TCGA-DH-A66D-01A-11R-A31N-07	Alive	27.7377	4.06727	No	27.7377	4.06727	No	27.7377	4.06727
TCGA-DH-A66F-01A-11R-A29R-07	Alive	17.1475	3.62715	No	17.1475	3.62715	No	17.1475	3.62715
TCGA-DH-A66G-01A-21R-A31N-07	Alive	17.1475	3.39916	No	17.1475	3.39916	No	17.1475	3.39916
TCGA-DH-A7UR-01A-11R-A33Z-07	Alive	54.0984	3.749	No	54.0984	3.749	No	54.0984	3.749
TCGA-DH-A7US-01A-11R-A33Z-07	Alive	23.1475	3.90474	No	23.1475	3.90474	No	23.1475	3.90474
TCGA-DH-A7UT-01A-12R-A34F-07	Dead	17.4098	2.81295	Yes	17.4098	2.81295	Yes	13.2459	2.81295
TCGA-DH-A7UU-01A-12R-A34F-07	Alive	13.6721	4.65111	No	13.6721	4.65111	No	13.6721	4.65111
TCGA-DH-A7UV-01A-12R-A34F-07	Alive	18.5574	3.45565	No	18.5574	3.45565	No	18.5574	3.45565
TCGA-DU-5847-01A-11R-1708-07	Alive	17.9672	1.97346	No	17.9672	1.97346	No	17.9672	1.97346
TCGA-DU-5849-01A-11R-1708-07	Alive	14.5246	3.41866	No	14.5246	3.41866	No	14.5246	3.41866
TCGA-DU-5852-01A-11R-1708-07	Dead	6.72131	3.21892	Yes	6.72131	3.21892	Yes	0.786885	3.21892
TCGA-DU-5853-01A-11R-1896-07	Alive	13.3443	3.82863	No	13.3443	3.82863	No	13.3443	3.82863
TCGA-DU-5854-01A-11R-1708-07	Alive	8.42623	1.23419	No	8.42623	1.23419	Yes	6.62295	1.23419
TCGA-DU-5855-01A-11R-1708-07	Alive	6.78689	3.24092	No	6.78689	3.24092	No	6.78689	3.24092
TCGA-DU-5870-01A-11R-1708-07	Alive	181.836	3.20492	No	181.836	3.20492	Yes	142.525	3.20492
TCGA-DU-5870-02A-12R-A36H-07	Alive	181.836	3.9747	No	181.836	3.9747	Yes	142.525	3.9747
TCGA-DU-5871-01A-12R-1708-07	Alive	18.8852	3.29565	No	18.8852	3.29565	No	18.8852	3.29565
TCGA-DU-5872-01A-11R-1708-07	Alive	17.4426	2.9091	No	17.4426	2.9091	Yes	8.68852	2.9091
TCGA-DU-5872-02A-21R-A36H-07	Alive	17.4426	1.66011	No	17.4426	1.66011	Yes	8.68852	1.66011
TCGA-DU-5874-01A-11R-1708-07	Alive	15.1148	4.76983	No	15.1148	4.76983	No	15.1148	4.76983
TCGA-DU-6392-01A-11R-1708-07	Alive	210.59	3.93596	No	210.59	3.93596	Yes	31.1475	3.93596
TCGA-DU-6393-01A-11R-1708-07	Dead	51.9672	3.4412		51.9672	3.4412	No	51.9672	3.4412
TCGA-DU-6394-01A-11R-1708-07	Dead	22.3607	4.01651	Yes	22.3607	4.01651	Yes	11.5738	4.01651
TCGA-DU-6395-01A-13R-1708-07	Dead	48.8852	2.75393	Yes	48.8852	2.75393	Yes	39.2459	2.75393
TCGA-DU-6396-01A-11R-1708-07	Dead	74.9508	3.97423	Yes	74.9508	3.97423	Yes	3.47541	3.97423
TCGA-DU-6397-01A-11R-1708-07	Dead	45.9344	3.48046	Yes	45.9344	3.48046	Yes	27.4426	3.48046
TCGA-DU-6397-02A-12R-A36H-07	Dead	45.9344	3.84255	Yes	45.9344	3.84255	Yes	27.4426	3.84255
TCGA-DU-6399-01A-12R-1708-07	Dead	65.5738	4.3179	Yes	65.5738	4.3179	Yes	53.4098	4.3179
TCGA-DU-6400-01A-12R-1708-07	Dead	1.21311	3.68041	Yes	1.21311	3.68041	Yes	1.21311	3.68041
TCGA-DU-6401-01A-11R-1708-07	Dead	87.2131	2.88127	Yes	87.2131	2.88127	Yes	61.8361	2.88127
TCGA-DU-6402-01A-11R-1708-07	Dead	7.01639	1.42428	Yes	7.01639	1.42428	Yes	3.37705	1.42428
TCGA-DU-6403-01A-11R-1708-07	Dead	11.6066	4.69846	Yes	11.6066	4.69846	Yes	11.6066	4.69846
TCGA-DU-6404-01A-11R-1708-07	Dead	133.377	2.68899	Yes	133.377	2.68899	Yes	37.8361	2.68899
TCGA-DU-6404-02A-21R-A36H-07	Dead	133.377	3.19809	Yes	133.377	3.19809	Yes	37.8361	3.19809
TCGA-DU-6404-02B-11R-A36H-07	Dead	133.377	6.23069	Yes	133.377	6.23069	Yes	37.8361	6.23069
TCGA-DU-6405-01A-11R-1708-07	Dead	19.8361	3.20456	Yes	19.8361	3.20456	Yes	15.9344	3.20456
TCGA-DU-6406-01A-11R-1708-07	Dead	16.7869	3.12082		16.7869	3.12082	No	16.7869	3.12082
TCGA-DU-6407-01A-13R-1708-07	Dead	94.2623	3.77314	Yes	94.2623	3.77314	Yes	78.5902	3.77314
TCGA-DU-6407-02A-12R-A36H-07	Dead	94.2623	3.59343	Yes	94.2623	3.59343	Yes	78.5902	3.59343
TCGA-DU-6407-02B-11R-A36H-07	Dead	94.2623	5.06555	Yes	94.2623	5.06555	Yes	78.5902	5.06555
TCGA-DU-6408-01A-11R-1708-07	Dead	113.77	3.44743		113.77	3.44743	Yes	68.7541	3.44743
TCGA-DU-6410-01A-11R-1896-07	Alive	7.93443	4.6816	No	7.93443	4.6816	No	7.93443	4.6816
TCGA-DU-6542-01A-11R-1896-07	Alive	2.39344	3.82701	No	2.39344	3.82701	No	2.39344	3.82701
TCGA-DU-7006-01A-11R-2027-07	Dead	11.4426	3.29775	Yes	11.4426	3.29775	Yes	11.4426	3.29775
TCGA-DU-7007-01A-11R-2027-07	Dead	62.7869	1.86778		62.7869	1.86778	No	62.7869	1.86778
TCGA-DU-7008-01A-11R-2027-07	Alive	155.803	4.4701	No	155.803	4.4701	Yes	10.8197	4.4701
TCGA-DU-7009-01A-11R-2027-07	Dead	153.934	4.0286	Yes	153.934	4.0286	Yes	97.0492	4.0286
TCGA-DU-7010-01A-11R-2027-07	Dead	14.9508	4.45941	Yes	14.9508	4.45941	Yes	6.32787	4.45941
TCGA-DU-7011-01A-11R-2027-07	Dead	104.918	2.47425	Yes	104.918	2.47425	Yes	104.918	2.47425
TCGA-DU-7012-01A-11R-2027-07	Dead	6.52459	1.26766	Yes	6.52459	1.26766	Yes	6.52459	1.26766
TCGA-DU-7013-01A-11R-2027-07	Dead	8.81967	3.87862	Yes	8.81967	3.87862	Yes	6.13115	3.87862
TCGA-DU-7014-01A-11R-2027-07	Dead	117.082	4.20204	Yes	117.082	4.20204	Yes	112.689	4.20204
TCGA-DU-7015-01A-11R-2027-07	Alive	90.5246	3.06086	No	90.5246	3.06086	Yes	19.377	3.06086
TCGA-DU-7018-01A-11R-2027-07	Dead	30.5902	4.09608	Yes	30.5902	4.09608	Yes	11.082	4.09608
TCGA-DU-7019-01A-11R-2027-07	Alive	26.2295	2.57194	No	26.2295	2.57194	No	26.2295	2.57194
TCGA-DU-7290-01A-11R-2027-07	Dead	10.3279	1.40245	Yes	10.3279	1.40245	Yes	10.3279	1.40245
TCGA-DU-7292-01A-11R-2027-07	Dead	7.93443	1.98404	Yes	7.93443	1.98404	Yes	2.98361	1.98404
TCGA-DU-7294-01A-11R-2027-07	Alive	94.0656	4.4314	No	94.0656	4.4314	No	94.0656	4.4314
TCGA-DU-7298-01A-11R-2027-07	Dead	18.8852	3.84256	Yes	18.8852	3.84256	Yes	6.55738	3.84256
TCGA-DU-7299-01A-21R-2027-07	Dead	43.9016	2.86076	Yes	43.9016	2.86076	Yes	22.1311	2.86076
TCGA-DU-7300-01A-21R-2090-07	Dead	61.8361	3.76471	Yes	61.8361	3.76471	Yes	10.3934	3.76471
TCGA-DU-7301-01A-11R-2090-07	Dead	25.8361	2.99476	Yes	25.8361	2.99476	Yes	12	2.99476
TCGA-DU-7302-01A-11R-2090-07	Alive	60.1311	3.79966	No	60.1311	3.79966	Yes	45.0492	3.79966
TCGA-DU-7304-01A-12R-2090-07	Dead	23.2459	2.6671	Yes	23.2459	2.6671	Yes	10.1311	2.6671
TCGA-DU-7304-02A-12R-A36H-07	Dead	23.2459	2.29331	Yes	23.2459	2.29331	Yes	10.1311	2.29331
TCGA-DU-7306-01A-11R-2090-07	Alive	41.8689	2.64224	No	41.8689	2.64224	Yes	40.9836	2.64224
TCGA-DU-7309-01A-11R-2090-07	Alive	2.7541	2.41795	No	2.7541	2.41795	No	2.7541	2.41795
TCGA-DU-8158-01A-11R-2256-07	Dead	5.08197	3.0828	Yes	5.08197	3.0828	Yes	5.08197	3.0828
TCGA-DU-8161-01A-11R-2256-07	Dead	23.6721	1.07731	Yes	23.6721	1.07731	Yes	3.63934	1.07731
TCGA-DU-8162-01A-21R-2256-07	Dead	14.5574	2.30442	Yes	14.5574	2.30442	Yes	13.1803	2.30442
TCGA-DU-8163-01A-11R-2256-07	Alive	20.623	3.58281	No	20.623	3.58281	Yes	16.6885	3.58281
TCGA-DU-8164-01A-11R-2256-07	Alive	21.3443	4.55415	No	21.3443	4.55415	No	21.3443	4.55415
TCGA-DU-8165-01A-11R-2256-07	Alive	19.082	3.03254	No	19.082	3.03254	No	19.082	3.03254
TCGA-DU-8166-01A-11R-2256-07	Alive	16.918	4.01495	No	16.918	4.01495	Yes	6.32787	4.01495
TCGA-DU-8167-01A-11R-2256-07	Alive	15.4426	3.01511	No	15.4426	3.01511	No	15.4426	3.01511
TCGA-DU-8168-01A-11R-2256-07	Alive	14.1311	4.39188	No	14.1311	4.39188	No	14.1311	4.39188
TCGA-DU-A5TP-01A-11R-A28M-07	Alive	33.1803	3.84048	No	33.1803	3.84048	Yes	6.65574	3.84048
TCGA-DU-A5TR-01A-11R-A28M-07	Alive	29.7705	1.51384	No	29.7705	1.51384	Yes	27.8033	1.51384
TCGA-DU-A5TS-01A-11R-A28M-07	Alive	31.6066	1.89262	No	31.6066	1.89262	Yes	18.0656	1.89262
TCGA-DU-A5TT-01A-11R-A28M-07	Alive	24.3607	1.43909	No	24.3607	1.43909	Yes	19.1475	1.43909
TCGA-DU-A5TU-01A-11R-A28M-07	Alive	26.0984	3.61323	No	26.0984	3.61323	Yes	6.09836	3.61323
TCGA-DU-A5TW-01A-11R-A28M-07	Alive	24.918	3.41743	No	24.918	3.41743	No	24.918	3.41743
TCGA-DU-A5TY-01A-11R-A28M-07	Dead	33.8689	2.83115	Yes	33.8689	2.83115	Yes	17.2459	2.83115
TCGA-DU-A6S2-01A-21R-A32Q-07	Alive	25.4754	4.27244	No	25.4754	4.27244	No	25.4754	4.27244
TCGA-DU-A6S3-01A-12R-A32Q-07	Alive	21.5082	3.3986	No	21.5082	3.3986	No	21.5082	3.3986
TCGA-DU-A6S6-01A-21R-A32Q-07	Alive	94.8525	3.9067	No	94.8525	3.9067	Yes	74.3279	3.9067
TCGA-DU-A6S7-01A-21R-A32Q-07	Alive	20.918	3.83701	No	20.918	3.83701	No	20.918	3.83701
TCGA-DU-A6S8-01A-12R-A32Q-07	Alive	22.2295	4.01911	No	22.2295	4.01911	Yes	21.0164	4.01911
TCGA-DU-A76K-01A-11R-A33Z-07	Dead	11.377	1.28759	Yes	11.377	1.28759	Yes	6.65574	1.28759
TCGA-DU-A76L-01A-11R-A32Q-07	Dead	26.6885	3.18056	Yes	26.6885	3.18056	Yes	13.4426	3.18056
TCGA-DU-A76O-01A-11R-A32Q-07	Alive	17.1148	4.34051	No	17.1148	4.34051	No	17.1148	4.34051
TCGA-DU-A76R-01A-11R-A32Q-07	Dead	21.2459	2.32323	Yes	21.2459	2.32323	Yes	11.082	2.32323
TCGA-DU-A7T6-01A-11R-A33Z-07	Dead	17.9344	2.80246	Yes	17.9344	2.80246	Yes	17.9344	2.80246
TCGA-DU-A7T8-01A-21R-A34R-07	Dead	138.656	3.45145	Yes	138.656	3.45145	Yes	98.6557	3.45145
TCGA-DU-A7TA-01A-11R-A33Z-07	Alive	84.0984	2.74308	No	84.0984	2.74308	No	84.0984	2.74308
TCGA-DU-A7TB-01A-11R-A33Z-07	Alive	51.377	4.6577	No	51.377	4.6577	Yes	2.42623	4.6577
TCGA-DU-A7TC-01A-21R-A34R-07	Alive	37.2787	3.32887	No	37.2787	3.32887	Yes	36.5246	3.32887
TCGA-DU-A7TD-01A-12R-A34F-07	Dead	7.47541	3.86462	Yes	7.47541	3.86462	Yes	6.16393	3.86462
TCGA-DU-A7TG-01A-21R-A34R-07	Dead	44.2951	2.54124		44.2951	2.54124	No	44.2951	2.54124
TCGA-DU-A7TI-01A-11R-A33Z-07	Dead	38.7869	3.26156	Yes	38.7869	3.26156	Yes	26.9508	3.26156
TCGA-DU-A7TJ-01A-11R-A34R-07	Alive	0.557377	2.94009	No	0.557377	2.94009	No	0.557377	2.94009
TCGA-E1-5302-01A-01R-1470-07	Dead	50	4.04141	Yes	50	4.04141	Yes	40.7213	4.04141
TCGA-E1-5303-01A-01R-1470-07	Dead	67.2787	2.51392	Yes	67.2787	2.51392	Yes	5.11475	2.51392
TCGA-E1-5304-01A-01R-1470-07	Dead	41.0164	4.82207	Yes	41.0164	4.82207	Yes	29.6066	4.82207
TCGA-E1-5305-01A-01R-1896-07	Dead	79.7705	3.64927	Yes	79.7705	3.64927	Yes	52.5902	3.64927
TCGA-E1-5307-01A-01R-1896-07	Dead	57.7705	3.82191	Yes	57.7705	3.82191	Yes	47.6066	3.82191
TCGA-E1-5311-01A-01R-1470-07	Dead	133.902	3.30377	Yes	133.902	3.30377	Yes	85.3115	3.30377
TCGA-E1-5318-01A-01R-1470-07	Dead	78	4.17588	Yes	78	4.17588	Yes	11.8689	4.17588
TCGA-E1-5319-01A-01R-1896-07	Dead	95.3115	3.58018	Yes	95.3115	3.58018	Yes	30.2623	3.58018
TCGA-E1-5322-01A-01R-1470-07	Dead	130.426	4.72349		130.426	4.72349	Yes	35.5738	4.72349
TCGA-E1-A7YD-01A-11R-A34F-07	Dead	14.2623	3.90925	Yes	14.2623	3.90925	Yes	9.31148	3.90925
TCGA-E1-A7YE-01A-11R-A34F-07	Dead	29.0492	3.51932	Yes	29.0492	3.51932	Yes	6.16393	3.51932
TCGA-E1-A7YH-01A-11R-A34F-07	Dead	92.9508	2.67846	Yes	92.9508	2.67846	Yes	22.5902	2.67846
TCGA-E1-A7YI-01A-11R-A34F-07	Dead	3.63934	5.29192	Yes	3.63934	5.29192	Yes	1.83607	5.29192
TCGA-E1-A7YJ-01A-11R-A34F-07	Dead	19.4098	1.06922	Yes	19.4098	1.06922	Yes	16.918	1.06922
TCGA-E1-A7YK-01A-11R-A34F-07	Dead	12.3934	2.41811		12.3934	2.41811	No	12.3934	2.41811
TCGA-E1-A7YL-01A-11R-A34F-07	Dead	16.1311	3.11851	Yes	16.1311	3.11851	Yes	2.98361	3.11851
TCGA-E1-A7YM-01A-11R-A34F-07	Dead	21.2459	1.57304	Yes	21.2459	1.57304	Yes	2.88525	1.57304
TCGA-E1-A7YN-01A-11R-A34F-07	Dead	23.8361	0.831877	Yes	23.8361	0.831877	Yes	13.7705	0.831877
TCGA-E1-A7YO-01A-11R-A34F-07	Dead	74.8197	3.47826	Yes	74.8197	3.47826	Yes	64.8197	3.47826
TCGA-E1-A7YQ-01A-11R-A34R-07	Dead	51.7377	2.34718	Yes	51.7377	2.34718	Yes	19.0164	2.34718
TCGA-E1-A7YS-01A-11R-A34F-07	Dead	15.2787	3.45778	Yes	15.2787	3.45778	Yes	15.2787	3.45778
TCGA-E1-A7YU-01A-11R-A34R-07	Dead	0.754098	2.71264	Yes	0.754098	2.71264	Yes	0.754098	2.71264
TCGA-E1-A7YV-01A-11R-A34R-07	Dead	32.3607	4.5676	Yes	32.3607	4.5676	Yes	3.18033	4.5676
TCGA-E1-A7YW-01A-11R-A34R-07	Dead	36.7213	3.38692	Yes	36.7213	3.38692	Yes	13.4098	3.38692
TCGA-E1-A7YY-01A-11R-A34R-07	Dead	145.738	2.67295	Yes	145.738	2.67295	Yes	31.4098	2.67295
TCGA-E1-A7Z2-01A-21R-A34R-07	Dead	13.0492	1.53007	Yes	13.0492	1.53007	Yes	6.98361	1.53007
TCGA-E1-A7Z3-01A-11R-A34R-07	Dead	73.2787	2.60684	Yes	73.2787	2.60684	Yes	51.4426	2.60684
TCGA-E1-A7Z4-01A-11R-A34R-07	Dead	144.656	3.32845	Yes	144.656	3.32845	Yes	27.7377	3.32845
TCGA-E1-A7Z6-01A-11R-A34R-07	Dead	32.2623	2.1039	Yes	32.2623	2.1039	Yes	9.63934	2.1039
TCGA-EZ-7264-01A-11R-2027-07	Alive	39.377	4.12622	No	39.377	4.12622	No	39.377	4.12622
TCGA-F6-A8O3-01A-11R-A36H-07	Alive	0.229508	4.17521	No	0.229508	4.17521	No	0.229508	4.17521
TCGA-F6-A8O4-01A-11R-A36H-07	Alive	0.196721	2.55587	No	0.196721	2.55587	No	0.196721	2.55587
TCGA-FG-5962-01B-11R-1896-07	Alive	47.6393	3.12007	No	47.6393	3.12007	No	47.6393	3.12007
TCGA-FG-5963-01A-11R-1708-07	Dead	25.4098	3.36083	Yes	25.4098	3.36083	Yes	12.9508	3.36083
TCGA-FG-5963-02A-12R-A29R-07	Dead	25.4098	5.0548	Yes	25.4098	5.0548	Yes	12.9508	5.0548
TCGA-FG-5964-01A-11R-1708-07	Alive	52.0656	3.52423	No	52.0656	3.52423	No	52.0656	3.52423
TCGA-FG-5965-01B-11R-1896-07	Dead	36.7213	3.33827	Yes	36.7213	3.33827	Yes	23.4426	3.33827
TCGA-FG-5965-02A-11R-A29R-07	Dead	36.7213	4.67551	Yes	36.7213	4.67551	Yes	23.4426	4.67551
TCGA-FG-5965-02B-11R-A29R-07	Dead	36.7213	3.68944	Yes	36.7213	3.68944	Yes	23.4426	3.68944
TCGA-FG-6688-01A-11R-1896-07	Alive	18.7213	0.83374	No	18.7213	0.83374	Yes	13.2787	0.83374
TCGA-FG-6689-01A-11R-1896-07	Alive	14.8852	3.14631	No	14.8852	3.14631	Yes	3.90164	3.14631
TCGA-FG-6690-01A-11R-1896-07	Alive	42.4262	3.43512	No	42.4262	3.43512	No	42.4262	3.43512
TCGA-FG-6691-01A-11R-1896-07	Alive	41.2131	3.24527	No	41.2131	3.24527	Yes	29.9344	3.24527
TCGA-FG-6692-01A-11R-1896-07	Dead	18.3934	1.01571	Yes	18.3934	1.01571	Yes	18.3934	1.01571
TCGA-FG-7634-01A-11R-2090-07	Alive	15.3115	3.38265	No	15.3115	3.38265	No	15.3115	3.38265
TCGA-FG-7636-01A-11R-2090-07	Alive	17.8361	3.72331	No	17.8361	3.72331	No	17.8361	3.72331
TCGA-FG-7637-01A-11R-2090-07	Alive	39.9672	4.56441	No	39.9672	4.56441	No	39.9672	4.56441
TCGA-FG-7638-01B-12R-2090-07	Alive	22.4918	3.16962	No	22.4918	3.16962	Yes	13.3443	3.16962
TCGA-FG-7641-01B-11R-2256-07	Alive	20.5574	3.92307	No	20.5574	3.92307	No	20.5574	3.92307
TCGA-FG-7643-01A-11R-2090-07	Alive	20.0328	1.92702	No	20.0328	1.92702	Yes	8.32787	1.92702
TCGA-FG-8181-01A-11R-2256-07	Alive	28.2623	2.35406	No	28.2623	2.35406	No	28.2623	2.35406
TCGA-FG-8182-01A-11R-2256-07	Alive	13.6393	4.43678	No	13.6393	4.43678	No	13.6393	4.43678
TCGA-FG-8185-01A-11R-2256-07	Alive	14.1967	3.63152	No	14.1967	3.63152	No	14.1967	3.63152
TCGA-FG-8186-01A-11R-2256-07	Alive	15.9672	3.00279	No	15.9672	3.00279	No	15.9672	3.00279
TCGA-FG-8187-01A-11R-2256-07	Alive	20.0328	2.7657	No	20.0328	2.7657	No	20.0328	2.7657
TCGA-FG-8188-01A-11R-2256-07	Alive	14.918	3.06815	No	14.918	3.06815	Yes	12.5902	3.06815
TCGA-FG-8189-01B-11R-A28M-07	Alive	22.459	3.35166	No	22.459	3.35166	No	22.459	3.35166
TCGA-FG-8191-01A-11R-2256-07	Alive	32.5246	2.8836	No	32.5246	2.8836	No	32.5246	2.8836
TCGA-FG-A4MT-01A-11R-A26U-07	Alive	38.1639	3.98366	No	38.1639	3.98366	Yes	16.3607	3.98366
TCGA-FG-A4MT-02A-11R-A29R-07	Alive	38.1639	3.89675	No	38.1639	3.89675	Yes	16.3607	3.89675
TCGA-FG-A4MU-01B-11R-A28M-07	Alive	10.6885	2.56784	No	10.6885	2.56784	No	10.6885	2.56784
TCGA-FG-A4MW-01A-11R-A26U-07	Dead	18.3279	0.602267	Yes	18.3279	0.602267	Yes	7.40984	0.602267
TCGA-FG-A4MX-01A-11R-A26U-07	Alive	18.6557	1.92953	No	18.6557	1.92953	No	18.6557	1.92953
TCGA-FG-A4MY-01A-11R-A26U-07	Alive	23.6393	3.51586	No	23.6393	3.51586	No	23.6393	3.51586
TCGA-FG-A60J-01A-11R-A28M-07	Alive	14.7213	3.15919	No	14.7213	3.15919	No	14.7213	3.15919
TCGA-FG-A60K-01A-11R-A29R-07	Alive	17.7705	3.94981	No	17.7705	3.94981	No	17.7705	3.94981
TCGA-FG-A60L-01A-12R-A31N-07	Alive	21.4754	2.70788	No	21.4754	2.70788	No	21.4754	2.70788
TCGA-FG-A6IZ-01A-11R-A31N-07	Alive	14.9836	2.89774	No	14.9836	2.89774	No	14.9836	2.89774
TCGA-FG-A6J1-01A-11R-A31N-07	Alive	16.3934	3.07279	No	16.3934	3.07279	No	16.3934	3.07279
TCGA-FG-A6J3-01A-11R-A31N-07	Alive	22.1967	1.65654	No	22.1967	1.65654	Yes	9.34426	1.65654
TCGA-FG-A70Y-01A-12R-A34R-07	Alive	28.459	2.74859	No	28.459	2.74859	Yes	16.0656	2.74859
TCGA-FG-A70Z-01A-12R-A33Z-07	Alive	10.7541	3.07125	No	10.7541	3.07125	No	10.7541	3.07125
TCGA-FG-A710-01A-12R-A33Z-07	Alive	36.5574	3.8012	No	36.5574	3.8012	No	36.5574	3.8012
TCGA-FG-A711-01A-21R-A33Z-07	Dead	48.5574	3.16996	Yes	48.5574	3.16996	Yes	11.377	3.16996
TCGA-FG-A713-01A-11R-A32Q-07	Alive	20.3934	2.56394	No	20.3934	2.56394	No	20.3934	2.56394
TCGA-FG-A87N-01A-11R-A36H-07	Alive	18.5902	5.30349	No	18.5902	5.30349	No	18.5902	5.30349
TCGA-FG-A87Q-01A-11R-A36H-07	Alive	5.70492	0.832769	No	5.70492	0.832769	No	5.70492	0.832769
TCGA-FN-7833-01A-11R-2090-07	Alive	27.4426	3.15424	No	27.4426	3.15424	No	27.4426	3.15424
TCGA-HT-7467-01A-11R-2027-07	Alive	0.0983607	2.73071	No	0.0983607	2.73071	No	0.0983607	2.73071
TCGA-HT-7468-01A-11R-2027-07	Alive	6.65574	3.47615	No	6.65574	3.47615	No	6.65574	3.47615
TCGA-HT-7469-01A-11R-2256-07	Dead	11.5082	4.73598	Yes	11.5082	4.73598	Yes	3.01639	4.73598
TCGA-HT-7470-01A-12R-2090-07	Dead	40	3.33162	No	40	3.33162	No	40	3.33162
TCGA-HT-7471-01A-11R-2256-07	Alive	0.131148	4.15369	No	0.131148	4.15369	No	0.131148	4.15369
TCGA-HT-7472-01A-11R-2027-07	Alive	0.0327869	4.33118	No	0.0327869	4.33118	No	0.0327869	4.33118
TCGA-HT-7473-01A-11R-2027-07	Alive	16.4918	2.09096	No	16.4918	2.09096	No	16.4918	2.09096
TCGA-HT-7474-01A-11R-2027-07	Alive	3.7377	1.93716	No	3.7377	1.93716	No	3.7377	1.93716
TCGA-HT-7475-01A-11R-2027-07	Alive	17.377	3.80932	No	17.377	3.80932	No	17.377	3.80932
TCGA-HT-7476-01A-11R-2027-07	Alive	6.52459	2.57988	No	6.52459	2.57988	No	6.52459	2.57988
TCGA-HT-7477-01B-11R-A28M-07	Alive	24.1967	3.88179	No	24.1967	3.88179	No	24.1967	3.88179
TCGA-HT-7478-01A-11R-2027-07	Alive	6.36066	3.19451	No	6.36066	3.19451	No	6.36066	3.19451
TCGA-HT-7479-01A-11R-2027-07	Alive	40.2295	2.55908	No	40.2295	2.55908	Yes	23.1148	2.55908
TCGA-HT-7480-01A-11R-2090-07	Alive	74.9836	3.56462	No	74.9836	3.56462	Yes	63.7049	3.56462
TCGA-HT-7481-01A-11R-2027-07	Alive	95.6721	3.26415	No	95.6721	3.26415	Yes	28.8525	3.26415
TCGA-HT-7482-01A-11R-2027-07	Alive	106.656	2.80137	No	106.656	2.80137	Yes	12.2623	2.80137
TCGA-HT-7483-01A-11R-2027-07	Alive	172.295	3.63769	No	172.295	3.63769	No	172.295	3.63769
TCGA-HT-7485-01A-11R-2027-07	Alive	4	2.20764	No	4	2.20764	No	4	2.20764
TCGA-HT-7601-01A-11R-2090-07	Alive	5.01639	3.43887	No	5.01639	3.43887	No	5.01639	3.43887
TCGA-HT-7602-01A-21R-2090-07	Alive	29.7705	2.09366	No	29.7705	2.09366	No	29.7705	2.09366
TCGA-HT-7603-01A-21R-2090-07	Alive	23.1148	3.20905	No	23.1148	3.20905	No	23.1148	3.20905
TCGA-HT-7604-01A-11R-2090-07	Alive	122.131	3.44599	No	122.131	3.44599	No	122.131	3.44599
TCGA-HT-7605-01A-11R-2090-07	Alive	4.55738	2.92305	No	4.55738	2.92305	No	4.55738	2.92305
TCGA-HT-7606-01A-11R-2090-07	Alive	17.2459	4.77428	No	17.2459	4.77428	No	17.2459	4.77428
TCGA-HT-7607-01A-11R-2090-07	Dead	3.14754	2.77564	Yes	3.14754	2.77564	Yes	3.14754	2.77564
TCGA-HT-7608-01A-11R-2090-07	Alive	22	1.51192	No	22	1.51192	No	22	1.51192
TCGA-HT-7609-01A-11R-2090-07	Alive	45.8689	2.74831	No	45.8689	2.74831	No	45.8689	2.74831
TCGA-HT-7610-01A-21R-2090-07	Alive	55.9344	3.0865	No	55.9344	3.0865	Yes	39.5082	3.0865
TCGA-HT-7611-01A-11R-2403-07	Alive	57.4426	2.67491	No	57.4426	2.67491	No	57.4426	2.67491
TCGA-HT-7616-01A-11R-2256-07	Dead	0.229508	2.39119	Yes	0.229508	2.39119	Yes	0.229508	2.39119
TCGA-HT-7620-01A-11R-2256-07	Alive	14.2295	3.19303	No	14.2295	3.19303	Yes	9.18033	3.19303
TCGA-HT-7676-01A-11R-2403-07	Alive	0.163934	3.83343	No	0.163934	3.83343	No	0.163934	3.83343
TCGA-HT-7677-01A-11R-2256-07	Alive	16.1967	4.94557	No	16.1967	4.94557	No	16.1967	4.94557
TCGA-HT-7680-01A-11R-2256-07	Alive	0.754098	0.933648	No	0.754098	0.933648	No	0.754098	0.933648
TCGA-HT-7681-01A-11R-2403-07	Alive	44.5574	3.01634	No	44.5574	3.01634	No	44.5574	3.01634
TCGA-HT-7684-01A-11R-2256-07	Alive	6.03279	1.58424	No	6.03279	1.58424	No	6.03279	1.58424
TCGA-HT-7686-01A-11R-2256-07	Alive	42.623	3.80933	No	42.623	3.80933	No	42.623	3.80933
TCGA-HT-7687-01A-11R-2256-07	Alive	0.0983607	4.28622	No	0.0983607	4.28622	No	0.0983607	4.28622
TCGA-HT-7688-01A-11R-2256-07	Alive	31.6066	3.86173	No	31.6066	3.86173	No	31.6066	3.86173
TCGA-HT-7689-01A-11R-2256-07	Alive	14.918	2.92552	No	14.918	2.92552	No	14.918	2.92552
TCGA-HT-7690-01A-11R-2256-07	Alive	0.0983607	4.11084	No	0.0983607	4.11084	No	0.0983607	4.11084
TCGA-HT-7691-01A-11R-2256-07	Alive	0.0983607	1.20101	No	0.0983607	1.20101	No	0.0983607	1.20101
TCGA-HT-7692-01A-12R-2256-07	Alive	2.95082	3.15648	No	2.95082	3.15648	No	2.95082	3.15648
TCGA-HT-7693-01A-11R-2256-07	Alive	17.4754	2.83956	No	17.4754	2.83956	No	17.4754	2.83956
TCGA-HT-7694-01A-11R-2256-07	Alive	6.88525	2.71158	No	6.88525	2.71158	No	6.88525	2.71158
TCGA-HT-7695-01A-11R-2256-07	Alive	14.4918	3.60107	No	14.4918	3.60107	No	14.4918	3.60107
TCGA-HT-7854-01A-11R-2256-07	Alive	39.377	1.65965	No	39.377	1.65965	Yes	37.6066	1.65965
TCGA-HT-7855-01A-11R-2403-07	Alive	19.1803	4.19022	No	19.1803	4.19022	No	19.1803	4.19022
TCGA-HT-7856-01A-11R-2403-07	Alive	38.9836	3.55664	No	38.9836	3.55664	No	38.9836	3.55664
TCGA-HT-7857-01A-11R-2403-07	Alive	0.229508	1.63626	No	0.229508	1.63626	No	0.229508	1.63626
TCGA-HT-7858-01A-11R-2403-07	Alive	50.4918	3.37646	No	50.4918	3.37646	No	50.4918	3.37646
TCGA-HT-7860-01A-11R-2403-07	Alive	0.491803	1.14196	No	0.491803	1.14196	No	0.491803	1.14196
TCGA-HT-7873-01B-11R-2403-07	Alive	23.541	3.57442	No	23.541	3.57442	No	23.541	3.57442
TCGA-HT-7874-01A-11R-2403-07	Alive	37.0492	3.32124	No	37.0492	3.32124	No	37.0492	3.32124
TCGA-HT-7875-01A-11R-2403-07	Alive	0.327869	3.84223	No	0.327869	3.84223	No	0.327869	3.84223
TCGA-HT-7877-01A-11R-2403-07	Alive	0.131148	3.52371	No	0.131148	3.52371	No	0.131148	3.52371
TCGA-HT-7879-01A-11R-2403-07	Alive	3.67213	4.1771	No	3.67213	4.1771	No	3.67213	4.1771
TCGA-HT-7880-01A-11R-2403-07	Alive	5.31148	2.37837	No	5.31148	2.37837	No	5.31148	2.37837
TCGA-HT-7881-01A-11R-2403-07	Alive	35.377	2.47277	No	35.377	2.47277	No	35.377	2.47277
TCGA-HT-7882-01A-11R-2403-07	Dead	3.70492	3.3552	Yes	3.70492	3.3552	Yes	3.70492	3.3552
TCGA-HT-7884-01B-11R-2403-07	Alive	11.2459	3.71003	No	11.2459	3.71003	No	11.2459	3.71003
TCGA-HT-7902-01A-12R-2403-07	Alive	31.3443	2.84814	No	31.3443	2.84814	No	31.3443	2.84814
TCGA-HT-8010-01A-11R-2403-07	Alive	1.63934	2.03457	No	1.63934	2.03457	No	1.63934	2.03457
TCGA-HT-8011-01A-11R-2403-07	Alive	16.1967	3.78925	No	16.1967	3.78925	Yes	9.11475	3.78925
TCGA-HT-8012-01A-11R-2403-07	Alive	9.37705	3.39462	No	9.37705	3.39462	Yes	4.36066	3.39462
TCGA-HT-8013-01A-11R-2403-07	Dead	63.377	3.19744	Yes	63.377	3.19744	Yes	42.8197	3.19744
TCGA-HT-8015-01B-11R-A28M-07	Alive	0.0983607	2.26123	No	0.0983607	2.26123	No	0.0983607	2.26123
TCGA-HT-8018-01A-11R-2404-07	Dead	37.7705	2.58104	No	37.7705	2.58104	No	37.7705	2.58104
TCGA-HT-8019-01A-21R-2404-07	Alive	32.918	2.46684	No	32.918	2.46684	No	32.918	2.46684
TCGA-HT-8104-01A-11R-2404-07	Alive	12.1967	2.30553	No	12.1967	2.30553	No	12.1967	2.30553
TCGA-HT-8105-01A-11R-2404-07	Alive	6.22951	3.70761	No	6.22951	3.70761	No	6.22951	3.70761
TCGA-HT-8106-01A-11R-2404-07	Alive	0.0983607	2.38587	No	0.0983607	2.38587	No	0.0983607	2.38587
TCGA-HT-8107-01A-13R-2404-07	Alive	0.459016	2.68127	No	0.459016	2.68127	No	0.459016	2.68127
TCGA-HT-8108-01A-11R-2404-07	Alive	2.4918	4.39882	No	2.4918	4.39882	No	2.4918	4.39882
TCGA-HT-8109-01A-11R-2404-07	Alive	5.54098	3.39361	No	5.54098	3.39361	No	5.54098	3.39361
TCGA-HT-8110-01A-11R-2404-07	Alive	13.7377	2.11587	No	13.7377	2.11587	No	13.7377	2.11587
TCGA-HT-8111-01A-11R-2404-07	Alive	0.229508	3.43324	No	0.229508	3.43324	No	0.229508	3.43324
TCGA-HT-8113-01A-11R-2404-07	Alive	29.5082	2.47936	No	29.5082	2.47936	No	29.5082	2.47936
TCGA-HT-8114-01A-11R-2404-07	Alive	34.0984	3.16699	No	34.0984	3.16699	No	34.0984	3.16699
TCGA-HT-8558-01A-21R-2404-07	Alive	13.7049	2.53951	No	13.7049	2.53951	No	13.7049	2.53951
TCGA-HT-8563-01A-11R-2404-07	Alive	28.1967	2.23462	No	28.1967	2.23462	No	28.1967	2.23462
TCGA-HT-8564-01A-11R-2404-07	Alive	15.6721	3.66444	No	15.6721	3.66444	Yes	3.93443	3.66444
TCGA-HT-A4DS-01A-11R-A26U-07	Alive	0.229508	2.29575	No	0.229508	2.29575	No	0.229508	2.29575
TCGA-HT-A4DV-01A-11R-A26U-07	Alive	25.9672	3.12986	No	25.9672	3.12986	No	25.9672	3.12986
TCGA-HT-A5R5-01A-11R-A28M-07	Alive	0.131148	2.49026	No	0.131148	2.49026	No	0.131148	2.49026
TCGA-HT-A5R7-01A-11R-A28M-07	Alive	20.1639	3.35789	No	20.1639	3.35789	No	20.1639	3.35789
TCGA-HT-A5R9-01A-11R-A28M-07	Alive	0.0655738	4.3533	No	0.0655738	4.3533	No	0.0655738	4.3533
TCGA-HT-A5RA-01A-11R-A28M-07	Alive	27.2787	1.67016	No	27.2787	1.67016	No	27.2787	1.67016
TCGA-HT-A5RB-01A-11R-A28M-07	Alive	0.0983607	3.4668	No	0.0983607	3.4668	No	0.0983607	3.4668
TCGA-HT-A5RC-01A-11R-A28M-07	Dead	5.31148	1.6968	Yes	5.31148	1.6968	Yes	5.31148	1.6968
TCGA-HT-A614-01A-11R-A29R-07	Alive	2.68852	4.02583	No	2.68852	4.02583	No	2.68852	4.02583
TCGA-HT-A615-01A-11R-A29R-07	Alive	16.8852	4.02195	No	16.8852	4.02195	No	16.8852	4.02195
TCGA-HT-A616-01A-11R-A29R-07	Alive	1.80328	2.50434	No	1.80328	2.50434	No	1.80328	2.50434
TCGA-HT-A617-01A-11R-A29R-07	Alive	16.0984	1.4715	No	16.0984	1.4715	Yes	12.9508	1.4715
TCGA-HT-A618-01A-11R-A29R-07	Alive	16.7869	2.65014	No	16.7869	2.65014	No	16.7869	2.65014
TCGA-HT-A619-01A-11R-A29R-07	Alive	21.3443	3.34399	No	21.3443	3.34399	No	21.3443	3.34399
TCGA-HT-A61A-01A-11R-A29R-07	Alive	6.36066	2.80356	No	6.36066	2.80356	No	6.36066	2.80356
TCGA-HT-A61B-01A-11R-A29R-07	Alive	17.4754	3.22777	No	17.4754	3.22777	No	17.4754	3.22777
TCGA-HT-A61C-01A-11R-A29R-07	Dead	17.6066	4.08576	Yes	17.6066	4.08576	Yes	15.6066	4.08576
TCGA-HT-A74H-01A-11R-A32Q-07	Alive	2.42623	0.845912	No	2.42623	0.845912	No	2.42623	0.845912
TCGA-HT-A74J-01A-12R-A32Q-07	Alive	10.4918	3.24495	No	10.4918	3.24495	No	10.4918	3.24495
TCGA-HT-A74K-01A-11R-A32Q-07	Alive	15.3115	2.31632	No	15.3115	2.31632	No	15.3115	2.31632
TCGA-HT-A74L-01A-11R-A32Q-07	Alive	11.0164	3.18419	No	11.0164	3.18419	No	11.0164	3.18419
TCGA-HT-A74O-01A-11R-A32Q-07	Alive	0.0983607	2.79367	No	0.0983607	2.79367	No	0.0983607	2.79367
TCGA-HW-7486-01A-11R-2027-07	Alive	56.4262	3.00746	No	56.4262	3.00746	No	56.4262	3.00746
TCGA-HW-7487-01A-11R-2027-07	Alive	45.3115	3.30406	No	45.3115	3.30406	Yes	27.541	3.30406
TCGA-HW-7489-01A-11R-2027-07	Dead	41.377	3.14858	Yes	41.377	3.14858	Yes	41.377	3.14858
TCGA-HW-7490-01A-11R-2027-07	Alive	45.4754	1.69176	No	45.4754	1.69176	No	45.4754	1.69176
TCGA-HW-7491-01A-11R-2027-07	Alive	68.1311	4.40637	No	68.1311	4.40637	Yes	72.0328	4.40637
TCGA-HW-7493-01A-11R-2027-07	Alive	69.082	2.21512	No	69.082	2.21512	No	69.082	2.21512
TCGA-HW-7495-01A-11R-2027-07	Alive	35.3443	3.46751	No	35.3443	3.46751	No	35.3443	3.46751
TCGA-HW-8319-01A-11R-2404-07	Dead	39.6393	3.99429	Yes	39.6393	3.99429	Yes	32.6885	3.99429
TCGA-HW-8320-01A-11R-2404-07	Alive	39.9016	3.3875	No	39.9016	3.3875	No	39.9016	3.3875
TCGA-HW-8321-01A-11R-2404-07	Alive	42.4262	3.73726	No	42.4262	3.73726	No	42.4262	3.73726
TCGA-HW-8322-01A-11R-2404-07	Alive	24.8525	5.2882	No	24.8525	5.2882	No	24.8525	5.2882
TCGA-HW-A5KJ-01A-12R-A27Q-07	Dead	31.541	2.75732	Yes	31.541	2.75732	Yes	20.1639	2.75732
TCGA-HW-A5KK-01A-11R-A27Q-07	Dead	12.7213	2.08723	Yes	12.7213	2.08723	Yes	12.7213	2.08723
TCGA-HW-A5KL-01A-11R-A27Q-07	Alive	28.7869	3.2966	No	28.7869	3.2966	No	28.7869	3.2966
TCGA-HW-A5KM-01A-11R-A27Q-07	Alive	20.6557	3.76604	No	20.6557	3.76604	No	20.6557	3.76604
TCGA-IK-7675-01A-11R-2090-07	Dead	18.9508	3.95771	Yes	18.9508	3.95771	Yes	4.03279	3.95771
TCGA-IK-8125-01A-11R-2256-07	Alive	42.6557	3.58846	No	42.6557	3.58846	No	42.6557	3.58846
TCGA-KT-A74X-01A-11R-A32Q-07	Alive	14.3607	3.93741	No	14.3607	3.93741	No	14.3607	3.93741
TCGA-KT-A7W1-01A-11R-A34F-07	Alive	14.3607	2.54057	No	14.3607	2.54057	Yes	2.7541	2.54057
TCGA-P5-A5ET-01A-11R-A27Q-07	Alive	0	3.63534	No	0	3.63534	No	0	3.63534
TCGA-P5-A5EU-01A-11R-A27Q-07	Alive	0	4.41505	No	0	4.41505	No	0	4.41505
TCGA-P5-A5EV-01A-11R-A27Q-07	Alive	0.229508	3.84297	No	0.229508	3.84297	No	0.229508	3.84297
TCGA-P5-A5EW-01A-11R-A27Q-07	Alive	6.68852	3.67946	No	6.68852	3.67946	No	6.68852	3.67946
TCGA-P5-A5EX-01A-12R-A28M-07	Alive	7.96721	0.982729	No	7.96721	0.982729	No	7.96721	0.982729
TCGA-P5-A5EY-01A-11R-A27Q-07	Alive	2.36066	1.92695	No	2.36066	1.92695	No	2.36066	1.92695
TCGA-P5-A5EZ-01A-11R-A27Q-07	Alive	2.29508	3.29191	No	2.29508	3.29191	No	2.29508	3.29191
TCGA-P5-A5F0-01A-11R-A28M-07	Alive	9.40984	4.05193	No	9.40984	4.05193	No	9.40984	4.05193
TCGA-P5-A5F1-01A-11R-A28M-07	Alive	5.86885	2.0756	No	5.86885	2.0756	No	5.86885	2.0756
TCGA-P5-A5F2-01A-11R-A28M-07	Alive	7.93443	2.37434	No	7.93443	2.37434	No	7.93443	2.37434
TCGA-P5-A5F4-01A-11R-A28M-07	Alive	7.57377	3.36219	No	7.57377	3.36219	No	7.57377	3.36219
TCGA-P5-A5F6-01A-11R-A28M-07	Alive	1.27869	0.590339	No	1.27869	0.590339	No	1.27869	0.590339
TCGA-P5-A72U-01A-31R-A32Q-07	Alive	0.229508	1.08004	No	0.229508	1.08004	No	0.229508	1.08004
TCGA-P5-A72W-01A-11R-A32Q-07	Alive	10.3934	2.99188	No	10.3934	2.99188	No	10.3934	2.99188
TCGA-P5-A72X-01A-11R-A32Q-07	Alive	13.2131	3.53664	No	13.2131	3.53664	No	13.2131	3.53664
TCGA-P5-A72Z-01A-11R-A32Q-07	Alive	11.6066	4.79724	No	11.6066	4.79724	No	11.6066	4.79724
TCGA-P5-A730-01A-11R-A32Q-07	Alive	10.918	2.90034	No	10.918	2.90034	No	10.918	2.90034
TCGA-P5-A731-01A-11R-A32Q-07	Alive	8.98361	2.04813	No	8.98361	2.04813	No	8.98361	2.04813
TCGA-P5-A733-01A-11R-A32Q-07	Alive	13.5738	2.13567	No	13.5738	2.13567	No	13.5738	2.13567
TCGA-P5-A735-01A-11R-A32Q-07	Alive	9.57377	3.8829	No	9.57377	3.8829	No	9.57377	3.8829
TCGA-P5-A736-01A-11R-A32Q-07	Alive	7.54098	1.63631	No	7.54098	1.63631	No	7.54098	1.63631
TCGA-P5-A737-01A-11R-A32Q-07	Alive	12.1967	4.52242	No	12.1967	4.52242	No	12.1967	4.52242
TCGA-P5-A77W-01A-11R-A32Q-07	Alive	19.1475	3.33186	No	19.1475	3.33186	No	19.1475	3.33186
TCGA-P5-A77X-01A-11R-A32Q-07	Alive	3.44262	3.36135	No	3.44262	3.36135	No	3.44262	3.36135
TCGA-P5-A780-01A-12R-A32Q-07	Alive	2.36066	3.75616	No	2.36066	3.75616	No	2.36066	3.75616
TCGA-P5-A781-01A-11R-A32Q-07	Alive	4.39344	3.00551	No	4.39344	3.00551	No	4.39344	3.00551
TCGA-QH-A65R-01A-21R-A31N-07	Alive	15.1148	3.76939	No	15.1148	3.76939	No	15.1148	3.76939
TCGA-QH-A65S-01A-11R-A29R-07	Alive	2.52459	3.00678	No	2.52459	3.00678	No	2.52459	3.00678
TCGA-QH-A65V-01A-11R-A29R-07	Alive	12.5902	2.76746	No	12.5902	2.76746	No	12.5902	2.76746
TCGA-QH-A65X-01A-11R-A32Q-07	Alive	15.8033	3.25623	No	15.8033	3.25623	No	15.8033	3.25623
TCGA-QH-A65Z-01A-11R-A29R-07	Alive	14	3.85624	No	14	3.85624	No	14	3.85624
TCGA-QH-A6CS-01A-11R-A31N-07	Alive	19.2787	0.785341	No	19.2787	0.785341	Yes	16.3279	0.785341
TCGA-QH-A6CU-01A-11R-A31N-07	Alive	14.7869	1.51415	No	14.7869	1.51415	No	14.7869	1.51415
TCGA-QH-A6CV-01A-11R-A31N-07	Alive	14.4918	1.24781	No	14.4918	1.24781	No	14.4918	1.24781
TCGA-QH-A6CW-01A-11R-A32Q-07	Alive	13.5738	3.62395	No	13.5738	3.62395	No	13.5738	3.62395
TCGA-QH-A6CX-01A-11R-A32Q-07	Dead	12.1967	0.362105	Yes	12.1967	0.362105	Yes	8.95082	0.362105
TCGA-QH-A6CY-01A-11R-A32Q-07	Alive	13.377	3.12852	No	13.377	3.12852	No	13.377	3.12852
TCGA-QH-A6CZ-01A-11R-A32Q-07	Alive	9.14754	3.24574	No	9.14754	3.24574	No	9.14754	3.24574
TCGA-QH-A6X3-01A-21R-A32Q-07	Alive	10.2623	2.83257	No	10.2623	2.83257	No	10.2623	2.83257
TCGA-QH-A6X4-01A-51R-A32Q-07	Alive	14.4918	3.65518	No	14.4918	3.65518	No	14.4918	3.65518
TCGA-QH-A6X5-01A-12R-A32Q-07	Alive	16.2951	3.10727	No	16.2951	3.10727	No	16.2951	3.10727
TCGA-QH-A6X8-01A-12R-A32Q-07	Alive	16.6885	3.40635	No	16.6885	3.40635	No	16.6885	3.40635
TCGA-QH-A6X9-01A-12R-A32Q-07	Alive	1.90164	4.02721	No	1.90164	4.02721	No	1.90164	4.02721
TCGA-QH-A6XA-01A-12R-A32Q-07	Alive	16.459	3.61738	No	16.459	3.61738	No	16.459	3.61738
TCGA-QH-A6XC-01A-12R-A32Q-07	Alive	16.6557	1.35845	No	16.6557	1.35845	Yes	14.3607	1.35845
TCGA-QH-A86X-01A-11R-A36H-07	Alive	11.0492	4.02423	No	11.0492	4.02423	No	11.0492	4.02423
TCGA-QH-A870-01A-11R-A36H-07	Alive	12.9508	2.28191	No	12.9508	2.28191	Yes	10.9836	2.28191
TCGA-R8-A6MK-01A-11R-A32Q-07	Alive	88.5902	2.98747	No	88.5902	2.98747	No	88.5902	2.98747
TCGA-R8-A6ML-01A-11R-A32Q-07	Alive	93.7705	3.87012	No	93.7705	3.87012	No	93.7705	3.87012
TCGA-R8-A6MO-01A-11R-A33Z-07	Alive	32.5574	3.7083	No	32.5574	3.7083	No	32.5574	3.7083
TCGA-R8-A73M-01A-11R-A32Q-07	Alive	59.2131	3.67331	No	59.2131	3.67331	No	59.2131	3.67331
TCGA-RY-A83X-01A-11R-A36H-07	Alive	30.7869	3.32079	No	30.7869	3.32079	No	30.7869	3.32079
TCGA-RY-A83Y-01A-11R-A36H-07	Alive	5.44262	3.35146	No	5.44262	3.35146	No	5.44262	3.35146
TCGA-RY-A83Z-01A-11R-A36H-07	Alive	9.86885	3.89426	No	9.86885	3.89426	No	9.86885	3.89426
TCGA-RY-A840-01A-11R-A36H-07	Alive	28	3.00825	No	28	3.00825	No	28	3.00825
TCGA-RY-A843-01A-11R-A36H-07	Alive	2.06557	2.54557	No	2.06557	2.54557	No	2.06557	2.54557
TCGA-RY-A845-01A-11R-A36H-07	Alive	19.541	3.66671	No	19.541	3.66671	No	19.541	3.66671
TCGA-RY-A847-01A-11R-A36H-07	Alive	30.5902	3.6468	No	30.5902	3.6468	No	30.5902	3.6468
TCGA-S9-A6TS-01A-12R-A33Z-07	Dead	62	3.14573	Yes	62	3.14573	Yes	43.4098	3.14573
TCGA-S9-A6TU-01A-12R-A32Q-07	Alive	86.8852	3.13019	No	86.8852	3.13019	Yes	48.3607	3.13019
TCGA-S9-A6TV-01A-12R-A34R-07	Alive	18.7213	2.92454	No	18.7213	2.92454	No	18.7213	2.92454
TCGA-S9-A6TW-01A-12R-A32Q-07	Alive	40.9836	2.45418	No	40.9836	2.45418	Yes	28.2295	2.45418
TCGA-S9-A6TX-01A-21R-A32Q-07	Alive	40.8197	3.51691	No	40.8197	3.51691	Yes	28.0656	3.51691
TCGA-S9-A6TY-01A-12R-A32Q-07	Alive	35.2787	3.02737	No	35.2787	3.02737	No	35.2787	3.02737
TCGA-S9-A6TZ-01A-21R-A32Q-07	Alive	36.7213	3.00393	No	36.7213	3.00393	Yes	18.0984	3.00393
TCGA-S9-A6U0-01A-12R-A32Q-07	Dead	24.3279	2.87974	Yes	24.3279	2.87974	Yes	22.6885	2.87974
TCGA-S9-A6U1-01A-21R-A33Z-07	Alive	25.7377	3.91411	No	25.7377	3.91411	No	25.7377	3.91411
TCGA-S9-A6U2-01A-21R-A33Z-07	Alive	29.7705	2.98679	No	29.7705	2.98679	No	29.7705	2.98679
TCGA-S9-A6U5-01A-12R-A33Z-07	Alive	32.5246	3.69133	No	32.5246	3.69133	No	32.5246	3.69133
TCGA-S9-A6U6-01A-12R-A33Z-07	Alive	35.0492	3.58339	No	35.0492	3.58339	No	35.0492	3.58339
TCGA-S9-A6U8-01A-21R-A33Z-07	Dead	97.9672	3.09914	Yes	97.9672	3.09914	Yes	12.0328	3.09914
TCGA-S9-A6U9-01A-11R-A32Q-07	Alive	95.6721	2.0828	No	95.6721	2.0828	No	95.6721	2.0828
TCGA-S9-A6UA-01A-12R-A33Z-07	Dead	5.83607	3.73694	Yes	5.83607	3.73694	Yes	5.27869	3.73694
TCGA-S9-A6UB-01A-21R-A33Z-07	Alive	123.311	4.21199	No	123.311	4.21199	No	123.311	4.21199
TCGA-S9-A6WD-01A-12R-A33Z-07	Alive	75.0492	2.76795	No	75.0492	2.76795	No	75.0492	2.76795
TCGA-S9-A6WE-01A-12R-A33Z-07	Alive	134.852	4.04124	No	134.852	4.04124	No	134.852	4.04124
TCGA-S9-A6WG-01A-11R-A33Z-07	Alive	85.3115	2.31066	No	85.3115	2.31066	No	85.3115	2.31066
TCGA-S9-A6WH-01A-12R-A33Z-07	Alive	38.459	3.63101	No	38.459	3.63101	No	38.459	3.63101
TCGA-S9-A6WI-01A-21R-A33Z-07	Alive	84.7541	2.59882	No	84.7541	2.59882	No	84.7541	2.59882
TCGA-S9-A6WL-01A-21R-A33Z-07	Alive	31.0164	3.60173	No	31.0164	3.60173	Yes	7.86885	3.60173
TCGA-S9-A6WM-01A-12R-A33Z-07	Alive	19.8033	2.4397	No	19.8033	2.4397	Yes	16.5574	2.4397
TCGA-S9-A6WN-01A-12R-A33Z-07	Alive	26.3934	1.90766	No	26.3934	1.90766	Yes	9.93443	1.90766
TCGA-S9-A6WO-01A-21R-A34F-07	Alive	18.5574	3.78301	No	18.5574	3.78301	Yes	6.13115	3.78301
TCGA-S9-A6WP-01A-12R-A34F-07	Alive	18.5902	3.70566	No	18.5902	3.70566	No	18.5902	3.70566
TCGA-S9-A6WQ-01A-12R-A34F-07	Alive	14.0328	3.02432	No	14.0328	3.02432	No	14.0328	3.02432
TCGA-S9-A7IQ-01A-21R-A34F-07	Alive	36.0328	3.26097	No	36.0328	3.26097	No	36.0328	3.26097
TCGA-S9-A7IS-01A-11R-A34F-07	Dead	7.90164	4.7429	Yes	7.90164	4.7429	Yes	7.90164	4.7429
TCGA-S9-A7IX-01A-12R-A34F-07	Dead	26.8525	2.12605	Yes	26.8525	2.12605	Yes	11.4754	2.12605
TCGA-S9-A7IY-01A-11R-A34F-07	Alive	23.4426	2.66603	No	23.4426	2.66603	No	23.4426	2.66603
TCGA-S9-A7IZ-01A-11R-A34F-07	Alive	19.9344	2.19783	No	19.9344	2.19783	Yes	15.3115	2.19783
TCGA-S9-A7J0-01A-11R-A34F-07	Alive	19.9672	5.42168	No	19.9672	5.42168	Yes	12.7869	5.42168
TCGA-S9-A7J1-01A-21R-A34R-07	Alive	8.16393	3.1209	No	8.16393	3.1209	No	8.16393	3.1209
TCGA-S9-A7J2-01A-11R-A34F-07	Alive	2.03279	3.76704	No	2.03279	3.76704	No	2.03279	3.76704
TCGA-S9-A7J3-01A-21R-A34R-07	Alive	20.623	4.35567	No	20.623	4.35567	No	20.623	4.35567
TCGA-S9-A7QW-01A-11R-A34F-07	Alive	15.0164	3.30993	No	15.0164	3.30993	Yes	12.5246	3.30993
TCGA-S9-A7QX-01A-11R-A34F-07	Alive	18.4918	3.70815	No	18.4918	3.70815	No	18.4918	3.70815
TCGA-S9-A7QY-01A-11R-A34F-07	Alive	28.2951	3.05566	No	28.2951	3.05566	No	28.2951	3.05566
TCGA-S9-A7QZ-01A-12R-A34R-07	Alive	27.082	3.8392	No	27.082	3.8392	Yes	25.377	3.8392
TCGA-S9-A7R1-01A-12R-A34R-07	Dead	169.377	3.17779	Yes	169.377	3.17779	Yes	119.246	3.17779
TCGA-S9-A7R2-01A-21R-A34R-07	Dead	10.3607	1.53764	Yes	10.3607	1.53764	Yes	10.3607	1.53764
TCGA-S9-A7R3-01A-11R-A34R-07	Alive	98.7869	2.1117	No	98.7869	2.1117	Yes	31.8033	2.1117
TCGA-S9-A7R4-01A-12R-A34R-07	Alive	29.9672	3.70123	No	29.9672	3.70123	No	29.9672	3.70123
TCGA-S9-A7R7-01A-11R-A34R-07	Alive	98.3607	1.88733	No	98.3607	1.88733	Yes	4.72131	1.88733
TCGA-S9-A7R8-01A-11R-A34R-07	Dead	31.5082	3.75176	Yes	31.5082	3.75176	Yes	22.8852	3.75176
TCGA-S9-A89V-01A-11R-A36H-07	Alive	18.6557	3.64274	No	18.6557	3.64274	Yes	4.22951	3.64274
TCGA-S9-A89Z-01A-11R-A36H-07	Alive	20.4262	3.59992	No	20.4262	3.59992	No	20.4262	3.59992
TCGA-TM-A7C3-01A-11R-A32Q-07	Dead	54.623	1.64865	Yes	54.623	1.64865	Yes	23.377	1.64865
TCGA-TM-A7C4-01A-11R-A32Q-07	Alive	48.1967	3.44385	No	48.1967	3.44385	No	48.1967	3.44385
TCGA-TM-A7C5-01A-11R-A32Q-07	Alive	49.1803	3.14277	No	49.1803	3.14277	No	49.1803	3.14277
TCGA-TM-A7CA-01A-21R-A33Z-07	Alive	34.6885	4.08211	No	34.6885	4.08211	No	34.6885	4.08211
TCGA-TM-A7CF-01A-11R-A32Q-07	Alive	65.2131	2.9861	No	65.2131	2.9861	Yes	30.2951	2.9861
TCGA-TM-A7CF-02A-11R-A32Q-07	Alive	65.2131	3.57524	No	65.2131	3.57524	Yes	30.2951	3.57524
TCGA-TM-A84B-01A-11R-A36H-07	Dead	24.8525	4.4016	Yes	24.8525	4.4016	Yes	24.8525	4.4016
TCGA-TM-A84C-01A-11R-A36H-07	Dead	16.1311	1.56506	Yes	16.1311	1.56506	Yes	16.1311	1.56506
TCGA-TM-A84F-01A-11R-A36H-07	Alive	58.8852	2.29154	No	58.8852	2.29154	No	58.8852	2.29154
TCGA-TM-A84G-01A-11R-A36H-07	Alive	40.5246	4.84208	No	40.5246	4.84208	No	40.5246	4.84208
TCGA-TM-A84H-01A-11R-A36H-07	Alive	30.3607	3.81832	No	30.3607	3.81832	No	30.3607	3.81832
TCGA-TM-A84I-01A-11R-A36H-07	Alive	28	5.06971	No	28	5.06971	No	28	5.06971
TCGA-TM-A84J-01A-11R-A36H-07	Alive	24.0984	5.19309	No	24.0984	5.19309	Yes	14.8852	5.19309
TCGA-TM-A84L-01A-11R-A36H-07	Dead	40.7213	2.96628	Yes	40.7213	2.96628	Yes	32.3607	2.96628
TCGA-TM-A84M-01A-11R-A36H-07	Alive	24.7213	4.86347	No	24.7213	4.86347	No	24.7213	4.86347
TCGA-TM-A84O-01A-11R-A36H-07	Dead	33.1475	4.00757	Yes	33.1475	4.00757	Yes	33.1475	4.00757
TCGA-TM-A84Q-01A-11R-A36H-07	Alive	25.3115	3.51261	No	25.3115	3.51261	Yes	14.918	3.51261
TCGA-TM-A84R-01A-21R-A36H-07	Alive	18.5574	2.90344	No	18.5574	2.90344	No	18.5574	2.90344
TCGA-TM-A84S-01A-11R-A36H-07	Alive	14.8852	3.63587	No	14.8852	3.63587	No	14.8852	3.63587
TCGA-TM-A84T-01A-11R-A36H-07	Alive	23.7377	3.95707	No	23.7377	3.95707	No	23.7377	3.95707
TCGA-TQ-A7RF-01A-11R-A33Z-07	Alive	21.3115	2.49738	No	21.3115	2.49738	No	21.3115	2.49738
TCGA-TQ-A7RG-01A-11R-A33Z-07	Alive	19.6393	3.78668	No	19.6393	3.78668	No	19.6393	3.78668
TCGA-TQ-A7RH-01A-12R-A34F-07	Alive	15.9344	3.23094	No	15.9344	3.23094	No	15.9344	3.23094
TCGA-TQ-A7RI-01A-11R-A33Z-07	Alive	2.03279	3.66462	No	2.03279	3.66462	No	2.03279	3.66462
TCGA-TQ-A7RJ-01A-11R-A33Z-07	Alive	40.2951	3.33661	No	40.2951	3.33661	No	40.2951	3.33661
TCGA-TQ-A7RK-01A-11R-A33Z-07	Alive	43.9672	2.7781	No	43.9672	2.7781	Yes	28.1311	2.7781
TCGA-TQ-A7RK-02A-11R-A36H-07	Alive	43.9672	3.64582	No	43.9672	3.64582	Yes	28.1311	3.64582
TCGA-TQ-A7RK-02B-11R-A40A-07	Alive	43.9672	3.52644	No	43.9672	3.52644	Yes	28.1311	3.52644
TCGA-TQ-A7RM-01A-11R-A33Z-07	Alive	36.5902	5.96658	No	36.5902	5.96658	No	36.5902	5.96658
TCGA-TQ-A7RN-01A-11R-A33Z-07	Alive	33.6393	3.87915	No	33.6393	3.87915	No	33.6393	3.87915
TCGA-TQ-A7RO-01A-11R-A33Z-07	Alive	31.1148	3.67918	No	31.1148	3.67918	No	31.1148	3.67918
TCGA-TQ-A7RP-01A-21R-A34F-07	Alive	29.9672	0.583423	No	29.9672	0.583423	No	29.9672	0.583423
TCGA-TQ-A7RQ-01A-11R-A33Z-07	Alive	26.0656	4.0058	No	26.0656	4.0058	No	26.0656	4.0058
TCGA-TQ-A7RR-01A-21R-A34F-07	Alive	25.8033	2.97352	No	25.8033	2.97352	No	25.8033	2.97352
TCGA-TQ-A7RS-01A-12R-A33Z-07	Alive	0	4.05243	No	0	4.05243	No	0	4.05243
TCGA-TQ-A7RU-01A-21R-A34F-07	Alive	33.8361	4.96212	No	33.8361	4.96212	No	33.8361	4.96212
TCGA-TQ-A7RV-01A-21R-A34F-07	Alive	61.2459	3.56035	No	61.2459	3.56035	Yes	17.377	3.56035
TCGA-TQ-A7RV-02A-11R-A36H-07	Alive	61.2459	1.80839	No	61.2459	1.80839	Yes	17.377	1.80839
TCGA-TQ-A7RW-01A-11R-A33Z-07	Dead	26.918	3.16927	Yes	26.918	3.16927	Yes	16.7541	3.16927
TCGA-TQ-A8XE-01A-11R-A36H-07	Dead	31.2787	3.85195	Yes	31.2787	3.85195	Yes	14.918	3.85195
TCGA-TQ-A8XE-02A-11R-A36H-07	Dead	31.2787	4.18202	Yes	31.2787	4.18202	Yes	14.918	4.18202
TCGA-VM-A8C8-01A-11R-A36H-07	Alive	45.8033	2.55282	No	45.8033	2.55282	Yes	14.9508	2.55282
TCGA-VM-A8C9-01A-11R-A36H-07	Alive	43.082	0.63914	No	43.082	0.63914	No	43.082	0.63914
TCGA-VM-A8CA-01A-11R-A36H-07	Alive	13.4754	1.40926	No	13.4754	1.40926	No	13.4754	1.40926
TCGA-VM-A8CB-01A-11R-A36H-07	Alive	0.0983607	3.39763	No	0.0983607	3.39763	No	0.0983607	3.39763
TCGA-VM-A8CD-01A-11R-A36H-07	Dead	7.86885	1.48574	Yes	7.86885	1.48574	Yes	7.86885	1.48574
TCGA-VM-A8CE-01A-11R-A36H-07	Alive	39.0492	3.82848	No	39.0492	3.82848	Yes	26.7213	3.82848
TCGA-VM-A8CF-01A-11R-A36H-07	Alive	19.9672	0.662388	No	19.9672	0.662388	No	19.9672	0.662388
TCGA-VM-A8CH-01A-12R-A36H-07	Alive	23.4098	3.13462	No	23.4098	3.13462	No	23.4098	3.13462
TCGA-VV-A829-01A-21R-A36H-07	Alive	36.9508	3.89097	No	36.9508	3.89097	No	36.9508	3.89097
TCGA-VV-A86M-01A-11R-A36H-07	Alive	15.9672	4.08555	No	15.9672	4.08555	No	15.9672	4.08555
TCGA-VW-A7QS-01A-12R-A33Z-07	Alive	23.1475	2.85874	No	23.1475	2.85874	No	23.1475	2.85874
TCGA-VW-A8FI-01A-11R-A36H-07	Dead	8.03279	2.67365	Yes	8.03279	2.67365	Yes	8.03279	2.67365
TCGA-W9-A837-01A-11R-A36H-07	Alive	50.918	3.35043	No	50.918	3.35043	No	50.918	3.35043
TCGA-WH-A86K-01A-11R-A36H-07	Alive	13.2787	2.75698	No	13.2787	2.75698	No	13.2787	2.75698
TCGA-WY-A858-01A-11R-A36H-07	Alive	43.8361	2.41045	No	43.8361	2.41045	No	43.8361	2.41045
TCGA-WY-A859-01A-12R-A36H-07	Alive	39.7705	3.71406	No	39.7705	3.71406	No	39.7705	3.71406
TCGA-WY-A85A-01A-21R-A36H-07	Alive	43.2787	3.84781	No	43.2787	3.84781	No	43.2787	3.84781
TCGA-WY-A85B-01A-11R-A36H-07	Alive	45.6721	3.69616	No	45.6721	3.69616	No	45.6721	3.69616
TCGA-WY-A85C-01A-11R-A36H-07	Alive	46.7541	3.76546	No	46.7541	3.76546	Yes	26.5246	3.76546
TCGA-WY-A85D-01A-11R-A36H-07	Alive	37.6066	2.1527	No	37.6066	2.1527	Yes	29.082	2.1527
TCGA-WY-A85E-01A-11R-A36H-07	Alive	20.7541	3.75069	No	20.7541	3.75069	Yes	17.4426	3.75069

## Sheet: MEX3C
sample_id	OS_event	OS_time	MEX3C	DSS_event	DSS_time	MEX3C	PFI_event	PFI_time	MEX3C
TCGA-02-0047-01A-01R-1849-01	Dead	14.6885	5.58605	Yes	14.6885	5.58605	Yes	1.86885	5.58605
TCGA-02-0055-01A-01R-1849-01	Dead	2.4918	4.83325	Yes	2.4918	4.83325	Yes	0.196721	4.83325
TCGA-02-2483-01A-01R-1849-01	Alive	15.2787	5.09636	No	15.2787	5.09636	No	15.2787	5.09636
TCGA-02-2485-01A-01R-1849-01	Alive	15.4098	5.47564	No	15.4098	5.47564	Yes	6.09836	5.47564
TCGA-02-2486-01A-01R-1849-01	Dead	20.2623	4.24908	Yes	20.2623	4.24908	Yes	20.2623	4.24908
TCGA-06-0125-01A-01R-1849-01	Dead	47.4754	5.92795	Yes	47.4754	5.92795	Yes	26.1311	5.92795
TCGA-06-0125-02A-11R-2005-01	Dead	47.4754	5.43439	Yes	47.4754	5.43439	Yes	26.1311	5.43439
TCGA-06-0129-01A-01R-1849-01	Dead	33.5738	5.14529	Yes	33.5738	5.14529	Yes	4.85246	5.14529
TCGA-06-0130-01A-01R-1849-01	Dead	12.918	4.89315	Yes	12.918	4.89315	Yes	8	4.89315
TCGA-06-0132-01A-02R-1849-01	Dead	25.2787	3.85871	Yes	25.2787	3.85871	Yes	15.8033	3.85871
TCGA-06-0138-01A-02R-1849-01	Dead	24.1639	4.42966	Yes	24.1639	4.42966	Yes	12.918	4.42966
TCGA-06-0139-01A-01R-1849-01	Dead	11.8689	3.53137	Yes	11.8689	3.53137	Yes	4.98361	3.53137
TCGA-06-0141-01A-01R-1849-01	Dead	10.2623	3.41401	Yes	10.2623	3.41401	Yes	4.7541	3.41401
TCGA-06-0152-02A-01R-2005-01	Dead	12.2951	5.45449	Yes	12.2951	5.45449	Yes	9.80328	5.45449
TCGA-06-0156-01A-02R-1849-01	Dead	5.83607	5.02563	Yes	5.83607	5.02563	Yes	5.83607	5.02563
TCGA-06-0156-01A-03R-1849-01	Dead	5.83607	4.61636	Yes	5.83607	4.61636	Yes	5.83607	4.61636
TCGA-06-0157-01A-01R-1849-01	Dead	3.18033	5.05555	Yes	3.18033	5.05555	Yes	3.18033	5.05555
TCGA-06-0158-01A-01R-1849-01	Dead	10.7869	5.39909	Yes	10.7869	5.39909	Yes	2.95082	5.39909
TCGA-06-0168-01A-01R-1849-01	Dead	19.6066	4.24199	Yes	19.6066	4.24199	Yes	15.1148	4.24199
TCGA-06-0171-02A-11R-2005-01	Dead	13.082	4.28854	Yes	13.082	4.28854	Yes	3.83607	4.28854
TCGA-06-0174-01A-01R-1849-01	Dead	3.21311	5.13634	Yes	3.21311	5.13634	Yes	1.54098	5.13634
TCGA-06-0178-01A-01R-1849-01	Dead	87.9016	3.26496	Yes	87.9016	3.26496	Yes	6.29508	3.26496
TCGA-06-0184-01A-01R-1849-01	Dead	69.7049	4.04183	Yes	69.7049	4.04183	Yes	41.8361	4.04183
TCGA-06-0187-01A-01R-1849-01	Dead	27.1475	5.33128	Yes	27.1475	5.33128	Yes	17.4098	5.33128
TCGA-06-0190-01A-01R-1849-01	Dead	10.3934	5.41802	Yes	10.3934	5.41802	Yes	2.88525	5.41802
TCGA-06-0190-02A-01R-2005-01	Dead	10.3934	5.3198	Yes	10.3934	5.3198	Yes	2.88525	5.3198
TCGA-06-0210-01A-01R-1849-01	Dead	7.37705	5.04335	Yes	7.37705	5.04335	Yes	2.19672	5.04335
TCGA-06-0210-02A-01R-2005-01	Dead	7.37705	4.68809	Yes	7.37705	4.68809	Yes	2.19672	4.68809
TCGA-06-0211-01A-01R-1849-01	Dead	11.8033	5.45713	Yes	11.8033	5.45713	Yes	1.7377	5.45713
TCGA-06-0211-01B-01R-1849-01	Dead	11.8033	5.60874	Yes	11.8033	5.60874	Yes	1.7377	5.60874
TCGA-06-0211-02A-02R-2005-01	Dead	11.8033	4.94824	Yes	11.8033	4.94824	Yes	1.7377	4.94824
TCGA-06-0219-01A-01R-1849-01	Dead	0.721311	3.4228	Yes	0.721311	3.4228	Yes	0.721311	3.4228
TCGA-06-0221-02A-11R-2005-01	Dead	19.7705	5.17941	Yes	19.7705	5.17941	Yes	8.52459	5.17941
TCGA-06-0238-01A-02R-1849-01	Dead	13.2787	3.9907	Yes	13.2787	3.9907	Yes	10.1967	3.9907
TCGA-06-0644-01A-02R-1849-01	Dead	12.5902	5.149	Yes	12.5902	5.149	Yes	2.78689	5.149
TCGA-06-0645-01A-01R-1849-01	Dead	5.7377	4.57672	Yes	5.7377	4.57672	Yes	5.7377	4.57672
TCGA-06-0646-01A-01R-1849-01	Dead	5.7377	4.76852	Yes	5.7377	4.76852	Yes	2.95082	4.76852
TCGA-06-0649-01B-01R-1849-01	Dead	2.09836	4.21947	Yes	2.09836	4.21947	Yes	2.09836	4.21947
TCGA-06-0686-01A-01R-1849-01	Dead	14.1639	4.16085	Yes	14.1639	4.16085	Yes	5.2459	4.16085
TCGA-06-0743-01A-01R-1849-01	Dead	26.3279	4.43612	Yes	26.3279	4.43612	Yes	5.77049	4.43612
TCGA-06-0744-01A-01R-1849-01	Dead	46.7541	4.7927	Yes	46.7541	4.7927	Yes	41.8689	4.7927
TCGA-06-0745-01A-01R-1849-01	Dead	7.83607	4.28448	Yes	7.83607	4.28448	Yes	3.01639	4.28448
TCGA-06-0747-01A-01R-1849-01	Dead	2.68852	5.00104	Yes	2.68852	5.00104	Yes	2.68852	5.00104
TCGA-06-0749-01A-01R-1849-01	Dead	2.68852	3.38772	Yes	2.68852	3.38772	Yes	2.68852	3.38772
TCGA-06-0750-01A-01R-1849-01	Dead	0.918033	3.97141	Yes	0.918033	3.97141	Yes	0.918033	3.97141
TCGA-06-0878-01A-01R-1849-01	Alive	7.14754	5.00483	No	7.14754	5.00483	Yes	2.16393	5.00483
TCGA-06-0882-01A-01R-1849-01	Dead	20.7213	4.67778	Yes	20.7213	4.67778	Yes	6.98361	4.67778
TCGA-06-1804-01A-01R-1849-01	Dead	13.5738	4.5766	Yes	13.5738	4.5766	Yes	13.5738	4.5766
TCGA-06-2557-01A-01R-1849-01	Dead	1.08197	5.00886	Yes	1.08197	5.00886	Yes	1.08197	5.00886
TCGA-06-2558-01A-01R-1849-01	Dead	12.459	4.32459		12.459	4.32459	No	12.459	4.32459
TCGA-06-2559-01A-01R-1849-01	Dead	4.91803	4.84153	Yes	4.91803	4.84153	Yes	4.91803	4.84153
TCGA-06-2561-01A-02R-1849-01	Dead	17.6066	4.48682	Yes	17.6066	4.48682	Yes	2.55738	4.48682
TCGA-06-2562-01A-01R-1849-01	Dead	12.5246	5.31646	Yes	12.5246	5.31646	Yes	4.95082	5.31646
TCGA-06-2563-01A-01R-1849-01	Alive	30.5574	5.49272	No	30.5574	5.49272	Yes	18.1639	5.49272
TCGA-06-2564-01A-01R-1849-01	Alive	5.93443	5.35609	No	5.93443	5.35609	No	5.93443	5.35609
TCGA-06-2565-01A-01R-1849-01	Dead	16.5902	5.63903	Yes	16.5902	5.63903	Yes	5.83607	5.63903
TCGA-06-2567-01A-01R-1849-01	Dead	4.36066	4.83406	Yes	4.36066	4.83406	Yes	4.36066	4.83406
TCGA-06-2569-01A-01R-1849-01	Alive	0.42623	4.81325	No	0.42623	4.81325	No	0.42623	4.81325
TCGA-06-2570-01A-01R-1849-01	Alive	31.4098	4.8575	No	31.4098	4.8575	No	31.4098	4.8575
TCGA-06-5408-01A-01R-1849-01	Dead	11.7049	5.31355	Yes	11.7049	5.31355	Yes	5.18033	5.31355
TCGA-06-5410-01A-01R-1849-01	Dead	3.54098	4.0037	Yes	3.54098	4.0037	Yes	3.54098	4.0037
TCGA-06-5411-01A-01R-1849-01	Dead	8.32787	4.06628	Yes	8.32787	4.06628	Yes	7.01639	4.06628
TCGA-06-5412-01A-01R-1849-01	Dead	4.52459	4.57644	Yes	4.52459	4.57644	Yes	2.88525	4.57644
TCGA-06-5413-01A-01R-1849-01	Alive	8.78689	4.35362	No	8.78689	4.35362	Yes	6.39344	4.35362
TCGA-06-5414-01A-01R-1849-01	Alive	8.95082	5.31294	No	8.95082	5.31294	Yes	5.47541	5.31294
TCGA-06-5416-01A-01R-1849-01	Alive	6.68852	4.89741	No	6.68852	4.89741	No	6.68852	4.89741
TCGA-06-5417-01A-01R-1849-01	Alive	5.08197	5.63774	No	5.08197	5.63774	No	5.08197	5.63774
TCGA-06-5418-01A-01R-1849-01	Dead	2.72131	5.00379	Yes	2.72131	5.00379	Yes	2.72131	5.00379
TCGA-06-5856-01A-01R-1849-01	Dead	3.7377	5.13756	Yes	3.7377	5.13756	Yes	3.7377	5.13756
TCGA-06-5858-01A-01R-1849-01	Alive	6.13115	6.06374	No	6.13115	6.06374	Yes	3.18033	6.06374
TCGA-06-5859-01A-01R-1849-01	Alive	4.55738	4.39832	No	4.55738	4.39832	No	4.55738	4.39832
TCGA-08-0386-01A-01R-1849-01	Dead	17.9672	5.2738	Yes	17.9672	5.2738	Yes	14	5.2738
TCGA-12-0616-01A-01R-1849-01	Dead	14.6885	4.35478	Yes	14.6885	4.35478	Yes	13.0492	4.35478
TCGA-12-0618-01A-01R-1849-01	Dead	12.9508	5.33612		12.9508	5.33612	No	12.9508	5.33612
TCGA-12-0619-01A-01R-1849-01	Dead	34.8197	5.09087	Yes	34.8197	5.09087	Yes	6.65574	5.09087
TCGA-12-0821-01A-01R-1849-01	Dead	10.5902	5.31304	Yes	10.5902	5.31304	Yes	8.4918	5.31304
TCGA-12-1597-01B-01R-1849-01	Dead	22.1311	4.40101	Yes	22.1311	4.40101	Yes	5.90164	4.40101
TCGA-12-3650-01A-01R-1849-01	Dead	10.918	4.70687	Yes	10.918	4.70687	Yes	7.83607	4.70687
TCGA-12-3652-01A-01R-1849-01	Dead	34.8197	4.27529	Yes	34.8197	4.27529	Yes	6.65574	4.27529
TCGA-12-3653-01A-01R-1849-01	Dead	14.4918	5.88373	Yes	14.4918	5.88373	Yes	7.34426	5.88373
TCGA-12-5295-01A-01R-1849-01	Dead	14.8852	4.61709	Yes	14.8852	4.61709	Yes	13.082	4.61709
TCGA-12-5299-01A-02R-1849-01	Dead	3.21311	5.46515	Yes	3.21311	5.46515	Yes	3.21311	5.46515
TCGA-14-0736-02A-01R-2005-01	Dead	15.082	2.78197	Yes	15.082	2.78197	Yes	4.19672	2.78197
TCGA-14-0781-01B-01R-1849-01	Dead	0.95082	5.02151	Yes	0.95082	5.02151	Yes	0.95082	5.02151
TCGA-14-0787-01A-01R-1849-01	Dead	2.22951	4.72488		2.22951	4.72488	No	2.22951	4.72488
TCGA-14-0789-01A-01R-1849-01	Dead	11.2131	5.31366		11.2131	5.31366	Yes	3.44262	5.31366
TCGA-14-0790-01B-01R-1849-01	Dead	13.7377	5.30484	Yes	13.7377	5.30484	Yes	13.7377	5.30484
TCGA-14-0817-01A-01R-1849-01	Dead	5.37705	3.95198		5.37705	3.95198	No	5.37705	3.95198
TCGA-14-0871-01A-01R-1849-01	Dead	28.8525	5.27869		28.8525	5.27869	No	28.8525	5.27869
TCGA-14-1034-01A-01R-1849-01	Dead	15.9016	5.21822	Yes	15.9016	5.21822	Yes	9.2459	5.21822
TCGA-14-1034-02B-01R-2005-01	Dead	15.9016	4.87985	Yes	15.9016	4.87985	Yes	9.2459	4.87985
TCGA-14-1402-02A-01R-2005-01	Dead	31.9672	4.36845	Yes	31.9672	4.36845	Yes	10.918	4.36845
TCGA-14-1823-01A-01R-1849-01	Dead	17.8033	4.00322	Yes	17.8033	4.00322	Yes	4.59016	4.00322
TCGA-14-1825-01A-01R-1850-01	Dead	7.60656	4.87213	Yes	7.60656	4.87213	Yes	2.68852	4.87213
TCGA-14-1829-01A-01R-1850-01	Alive	7.14754	3.69582	No	7.14754	3.69582	No	7.14754	3.69582
TCGA-14-2554-01A-01R-1850-01	Dead	17.4426	4.91928	Yes	17.4426	4.91928	Yes	17.4426	4.91928
TCGA-15-0742-01A-01R-1850-01	Dead	13.7377	4.76493		13.7377	4.76493	Yes	7.60656	4.76493
TCGA-15-1444-01A-02R-1850-01	Dead	50.3934	5.70517	Yes	50.3934	5.70517	Yes	50.8197	5.70517
TCGA-16-0846-01A-01R-1850-01	Dead	3.90164	5.01927	Yes	3.90164	5.01927	Yes	3.90164	5.01927
TCGA-16-1045-01B-01R-1850-01	Dead	28.9508	4.61197	Yes	28.9508	4.61197	Yes	21.4426	4.61197
TCGA-19-0957-02A-11R-2005-01	Dead	21.8361	4.4532	Yes	21.8361	4.4532	Yes	1.63934	4.4532
TCGA-19-1389-02A-21R-2005-01	Dead	4.62295	4.79496	Yes	4.62295	4.79496	Yes	2.65574	4.79496
TCGA-19-1390-01A-01R-1850-01	Dead	25.3115	4.74206		25.3115	4.74206	No	25.3115	4.74206
TCGA-19-1787-01B-01R-1850-01	Dead	12.623	5.1254	Yes	12.623	5.1254	Yes	10.0984	5.1254
TCGA-19-2619-01A-01R-1850-01	Alive	9.63934	4.92063	No	9.63934	4.92063	Yes	4.78689	4.92063
TCGA-19-2620-01A-01R-1850-01	Dead	4.85246	4.4174	No	4.85246	4.4174	No	4.85246	4.4174
TCGA-19-2624-01A-01R-1850-01	Dead	0.163934	5.02952	No	0.163934	5.02952	No	0.163934	5.02952
TCGA-19-2625-01A-01R-1850-01	Dead	4.06557	4.3061	No	4.06557	4.3061	No	4.06557	4.3061
TCGA-19-2629-01A-01R-1850-01	Dead	24.1639	4.94471	Yes	24.1639	4.94471	Yes	4.7541	4.94471
TCGA-19-4065-01A-01R-2005-01	Alive	7.01639	4.76637	No	7.01639	4.76637	Yes	2.29508	4.76637
TCGA-19-4065-02A-11R-2005-01	Alive	7.01639	4.41019	No	7.01639	4.41019	Yes	2.29508	4.41019
TCGA-19-5960-01A-11R-1850-01	Dead	14.918	5.5205	Yes	14.918	5.5205	Yes	12.5246	5.5205
TCGA-26-1442-01A-01R-1850-01	Alive	31.2459	4.68189	No	31.2459	4.68189	No	31.2459	4.68189
TCGA-26-5132-01A-01R-1850-01	Alive	9.37705	5.02114	No	9.37705	5.02114	No	9.37705	5.02114
TCGA-26-5133-01A-01R-1850-01	Alive	14.8197	4.54549	No	14.8197	4.54549	Yes	12.1311	4.54549
TCGA-26-5134-01A-01R-1850-01	Alive	5.47541	4.58449	No	5.47541	4.58449	No	5.47541	4.58449
TCGA-26-5135-01A-01R-1850-01	Dead	8.85246	4.5726		8.85246	4.5726	No	8.85246	4.5726
TCGA-26-5136-01B-01R-1850-01	Dead	18.918	4.24772	Yes	18.918	4.24772	Yes	18.918	4.24772
TCGA-26-5139-01A-01R-1850-01	Alive	1.57377	5.51433	No	1.57377	5.51433	No	1.57377	5.51433
TCGA-27-1830-01A-01R-1850-01	Dead	5.04918	5.00531	Yes	5.04918	5.00531	Yes	4.06557	5.00531
TCGA-27-1831-01A-01R-1850-01	Dead	16.5574	4.79946	Yes	16.5574	4.79946	Yes	4.72131	4.79946
TCGA-27-1832-01A-01R-1850-01	Dead	9.83607	4.80286	Yes	9.83607	4.80286	Yes	5.77049	4.80286
TCGA-27-1834-01A-01R-1850-01	Dead	40.4262	4.80602	Yes	40.4262	4.80602	Yes	10.9836	4.80602
TCGA-27-1835-01A-01R-1850-01	Dead	21.2459	4.91147	Yes	21.2459	4.91147	Yes	5.14754	4.91147
TCGA-27-1837-01A-01R-1850-01	Dead	14	5.22083	Yes	14	5.22083	Yes	4.45902	5.22083
TCGA-27-2519-01A-01R-1850-01	Dead	18.0328	4.6278	Yes	18.0328	4.6278	Yes	8.39344	4.6278
TCGA-27-2521-01A-01R-1850-01	Dead	16.7213	5.04523	Yes	16.7213	5.04523	Yes	16.7213	5.04523
TCGA-27-2523-01A-01R-1850-01	Dead	16.0328	5.38619	Yes	16.0328	5.38619	Yes	13.1803	5.38619
TCGA-27-2524-01A-01R-1850-01	Dead	7.57377	4.64559	Yes	7.57377	4.64559	Yes	7.57377	4.64559
TCGA-27-2526-01A-01R-1850-01	Dead	2.85246	4.24492	Yes	2.85246	4.24492	Yes	2.85246	4.24492
TCGA-27-2528-01A-01R-1850-01	Dead	15.7377	5.53447	Yes	15.7377	5.53447	Yes	2.36066	5.53447
TCGA-28-1747-01C-01R-1850-01	Dead	2.52459	5.44293		2.52459	5.44293	No	2.52459	5.44293
TCGA-28-1753-01A-01R-1850-01	Alive	1.21311	4.99543	No	1.21311	4.99543	No	1.21311	4.99543
TCGA-28-2499-01A-01R-1850-01	Alive	3.11475	4.60166		3.11475	4.60166	No	3.11475	4.60166
TCGA-28-2509-01A-01R-1850-01	Alive	4.7541	5.78296	No	4.7541	5.78296	No	4.7541	5.78296
TCGA-28-2513-01A-01R-1850-01	Alive	7.27869	4.84444	No	7.27869	4.84444	Yes	2.45902	4.84444
TCGA-28-2514-01A-02R-1850-01	Alive	5.2459	5.41983	No	5.2459	5.41983	No	5.2459	5.41983
TCGA-28-5204-01A-01R-1850-01	Dead	14.8852	5.56406	Yes	14.8852	5.56406	Yes	14.8852	5.56406
TCGA-28-5207-01A-01R-1850-01	Dead	11.2459	4.72829	Yes	11.2459	4.72829	Yes	11.2459	4.72829
TCGA-28-5208-01A-01R-1850-01	Dead	17.8361	5.81797	Yes	17.8361	5.81797	Yes	4.85246	5.81797
TCGA-28-5209-01A-01R-1850-01	Alive	14.4918	5.86917	No	14.4918	5.86917	No	14.4918	5.86917
TCGA-28-5213-01A-01R-1850-01	Alive	31.1803	3.40456	No	31.1803	3.40456	No	31.1803	3.40456
TCGA-28-5215-01A-01R-1850-01	Dead	10.9836	5.06238	Yes	10.9836	5.06238	Yes	5.37705	5.06238
TCGA-28-5216-01A-01R-1850-01	Alive	13.6066	4.94493	No	13.6066	4.94493	No	13.6066	4.94493
TCGA-28-5218-01A-01R-1850-01	Dead	5.14754	4.89242		5.14754	4.89242	No	5.14754	4.89242
TCGA-28-5220-01A-01R-1850-01	Dead	12.7213	4.78042	Yes	12.7213	4.78042	Yes	8.59016	4.78042
TCGA-32-1970-01A-01R-1850-01	Dead	15.3443	4.93592	Yes	15.3443	4.93592	Yes	13.377	4.93592
TCGA-32-1980-01A-01R-1850-01	Dead	1.18033	3.92376	Yes	1.18033	3.92376	Yes	1.18033	3.92376
TCGA-32-1982-01A-01R-1850-01	Dead	4.65574	4.41145	Yes	4.65574	4.41145	Yes	4.65574	4.41145
TCGA-32-2615-01A-01R-1850-01	Dead	15.9016	4.80935	Yes	15.9016	4.80935	Yes	4.29508	4.80935
TCGA-32-2616-01A-01R-1850-01	Dead	7.34426	5.07237	Yes	7.34426	5.07237	Yes	5.96721	5.07237
TCGA-32-2632-01A-01R-1850-01	Dead	8.81967	4.76341	Yes	8.81967	4.76341	Yes	8.81967	4.76341
TCGA-32-2634-01A-01R-1850-01	Alive	22.7213	4.1131	No	22.7213	4.1131	No	22.7213	4.1131
TCGA-32-2638-01A-01R-1850-01	Dead	25.1148	5.62857	Yes	25.1148	5.62857	Yes	25.1148	5.62857
TCGA-32-4213-01A-01R-1850-01	Alive	19.8033	4.50136	No	19.8033	4.50136	Yes	11.5738	4.50136
TCGA-32-5222-01A-01R-1850-01	Dead	19.1803	5.68759	Yes	19.1803	5.68759	Yes	3.86885	5.68759
TCGA-41-2571-01A-01R-1850-01	Dead	0.852459	4.20907	Yes	0.852459	4.20907	Yes	0.852459	4.20907
TCGA-41-2572-01A-01R-1850-01	Dead	13.3115	4.53802	Yes	13.3115	4.53802	Yes	4	4.53802
TCGA-41-3915-01A-01R-1850-01	Dead	11.8033	5.13574	Yes	11.8033	5.13574	Yes	9.44262	5.13574
TCGA-41-4097-01A-01R-1850-01	Dead	0.196721	4.97274	Yes	0.196721	4.97274	Yes	0.196721	4.97274
TCGA-41-5651-01A-01R-1850-01	Dead	15.082	5.18852	Yes	15.082	5.18852	Yes	6.88525	5.18852
TCGA-76-4925-01A-01R-1850-01	Dead	4.78689	5.53173		4.78689	5.53173	Yes	2.88525	5.53173
TCGA-76-4926-01B-01R-1850-01	Dead	4.52459	5.40066	Yes	4.52459	5.40066	Yes	1.11475	5.40066
TCGA-76-4927-01A-01R-1850-01	Dead	17.541	5.21279	Yes	17.541	5.21279	Yes	13.6393	5.21279
TCGA-76-4928-01B-01R-1850-01	Dead	3.08197	5.94175	Yes	3.08197	5.94175	Yes	3.08197	5.94175
TCGA-76-4929-01A-01R-1850-01	Dead	3.63934	4.09415	Yes	3.63934	4.09415	Yes	3.63934	4.09415
TCGA-76-4931-01A-01R-1850-01	Dead	9.14754	5.43243	Yes	9.14754	5.43243	Yes	3.67213	5.43243
TCGA-76-4932-01A-01R-1850-01	Dead	47.8033	5.68339	Yes	47.8033	5.68339	Yes	47.8033	5.68339
TCGA-CS-4938-01B-11R-1896-07	Alive	117.18	4.52057	No	117.18	4.52057	No	117.18	4.52057
TCGA-CS-4941-01A-01R-1470-07	Dead	7.67213	5.55725	Yes	7.67213	5.55725	Yes	0.295082	5.55725
TCGA-CS-4942-01A-01R-1470-07	Dead	43.7705	5.10283	Yes	43.7705	5.10283	Yes	38.8197	5.10283
TCGA-CS-4943-01A-01R-1470-07	Dead	36.2623	5.92262	Yes	36.2623	5.92262	Yes	36.2623	5.92262
TCGA-CS-4944-01A-01R-1470-07	Alive	59.9344	4.04555	No	59.9344	4.04555	No	59.9344	4.04555
TCGA-CS-5390-01A-02R-1470-07	Alive		4.69988	No		4.69988	No		4.69988
TCGA-CS-5393-01A-01R-1470-07	Alive	40.0656	4.65031	No	40.0656	4.65031	No	40.0656	4.65031
TCGA-CS-5394-01A-01R-1470-07	Alive	0.262295	5.04892	No	0.262295	5.04892	No	0.262295	5.04892
TCGA-CS-5395-01A-01R-1470-07	Dead	20.9508	5.5611	Yes	20.9508	5.5611	Yes	9.40984	5.5611
TCGA-CS-5396-01A-02R-1470-07	Alive	53.4754	3.98828	No	53.4754	3.98828	No	53.4754	3.98828
TCGA-CS-5397-01A-01R-1896-07	Dead	6.36066	5.0354	Yes	6.36066	5.0354	Yes	6.36066	5.0354
TCGA-CS-6186-01A-12R-2027-07	Dead	17.6393	5.15848	Yes	17.6393	5.15848	Yes	6.16393	5.15848
TCGA-CS-6188-01A-11R-1896-07	Dead	26.6885	5.5363	Yes	26.6885	5.5363	Yes	21.2131	5.5363
TCGA-CS-6290-01A-11R-1708-07	Dead	37.2787	4.45307		37.2787	4.45307	No	37.2787	4.45307
TCGA-CS-6666-01A-11R-1896-07	Alive	46.8197	5.74058	No	46.8197	5.74058	No	46.8197	5.74058
TCGA-CS-6667-01A-12R-2027-07	Alive	48.1639	4.27916	No	48.1639	4.27916	No	48.1639	4.27916
TCGA-CS-6668-01A-11R-1896-07	Alive	49.8033	5.10334	No	49.8033	5.10334	No	49.8033	5.10334
TCGA-CS-6669-01A-11R-1896-07	Alive	48.9836	3.05339	No	48.9836	3.05339	No	48.9836	3.05339
TCGA-CS-6670-01A-11R-1896-07	Alive	46.7541	4.83575	No	46.7541	4.83575	No	46.7541	4.83575
TCGA-DB-5270-01A-02R-1470-07	Alive	122.393	4.508	No	122.393	4.508	No	122.393	4.508
TCGA-DB-5273-01A-01R-1470-07	Alive	81.7377	5.84051	No	81.7377	5.84051	No	81.7377	5.84051
TCGA-DB-5274-01A-01R-1470-07	Alive	75.0492	3.85297	No	75.0492	3.85297	No	75.0492	3.85297
TCGA-DB-5275-01A-01R-1470-07	Alive	47.8033	5.19607	No	47.8033	5.19607	No	47.8033	5.19607
TCGA-DB-5276-01A-01R-1470-07	Alive	72.7213	5.47697	No	72.7213	5.47697	No	72.7213	5.47697
TCGA-DB-5277-01A-01R-1470-07	Dead	50.7213	5.58366	Yes	50.7213	5.58366	Yes	37.9016	5.58366
TCGA-DB-5278-01A-01R-1470-07	Alive	90.8852	5.28935	No	90.8852	5.28935	Yes	16.623	5.28935
TCGA-DB-5279-01A-03R-2347-07	Alive	44.3934	4.26547	No	44.3934	4.26547	Yes	22.7869	4.26547
TCGA-DB-5280-01A-01R-1470-07	Alive	36.459	5.90831	No	36.459	5.90831	No	36.459	5.90831
TCGA-DB-5281-01A-01R-1470-07	Alive	78.0656	5.36614	No	78.0656	5.36614	No	78.0656	5.36614
TCGA-DB-A4X9-01A-11R-A26U-07	Alive	46.2951	4.93653	No	46.2951	4.93653	Yes	16.4262	4.93653
TCGA-DB-A4XA-01A-11R-A26U-07	Alive	18.7869	4.37844	No	18.7869	4.37844	No	18.7869	4.37844
TCGA-DB-A4XB-01A-11R-A26U-07	Alive	30.1311	5.58182	No	30.1311	5.58182	No	30.1311	5.58182
TCGA-DB-A4XC-01A-11R-A26U-07	Alive	46.5902	5.2802	No	46.5902	5.2802	No	46.5902	5.2802
TCGA-DB-A4XD-01A-11R-A27Q-07	Alive	39.6721	6.16319	No	39.6721	6.16319	No	39.6721	6.16319
TCGA-DB-A4XE-01A-11R-A27Q-07	Alive	37.3443	5.59923	No	37.3443	5.59923	No	37.3443	5.59923
TCGA-DB-A4XF-01A-11R-A27Q-07	Alive	33.4754	4.73147	No	33.4754	4.73147	Yes	15.3443	4.73147
TCGA-DB-A4XG-01A-11R-A27Q-07	Alive	72.7541	4.8159	No	72.7541	4.8159	No	72.7541	4.8159
TCGA-DB-A4XH-01A-11R-A27Q-07	Alive	31.541	3.73494	No	31.541	3.73494	No	31.541	3.73494
TCGA-DB-A64L-01A-11R-A29R-07	Alive	24.1311	3.73089	No	24.1311	3.73089	Yes	23.7377	3.73089
TCGA-DB-A64O-01A-11R-A29R-07	Dead	25.4098	4.04406	Yes	25.4098	4.04406	Yes	14.0984	4.04406
TCGA-DB-A64P-01A-11R-A29R-07	Alive	30.0328	4.58859	No	30.0328	4.58859	No	30.0328	4.58859
TCGA-DB-A64Q-01A-11R-A29R-07	Alive	5.96721	5.59011	No	5.96721	5.59011	No	5.96721	5.59011
TCGA-DB-A64R-01A-11R-A29R-07	Alive	31.3115	5.15579	No	31.3115	5.15579	No	31.3115	5.15579
TCGA-DB-A64S-01A-11R-A29R-07	Alive	27.377	5.34166	No	27.377	5.34166	No	27.377	5.34166
TCGA-DB-A64U-01A-11R-A29R-07	Alive	27.7377	5.29808	No	27.7377	5.29808	No	27.7377	5.29808
TCGA-DB-A64V-01A-11R-A29R-07	Alive	29.1475	4.1951	No	29.1475	4.1951	No	29.1475	4.1951
TCGA-DB-A64W-01A-11R-A29R-07	Dead	14.3607	4.65072	No	14.3607	4.65072	No	14.3607	4.65072
TCGA-DB-A64X-01A-11R-A29R-07	Alive	18.459	4.19568	No	18.459	4.19568	No	18.459	4.19568
TCGA-DB-A75K-01A-11R-A32Q-07	Alive	12.0656	4.16323	No	12.0656	4.16323	No	12.0656	4.16323
TCGA-DB-A75L-01A-11R-A32Q-07	Alive	11.2131	4.66046	No	11.2131	4.66046	No	11.2131	4.66046
TCGA-DB-A75M-01A-11R-A32Q-07	Alive	17.8361	4.79175	No	17.8361	4.79175	No	17.8361	4.79175
TCGA-DB-A75O-01A-11R-A32Q-07	Alive	30.6557	4.5855	No	30.6557	4.5855	No	30.6557	4.5855
TCGA-DB-A75P-01A-11R-A32Q-07	Alive	16.1311	4.24054	No	16.1311	4.24054	No	16.1311	4.24054
TCGA-DH-5140-01A-01R-1470-07	Dead	19.9016	4.93416	Yes	19.9016	4.93416	Yes	19.9016	4.93416
TCGA-DH-5141-01A-01R-1470-07	Alive	31.7377	4.54192	No	31.7377	4.54192	No	31.7377	4.54192
TCGA-DH-5142-01A-01R-1470-07	Alive	63.7049	6.33126	No	63.7049	6.33126	Yes	53.3443	6.33126
TCGA-DH-5143-01A-01R-1470-07	Alive	45.9344	4.90048	No	45.9344	4.90048	No	45.9344	4.90048
TCGA-DH-5144-01A-01R-1470-07	Alive	24.5246	5.19859	No	24.5246	5.19859	No	24.5246	5.19859
TCGA-DH-A669-01A-12R-A31N-07	Dead	30.1311	4.04614	No	30.1311	4.04614	Yes	8.52459	4.04614
TCGA-DH-A669-02A-11R-A31N-07	Dead	30.1311	3.23377	No	30.1311	3.23377	Yes	8.52459	3.23377
TCGA-DH-A66B-01A-11R-A29R-07	Alive	41.9344	4.66605	No	41.9344	4.66605	No	41.9344	4.66605
TCGA-DH-A66D-01A-11R-A31N-07	Alive	27.7377	5.81702	No	27.7377	5.81702	No	27.7377	5.81702
TCGA-DH-A66F-01A-11R-A29R-07	Alive	17.1475	4.85237	No	17.1475	4.85237	No	17.1475	4.85237
TCGA-DH-A66G-01A-21R-A31N-07	Alive	17.1475	5.33895	No	17.1475	5.33895	No	17.1475	5.33895
TCGA-DH-A7UR-01A-11R-A33Z-07	Alive	54.0984	4.06081	No	54.0984	4.06081	No	54.0984	4.06081
TCGA-DH-A7US-01A-11R-A33Z-07	Alive	23.1475	4.76811	No	23.1475	4.76811	No	23.1475	4.76811
TCGA-DH-A7UT-01A-12R-A34F-07	Dead	17.4098	4.86259	Yes	17.4098	4.86259	Yes	13.2459	4.86259
TCGA-DH-A7UU-01A-12R-A34F-07	Alive	13.6721	5.3738	No	13.6721	5.3738	No	13.6721	5.3738
TCGA-DH-A7UV-01A-12R-A34F-07	Alive	18.5574	5.35022	No	18.5574	5.35022	No	18.5574	5.35022
TCGA-DU-5847-01A-11R-1708-07	Alive	17.9672	4.8357	No	17.9672	4.8357	No	17.9672	4.8357
TCGA-DU-5849-01A-11R-1708-07	Alive	14.5246	4.49879	No	14.5246	4.49879	No	14.5246	4.49879
TCGA-DU-5852-01A-11R-1708-07	Dead	6.72131	4.83706	Yes	6.72131	4.83706	Yes	0.786885	4.83706
TCGA-DU-5853-01A-11R-1896-07	Alive	13.3443	5.43479	No	13.3443	5.43479	No	13.3443	5.43479
TCGA-DU-5854-01A-11R-1708-07	Alive	8.42623	4.37146	No	8.42623	4.37146	Yes	6.62295	4.37146
TCGA-DU-5855-01A-11R-1708-07	Alive	6.78689	4.79206	No	6.78689	4.79206	No	6.78689	4.79206
TCGA-DU-5870-01A-11R-1708-07	Alive	181.836	4.2069	No	181.836	4.2069	Yes	142.525	4.2069
TCGA-DU-5870-02A-12R-A36H-07	Alive	181.836	4.58352	No	181.836	4.58352	Yes	142.525	4.58352
TCGA-DU-5871-01A-12R-1708-07	Alive	18.8852	4.58234	No	18.8852	4.58234	No	18.8852	4.58234
TCGA-DU-5872-01A-11R-1708-07	Alive	17.4426	4.20922	No	17.4426	4.20922	Yes	8.68852	4.20922
TCGA-DU-5872-02A-21R-A36H-07	Alive	17.4426	3.79691	No	17.4426	3.79691	Yes	8.68852	3.79691
TCGA-DU-5874-01A-11R-1708-07	Alive	15.1148	4.94751	No	15.1148	4.94751	No	15.1148	4.94751
TCGA-DU-6392-01A-11R-1708-07	Alive	210.59	4.22052	No	210.59	4.22052	Yes	31.1475	4.22052
TCGA-DU-6393-01A-11R-1708-07	Dead	51.9672	4.44907		51.9672	4.44907	No	51.9672	4.44907
TCGA-DU-6394-01A-11R-1708-07	Dead	22.3607	5.36839	Yes	22.3607	5.36839	Yes	11.5738	5.36839
TCGA-DU-6395-01A-13R-1708-07	Dead	48.8852	4.61512	Yes	48.8852	4.61512	Yes	39.2459	4.61512
TCGA-DU-6396-01A-11R-1708-07	Dead	74.9508	6.14253	Yes	74.9508	6.14253	Yes	3.47541	6.14253
TCGA-DU-6397-01A-11R-1708-07	Dead	45.9344	4.50865	Yes	45.9344	4.50865	Yes	27.4426	4.50865
TCGA-DU-6397-02A-12R-A36H-07	Dead	45.9344	4.06504	Yes	45.9344	4.06504	Yes	27.4426	4.06504
TCGA-DU-6399-01A-12R-1708-07	Dead	65.5738	5.36696	Yes	65.5738	5.36696	Yes	53.4098	5.36696
TCGA-DU-6400-01A-12R-1708-07	Dead	1.21311	4.67461	Yes	1.21311	4.67461	Yes	1.21311	4.67461
TCGA-DU-6401-01A-11R-1708-07	Dead	87.2131	4.57666	Yes	87.2131	4.57666	Yes	61.8361	4.57666
TCGA-DU-6402-01A-11R-1708-07	Dead	7.01639	4.81404	Yes	7.01639	4.81404	Yes	3.37705	4.81404
TCGA-DU-6403-01A-11R-1708-07	Dead	11.6066	4.93516	Yes	11.6066	4.93516	Yes	11.6066	4.93516
TCGA-DU-6404-01A-11R-1708-07	Dead	133.377	5.25314	Yes	133.377	5.25314	Yes	37.8361	5.25314
TCGA-DU-6404-02A-21R-A36H-07	Dead	133.377	4.29295	Yes	133.377	4.29295	Yes	37.8361	4.29295
TCGA-DU-6404-02B-11R-A36H-07	Dead	133.377	4.90055	Yes	133.377	4.90055	Yes	37.8361	4.90055
TCGA-DU-6405-01A-11R-1708-07	Dead	19.8361	5.64144	Yes	19.8361	5.64144	Yes	15.9344	5.64144
TCGA-DU-6406-01A-11R-1708-07	Dead	16.7869	5.79886		16.7869	5.79886	No	16.7869	5.79886
TCGA-DU-6407-01A-13R-1708-07	Dead	94.2623	5.40901	Yes	94.2623	5.40901	Yes	78.5902	5.40901
TCGA-DU-6407-02A-12R-A36H-07	Dead	94.2623	4.09904	Yes	94.2623	4.09904	Yes	78.5902	4.09904
TCGA-DU-6407-02B-11R-A36H-07	Dead	94.2623	4.9423	Yes	94.2623	4.9423	Yes	78.5902	4.9423
TCGA-DU-6408-01A-11R-1708-07	Dead	113.77	5.34659		113.77	5.34659	Yes	68.7541	5.34659
TCGA-DU-6410-01A-11R-1896-07	Alive	7.93443	5.21898	No	7.93443	5.21898	No	7.93443	5.21898
TCGA-DU-6542-01A-11R-1896-07	Alive	2.39344	4.83525	No	2.39344	4.83525	No	2.39344	4.83525
TCGA-DU-7006-01A-11R-2027-07	Dead	11.4426	5.24928	Yes	11.4426	5.24928	Yes	11.4426	5.24928
TCGA-DU-7007-01A-11R-2027-07	Dead	62.7869	5.27303		62.7869	5.27303	No	62.7869	5.27303
TCGA-DU-7008-01A-11R-2027-07	Alive	155.803	5.45142	No	155.803	5.45142	Yes	10.8197	5.45142
TCGA-DU-7009-01A-11R-2027-07	Dead	153.934	4.85814	Yes	153.934	4.85814	Yes	97.0492	4.85814
TCGA-DU-7010-01A-11R-2027-07	Dead	14.9508	6.14862	Yes	14.9508	6.14862	Yes	6.32787	6.14862
TCGA-DU-7011-01A-11R-2027-07	Dead	104.918	4.39801	Yes	104.918	4.39801	Yes	104.918	4.39801
TCGA-DU-7012-01A-11R-2027-07	Dead	6.52459	4.45727	Yes	6.52459	4.45727	Yes	6.52459	4.45727
TCGA-DU-7013-01A-11R-2027-07	Dead	8.81967	5.842	Yes	8.81967	5.842	Yes	6.13115	5.842
TCGA-DU-7014-01A-11R-2027-07	Dead	117.082	4.00717	Yes	117.082	4.00717	Yes	112.689	4.00717
TCGA-DU-7015-01A-11R-2027-07	Alive	90.5246	5.58653	No	90.5246	5.58653	Yes	19.377	5.58653
TCGA-DU-7018-01A-11R-2027-07	Dead	30.5902	4.75667	Yes	30.5902	4.75667	Yes	11.082	4.75667
TCGA-DU-7019-01A-11R-2027-07	Alive	26.2295	4.72479	No	26.2295	4.72479	No	26.2295	4.72479
TCGA-DU-7290-01A-11R-2027-07	Dead	10.3279	4.89862	Yes	10.3279	4.89862	Yes	10.3279	4.89862
TCGA-DU-7292-01A-11R-2027-07	Dead	7.93443	4.61644	Yes	7.93443	4.61644	Yes	2.98361	4.61644
TCGA-DU-7294-01A-11R-2027-07	Alive	94.0656	5.19926	No	94.0656	5.19926	No	94.0656	5.19926
TCGA-DU-7298-01A-11R-2027-07	Dead	18.8852	5.21172	Yes	18.8852	5.21172	Yes	6.55738	5.21172
TCGA-DU-7299-01A-21R-2027-07	Dead	43.9016	4.82663	Yes	43.9016	4.82663	Yes	22.1311	4.82663
TCGA-DU-7300-01A-21R-2090-07	Dead	61.8361	4.17196	Yes	61.8361	4.17196	Yes	10.3934	4.17196
TCGA-DU-7301-01A-11R-2090-07	Dead	25.8361	5.5924	Yes	25.8361	5.5924	Yes	12	5.5924
TCGA-DU-7302-01A-11R-2090-07	Alive	60.1311	4.92653	No	60.1311	4.92653	Yes	45.0492	4.92653
TCGA-DU-7304-01A-12R-2090-07	Dead	23.2459	4.22191	Yes	23.2459	4.22191	Yes	10.1311	4.22191
TCGA-DU-7304-02A-12R-A36H-07	Dead	23.2459	2.35335	Yes	23.2459	2.35335	Yes	10.1311	2.35335
TCGA-DU-7306-01A-11R-2090-07	Alive	41.8689	4.68116	No	41.8689	4.68116	Yes	40.9836	4.68116
TCGA-DU-7309-01A-11R-2090-07	Alive	2.7541	4.69315	No	2.7541	4.69315	No	2.7541	4.69315
TCGA-DU-8158-01A-11R-2256-07	Dead	5.08197	4.43074	Yes	5.08197	4.43074	Yes	5.08197	4.43074
TCGA-DU-8161-01A-11R-2256-07	Dead	23.6721	4.78536	Yes	23.6721	4.78536	Yes	3.63934	4.78536
TCGA-DU-8162-01A-21R-2256-07	Dead	14.5574	4.15676	Yes	14.5574	4.15676	Yes	13.1803	4.15676
TCGA-DU-8163-01A-11R-2256-07	Alive	20.623	5.52955	No	20.623	5.52955	Yes	16.6885	5.52955
TCGA-DU-8164-01A-11R-2256-07	Alive	21.3443	5.33695	No	21.3443	5.33695	No	21.3443	5.33695
TCGA-DU-8165-01A-11R-2256-07	Alive	19.082	6.04571	No	19.082	6.04571	No	19.082	6.04571
TCGA-DU-8166-01A-11R-2256-07	Alive	16.918	5.70465	No	16.918	5.70465	Yes	6.32787	5.70465
TCGA-DU-8167-01A-11R-2256-07	Alive	15.4426	4.62281	No	15.4426	4.62281	No	15.4426	4.62281
TCGA-DU-8168-01A-11R-2256-07	Alive	14.1311	5.0721	No	14.1311	5.0721	No	14.1311	5.0721
TCGA-DU-A5TP-01A-11R-A28M-07	Alive	33.1803	5.08595	No	33.1803	5.08595	Yes	6.65574	5.08595
TCGA-DU-A5TR-01A-11R-A28M-07	Alive	29.7705	4.1572	No	29.7705	4.1572	Yes	27.8033	4.1572
TCGA-DU-A5TS-01A-11R-A28M-07	Alive	31.6066	4.2624	No	31.6066	4.2624	Yes	18.0656	4.2624
TCGA-DU-A5TT-01A-11R-A28M-07	Alive	24.3607	3.87032	No	24.3607	3.87032	Yes	19.1475	3.87032
TCGA-DU-A5TU-01A-11R-A28M-07	Alive	26.0984	4.59612	No	26.0984	4.59612	Yes	6.09836	4.59612
TCGA-DU-A5TW-01A-11R-A28M-07	Alive	24.918	5.09784	No	24.918	5.09784	No	24.918	5.09784
TCGA-DU-A5TY-01A-11R-A28M-07	Dead	33.8689	5.15561	Yes	33.8689	5.15561	Yes	17.2459	5.15561
TCGA-DU-A6S2-01A-21R-A32Q-07	Alive	25.4754	4.32509	No	25.4754	4.32509	No	25.4754	4.32509
TCGA-DU-A6S3-01A-12R-A32Q-07	Alive	21.5082	3.75272	No	21.5082	3.75272	No	21.5082	3.75272
TCGA-DU-A6S6-01A-21R-A32Q-07	Alive	94.8525	4.38301	No	94.8525	4.38301	Yes	74.3279	4.38301
TCGA-DU-A6S7-01A-21R-A32Q-07	Alive	20.918	5.25537	No	20.918	5.25537	No	20.918	5.25537
TCGA-DU-A6S8-01A-12R-A32Q-07	Alive	22.2295	4.09604	No	22.2295	4.09604	Yes	21.0164	4.09604
TCGA-DU-A76K-01A-11R-A33Z-07	Dead	11.377	4.18477	Yes	11.377	4.18477	Yes	6.65574	4.18477
TCGA-DU-A76L-01A-11R-A32Q-07	Dead	26.6885	5.21416	Yes	26.6885	5.21416	Yes	13.4426	5.21416
TCGA-DU-A76O-01A-11R-A32Q-07	Alive	17.1148	4.25333	No	17.1148	4.25333	No	17.1148	4.25333
TCGA-DU-A76R-01A-11R-A32Q-07	Dead	21.2459	4.24507	Yes	21.2459	4.24507	Yes	11.082	4.24507
TCGA-DU-A7T6-01A-11R-A33Z-07	Dead	17.9344	3.33974	Yes	17.9344	3.33974	Yes	17.9344	3.33974
TCGA-DU-A7T8-01A-21R-A34R-07	Dead	138.656	5.13762	Yes	138.656	5.13762	Yes	98.6557	5.13762
TCGA-DU-A7TA-01A-11R-A33Z-07	Alive	84.0984	5.33666	No	84.0984	5.33666	No	84.0984	5.33666
TCGA-DU-A7TB-01A-11R-A33Z-07	Alive	51.377	3.52263	No	51.377	3.52263	Yes	2.42623	3.52263
TCGA-DU-A7TC-01A-21R-A34R-07	Alive	37.2787	4.2529	No	37.2787	4.2529	Yes	36.5246	4.2529
TCGA-DU-A7TD-01A-12R-A34F-07	Dead	7.47541	5.033	Yes	7.47541	5.033	Yes	6.16393	5.033
TCGA-DU-A7TG-01A-21R-A34R-07	Dead	44.2951	3.46729		44.2951	3.46729	No	44.2951	3.46729
TCGA-DU-A7TI-01A-11R-A33Z-07	Dead	38.7869	5.18909	Yes	38.7869	5.18909	Yes	26.9508	5.18909
TCGA-DU-A7TJ-01A-11R-A34R-07	Alive	0.557377	5.75641	No	0.557377	5.75641	No	0.557377	5.75641
TCGA-E1-5302-01A-01R-1470-07	Dead	50	5.46512	Yes	50	5.46512	Yes	40.7213	5.46512
TCGA-E1-5303-01A-01R-1470-07	Dead	67.2787	4.6396	Yes	67.2787	4.6396	Yes	5.11475	4.6396
TCGA-E1-5304-01A-01R-1470-07	Dead	41.0164	5.44617	Yes	41.0164	5.44617	Yes	29.6066	5.44617
TCGA-E1-5305-01A-01R-1896-07	Dead	79.7705	4.87415	Yes	79.7705	4.87415	Yes	52.5902	4.87415
TCGA-E1-5307-01A-01R-1896-07	Dead	57.7705	5.23747	Yes	57.7705	5.23747	Yes	47.6066	5.23747
TCGA-E1-5311-01A-01R-1470-07	Dead	133.902	5.01083	Yes	133.902	5.01083	Yes	85.3115	5.01083
TCGA-E1-5318-01A-01R-1470-07	Dead	78	5.19595	Yes	78	5.19595	Yes	11.8689	5.19595
TCGA-E1-5319-01A-01R-1896-07	Dead	95.3115	4.83039	Yes	95.3115	4.83039	Yes	30.2623	4.83039
TCGA-E1-5322-01A-01R-1470-07	Dead	130.426	5.77617		130.426	5.77617	Yes	35.5738	5.77617
TCGA-E1-A7YD-01A-11R-A34F-07	Dead	14.2623	4.77535	Yes	14.2623	4.77535	Yes	9.31148	4.77535
TCGA-E1-A7YE-01A-11R-A34F-07	Dead	29.0492	5.18461	Yes	29.0492	5.18461	Yes	6.16393	5.18461
TCGA-E1-A7YH-01A-11R-A34F-07	Dead	92.9508	4.66264	Yes	92.9508	4.66264	Yes	22.5902	4.66264
TCGA-E1-A7YI-01A-11R-A34F-07	Dead	3.63934	5.70003	Yes	3.63934	5.70003	Yes	1.83607	5.70003
TCGA-E1-A7YJ-01A-11R-A34F-07	Dead	19.4098	5.5755	Yes	19.4098	5.5755	Yes	16.918	5.5755
TCGA-E1-A7YK-01A-11R-A34F-07	Dead	12.3934	4.31119		12.3934	4.31119	No	12.3934	4.31119
TCGA-E1-A7YL-01A-11R-A34F-07	Dead	16.1311	4.05896	Yes	16.1311	4.05896	Yes	2.98361	4.05896
TCGA-E1-A7YM-01A-11R-A34F-07	Dead	21.2459	3.96918	Yes	21.2459	3.96918	Yes	2.88525	3.96918
TCGA-E1-A7YN-01A-11R-A34F-07	Dead	23.8361	4.16512	Yes	23.8361	4.16512	Yes	13.7705	4.16512
TCGA-E1-A7YO-01A-11R-A34F-07	Dead	74.8197	4.67348	Yes	74.8197	4.67348	Yes	64.8197	4.67348
TCGA-E1-A7YQ-01A-11R-A34R-07	Dead	51.7377	4.98226	Yes	51.7377	4.98226	Yes	19.0164	4.98226
TCGA-E1-A7YS-01A-11R-A34F-07	Dead	15.2787	4.90667	Yes	15.2787	4.90667	Yes	15.2787	4.90667
TCGA-E1-A7YU-01A-11R-A34R-07	Dead	0.754098	4.72804	Yes	0.754098	4.72804	Yes	0.754098	4.72804
TCGA-E1-A7YV-01A-11R-A34R-07	Dead	32.3607	5.11627	Yes	32.3607	5.11627	Yes	3.18033	5.11627
TCGA-E1-A7YW-01A-11R-A34R-07	Dead	36.7213	5.33929	Yes	36.7213	5.33929	Yes	13.4098	5.33929
TCGA-E1-A7YY-01A-11R-A34R-07	Dead	145.738	3.43129	Yes	145.738	3.43129	Yes	31.4098	3.43129
TCGA-E1-A7Z2-01A-21R-A34R-07	Dead	13.0492	4.28954	Yes	13.0492	4.28954	Yes	6.98361	4.28954
TCGA-E1-A7Z3-01A-11R-A34R-07	Dead	73.2787	3.9477	Yes	73.2787	3.9477	Yes	51.4426	3.9477
TCGA-E1-A7Z4-01A-11R-A34R-07	Dead	144.656	4.44986	Yes	144.656	4.44986	Yes	27.7377	4.44986
TCGA-E1-A7Z6-01A-11R-A34R-07	Dead	32.2623	4.67115	Yes	32.2623	4.67115	Yes	9.63934	4.67115
TCGA-EZ-7264-01A-11R-2027-07	Alive	39.377	4.92036	No	39.377	4.92036	No	39.377	4.92036
TCGA-F6-A8O3-01A-11R-A36H-07	Alive	0.229508	5.18118	No	0.229508	5.18118	No	0.229508	5.18118
TCGA-F6-A8O4-01A-11R-A36H-07	Alive	0.196721	4.74572	No	0.196721	4.74572	No	0.196721	4.74572
TCGA-FG-5962-01B-11R-1896-07	Alive	47.6393	4.47006	No	47.6393	4.47006	No	47.6393	4.47006
TCGA-FG-5963-01A-11R-1708-07	Dead	25.4098	4.21494	Yes	25.4098	4.21494	Yes	12.9508	4.21494
TCGA-FG-5963-02A-12R-A29R-07	Dead	25.4098	5.08594	Yes	25.4098	5.08594	Yes	12.9508	5.08594
TCGA-FG-5964-01A-11R-1708-07	Alive	52.0656	3.91112	No	52.0656	3.91112	No	52.0656	3.91112
TCGA-FG-5965-01B-11R-1896-07	Dead	36.7213	6.21986	Yes	36.7213	6.21986	Yes	23.4426	6.21986
TCGA-FG-5965-02A-11R-A29R-07	Dead	36.7213	4.81007	Yes	36.7213	4.81007	Yes	23.4426	4.81007
TCGA-FG-5965-02B-11R-A29R-07	Dead	36.7213	3.27696	Yes	36.7213	3.27696	Yes	23.4426	3.27696
TCGA-FG-6688-01A-11R-1896-07	Alive	18.7213	4.5591	No	18.7213	4.5591	Yes	13.2787	4.5591
TCGA-FG-6689-01A-11R-1896-07	Alive	14.8852	4.87568	No	14.8852	4.87568	Yes	3.90164	4.87568
TCGA-FG-6690-01A-11R-1896-07	Alive	42.4262	5.08367	No	42.4262	5.08367	No	42.4262	5.08367
TCGA-FG-6691-01A-11R-1896-07	Alive	41.2131	5.51887	No	41.2131	5.51887	Yes	29.9344	5.51887
TCGA-FG-6692-01A-11R-1896-07	Dead	18.3934	4.41812	Yes	18.3934	4.41812	Yes	18.3934	4.41812
TCGA-FG-7634-01A-11R-2090-07	Alive	15.3115	5.43552	No	15.3115	5.43552	No	15.3115	5.43552
TCGA-FG-7636-01A-11R-2090-07	Alive	17.8361	5.15424	No	17.8361	5.15424	No	17.8361	5.15424
TCGA-FG-7637-01A-11R-2090-07	Alive	39.9672	5.05624	No	39.9672	5.05624	No	39.9672	5.05624
TCGA-FG-7638-01B-12R-2090-07	Alive	22.4918	4.40486	No	22.4918	4.40486	Yes	13.3443	4.40486
TCGA-FG-7641-01B-11R-2256-07	Alive	20.5574	4.70307	No	20.5574	4.70307	No	20.5574	4.70307
TCGA-FG-7643-01A-11R-2090-07	Alive	20.0328	4.00313	No	20.0328	4.00313	Yes	8.32787	4.00313
TCGA-FG-8181-01A-11R-2256-07	Alive	28.2623	3.10373	No	28.2623	3.10373	No	28.2623	3.10373
TCGA-FG-8182-01A-11R-2256-07	Alive	13.6393	5.84557	No	13.6393	5.84557	No	13.6393	5.84557
TCGA-FG-8185-01A-11R-2256-07	Alive	14.1967	5.97623	No	14.1967	5.97623	No	14.1967	5.97623
TCGA-FG-8186-01A-11R-2256-07	Alive	15.9672	5.46764	No	15.9672	5.46764	No	15.9672	5.46764
TCGA-FG-8187-01A-11R-2256-07	Alive	20.0328	4.28256	No	20.0328	4.28256	No	20.0328	4.28256
TCGA-FG-8188-01A-11R-2256-07	Alive	14.918	5.51535	No	14.918	5.51535	Yes	12.5902	5.51535
TCGA-FG-8189-01B-11R-A28M-07	Alive	22.459	3.52255	No	22.459	3.52255	No	22.459	3.52255
TCGA-FG-8191-01A-11R-2256-07	Alive	32.5246	4.99117	No	32.5246	4.99117	No	32.5246	4.99117
TCGA-FG-A4MT-01A-11R-A26U-07	Alive	38.1639	4.62014	No	38.1639	4.62014	Yes	16.3607	4.62014
TCGA-FG-A4MT-02A-11R-A29R-07	Alive	38.1639	4.52745	No	38.1639	4.52745	Yes	16.3607	4.52745
TCGA-FG-A4MU-01B-11R-A28M-07	Alive	10.6885	5.47594	No	10.6885	5.47594	No	10.6885	5.47594
TCGA-FG-A4MW-01A-11R-A26U-07	Dead	18.3279	4.52654	Yes	18.3279	4.52654	Yes	7.40984	4.52654
TCGA-FG-A4MX-01A-11R-A26U-07	Alive	18.6557	3.01637	No	18.6557	3.01637	No	18.6557	3.01637
TCGA-FG-A4MY-01A-11R-A26U-07	Alive	23.6393	4.44166	No	23.6393	4.44166	No	23.6393	4.44166
TCGA-FG-A60J-01A-11R-A28M-07	Alive	14.7213	4.93074	No	14.7213	4.93074	No	14.7213	4.93074
TCGA-FG-A60K-01A-11R-A29R-07	Alive	17.7705	5.39816	No	17.7705	5.39816	No	17.7705	5.39816
TCGA-FG-A60L-01A-12R-A31N-07	Alive	21.4754	4.60203	No	21.4754	4.60203	No	21.4754	4.60203
TCGA-FG-A6IZ-01A-11R-A31N-07	Alive	14.9836	3.68191	No	14.9836	3.68191	No	14.9836	3.68191
TCGA-FG-A6J1-01A-11R-A31N-07	Alive	16.3934	3.92215	No	16.3934	3.92215	No	16.3934	3.92215
TCGA-FG-A6J3-01A-11R-A31N-07	Alive	22.1967	3.75041	No	22.1967	3.75041	Yes	9.34426	3.75041
TCGA-FG-A70Y-01A-12R-A34R-07	Alive	28.459	4.92577	No	28.459	4.92577	Yes	16.0656	4.92577
TCGA-FG-A70Z-01A-12R-A33Z-07	Alive	10.7541	4.64481	No	10.7541	4.64481	No	10.7541	4.64481
TCGA-FG-A710-01A-12R-A33Z-07	Alive	36.5574	4.59126	No	36.5574	4.59126	No	36.5574	4.59126
TCGA-FG-A711-01A-21R-A33Z-07	Dead	48.5574	4.65739	Yes	48.5574	4.65739	Yes	11.377	4.65739
TCGA-FG-A713-01A-11R-A32Q-07	Alive	20.3934	3.37194	No	20.3934	3.37194	No	20.3934	3.37194
TCGA-FG-A87N-01A-11R-A36H-07	Alive	18.5902	5.22821	No	18.5902	5.22821	No	18.5902	5.22821
TCGA-FG-A87Q-01A-11R-A36H-07	Alive	5.70492	4.53119	No	5.70492	4.53119	No	5.70492	4.53119
TCGA-FN-7833-01A-11R-2090-07	Alive	27.4426	5.06418	No	27.4426	5.06418	No	27.4426	5.06418
TCGA-HT-7467-01A-11R-2027-07	Alive	0.0983607	4.06035	No	0.0983607	4.06035	No	0.0983607	4.06035
TCGA-HT-7468-01A-11R-2027-07	Alive	6.65574	5.31541	No	6.65574	5.31541	No	6.65574	5.31541
TCGA-HT-7469-01A-11R-2256-07	Dead	11.5082	5.6604	Yes	11.5082	5.6604	Yes	3.01639	5.6604
TCGA-HT-7470-01A-12R-2090-07	Dead	40	5.19046	No	40	5.19046	No	40	5.19046
TCGA-HT-7471-01A-11R-2256-07	Alive	0.131148	5.37185	No	0.131148	5.37185	No	0.131148	5.37185
TCGA-HT-7472-01A-11R-2027-07	Alive	0.0327869	5.53604	No	0.0327869	5.53604	No	0.0327869	5.53604
TCGA-HT-7473-01A-11R-2027-07	Alive	16.4918	5.40026	No	16.4918	5.40026	No	16.4918	5.40026
TCGA-HT-7474-01A-11R-2027-07	Alive	3.7377	4.55042	No	3.7377	4.55042	No	3.7377	4.55042
TCGA-HT-7475-01A-11R-2027-07	Alive	17.377	4.23281	No	17.377	4.23281	No	17.377	4.23281
TCGA-HT-7476-01A-11R-2027-07	Alive	6.52459	4.04963	No	6.52459	4.04963	No	6.52459	4.04963
TCGA-HT-7477-01B-11R-A28M-07	Alive	24.1967	5.15832	No	24.1967	5.15832	No	24.1967	5.15832
TCGA-HT-7478-01A-11R-2027-07	Alive	6.36066	5.50354	No	6.36066	5.50354	No	6.36066	5.50354
TCGA-HT-7479-01A-11R-2027-07	Alive	40.2295	4.46529	No	40.2295	4.46529	Yes	23.1148	4.46529
TCGA-HT-7480-01A-11R-2090-07	Alive	74.9836	4.818	No	74.9836	4.818	Yes	63.7049	4.818
TCGA-HT-7481-01A-11R-2027-07	Alive	95.6721	4.55653	No	95.6721	4.55653	Yes	28.8525	4.55653
TCGA-HT-7482-01A-11R-2027-07	Alive	106.656	5.31697	No	106.656	5.31697	Yes	12.2623	5.31697
TCGA-HT-7483-01A-11R-2027-07	Alive	172.295	5.28358	No	172.295	5.28358	No	172.295	5.28358
TCGA-HT-7485-01A-11R-2027-07	Alive	4	5.07298	No	4	5.07298	No	4	5.07298
TCGA-HT-7601-01A-11R-2090-07	Alive	5.01639	5.70858	No	5.01639	5.70858	No	5.01639	5.70858
TCGA-HT-7602-01A-21R-2090-07	Alive	29.7705	4.60349	No	29.7705	4.60349	No	29.7705	4.60349
TCGA-HT-7603-01A-21R-2090-07	Alive	23.1148	4.48733	No	23.1148	4.48733	No	23.1148	4.48733
TCGA-HT-7604-01A-11R-2090-07	Alive	122.131	5.93611	No	122.131	5.93611	No	122.131	5.93611
TCGA-HT-7605-01A-11R-2090-07	Alive	4.55738	4.45797	No	4.55738	4.45797	No	4.55738	4.45797
TCGA-HT-7606-01A-11R-2090-07	Alive	17.2459	4.55168	No	17.2459	4.55168	No	17.2459	4.55168
TCGA-HT-7607-01A-11R-2090-07	Dead	3.14754	4.06054	Yes	3.14754	4.06054	Yes	3.14754	4.06054
TCGA-HT-7608-01A-11R-2090-07	Alive	22	4.13675	No	22	4.13675	No	22	4.13675
TCGA-HT-7609-01A-11R-2090-07	Alive	45.8689	5.22379	No	45.8689	5.22379	No	45.8689	5.22379
TCGA-HT-7610-01A-21R-2090-07	Alive	55.9344	4.64828	No	55.9344	4.64828	Yes	39.5082	4.64828
TCGA-HT-7611-01A-11R-2403-07	Alive	57.4426	5.2999	No	57.4426	5.2999	No	57.4426	5.2999
TCGA-HT-7616-01A-11R-2256-07	Dead	0.229508	4.33969	Yes	0.229508	4.33969	Yes	0.229508	4.33969
TCGA-HT-7620-01A-11R-2256-07	Alive	14.2295	4.42123	No	14.2295	4.42123	Yes	9.18033	4.42123
TCGA-HT-7676-01A-11R-2403-07	Alive	0.163934	5.18322	No	0.163934	5.18322	No	0.163934	5.18322
TCGA-HT-7677-01A-11R-2256-07	Alive	16.1967	5.3388	No	16.1967	5.3388	No	16.1967	5.3388
TCGA-HT-7680-01A-11R-2256-07	Alive	0.754098	4.51159	No	0.754098	4.51159	No	0.754098	4.51159
TCGA-HT-7681-01A-11R-2403-07	Alive	44.5574	4.54309	No	44.5574	4.54309	No	44.5574	4.54309
TCGA-HT-7684-01A-11R-2256-07	Alive	6.03279	3.51736	No	6.03279	3.51736	No	6.03279	3.51736
TCGA-HT-7686-01A-11R-2256-07	Alive	42.623	5.47632	No	42.623	5.47632	No	42.623	5.47632
TCGA-HT-7687-01A-11R-2256-07	Alive	0.0983607	4.6232	No	0.0983607	4.6232	No	0.0983607	4.6232
TCGA-HT-7688-01A-11R-2256-07	Alive	31.6066	4.10139	No	31.6066	4.10139	No	31.6066	4.10139
TCGA-HT-7689-01A-11R-2256-07	Alive	14.918	4.60016	No	14.918	4.60016	No	14.918	4.60016
TCGA-HT-7690-01A-11R-2256-07	Alive	0.0983607	6.04677	No	0.0983607	6.04677	No	0.0983607	6.04677
TCGA-HT-7691-01A-11R-2256-07	Alive	0.0983607	3.88147	No	0.0983607	3.88147	No	0.0983607	3.88147
TCGA-HT-7692-01A-12R-2256-07	Alive	2.95082	4.28902	No	2.95082	4.28902	No	2.95082	4.28902
TCGA-HT-7693-01A-11R-2256-07	Alive	17.4754	5.51265	No	17.4754	5.51265	No	17.4754	5.51265
TCGA-HT-7694-01A-11R-2256-07	Alive	6.88525	3.88434	No	6.88525	3.88434	No	6.88525	3.88434
TCGA-HT-7695-01A-11R-2256-07	Alive	14.4918	4.86363	No	14.4918	4.86363	No	14.4918	4.86363
TCGA-HT-7854-01A-11R-2256-07	Alive	39.377	4.82688	No	39.377	4.82688	Yes	37.6066	4.82688
TCGA-HT-7855-01A-11R-2403-07	Alive	19.1803	4.83865	No	19.1803	4.83865	No	19.1803	4.83865
TCGA-HT-7856-01A-11R-2403-07	Alive	38.9836	4.08103	No	38.9836	4.08103	No	38.9836	4.08103
TCGA-HT-7857-01A-11R-2403-07	Alive	0.229508	5.04305	No	0.229508	5.04305	No	0.229508	5.04305
TCGA-HT-7858-01A-11R-2403-07	Alive	50.4918	5.14316	No	50.4918	5.14316	No	50.4918	5.14316
TCGA-HT-7860-01A-11R-2403-07	Alive	0.491803	5.36655	No	0.491803	5.36655	No	0.491803	5.36655
TCGA-HT-7873-01B-11R-2403-07	Alive	23.541	6.51047	No	23.541	6.51047	No	23.541	6.51047
TCGA-HT-7874-01A-11R-2403-07	Alive	37.0492	4.13599	No	37.0492	4.13599	No	37.0492	4.13599
TCGA-HT-7875-01A-11R-2403-07	Alive	0.327869	5.26842	No	0.327869	5.26842	No	0.327869	5.26842
TCGA-HT-7877-01A-11R-2403-07	Alive	0.131148	4.90638	No	0.131148	4.90638	No	0.131148	4.90638
TCGA-HT-7879-01A-11R-2403-07	Alive	3.67213	5.79106	No	3.67213	5.79106	No	3.67213	5.79106
TCGA-HT-7880-01A-11R-2403-07	Alive	5.31148	3.47621	No	5.31148	3.47621	No	5.31148	3.47621
TCGA-HT-7881-01A-11R-2403-07	Alive	35.377	4.25393	No	35.377	4.25393	No	35.377	4.25393
TCGA-HT-7882-01A-11R-2403-07	Dead	3.70492	4.84996	Yes	3.70492	4.84996	Yes	3.70492	4.84996
TCGA-HT-7884-01B-11R-2403-07	Alive	11.2459	4.71976	No	11.2459	4.71976	No	11.2459	4.71976
TCGA-HT-7902-01A-12R-2403-07	Alive	31.3443	5.22639	No	31.3443	5.22639	No	31.3443	5.22639
TCGA-HT-8010-01A-11R-2403-07	Alive	1.63934	3.45378	No	1.63934	3.45378	No	1.63934	3.45378
TCGA-HT-8011-01A-11R-2403-07	Alive	16.1967	5.20352	No	16.1967	5.20352	Yes	9.11475	5.20352
TCGA-HT-8012-01A-11R-2403-07	Alive	9.37705	4.66803	No	9.37705	4.66803	Yes	4.36066	4.66803
TCGA-HT-8013-01A-11R-2403-07	Dead	63.377	5.29526	Yes	63.377	5.29526	Yes	42.8197	5.29526
TCGA-HT-8015-01B-11R-A28M-07	Alive	0.0983607	3.90735	No	0.0983607	3.90735	No	0.0983607	3.90735
TCGA-HT-8018-01A-11R-2404-07	Dead	37.7705	4.32585	No	37.7705	4.32585	No	37.7705	4.32585
TCGA-HT-8019-01A-21R-2404-07	Alive	32.918	2.77894	No	32.918	2.77894	No	32.918	2.77894
TCGA-HT-8104-01A-11R-2404-07	Alive	12.1967	4.69942	No	12.1967	4.69942	No	12.1967	4.69942
TCGA-HT-8105-01A-11R-2404-07	Alive	6.22951	4.63994	No	6.22951	4.63994	No	6.22951	4.63994
TCGA-HT-8106-01A-11R-2404-07	Alive	0.0983607	5.35408	No	0.0983607	5.35408	No	0.0983607	5.35408
TCGA-HT-8107-01A-13R-2404-07	Alive	0.459016	3.65363	No	0.459016	3.65363	No	0.459016	3.65363
TCGA-HT-8108-01A-11R-2404-07	Alive	2.4918	5.12117	No	2.4918	5.12117	No	2.4918	5.12117
TCGA-HT-8109-01A-11R-2404-07	Alive	5.54098	4.61497	No	5.54098	4.61497	No	5.54098	4.61497
TCGA-HT-8110-01A-11R-2404-07	Alive	13.7377	4.86945	No	13.7377	4.86945	No	13.7377	4.86945
TCGA-HT-8111-01A-11R-2404-07	Alive	0.229508	5.27958	No	0.229508	5.27958	No	0.229508	5.27958
TCGA-HT-8113-01A-11R-2404-07	Alive	29.5082	3.39929	No	29.5082	3.39929	No	29.5082	3.39929
TCGA-HT-8114-01A-11R-2404-07	Alive	34.0984	6.13719	No	34.0984	6.13719	No	34.0984	6.13719
TCGA-HT-8558-01A-21R-2404-07	Alive	13.7049	3.59697	No	13.7049	3.59697	No	13.7049	3.59697
TCGA-HT-8563-01A-11R-2404-07	Alive	28.1967	4.71872	No	28.1967	4.71872	No	28.1967	4.71872
TCGA-HT-8564-01A-11R-2404-07	Alive	15.6721	4.65052	No	15.6721	4.65052	Yes	3.93443	4.65052
TCGA-HT-A4DS-01A-11R-A26U-07	Alive	0.229508	3.45435	No	0.229508	3.45435	No	0.229508	3.45435
TCGA-HT-A4DV-01A-11R-A26U-07	Alive	25.9672	3.96337	No	25.9672	3.96337	No	25.9672	3.96337
TCGA-HT-A5R5-01A-11R-A28M-07	Alive	0.131148	4.8543	No	0.131148	4.8543	No	0.131148	4.8543
TCGA-HT-A5R7-01A-11R-A28M-07	Alive	20.1639	4.38299	No	20.1639	4.38299	No	20.1639	4.38299
TCGA-HT-A5R9-01A-11R-A28M-07	Alive	0.0655738	4.27119	No	0.0655738	4.27119	No	0.0655738	4.27119
TCGA-HT-A5RA-01A-11R-A28M-07	Alive	27.2787	5.74413	No	27.2787	5.74413	No	27.2787	5.74413
TCGA-HT-A5RB-01A-11R-A28M-07	Alive	0.0983607	4.58339	No	0.0983607	4.58339	No	0.0983607	4.58339
TCGA-HT-A5RC-01A-11R-A28M-07	Dead	5.31148	5.82766	Yes	5.31148	5.82766	Yes	5.31148	5.82766
TCGA-HT-A614-01A-11R-A29R-07	Alive	2.68852	5.42576	No	2.68852	5.42576	No	2.68852	5.42576
TCGA-HT-A615-01A-11R-A29R-07	Alive	16.8852	4.89904	No	16.8852	4.89904	No	16.8852	4.89904
TCGA-HT-A616-01A-11R-A29R-07	Alive	1.80328	4.84027	No	1.80328	4.84027	No	1.80328	4.84027
TCGA-HT-A617-01A-11R-A29R-07	Alive	16.0984	3.91884	No	16.0984	3.91884	Yes	12.9508	3.91884
TCGA-HT-A618-01A-11R-A29R-07	Alive	16.7869	4.76088	No	16.7869	4.76088	No	16.7869	4.76088
TCGA-HT-A619-01A-11R-A29R-07	Alive	21.3443	4.76052	No	21.3443	4.76052	No	21.3443	4.76052
TCGA-HT-A61A-01A-11R-A29R-07	Alive	6.36066	3.96959	No	6.36066	3.96959	No	6.36066	3.96959
TCGA-HT-A61B-01A-11R-A29R-07	Alive	17.4754	5.17024	No	17.4754	5.17024	No	17.4754	5.17024
TCGA-HT-A61C-01A-11R-A29R-07	Dead	17.6066	4.60455	Yes	17.6066	4.60455	Yes	15.6066	4.60455
TCGA-HT-A74H-01A-11R-A32Q-07	Alive	2.42623	3.39123	No	2.42623	3.39123	No	2.42623	3.39123
TCGA-HT-A74J-01A-12R-A32Q-07	Alive	10.4918	4.46654	No	10.4918	4.46654	No	10.4918	4.46654
TCGA-HT-A74K-01A-11R-A32Q-07	Alive	15.3115	3.07211	No	15.3115	3.07211	No	15.3115	3.07211
TCGA-HT-A74L-01A-11R-A32Q-07	Alive	11.0164	4.91205	No	11.0164	4.91205	No	11.0164	4.91205
TCGA-HT-A74O-01A-11R-A32Q-07	Alive	0.0983607	3.96675	No	0.0983607	3.96675	No	0.0983607	3.96675
TCGA-HW-7486-01A-11R-2027-07	Alive	56.4262	4.70997	No	56.4262	4.70997	No	56.4262	4.70997
TCGA-HW-7487-01A-11R-2027-07	Alive	45.3115	4.29752	No	45.3115	4.29752	Yes	27.541	4.29752
TCGA-HW-7489-01A-11R-2027-07	Dead	41.377	4.53154	Yes	41.377	4.53154	Yes	41.377	4.53154
TCGA-HW-7490-01A-11R-2027-07	Alive	45.4754	4.5035	No	45.4754	4.5035	No	45.4754	4.5035
TCGA-HW-7491-01A-11R-2027-07	Alive	68.1311	4.51105	No	68.1311	4.51105	Yes	72.0328	4.51105
TCGA-HW-7493-01A-11R-2027-07	Alive	69.082	4.82853	No	69.082	4.82853	No	69.082	4.82853
TCGA-HW-7495-01A-11R-2027-07	Alive	35.3443	5.02761	No	35.3443	5.02761	No	35.3443	5.02761
TCGA-HW-8319-01A-11R-2404-07	Dead	39.6393	5.95667	Yes	39.6393	5.95667	Yes	32.6885	5.95667
TCGA-HW-8320-01A-11R-2404-07	Alive	39.9016	5.20499	No	39.9016	5.20499	No	39.9016	5.20499
TCGA-HW-8321-01A-11R-2404-07	Alive	42.4262	5.05342	No	42.4262	5.05342	No	42.4262	5.05342
TCGA-HW-8322-01A-11R-2404-07	Alive	24.8525	4.99717	No	24.8525	4.99717	No	24.8525	4.99717
TCGA-HW-A5KJ-01A-12R-A27Q-07	Dead	31.541	2.89458	Yes	31.541	2.89458	Yes	20.1639	2.89458
TCGA-HW-A5KK-01A-11R-A27Q-07	Dead	12.7213	4.32415	Yes	12.7213	4.32415	Yes	12.7213	4.32415
TCGA-HW-A5KL-01A-11R-A27Q-07	Alive	28.7869	4.66179	No	28.7869	4.66179	No	28.7869	4.66179
TCGA-HW-A5KM-01A-11R-A27Q-07	Alive	20.6557	5.11566	No	20.6557	5.11566	No	20.6557	5.11566
TCGA-IK-7675-01A-11R-2090-07	Dead	18.9508	6.73051	Yes	18.9508	6.73051	Yes	4.03279	6.73051
TCGA-IK-8125-01A-11R-2256-07	Alive	42.6557	4.2914	No	42.6557	4.2914	No	42.6557	4.2914
TCGA-KT-A74X-01A-11R-A32Q-07	Alive	14.3607	4.55961	No	14.3607	4.55961	No	14.3607	4.55961
TCGA-KT-A7W1-01A-11R-A34F-07	Alive	14.3607	5.45098	No	14.3607	5.45098	Yes	2.7541	5.45098
TCGA-P5-A5ET-01A-11R-A27Q-07	Alive	0	5.43753	No	0	5.43753	No	0	5.43753
TCGA-P5-A5EU-01A-11R-A27Q-07	Alive	0	5.31565	No	0	5.31565	No	0	5.31565
TCGA-P5-A5EV-01A-11R-A27Q-07	Alive	0.229508	4.5563	No	0.229508	4.5563	No	0.229508	4.5563
TCGA-P5-A5EW-01A-11R-A27Q-07	Alive	6.68852	5.52483	No	6.68852	5.52483	No	6.68852	5.52483
TCGA-P5-A5EX-01A-12R-A28M-07	Alive	7.96721	3.913	No	7.96721	3.913	No	7.96721	3.913
TCGA-P5-A5EY-01A-11R-A27Q-07	Alive	2.36066	3.63835	No	2.36066	3.63835	No	2.36066	3.63835
TCGA-P5-A5EZ-01A-11R-A27Q-07	Alive	2.29508	4.05289	No	2.29508	4.05289	No	2.29508	4.05289
TCGA-P5-A5F0-01A-11R-A28M-07	Alive	9.40984	4.46005	No	9.40984	4.46005	No	9.40984	4.46005
TCGA-P5-A5F1-01A-11R-A28M-07	Alive	5.86885	4.86202	No	5.86885	4.86202	No	5.86885	4.86202
TCGA-P5-A5F2-01A-11R-A28M-07	Alive	7.93443	3.9977	No	7.93443	3.9977	No	7.93443	3.9977
TCGA-P5-A5F4-01A-11R-A28M-07	Alive	7.57377	4.23524	No	7.57377	4.23524	No	7.57377	4.23524
TCGA-P5-A5F6-01A-11R-A28M-07	Alive	1.27869	3.52125	No	1.27869	3.52125	No	1.27869	3.52125
TCGA-P5-A72U-01A-31R-A32Q-07	Alive	0.229508	4.00961	No	0.229508	4.00961	No	0.229508	4.00961
TCGA-P5-A72W-01A-11R-A32Q-07	Alive	10.3934	4.11607	No	10.3934	4.11607	No	10.3934	4.11607
TCGA-P5-A72X-01A-11R-A32Q-07	Alive	13.2131	4.09232	No	13.2131	4.09232	No	13.2131	4.09232
TCGA-P5-A72Z-01A-11R-A32Q-07	Alive	11.6066	3.60718	No	11.6066	3.60718	No	11.6066	3.60718
TCGA-P5-A730-01A-11R-A32Q-07	Alive	10.918	4.61517	No	10.918	4.61517	No	10.918	4.61517
TCGA-P5-A731-01A-11R-A32Q-07	Alive	8.98361	4.57279	No	8.98361	4.57279	No	8.98361	4.57279
TCGA-P5-A733-01A-11R-A32Q-07	Alive	13.5738	3.68901	No	13.5738	3.68901	No	13.5738	3.68901
TCGA-P5-A735-01A-11R-A32Q-07	Alive	9.57377	5.09259	No	9.57377	5.09259	No	9.57377	5.09259
TCGA-P5-A736-01A-11R-A32Q-07	Alive	7.54098	3.55033	No	7.54098	3.55033	No	7.54098	3.55033
TCGA-P5-A737-01A-11R-A32Q-07	Alive	12.1967	4.34997	No	12.1967	4.34997	No	12.1967	4.34997
TCGA-P5-A77W-01A-11R-A32Q-07	Alive	19.1475	4.31372	No	19.1475	4.31372	No	19.1475	4.31372
TCGA-P5-A77X-01A-11R-A32Q-07	Alive	3.44262	4.31963	No	3.44262	4.31963	No	3.44262	4.31963
TCGA-P5-A780-01A-12R-A32Q-07	Alive	2.36066	4.38301	No	2.36066	4.38301	No	2.36066	4.38301
TCGA-P5-A781-01A-11R-A32Q-07	Alive	4.39344	5.00025	No	4.39344	5.00025	No	4.39344	5.00025
TCGA-QH-A65R-01A-21R-A31N-07	Alive	15.1148	3.51677	No	15.1148	3.51677	No	15.1148	3.51677
TCGA-QH-A65S-01A-11R-A29R-07	Alive	2.52459	4.8144	No	2.52459	4.8144	No	2.52459	4.8144
TCGA-QH-A65V-01A-11R-A29R-07	Alive	12.5902	4.54028	No	12.5902	4.54028	No	12.5902	4.54028
TCGA-QH-A65X-01A-11R-A32Q-07	Alive	15.8033	3.77555	No	15.8033	3.77555	No	15.8033	3.77555
TCGA-QH-A65Z-01A-11R-A29R-07	Alive	14	4.44942	No	14	4.44942	No	14	4.44942
TCGA-QH-A6CS-01A-11R-A31N-07	Alive	19.2787	4.01729	No	19.2787	4.01729	Yes	16.3279	4.01729
TCGA-QH-A6CU-01A-11R-A31N-07	Alive	14.7869	3.91455	No	14.7869	3.91455	No	14.7869	3.91455
TCGA-QH-A6CV-01A-11R-A31N-07	Alive	14.4918	4.60605	No	14.4918	4.60605	No	14.4918	4.60605
TCGA-QH-A6CW-01A-11R-A32Q-07	Alive	13.5738	5.13663	No	13.5738	5.13663	No	13.5738	5.13663
TCGA-QH-A6CX-01A-11R-A32Q-07	Dead	12.1967	3.8112	Yes	12.1967	3.8112	Yes	8.95082	3.8112
TCGA-QH-A6CY-01A-11R-A32Q-07	Alive	13.377	4.27077	No	13.377	4.27077	No	13.377	4.27077
TCGA-QH-A6CZ-01A-11R-A32Q-07	Alive	9.14754	4.45785	No	9.14754	4.45785	No	9.14754	4.45785
TCGA-QH-A6X3-01A-21R-A32Q-07	Alive	10.2623	5.23104	No	10.2623	5.23104	No	10.2623	5.23104
TCGA-QH-A6X4-01A-51R-A32Q-07	Alive	14.4918	4.10788	No	14.4918	4.10788	No	14.4918	4.10788
TCGA-QH-A6X5-01A-12R-A32Q-07	Alive	16.2951	4.1102	No	16.2951	4.1102	No	16.2951	4.1102
TCGA-QH-A6X8-01A-12R-A32Q-07	Alive	16.6885	4.48997	No	16.6885	4.48997	No	16.6885	4.48997
TCGA-QH-A6X9-01A-12R-A32Q-07	Alive	1.90164	4.85518	No	1.90164	4.85518	No	1.90164	4.85518
TCGA-QH-A6XA-01A-12R-A32Q-07	Alive	16.459	5.01718	No	16.459	5.01718	No	16.459	5.01718
TCGA-QH-A6XC-01A-12R-A32Q-07	Alive	16.6557	4.18012	No	16.6557	4.18012	Yes	14.3607	4.18012
TCGA-QH-A86X-01A-11R-A36H-07	Alive	11.0492	4.81758	No	11.0492	4.81758	No	11.0492	4.81758
TCGA-QH-A870-01A-11R-A36H-07	Alive	12.9508	4.35618	No	12.9508	4.35618	Yes	10.9836	4.35618
TCGA-R8-A6MK-01A-11R-A32Q-07	Alive	88.5902	4.41731	No	88.5902	4.41731	No	88.5902	4.41731
TCGA-R8-A6ML-01A-11R-A32Q-07	Alive	93.7705	4.73553	No	93.7705	4.73553	No	93.7705	4.73553
TCGA-R8-A6MO-01A-11R-A33Z-07	Alive	32.5574	4.77979	No	32.5574	4.77979	No	32.5574	4.77979
TCGA-R8-A73M-01A-11R-A32Q-07	Alive	59.2131	3.93901	No	59.2131	3.93901	No	59.2131	3.93901
TCGA-RY-A83X-01A-11R-A36H-07	Alive	30.7869	5.08979	No	30.7869	5.08979	No	30.7869	5.08979
TCGA-RY-A83Y-01A-11R-A36H-07	Alive	5.44262	3.84846	No	5.44262	3.84846	No	5.44262	3.84846
TCGA-RY-A83Z-01A-11R-A36H-07	Alive	9.86885	4.01264	No	9.86885	4.01264	No	9.86885	4.01264
TCGA-RY-A840-01A-11R-A36H-07	Alive	28	5.26025	No	28	5.26025	No	28	5.26025
TCGA-RY-A843-01A-11R-A36H-07	Alive	2.06557	4.35593	No	2.06557	4.35593	No	2.06557	4.35593
TCGA-RY-A845-01A-11R-A36H-07	Alive	19.541	5.45996	No	19.541	5.45996	No	19.541	5.45996
TCGA-RY-A847-01A-11R-A36H-07	Alive	30.5902	4.20741	No	30.5902	4.20741	No	30.5902	4.20741
TCGA-S9-A6TS-01A-12R-A33Z-07	Dead	62	4.64001	Yes	62	4.64001	Yes	43.4098	4.64001
TCGA-S9-A6TU-01A-12R-A32Q-07	Alive	86.8852	3.59455	No	86.8852	3.59455	Yes	48.3607	3.59455
TCGA-S9-A6TV-01A-12R-A34R-07	Alive	18.7213	4.8545	No	18.7213	4.8545	No	18.7213	4.8545
TCGA-S9-A6TW-01A-12R-A32Q-07	Alive	40.9836	3.13895	No	40.9836	3.13895	Yes	28.2295	3.13895
TCGA-S9-A6TX-01A-21R-A32Q-07	Alive	40.8197	3.69837	No	40.8197	3.69837	Yes	28.0656	3.69837
TCGA-S9-A6TY-01A-12R-A32Q-07	Alive	35.2787	4.58532	No	35.2787	4.58532	No	35.2787	4.58532
TCGA-S9-A6TZ-01A-21R-A32Q-07	Alive	36.7213	4.94954	No	36.7213	4.94954	Yes	18.0984	4.94954
TCGA-S9-A6U0-01A-12R-A32Q-07	Dead	24.3279	4.74769	Yes	24.3279	4.74769	Yes	22.6885	4.74769
TCGA-S9-A6U1-01A-21R-A33Z-07	Alive	25.7377	5.98869	No	25.7377	5.98869	No	25.7377	5.98869
TCGA-S9-A6U2-01A-21R-A33Z-07	Alive	29.7705	5.27832	No	29.7705	5.27832	No	29.7705	5.27832
TCGA-S9-A6U5-01A-12R-A33Z-07	Alive	32.5246	4.73688	No	32.5246	4.73688	No	32.5246	4.73688
TCGA-S9-A6U6-01A-12R-A33Z-07	Alive	35.0492	5.14626	No	35.0492	5.14626	No	35.0492	5.14626
TCGA-S9-A6U8-01A-21R-A33Z-07	Dead	97.9672	4.8373	Yes	97.9672	4.8373	Yes	12.0328	4.8373
TCGA-S9-A6U9-01A-11R-A32Q-07	Alive	95.6721	4.21037	No	95.6721	4.21037	No	95.6721	4.21037
TCGA-S9-A6UA-01A-12R-A33Z-07	Dead	5.83607	4.67247	Yes	5.83607	4.67247	Yes	5.27869	4.67247
TCGA-S9-A6UB-01A-21R-A33Z-07	Alive	123.311	4.96459	No	123.311	4.96459	No	123.311	4.96459
TCGA-S9-A6WD-01A-12R-A33Z-07	Alive	75.0492	3.6648	No	75.0492	3.6648	No	75.0492	3.6648
TCGA-S9-A6WE-01A-12R-A33Z-07	Alive	134.852	4.96045	No	134.852	4.96045	No	134.852	4.96045
TCGA-S9-A6WG-01A-11R-A33Z-07	Alive	85.3115	4.21904	No	85.3115	4.21904	No	85.3115	4.21904
TCGA-S9-A6WH-01A-12R-A33Z-07	Alive	38.459	4.0828	No	38.459	4.0828	No	38.459	4.0828
TCGA-S9-A6WI-01A-21R-A33Z-07	Alive	84.7541	3.12024	No	84.7541	3.12024	No	84.7541	3.12024
TCGA-S9-A6WL-01A-21R-A33Z-07	Alive	31.0164	3.89652	No	31.0164	3.89652	Yes	7.86885	3.89652
TCGA-S9-A6WM-01A-12R-A33Z-07	Alive	19.8033	4.99257	No	19.8033	4.99257	Yes	16.5574	4.99257
TCGA-S9-A6WN-01A-12R-A33Z-07	Alive	26.3934	3.9897	No	26.3934	3.9897	Yes	9.93443	3.9897
TCGA-S9-A6WO-01A-21R-A34F-07	Alive	18.5574	5.33679	No	18.5574	5.33679	Yes	6.13115	5.33679
TCGA-S9-A6WP-01A-12R-A34F-07	Alive	18.5902	4.21559	No	18.5902	4.21559	No	18.5902	4.21559
TCGA-S9-A6WQ-01A-12R-A34F-07	Alive	14.0328	4.39077	No	14.0328	4.39077	No	14.0328	4.39077
TCGA-S9-A7IQ-01A-21R-A34F-07	Alive	36.0328	3.64634	No	36.0328	3.64634	No	36.0328	3.64634
TCGA-S9-A7IS-01A-11R-A34F-07	Dead	7.90164	5.1095	Yes	7.90164	5.1095	Yes	7.90164	5.1095
TCGA-S9-A7IX-01A-12R-A34F-07	Dead	26.8525	4.89063	Yes	26.8525	4.89063	Yes	11.4754	4.89063
TCGA-S9-A7IY-01A-11R-A34F-07	Alive	23.4426	4.28914	No	23.4426	4.28914	No	23.4426	4.28914
TCGA-S9-A7IZ-01A-11R-A34F-07	Alive	19.9344	4.43359	No	19.9344	4.43359	Yes	15.3115	4.43359
TCGA-S9-A7J0-01A-11R-A34F-07	Alive	19.9672	5.09438	No	19.9672	5.09438	Yes	12.7869	5.09438
TCGA-S9-A7J1-01A-21R-A34R-07	Alive	8.16393	4.70798	No	8.16393	4.70798	No	8.16393	4.70798
TCGA-S9-A7J2-01A-11R-A34F-07	Alive	2.03279	5.08873	No	2.03279	5.08873	No	2.03279	5.08873
TCGA-S9-A7J3-01A-21R-A34R-07	Alive	20.623	4.85111	No	20.623	4.85111	No	20.623	4.85111
TCGA-S9-A7QW-01A-11R-A34F-07	Alive	15.0164	4.85016	No	15.0164	4.85016	Yes	12.5246	4.85016
TCGA-S9-A7QX-01A-11R-A34F-07	Alive	18.4918	4.44759	No	18.4918	4.44759	No	18.4918	4.44759
TCGA-S9-A7QY-01A-11R-A34F-07	Alive	28.2951	3.73352	No	28.2951	3.73352	No	28.2951	3.73352
TCGA-S9-A7QZ-01A-12R-A34R-07	Alive	27.082	4.25535	No	27.082	4.25535	Yes	25.377	4.25535
TCGA-S9-A7R1-01A-12R-A34R-07	Dead	169.377	4.38858	Yes	169.377	4.38858	Yes	119.246	4.38858
TCGA-S9-A7R2-01A-21R-A34R-07	Dead	10.3607	3.87441	Yes	10.3607	3.87441	Yes	10.3607	3.87441
TCGA-S9-A7R3-01A-11R-A34R-07	Alive	98.7869	4.0061	No	98.7869	4.0061	Yes	31.8033	4.0061
TCGA-S9-A7R4-01A-12R-A34R-07	Alive	29.9672	4.5079	No	29.9672	4.5079	No	29.9672	4.5079
TCGA-S9-A7R7-01A-11R-A34R-07	Alive	98.3607	4.8088	No	98.3607	4.8088	Yes	4.72131	4.8088
TCGA-S9-A7R8-01A-11R-A34R-07	Dead	31.5082	4.42429	Yes	31.5082	4.42429	Yes	22.8852	4.42429
TCGA-S9-A89V-01A-11R-A36H-07	Alive	18.6557	5.08588	No	18.6557	5.08588	Yes	4.22951	5.08588
TCGA-S9-A89Z-01A-11R-A36H-07	Alive	20.4262	5.8296	No	20.4262	5.8296	No	20.4262	5.8296
TCGA-TM-A7C3-01A-11R-A32Q-07	Dead	54.623	5.13078	Yes	54.623	5.13078	Yes	23.377	5.13078
TCGA-TM-A7C4-01A-11R-A32Q-07	Alive	48.1967	4.70003	No	48.1967	4.70003	No	48.1967	4.70003
TCGA-TM-A7C5-01A-11R-A32Q-07	Alive	49.1803	4.38462	No	49.1803	4.38462	No	49.1803	4.38462
TCGA-TM-A7CA-01A-21R-A33Z-07	Alive	34.6885	5.21648	No	34.6885	5.21648	No	34.6885	5.21648
TCGA-TM-A7CF-01A-11R-A32Q-07	Alive	65.2131	3.99436	No	65.2131	3.99436	Yes	30.2951	3.99436
TCGA-TM-A7CF-02A-11R-A32Q-07	Alive	65.2131	4.36216	No	65.2131	4.36216	Yes	30.2951	4.36216
TCGA-TM-A84B-01A-11R-A36H-07	Dead	24.8525	4.91696	Yes	24.8525	4.91696	Yes	24.8525	4.91696
TCGA-TM-A84C-01A-11R-A36H-07	Dead	16.1311	5.01619	Yes	16.1311	5.01619	Yes	16.1311	5.01619
TCGA-TM-A84F-01A-11R-A36H-07	Alive	58.8852	4.79881	No	58.8852	4.79881	No	58.8852	4.79881
TCGA-TM-A84G-01A-11R-A36H-07	Alive	40.5246	4.86126	No	40.5246	4.86126	No	40.5246	4.86126
TCGA-TM-A84H-01A-11R-A36H-07	Alive	30.3607	4.59043	No	30.3607	4.59043	No	30.3607	4.59043
TCGA-TM-A84I-01A-11R-A36H-07	Alive	28	5.09113	No	28	5.09113	No	28	5.09113
TCGA-TM-A84J-01A-11R-A36H-07	Alive	24.0984	5.53458	No	24.0984	5.53458	Yes	14.8852	5.53458
TCGA-TM-A84L-01A-11R-A36H-07	Dead	40.7213	5.04406	Yes	40.7213	5.04406	Yes	32.3607	5.04406
TCGA-TM-A84M-01A-11R-A36H-07	Alive	24.7213	5.8979	No	24.7213	5.8979	No	24.7213	5.8979
TCGA-TM-A84O-01A-11R-A36H-07	Dead	33.1475	4.51589	Yes	33.1475	4.51589	Yes	33.1475	4.51589
TCGA-TM-A84Q-01A-11R-A36H-07	Alive	25.3115	5.00505	No	25.3115	5.00505	Yes	14.918	5.00505
TCGA-TM-A84R-01A-21R-A36H-07	Alive	18.5574	3.75567	No	18.5574	3.75567	No	18.5574	3.75567
TCGA-TM-A84S-01A-11R-A36H-07	Alive	14.8852	5.32005	No	14.8852	5.32005	No	14.8852	5.32005
TCGA-TM-A84T-01A-11R-A36H-07	Alive	23.7377	5.30145	No	23.7377	5.30145	No	23.7377	5.30145
TCGA-TQ-A7RF-01A-11R-A33Z-07	Alive	21.3115	4.21149	No	21.3115	4.21149	No	21.3115	4.21149
TCGA-TQ-A7RG-01A-11R-A33Z-07	Alive	19.6393	5.25079	No	19.6393	5.25079	No	19.6393	5.25079
TCGA-TQ-A7RH-01A-12R-A34F-07	Alive	15.9344	4.79685	No	15.9344	4.79685	No	15.9344	4.79685
TCGA-TQ-A7RI-01A-11R-A33Z-07	Alive	2.03279	4.28514	No	2.03279	4.28514	No	2.03279	4.28514
TCGA-TQ-A7RJ-01A-11R-A33Z-07	Alive	40.2951	4.79343	No	40.2951	4.79343	No	40.2951	4.79343
TCGA-TQ-A7RK-01A-11R-A33Z-07	Alive	43.9672	5.02745	No	43.9672	5.02745	Yes	28.1311	5.02745
TCGA-TQ-A7RK-02A-11R-A36H-07	Alive	43.9672	5.64764	No	43.9672	5.64764	Yes	28.1311	5.64764
TCGA-TQ-A7RK-02B-11R-A40A-07	Alive	43.9672	5.31016	No	43.9672	5.31016	Yes	28.1311	5.31016
TCGA-TQ-A7RM-01A-11R-A33Z-07	Alive	36.5902	6.00676	No	36.5902	6.00676	No	36.5902	6.00676
TCGA-TQ-A7RN-01A-11R-A33Z-07	Alive	33.6393	5.65063	No	33.6393	5.65063	No	33.6393	5.65063
TCGA-TQ-A7RO-01A-11R-A33Z-07	Alive	31.1148	5.26389	No	31.1148	5.26389	No	31.1148	5.26389
TCGA-TQ-A7RP-01A-21R-A34F-07	Alive	29.9672	3.70836	No	29.9672	3.70836	No	29.9672	3.70836
TCGA-TQ-A7RQ-01A-11R-A33Z-07	Alive	26.0656	4.67991	No	26.0656	4.67991	No	26.0656	4.67991
TCGA-TQ-A7RR-01A-21R-A34F-07	Alive	25.8033	4.79405	No	25.8033	4.79405	No	25.8033	4.79405
TCGA-TQ-A7RS-01A-12R-A33Z-07	Alive	0	4.61371	No	0	4.61371	No	0	4.61371
TCGA-TQ-A7RU-01A-21R-A34F-07	Alive	33.8361	4.85873	No	33.8361	4.85873	No	33.8361	4.85873
TCGA-TQ-A7RV-01A-21R-A34F-07	Alive	61.2459	5.04266	No	61.2459	5.04266	Yes	17.377	5.04266
TCGA-TQ-A7RV-02A-11R-A36H-07	Alive	61.2459	4.17384	No	61.2459	4.17384	Yes	17.377	4.17384
TCGA-TQ-A7RW-01A-11R-A33Z-07	Dead	26.918	5.42362	Yes	26.918	5.42362	Yes	16.7541	5.42362
TCGA-TQ-A8XE-01A-11R-A36H-07	Dead	31.2787	4.70529	Yes	31.2787	4.70529	Yes	14.918	4.70529
TCGA-TQ-A8XE-02A-11R-A36H-07	Dead	31.2787	5.16188	Yes	31.2787	5.16188	Yes	14.918	5.16188
TCGA-VM-A8C8-01A-11R-A36H-07	Alive	45.8033	4.06525	No	45.8033	4.06525	Yes	14.9508	4.06525
TCGA-VM-A8C9-01A-11R-A36H-07	Alive	43.082	2.78948	No	43.082	2.78948	No	43.082	2.78948
TCGA-VM-A8CA-01A-11R-A36H-07	Alive	13.4754	2.76071	No	13.4754	2.76071	No	13.4754	2.76071
TCGA-VM-A8CB-01A-11R-A36H-07	Alive	0.0983607	4.06521	No	0.0983607	4.06521	No	0.0983607	4.06521
TCGA-VM-A8CD-01A-11R-A36H-07	Dead	7.86885	4.49112	Yes	7.86885	4.49112	Yes	7.86885	4.49112
TCGA-VM-A8CE-01A-11R-A36H-07	Alive	39.0492	5.09487	No	39.0492	5.09487	Yes	26.7213	5.09487
TCGA-VM-A8CF-01A-11R-A36H-07	Alive	19.9672	3.14349	No	19.9672	3.14349	No	19.9672	3.14349
TCGA-VM-A8CH-01A-12R-A36H-07	Alive	23.4098	4.75136	No	23.4098	4.75136	No	23.4098	4.75136
TCGA-VV-A829-01A-21R-A36H-07	Alive	36.9508	4.97003	No	36.9508	4.97003	No	36.9508	4.97003
TCGA-VV-A86M-01A-11R-A36H-07	Alive	15.9672	4.52394	No	15.9672	4.52394	No	15.9672	4.52394
TCGA-VW-A7QS-01A-12R-A33Z-07	Alive	23.1475	4.64918	No	23.1475	4.64918	No	23.1475	4.64918
TCGA-VW-A8FI-01A-11R-A36H-07	Dead	8.03279	4.41967	Yes	8.03279	4.41967	Yes	8.03279	4.41967
TCGA-W9-A837-01A-11R-A36H-07	Alive	50.918	4.83239	No	50.918	4.83239	No	50.918	4.83239
TCGA-WH-A86K-01A-11R-A36H-07	Alive	13.2787	4.10648	No	13.2787	4.10648	No	13.2787	4.10648
TCGA-WY-A858-01A-11R-A36H-07	Alive	43.8361	3.38802	No	43.8361	3.38802	No	43.8361	3.38802
TCGA-WY-A859-01A-12R-A36H-07	Alive	39.7705	4.65947	No	39.7705	4.65947	No	39.7705	4.65947
TCGA-WY-A85A-01A-21R-A36H-07	Alive	43.2787	4.66364	No	43.2787	4.66364	No	43.2787	4.66364
TCGA-WY-A85B-01A-11R-A36H-07	Alive	45.6721	5.26522	No	45.6721	5.26522	No	45.6721	5.26522
TCGA-WY-A85C-01A-11R-A36H-07	Alive	46.7541	4.22095	No	46.7541	4.22095	Yes	26.5246	4.22095
TCGA-WY-A85D-01A-11R-A36H-07	Alive	37.6066	4.88092	No	37.6066	4.88092	Yes	29.082	4.88092
TCGA-WY-A85E-01A-11R-A36H-07	Alive	20.7541	4.90828	No	20.7541	4.90828	Yes	17.4426	4.90828

## Sheet: MEX3D
sample_id	OS_event	OS_time	MEX3D	DSS_event	DSS_time	MEX3D	PFI_event	PFI_time	MEX3D
TCGA-02-0047-01A-01R-1849-01	Dead	14.6885	5.16778	Yes	14.6885	5.16778	Yes	1.86885	5.16778
TCGA-02-0055-01A-01R-1849-01	Dead	2.4918	5.12592	Yes	2.4918	5.12592	Yes	0.196721	5.12592
TCGA-02-2483-01A-01R-1849-01	Alive	15.2787	6.10245	No	15.2787	6.10245	No	15.2787	6.10245
TCGA-02-2485-01A-01R-1849-01	Alive	15.4098	6.30904	No	15.4098	6.30904	Yes	6.09836	6.30904
TCGA-02-2486-01A-01R-1849-01	Dead	20.2623	4.24145	Yes	20.2623	4.24145	Yes	20.2623	4.24145
TCGA-06-0125-01A-01R-1849-01	Dead	47.4754	5.83678	Yes	47.4754	5.83678	Yes	26.1311	5.83678
TCGA-06-0125-02A-11R-2005-01	Dead	47.4754	5.45605	Yes	47.4754	5.45605	Yes	26.1311	5.45605
TCGA-06-0129-01A-01R-1849-01	Dead	33.5738	5.36966	Yes	33.5738	5.36966	Yes	4.85246	5.36966
TCGA-06-0130-01A-01R-1849-01	Dead	12.918	5.07776	Yes	12.918	5.07776	Yes	8	5.07776
TCGA-06-0132-01A-02R-1849-01	Dead	25.2787	3.84247	Yes	25.2787	3.84247	Yes	15.8033	3.84247
TCGA-06-0138-01A-02R-1849-01	Dead	24.1639	4.50641	Yes	24.1639	4.50641	Yes	12.918	4.50641
TCGA-06-0139-01A-01R-1849-01	Dead	11.8689	3.86453	Yes	11.8689	3.86453	Yes	4.98361	3.86453
TCGA-06-0141-01A-01R-1849-01	Dead	10.2623	3.50981	Yes	10.2623	3.50981	Yes	4.7541	3.50981
TCGA-06-0152-02A-01R-2005-01	Dead	12.2951	6.15795	Yes	12.2951	6.15795	Yes	9.80328	6.15795
TCGA-06-0156-01A-02R-1849-01	Dead	5.83607	5.59285	Yes	5.83607	5.59285	Yes	5.83607	5.59285
TCGA-06-0156-01A-03R-1849-01	Dead	5.83607	5.21775	Yes	5.83607	5.21775	Yes	5.83607	5.21775
TCGA-06-0157-01A-01R-1849-01	Dead	3.18033	6.17442	Yes	3.18033	6.17442	Yes	3.18033	6.17442
TCGA-06-0158-01A-01R-1849-01	Dead	10.7869	6.05709	Yes	10.7869	6.05709	Yes	2.95082	6.05709
TCGA-06-0168-01A-01R-1849-01	Dead	19.6066	5.21825	Yes	19.6066	5.21825	Yes	15.1148	5.21825
TCGA-06-0171-02A-11R-2005-01	Dead	13.082	4.30723	Yes	13.082	4.30723	Yes	3.83607	4.30723
TCGA-06-0174-01A-01R-1849-01	Dead	3.21311	6.33861	Yes	3.21311	6.33861	Yes	1.54098	6.33861
TCGA-06-0178-01A-01R-1849-01	Dead	87.9016	3.89294	Yes	87.9016	3.89294	Yes	6.29508	3.89294
TCGA-06-0184-01A-01R-1849-01	Dead	69.7049	4.96545	Yes	69.7049	4.96545	Yes	41.8361	4.96545
TCGA-06-0187-01A-01R-1849-01	Dead	27.1475	4.93397	Yes	27.1475	4.93397	Yes	17.4098	4.93397
TCGA-06-0190-01A-01R-1849-01	Dead	10.3934	5.95594	Yes	10.3934	5.95594	Yes	2.88525	5.95594
TCGA-06-0190-02A-01R-2005-01	Dead	10.3934	6.33026	Yes	10.3934	6.33026	Yes	2.88525	6.33026
TCGA-06-0210-01A-01R-1849-01	Dead	7.37705	4.85769	Yes	7.37705	4.85769	Yes	2.19672	4.85769
TCGA-06-0210-02A-01R-2005-01	Dead	7.37705	4.76459	Yes	7.37705	4.76459	Yes	2.19672	4.76459
TCGA-06-0211-01A-01R-1849-01	Dead	11.8033	5.93097	Yes	11.8033	5.93097	Yes	1.7377	5.93097
TCGA-06-0211-01B-01R-1849-01	Dead	11.8033	6.02503	Yes	11.8033	6.02503	Yes	1.7377	6.02503
TCGA-06-0211-02A-02R-2005-01	Dead	11.8033	5.79505	Yes	11.8033	5.79505	Yes	1.7377	5.79505
TCGA-06-0219-01A-01R-1849-01	Dead	0.721311	3.52978	Yes	0.721311	3.52978	Yes	0.721311	3.52978
TCGA-06-0221-02A-11R-2005-01	Dead	19.7705	5.71754	Yes	19.7705	5.71754	Yes	8.52459	5.71754
TCGA-06-0238-01A-02R-1849-01	Dead	13.2787	4.46982	Yes	13.2787	4.46982	Yes	10.1967	4.46982
TCGA-06-0644-01A-02R-1849-01	Dead	12.5902	5.26286	Yes	12.5902	5.26286	Yes	2.78689	5.26286
TCGA-06-0645-01A-01R-1849-01	Dead	5.7377	5.16929	Yes	5.7377	5.16929	Yes	5.7377	5.16929
TCGA-06-0646-01A-01R-1849-01	Dead	5.7377	5.10389	Yes	5.7377	5.10389	Yes	2.95082	5.10389
TCGA-06-0649-01B-01R-1849-01	Dead	2.09836	4.68185	Yes	2.09836	4.68185	Yes	2.09836	4.68185
TCGA-06-0686-01A-01R-1849-01	Dead	14.1639	5.69934	Yes	14.1639	5.69934	Yes	5.2459	5.69934
TCGA-06-0743-01A-01R-1849-01	Dead	26.3279	5.19599	Yes	26.3279	5.19599	Yes	5.77049	5.19599
TCGA-06-0744-01A-01R-1849-01	Dead	46.7541	5.95247	Yes	46.7541	5.95247	Yes	41.8689	5.95247
TCGA-06-0745-01A-01R-1849-01	Dead	7.83607	5.42225	Yes	7.83607	5.42225	Yes	3.01639	5.42225
TCGA-06-0747-01A-01R-1849-01	Dead	2.68852	5.74752	Yes	2.68852	5.74752	Yes	2.68852	5.74752
TCGA-06-0749-01A-01R-1849-01	Dead	2.68852	4.61447	Yes	2.68852	4.61447	Yes	2.68852	4.61447
TCGA-06-0750-01A-01R-1849-01	Dead	0.918033	4.6182	Yes	0.918033	4.6182	Yes	0.918033	4.6182
TCGA-06-0878-01A-01R-1849-01	Alive	7.14754	5.01658	No	7.14754	5.01658	Yes	2.16393	5.01658
TCGA-06-0882-01A-01R-1849-01	Dead	20.7213	4.56715	Yes	20.7213	4.56715	Yes	6.98361	4.56715
TCGA-06-1804-01A-01R-1849-01	Dead	13.5738	5.05282	Yes	13.5738	5.05282	Yes	13.5738	5.05282
TCGA-06-2557-01A-01R-1849-01	Dead	1.08197	4.79461	Yes	1.08197	4.79461	Yes	1.08197	4.79461
TCGA-06-2558-01A-01R-1849-01	Dead	12.459	5.64214		12.459	5.64214	No	12.459	5.64214
TCGA-06-2559-01A-01R-1849-01	Dead	4.91803	5.8696	Yes	4.91803	5.8696	Yes	4.91803	5.8696
TCGA-06-2561-01A-02R-1849-01	Dead	17.6066	4.14378	Yes	17.6066	4.14378	Yes	2.55738	4.14378
TCGA-06-2562-01A-01R-1849-01	Dead	12.5246	5.08833	Yes	12.5246	5.08833	Yes	4.95082	5.08833
TCGA-06-2563-01A-01R-1849-01	Alive	30.5574	5.5577	No	30.5574	5.5577	Yes	18.1639	5.5577
TCGA-06-2564-01A-01R-1849-01	Alive	5.93443	5.33585	No	5.93443	5.33585	No	5.93443	5.33585
TCGA-06-2565-01A-01R-1849-01	Dead	16.5902	5.37576	Yes	16.5902	5.37576	Yes	5.83607	5.37576
TCGA-06-2567-01A-01R-1849-01	Dead	4.36066	5.28711	Yes	4.36066	5.28711	Yes	4.36066	5.28711
TCGA-06-2569-01A-01R-1849-01	Alive	0.42623	6.34868	No	0.42623	6.34868	No	0.42623	6.34868
TCGA-06-2570-01A-01R-1849-01	Alive	31.4098	5.94978	No	31.4098	5.94978	No	31.4098	5.94978
TCGA-06-5408-01A-01R-1849-01	Dead	11.7049	5.20416	Yes	11.7049	5.20416	Yes	5.18033	5.20416
TCGA-06-5410-01A-01R-1849-01	Dead	3.54098	3.93053	Yes	3.54098	3.93053	Yes	3.54098	3.93053
TCGA-06-5411-01A-01R-1849-01	Dead	8.32787	4.33577	Yes	8.32787	4.33577	Yes	7.01639	4.33577
TCGA-06-5412-01A-01R-1849-01	Dead	4.52459	4.14845	Yes	4.52459	4.14845	Yes	2.88525	4.14845
TCGA-06-5413-01A-01R-1849-01	Alive	8.78689	4.5984	No	8.78689	4.5984	Yes	6.39344	4.5984
TCGA-06-5414-01A-01R-1849-01	Alive	8.95082	5.56296	No	8.95082	5.56296	Yes	5.47541	5.56296
TCGA-06-5416-01A-01R-1849-01	Alive	6.68852	5.42161	No	6.68852	5.42161	No	6.68852	5.42161
TCGA-06-5417-01A-01R-1849-01	Alive	5.08197	4.30691	No	5.08197	4.30691	No	5.08197	4.30691
TCGA-06-5418-01A-01R-1849-01	Dead	2.72131	5.06782	Yes	2.72131	5.06782	Yes	2.72131	5.06782
TCGA-06-5856-01A-01R-1849-01	Dead	3.7377	5.02089	Yes	3.7377	5.02089	Yes	3.7377	5.02089
TCGA-06-5858-01A-01R-1849-01	Alive	6.13115	5.5357	No	6.13115	5.5357	Yes	3.18033	5.5357
TCGA-06-5859-01A-01R-1849-01	Alive	4.55738	4.7848	No	4.55738	4.7848	No	4.55738	4.7848
TCGA-08-0386-01A-01R-1849-01	Dead	17.9672	6.1197	Yes	17.9672	6.1197	Yes	14	6.1197
TCGA-12-0616-01A-01R-1849-01	Dead	14.6885	5.14193	Yes	14.6885	5.14193	Yes	13.0492	5.14193
TCGA-12-0618-01A-01R-1849-01	Dead	12.9508	6.33118		12.9508	6.33118	No	12.9508	6.33118
TCGA-12-0619-01A-01R-1849-01	Dead	34.8197	5.87112	Yes	34.8197	5.87112	Yes	6.65574	5.87112
TCGA-12-0821-01A-01R-1849-01	Dead	10.5902	5.85627	Yes	10.5902	5.85627	Yes	8.4918	5.85627
TCGA-12-1597-01B-01R-1849-01	Dead	22.1311	5.22996	Yes	22.1311	5.22996	Yes	5.90164	5.22996
TCGA-12-3650-01A-01R-1849-01	Dead	10.918	6.47576	Yes	10.918	6.47576	Yes	7.83607	6.47576
TCGA-12-3652-01A-01R-1849-01	Dead	34.8197	5.36457	Yes	34.8197	5.36457	Yes	6.65574	5.36457
TCGA-12-3653-01A-01R-1849-01	Dead	14.4918	5.66989	Yes	14.4918	5.66989	Yes	7.34426	5.66989
TCGA-12-5295-01A-01R-1849-01	Dead	14.8852	4.34523	Yes	14.8852	4.34523	Yes	13.082	4.34523
TCGA-12-5299-01A-02R-1849-01	Dead	3.21311	5.12235	Yes	3.21311	5.12235	Yes	3.21311	5.12235
TCGA-14-0736-02A-01R-2005-01	Dead	15.082	2.93783	Yes	15.082	2.93783	Yes	4.19672	2.93783
TCGA-14-0781-01B-01R-1849-01	Dead	0.95082	4.0807	Yes	0.95082	4.0807	Yes	0.95082	4.0807
TCGA-14-0787-01A-01R-1849-01	Dead	2.22951	5.87182		2.22951	5.87182	No	2.22951	5.87182
TCGA-14-0789-01A-01R-1849-01	Dead	11.2131	5.37542		11.2131	5.37542	Yes	3.44262	5.37542
TCGA-14-0790-01B-01R-1849-01	Dead	13.7377	5.51677	Yes	13.7377	5.51677	Yes	13.7377	5.51677
TCGA-14-0817-01A-01R-1849-01	Dead	5.37705	5.02759		5.37705	5.02759	No	5.37705	5.02759
TCGA-14-0871-01A-01R-1849-01	Dead	28.8525	5.832		28.8525	5.832	No	28.8525	5.832
TCGA-14-1034-01A-01R-1849-01	Dead	15.9016	5.94559	Yes	15.9016	5.94559	Yes	9.2459	5.94559
TCGA-14-1034-02B-01R-2005-01	Dead	15.9016	5.89097	Yes	15.9016	5.89097	Yes	9.2459	5.89097
TCGA-14-1402-02A-01R-2005-01	Dead	31.9672	4.00633	Yes	31.9672	4.00633	Yes	10.918	4.00633
TCGA-14-1823-01A-01R-1849-01	Dead	17.8033	3.41326	Yes	17.8033	3.41326	Yes	4.59016	3.41326
TCGA-14-1825-01A-01R-1850-01	Dead	7.60656	4.99629	Yes	7.60656	4.99629	Yes	2.68852	4.99629
TCGA-14-1829-01A-01R-1850-01	Alive	7.14754	3.0231	No	7.14754	3.0231	No	7.14754	3.0231
TCGA-14-2554-01A-01R-1850-01	Dead	17.4426	4.96762	Yes	17.4426	4.96762	Yes	17.4426	4.96762
TCGA-15-0742-01A-01R-1850-01	Dead	13.7377	5.13238		13.7377	5.13238	Yes	7.60656	5.13238
TCGA-15-1444-01A-02R-1850-01	Dead	50.3934	4.78676	Yes	50.3934	4.78676	Yes	50.8197	4.78676
TCGA-16-0846-01A-01R-1850-01	Dead	3.90164	5.46885	Yes	3.90164	5.46885	Yes	3.90164	5.46885
TCGA-16-1045-01B-01R-1850-01	Dead	28.9508	4.07867	Yes	28.9508	4.07867	Yes	21.4426	4.07867
TCGA-19-0957-02A-11R-2005-01	Dead	21.8361	5.16682	Yes	21.8361	5.16682	Yes	1.63934	5.16682
TCGA-19-1389-02A-21R-2005-01	Dead	4.62295	5.08773	Yes	4.62295	5.08773	Yes	2.65574	5.08773
TCGA-19-1390-01A-01R-1850-01	Dead	25.3115	6.54181		25.3115	6.54181	No	25.3115	6.54181
TCGA-19-1787-01B-01R-1850-01	Dead	12.623	4.81358	Yes	12.623	4.81358	Yes	10.0984	4.81358
TCGA-19-2619-01A-01R-1850-01	Alive	9.63934	5.19333	No	9.63934	5.19333	Yes	4.78689	5.19333
TCGA-19-2620-01A-01R-1850-01	Dead	4.85246	4.86726	No	4.85246	4.86726	No	4.85246	4.86726
TCGA-19-2624-01A-01R-1850-01	Dead	0.163934	5.41713	No	0.163934	5.41713	No	0.163934	5.41713
TCGA-19-2625-01A-01R-1850-01	Dead	4.06557	5.09584	No	4.06557	5.09584	No	4.06557	5.09584
TCGA-19-2629-01A-01R-1850-01	Dead	24.1639	6.04418	Yes	24.1639	6.04418	Yes	4.7541	6.04418
TCGA-19-4065-01A-01R-2005-01	Alive	7.01639	4.31457	No	7.01639	4.31457	Yes	2.29508	4.31457
TCGA-19-4065-02A-11R-2005-01	Alive	7.01639	3.99132	No	7.01639	3.99132	Yes	2.29508	3.99132
TCGA-19-5960-01A-11R-1850-01	Dead	14.918	5.41737	Yes	14.918	5.41737	Yes	12.5246	5.41737
TCGA-26-1442-01A-01R-1850-01	Alive	31.2459	3.67022	No	31.2459	3.67022	No	31.2459	3.67022
TCGA-26-5132-01A-01R-1850-01	Alive	9.37705	5.71066	No	9.37705	5.71066	No	9.37705	5.71066
TCGA-26-5133-01A-01R-1850-01	Alive	14.8197	5.70813	No	14.8197	5.70813	Yes	12.1311	5.70813
TCGA-26-5134-01A-01R-1850-01	Alive	5.47541	4.65478	No	5.47541	4.65478	No	5.47541	4.65478
TCGA-26-5135-01A-01R-1850-01	Dead	8.85246	5.74527		8.85246	5.74527	No	8.85246	5.74527
TCGA-26-5136-01B-01R-1850-01	Dead	18.918	4.04759	Yes	18.918	4.04759	Yes	18.918	4.04759
TCGA-26-5139-01A-01R-1850-01	Alive	1.57377	5.40577	No	1.57377	5.40577	No	1.57377	5.40577
TCGA-27-1830-01A-01R-1850-01	Dead	5.04918	5.00006	Yes	5.04918	5.00006	Yes	4.06557	5.00006
TCGA-27-1831-01A-01R-1850-01	Dead	16.5574	2.91108	Yes	16.5574	2.91108	Yes	4.72131	2.91108
TCGA-27-1832-01A-01R-1850-01	Dead	9.83607	4.5756	Yes	9.83607	4.5756	Yes	5.77049	4.5756
TCGA-27-1834-01A-01R-1850-01	Dead	40.4262	4.98226	Yes	40.4262	4.98226	Yes	10.9836	4.98226
TCGA-27-1835-01A-01R-1850-01	Dead	21.2459	4.11991	Yes	21.2459	4.11991	Yes	5.14754	4.11991
TCGA-27-1837-01A-01R-1850-01	Dead	14	5.1476	Yes	14	5.1476	Yes	4.45902	5.1476
TCGA-27-2519-01A-01R-1850-01	Dead	18.0328	4.85644	Yes	18.0328	4.85644	Yes	8.39344	4.85644
TCGA-27-2521-01A-01R-1850-01	Dead	16.7213	5.61819	Yes	16.7213	5.61819	Yes	16.7213	5.61819
TCGA-27-2523-01A-01R-1850-01	Dead	16.0328	6.57809	Yes	16.0328	6.57809	Yes	13.1803	6.57809
TCGA-27-2524-01A-01R-1850-01	Dead	7.57377	5.60659	Yes	7.57377	5.60659	Yes	7.57377	5.60659
TCGA-27-2526-01A-01R-1850-01	Dead	2.85246	4.01344	Yes	2.85246	4.01344	Yes	2.85246	4.01344
TCGA-27-2528-01A-01R-1850-01	Dead	15.7377	5.33409	Yes	15.7377	5.33409	Yes	2.36066	5.33409
TCGA-28-1747-01C-01R-1850-01	Dead	2.52459	4.54076		2.52459	4.54076	No	2.52459	4.54076
TCGA-28-1753-01A-01R-1850-01	Alive	1.21311	5.28031	No	1.21311	5.28031	No	1.21311	5.28031
TCGA-28-2499-01A-01R-1850-01	Alive	3.11475	3.91637		3.11475	3.91637	No	3.11475	3.91637
TCGA-28-2509-01A-01R-1850-01	Alive	4.7541	5.55392	No	4.7541	5.55392	No	4.7541	5.55392
TCGA-28-2513-01A-01R-1850-01	Alive	7.27869	5.2219	No	7.27869	5.2219	Yes	2.45902	5.2219
TCGA-28-2514-01A-02R-1850-01	Alive	5.2459	5.30615	No	5.2459	5.30615	No	5.2459	5.30615
TCGA-28-5204-01A-01R-1850-01	Dead	14.8852	4.71517	Yes	14.8852	4.71517	Yes	14.8852	4.71517
TCGA-28-5207-01A-01R-1850-01	Dead	11.2459	4.20156	Yes	11.2459	4.20156	Yes	11.2459	4.20156
TCGA-28-5208-01A-01R-1850-01	Dead	17.8361	4.91771	Yes	17.8361	4.91771	Yes	4.85246	4.91771
TCGA-28-5209-01A-01R-1850-01	Alive	14.4918	5.63226	No	14.4918	5.63226	No	14.4918	5.63226
TCGA-28-5213-01A-01R-1850-01	Alive	31.1803	3.63799	No	31.1803	3.63799	No	31.1803	3.63799
TCGA-28-5215-01A-01R-1850-01	Dead	10.9836	4.90984	Yes	10.9836	4.90984	Yes	5.37705	4.90984
TCGA-28-5216-01A-01R-1850-01	Alive	13.6066	4.68695	No	13.6066	4.68695	No	13.6066	4.68695
TCGA-28-5218-01A-01R-1850-01	Dead	5.14754	5.22693		5.14754	5.22693	No	5.14754	5.22693
TCGA-28-5220-01A-01R-1850-01	Dead	12.7213	4.00434	Yes	12.7213	4.00434	Yes	8.59016	4.00434
TCGA-32-1970-01A-01R-1850-01	Dead	15.3443	5.6157	Yes	15.3443	5.6157	Yes	13.377	5.6157
TCGA-32-1980-01A-01R-1850-01	Dead	1.18033	3.78162	Yes	1.18033	3.78162	Yes	1.18033	3.78162
TCGA-32-1982-01A-01R-1850-01	Dead	4.65574	4.19267	Yes	4.65574	4.19267	Yes	4.65574	4.19267
TCGA-32-2615-01A-01R-1850-01	Dead	15.9016	4.91939	Yes	15.9016	4.91939	Yes	4.29508	4.91939
TCGA-32-2616-01A-01R-1850-01	Dead	7.34426	6.15271	Yes	7.34426	6.15271	Yes	5.96721	6.15271
TCGA-32-2632-01A-01R-1850-01	Dead	8.81967	5.25546	Yes	8.81967	5.25546	Yes	8.81967	5.25546
TCGA-32-2634-01A-01R-1850-01	Alive	22.7213	5.99834	No	22.7213	5.99834	No	22.7213	5.99834
TCGA-32-2638-01A-01R-1850-01	Dead	25.1148	5.65137	Yes	25.1148	5.65137	Yes	25.1148	5.65137
TCGA-32-4213-01A-01R-1850-01	Alive	19.8033	4.93939	No	19.8033	4.93939	Yes	11.5738	4.93939
TCGA-32-5222-01A-01R-1850-01	Dead	19.1803	4.23255	Yes	19.1803	4.23255	Yes	3.86885	4.23255
TCGA-41-2571-01A-01R-1850-01	Dead	0.852459	5.37571	Yes	0.852459	5.37571	Yes	0.852459	5.37571
TCGA-41-2572-01A-01R-1850-01	Dead	13.3115	5.0634	Yes	13.3115	5.0634	Yes	4	5.0634
TCGA-41-3915-01A-01R-1850-01	Dead	11.8033	5.82128	Yes	11.8033	5.82128	Yes	9.44262	5.82128
TCGA-41-4097-01A-01R-1850-01	Dead	0.196721	4.96252	Yes	0.196721	4.96252	Yes	0.196721	4.96252
TCGA-41-5651-01A-01R-1850-01	Dead	15.082	6.64264	Yes	15.082	6.64264	Yes	6.88525	6.64264
TCGA-76-4925-01A-01R-1850-01	Dead	4.78689	5.16156		4.78689	5.16156	Yes	2.88525	5.16156
TCGA-76-4926-01B-01R-1850-01	Dead	4.52459	4.82875	Yes	4.52459	4.82875	Yes	1.11475	4.82875
TCGA-76-4927-01A-01R-1850-01	Dead	17.541	5.50993	Yes	17.541	5.50993	Yes	13.6393	5.50993
TCGA-76-4928-01B-01R-1850-01	Dead	3.08197	4.83477	Yes	3.08197	4.83477	Yes	3.08197	4.83477
TCGA-76-4929-01A-01R-1850-01	Dead	3.63934	4.84948	Yes	3.63934	4.84948	Yes	3.63934	4.84948
TCGA-76-4931-01A-01R-1850-01	Dead	9.14754	5.30918	Yes	9.14754	5.30918	Yes	3.67213	5.30918
TCGA-76-4932-01A-01R-1850-01	Dead	47.8033	5.07903	Yes	47.8033	5.07903	Yes	47.8033	5.07903
TCGA-CS-4938-01B-11R-1896-07	Alive	117.18	3.95105	No	117.18	3.95105	No	117.18	3.95105
TCGA-CS-4941-01A-01R-1470-07	Dead	7.67213	4.83351	Yes	7.67213	4.83351	Yes	0.295082	4.83351
TCGA-CS-4942-01A-01R-1470-07	Dead	43.7705	4.49853	Yes	43.7705	4.49853	Yes	38.8197	4.49853
TCGA-CS-4943-01A-01R-1470-07	Dead	36.2623	5.3021	Yes	36.2623	5.3021	Yes	36.2623	5.3021
TCGA-CS-4944-01A-01R-1470-07	Alive	59.9344	3.41247	No	59.9344	3.41247	No	59.9344	3.41247
TCGA-CS-5390-01A-02R-1470-07	Alive		4.1503	No		4.1503	No		4.1503
TCGA-CS-5393-01A-01R-1470-07	Alive	40.0656	4.04024	No	40.0656	4.04024	No	40.0656	4.04024
TCGA-CS-5394-01A-01R-1470-07	Alive	0.262295	3.60648	No	0.262295	3.60648	No	0.262295	3.60648
TCGA-CS-5395-01A-01R-1470-07	Dead	20.9508	5.06063	Yes	20.9508	5.06063	Yes	9.40984	5.06063
TCGA-CS-5396-01A-02R-1470-07	Alive	53.4754	4.26556	No	53.4754	4.26556	No	53.4754	4.26556
TCGA-CS-5397-01A-01R-1896-07	Dead	6.36066	3.66143	Yes	6.36066	3.66143	Yes	6.36066	3.66143
TCGA-CS-6186-01A-12R-2027-07	Dead	17.6393	4.57555	Yes	17.6393	4.57555	Yes	6.16393	4.57555
TCGA-CS-6188-01A-11R-1896-07	Dead	26.6885	5.30507	Yes	26.6885	5.30507	Yes	21.2131	5.30507
TCGA-CS-6290-01A-11R-1708-07	Dead	37.2787	4.08956		37.2787	4.08956	No	37.2787	4.08956
TCGA-CS-6666-01A-11R-1896-07	Alive	46.8197	4.25869	No	46.8197	4.25869	No	46.8197	4.25869
TCGA-CS-6667-01A-12R-2027-07	Alive	48.1639	3.18257	No	48.1639	3.18257	No	48.1639	3.18257
TCGA-CS-6668-01A-11R-1896-07	Alive	49.8033	3.89438	No	49.8033	3.89438	No	49.8033	3.89438
TCGA-CS-6669-01A-11R-1896-07	Alive	48.9836	2.51501	No	48.9836	2.51501	No	48.9836	2.51501
TCGA-CS-6670-01A-11R-1896-07	Alive	46.7541	3.78931	No	46.7541	3.78931	No	46.7541	3.78931
TCGA-DB-5270-01A-02R-1470-07	Alive	122.393	4.05134	No	122.393	4.05134	No	122.393	4.05134
TCGA-DB-5273-01A-01R-1470-07	Alive	81.7377	4.79185	No	81.7377	4.79185	No	81.7377	4.79185
TCGA-DB-5274-01A-01R-1470-07	Alive	75.0492	3.51228	No	75.0492	3.51228	No	75.0492	3.51228
TCGA-DB-5275-01A-01R-1470-07	Alive	47.8033	5.05275	No	47.8033	5.05275	No	47.8033	5.05275
TCGA-DB-5276-01A-01R-1470-07	Alive	72.7213	4.47913	No	72.7213	4.47913	No	72.7213	4.47913
TCGA-DB-5277-01A-01R-1470-07	Dead	50.7213	4.60431	Yes	50.7213	4.60431	Yes	37.9016	4.60431
TCGA-DB-5278-01A-01R-1470-07	Alive	90.8852	3.91353	No	90.8852	3.91353	Yes	16.623	3.91353
TCGA-DB-5279-01A-03R-2347-07	Alive	44.3934	3.96561	No	44.3934	3.96561	Yes	22.7869	3.96561
TCGA-DB-5280-01A-01R-1470-07	Alive	36.459	4.66883	No	36.459	4.66883	No	36.459	4.66883
TCGA-DB-5281-01A-01R-1470-07	Alive	78.0656	4.46966	No	78.0656	4.46966	No	78.0656	4.46966
TCGA-DB-A4X9-01A-11R-A26U-07	Alive	46.2951	4.73493	No	46.2951	4.73493	Yes	16.4262	4.73493
TCGA-DB-A4XA-01A-11R-A26U-07	Alive	18.7869	4.24317	No	18.7869	4.24317	No	18.7869	4.24317
TCGA-DB-A4XB-01A-11R-A26U-07	Alive	30.1311	5.00687	No	30.1311	5.00687	No	30.1311	5.00687
TCGA-DB-A4XC-01A-11R-A26U-07	Alive	46.5902	4.27902	No	46.5902	4.27902	No	46.5902	4.27902
TCGA-DB-A4XD-01A-11R-A27Q-07	Alive	39.6721	4.98518	No	39.6721	4.98518	No	39.6721	4.98518
TCGA-DB-A4XE-01A-11R-A27Q-07	Alive	37.3443	4.62719	No	37.3443	4.62719	No	37.3443	4.62719
TCGA-DB-A4XF-01A-11R-A27Q-07	Alive	33.4754	3.40044	No	33.4754	3.40044	Yes	15.3443	3.40044
TCGA-DB-A4XG-01A-11R-A27Q-07	Alive	72.7541	4.1597	No	72.7541	4.1597	No	72.7541	4.1597
TCGA-DB-A4XH-01A-11R-A27Q-07	Alive	31.541	3.57605	No	31.541	3.57605	No	31.541	3.57605
TCGA-DB-A64L-01A-11R-A29R-07	Alive	24.1311	3.26067	No	24.1311	3.26067	Yes	23.7377	3.26067
TCGA-DB-A64O-01A-11R-A29R-07	Dead	25.4098	3.50641	Yes	25.4098	3.50641	Yes	14.0984	3.50641
TCGA-DB-A64P-01A-11R-A29R-07	Alive	30.0328	3.6409	No	30.0328	3.6409	No	30.0328	3.6409
TCGA-DB-A64Q-01A-11R-A29R-07	Alive	5.96721	4.12521	No	5.96721	4.12521	No	5.96721	4.12521
TCGA-DB-A64R-01A-11R-A29R-07	Alive	31.3115	4.09969	No	31.3115	4.09969	No	31.3115	4.09969
TCGA-DB-A64S-01A-11R-A29R-07	Alive	27.377	3.68549	No	27.377	3.68549	No	27.377	3.68549
TCGA-DB-A64U-01A-11R-A29R-07	Alive	27.7377	4.83024	No	27.7377	4.83024	No	27.7377	4.83024
TCGA-DB-A64V-01A-11R-A29R-07	Alive	29.1475	4.57546	No	29.1475	4.57546	No	29.1475	4.57546
TCGA-DB-A64W-01A-11R-A29R-07	Dead	14.3607	4.72498	No	14.3607	4.72498	No	14.3607	4.72498
TCGA-DB-A64X-01A-11R-A29R-07	Alive	18.459	4.00887	No	18.459	4.00887	No	18.459	4.00887
TCGA-DB-A75K-01A-11R-A32Q-07	Alive	12.0656	4.20085	No	12.0656	4.20085	No	12.0656	4.20085
TCGA-DB-A75L-01A-11R-A32Q-07	Alive	11.2131	4.39198	No	11.2131	4.39198	No	11.2131	4.39198
TCGA-DB-A75M-01A-11R-A32Q-07	Alive	17.8361	4.56686	No	17.8361	4.56686	No	17.8361	4.56686
TCGA-DB-A75O-01A-11R-A32Q-07	Alive	30.6557	4.63004	No	30.6557	4.63004	No	30.6557	4.63004
TCGA-DB-A75P-01A-11R-A32Q-07	Alive	16.1311	3.95693	No	16.1311	3.95693	No	16.1311	3.95693
TCGA-DH-5140-01A-01R-1470-07	Dead	19.9016	5.93961	Yes	19.9016	5.93961	Yes	19.9016	5.93961
TCGA-DH-5141-01A-01R-1470-07	Alive	31.7377	3.48601	No	31.7377	3.48601	No	31.7377	3.48601
TCGA-DH-5142-01A-01R-1470-07	Alive	63.7049	5.0615	No	63.7049	5.0615	Yes	53.3443	5.0615
TCGA-DH-5143-01A-01R-1470-07	Alive	45.9344	3.96025	No	45.9344	3.96025	No	45.9344	3.96025
TCGA-DH-5144-01A-01R-1470-07	Alive	24.5246	3.89134	No	24.5246	3.89134	No	24.5246	3.89134
TCGA-DH-A669-01A-12R-A31N-07	Dead	30.1311	5.65034	No	30.1311	5.65034	Yes	8.52459	5.65034
TCGA-DH-A669-02A-11R-A31N-07	Dead	30.1311	5.34985	No	30.1311	5.34985	Yes	8.52459	5.34985
TCGA-DH-A66B-01A-11R-A29R-07	Alive	41.9344	4.67852	No	41.9344	4.67852	No	41.9344	4.67852
TCGA-DH-A66D-01A-11R-A31N-07	Alive	27.7377	5.23347	No	27.7377	5.23347	No	27.7377	5.23347
TCGA-DH-A66F-01A-11R-A29R-07	Alive	17.1475	3.79868	No	17.1475	3.79868	No	17.1475	3.79868
TCGA-DH-A66G-01A-21R-A31N-07	Alive	17.1475	3.95611	No	17.1475	3.95611	No	17.1475	3.95611
TCGA-DH-A7UR-01A-11R-A33Z-07	Alive	54.0984	4.47041	No	54.0984	4.47041	No	54.0984	4.47041
TCGA-DH-A7US-01A-11R-A33Z-07	Alive	23.1475	5.02237	No	23.1475	5.02237	No	23.1475	5.02237
TCGA-DH-A7UT-01A-12R-A34F-07	Dead	17.4098	4.61513	Yes	17.4098	4.61513	Yes	13.2459	4.61513
TCGA-DH-A7UU-01A-12R-A34F-07	Alive	13.6721	4.77785	No	13.6721	4.77785	No	13.6721	4.77785
TCGA-DH-A7UV-01A-12R-A34F-07	Alive	18.5574	4.42818	No	18.5574	4.42818	No	18.5574	4.42818
TCGA-DU-5847-01A-11R-1708-07	Alive	17.9672	5.36075	No	17.9672	5.36075	No	17.9672	5.36075
TCGA-DU-5849-01A-11R-1708-07	Alive	14.5246	4.24747	No	14.5246	4.24747	No	14.5246	4.24747
TCGA-DU-5852-01A-11R-1708-07	Dead	6.72131	5.07785	Yes	6.72131	5.07785	Yes	0.786885	5.07785
TCGA-DU-5853-01A-11R-1896-07	Alive	13.3443	4.40963	No	13.3443	4.40963	No	13.3443	4.40963
TCGA-DU-5854-01A-11R-1708-07	Alive	8.42623	4.6144	No	8.42623	4.6144	Yes	6.62295	4.6144
TCGA-DU-5855-01A-11R-1708-07	Alive	6.78689	4.2725	No	6.78689	4.2725	No	6.78689	4.2725
TCGA-DU-5870-01A-11R-1708-07	Alive	181.836	3.77862	No	181.836	3.77862	Yes	142.525	3.77862
TCGA-DU-5870-02A-12R-A36H-07	Alive	181.836	4.18301	No	181.836	4.18301	Yes	142.525	4.18301
TCGA-DU-5871-01A-12R-1708-07	Alive	18.8852	4.33361	No	18.8852	4.33361	No	18.8852	4.33361
TCGA-DU-5872-01A-11R-1708-07	Alive	17.4426	3.32167	No	17.4426	3.32167	Yes	8.68852	3.32167
TCGA-DU-5872-02A-21R-A36H-07	Alive	17.4426	4.42592	No	17.4426	4.42592	Yes	8.68852	4.42592
TCGA-DU-5874-01A-11R-1708-07	Alive	15.1148	4.85209	No	15.1148	4.85209	No	15.1148	4.85209
TCGA-DU-6392-01A-11R-1708-07	Alive	210.59	4.91255	No	210.59	4.91255	Yes	31.1475	4.91255
TCGA-DU-6393-01A-11R-1708-07	Dead	51.9672	4.76648		51.9672	4.76648	No	51.9672	4.76648
TCGA-DU-6394-01A-11R-1708-07	Dead	22.3607	4.68726	Yes	22.3607	4.68726	Yes	11.5738	4.68726
TCGA-DU-6395-01A-13R-1708-07	Dead	48.8852	4.55512	Yes	48.8852	4.55512	Yes	39.2459	4.55512
TCGA-DU-6396-01A-11R-1708-07	Dead	74.9508	4.70651	Yes	74.9508	4.70651	Yes	3.47541	4.70651
TCGA-DU-6397-01A-11R-1708-07	Dead	45.9344	4.05381	Yes	45.9344	4.05381	Yes	27.4426	4.05381
TCGA-DU-6397-02A-12R-A36H-07	Dead	45.9344	4.70969	Yes	45.9344	4.70969	Yes	27.4426	4.70969
TCGA-DU-6399-01A-12R-1708-07	Dead	65.5738	4.84007	Yes	65.5738	4.84007	Yes	53.4098	4.84007
TCGA-DU-6400-01A-12R-1708-07	Dead	1.21311	4.35513	Yes	1.21311	4.35513	Yes	1.21311	4.35513
TCGA-DU-6401-01A-11R-1708-07	Dead	87.2131	3.70533	Yes	87.2131	3.70533	Yes	61.8361	3.70533
TCGA-DU-6402-01A-11R-1708-07	Dead	7.01639	5.60444	Yes	7.01639	5.60444	Yes	3.37705	5.60444
TCGA-DU-6403-01A-11R-1708-07	Dead	11.6066	5.15233	Yes	11.6066	5.15233	Yes	11.6066	5.15233
TCGA-DU-6404-01A-11R-1708-07	Dead	133.377	5.28865	Yes	133.377	5.28865	Yes	37.8361	5.28865
TCGA-DU-6404-02A-21R-A36H-07	Dead	133.377	5.7482	Yes	133.377	5.7482	Yes	37.8361	5.7482
TCGA-DU-6404-02B-11R-A36H-07	Dead	133.377	6.88133	Yes	133.377	6.88133	Yes	37.8361	6.88133
TCGA-DU-6405-01A-11R-1708-07	Dead	19.8361	4.99998	Yes	19.8361	4.99998	Yes	15.9344	4.99998
TCGA-DU-6406-01A-11R-1708-07	Dead	16.7869	5.95003		16.7869	5.95003	No	16.7869	5.95003
TCGA-DU-6407-01A-13R-1708-07	Dead	94.2623	4.9066	Yes	94.2623	4.9066	Yes	78.5902	4.9066
TCGA-DU-6407-02A-12R-A36H-07	Dead	94.2623	4.70965	Yes	94.2623	4.70965	Yes	78.5902	4.70965
TCGA-DU-6407-02B-11R-A36H-07	Dead	94.2623	6.3998	Yes	94.2623	6.3998	Yes	78.5902	6.3998
TCGA-DU-6408-01A-11R-1708-07	Dead	113.77	4.0023		113.77	4.0023	Yes	68.7541	4.0023
TCGA-DU-6410-01A-11R-1896-07	Alive	7.93443	4.36287	No	7.93443	4.36287	No	7.93443	4.36287
TCGA-DU-6542-01A-11R-1896-07	Alive	2.39344	3.91867	No	2.39344	3.91867	No	2.39344	3.91867
TCGA-DU-7006-01A-11R-2027-07	Dead	11.4426	3.92471	Yes	11.4426	3.92471	Yes	11.4426	3.92471
TCGA-DU-7007-01A-11R-2027-07	Dead	62.7869	4.58609		62.7869	4.58609	No	62.7869	4.58609
TCGA-DU-7008-01A-11R-2027-07	Alive	155.803	4.5205	No	155.803	4.5205	Yes	10.8197	4.5205
TCGA-DU-7009-01A-11R-2027-07	Dead	153.934	4.02312	Yes	153.934	4.02312	Yes	97.0492	4.02312
TCGA-DU-7010-01A-11R-2027-07	Dead	14.9508	5.30923	Yes	14.9508	5.30923	Yes	6.32787	5.30923
TCGA-DU-7011-01A-11R-2027-07	Dead	104.918	3.08325	Yes	104.918	3.08325	Yes	104.918	3.08325
TCGA-DU-7012-01A-11R-2027-07	Dead	6.52459	3.7292	Yes	6.52459	3.7292	Yes	6.52459	3.7292
TCGA-DU-7013-01A-11R-2027-07	Dead	8.81967	5.20945	Yes	8.81967	5.20945	Yes	6.13115	5.20945
TCGA-DU-7014-01A-11R-2027-07	Dead	117.082	3.376	Yes	117.082	3.376	Yes	112.689	3.376
TCGA-DU-7015-01A-11R-2027-07	Alive	90.5246	3.70285	No	90.5246	3.70285	Yes	19.377	3.70285
TCGA-DU-7018-01A-11R-2027-07	Dead	30.5902	3.81126	Yes	30.5902	3.81126	Yes	11.082	3.81126
TCGA-DU-7019-01A-11R-2027-07	Alive	26.2295	3.47999	No	26.2295	3.47999	No	26.2295	3.47999
TCGA-DU-7290-01A-11R-2027-07	Dead	10.3279	4.16814	Yes	10.3279	4.16814	Yes	10.3279	4.16814
TCGA-DU-7292-01A-11R-2027-07	Dead	7.93443	3.95025	Yes	7.93443	3.95025	Yes	2.98361	3.95025
TCGA-DU-7294-01A-11R-2027-07	Alive	94.0656	3.60832	No	94.0656	3.60832	No	94.0656	3.60832
TCGA-DU-7298-01A-11R-2027-07	Dead	18.8852	4.70294	Yes	18.8852	4.70294	Yes	6.55738	4.70294
TCGA-DU-7299-01A-21R-2027-07	Dead	43.9016	4.15963	Yes	43.9016	4.15963	Yes	22.1311	4.15963
TCGA-DU-7300-01A-21R-2090-07	Dead	61.8361	3.55413	Yes	61.8361	3.55413	Yes	10.3934	3.55413
TCGA-DU-7301-01A-11R-2090-07	Dead	25.8361	4.56462	Yes	25.8361	4.56462	Yes	12	4.56462
TCGA-DU-7302-01A-11R-2090-07	Alive	60.1311	3.5047	No	60.1311	3.5047	Yes	45.0492	3.5047
TCGA-DU-7304-01A-12R-2090-07	Dead	23.2459	3.39645	Yes	23.2459	3.39645	Yes	10.1311	3.39645
TCGA-DU-7304-02A-12R-A36H-07	Dead	23.2459	3.66891	Yes	23.2459	3.66891	Yes	10.1311	3.66891
TCGA-DU-7306-01A-11R-2090-07	Alive	41.8689	3.88889	No	41.8689	3.88889	Yes	40.9836	3.88889
TCGA-DU-7309-01A-11R-2090-07	Alive	2.7541	2.91533	No	2.7541	2.91533	No	2.7541	2.91533
TCGA-DU-8158-01A-11R-2256-07	Dead	5.08197	3.91139	Yes	5.08197	3.91139	Yes	5.08197	3.91139
TCGA-DU-8161-01A-11R-2256-07	Dead	23.6721	2.83017	Yes	23.6721	2.83017	Yes	3.63934	2.83017
TCGA-DU-8162-01A-21R-2256-07	Dead	14.5574	3.36825	Yes	14.5574	3.36825	Yes	13.1803	3.36825
TCGA-DU-8163-01A-11R-2256-07	Alive	20.623	4.38272	No	20.623	4.38272	Yes	16.6885	4.38272
TCGA-DU-8164-01A-11R-2256-07	Alive	21.3443	4.28281	No	21.3443	4.28281	No	21.3443	4.28281
TCGA-DU-8165-01A-11R-2256-07	Alive	19.082	5.37905	No	19.082	5.37905	No	19.082	5.37905
TCGA-DU-8166-01A-11R-2256-07	Alive	16.918	4.57579	No	16.918	4.57579	Yes	6.32787	4.57579
TCGA-DU-8167-01A-11R-2256-07	Alive	15.4426	4.29616	No	15.4426	4.29616	No	15.4426	4.29616
TCGA-DU-8168-01A-11R-2256-07	Alive	14.1311	4.32072	No	14.1311	4.32072	No	14.1311	4.32072
TCGA-DU-A5TP-01A-11R-A28M-07	Alive	33.1803	5.07171	No	33.1803	5.07171	Yes	6.65574	5.07171
TCGA-DU-A5TR-01A-11R-A28M-07	Alive	29.7705	3.72739	No	29.7705	3.72739	Yes	27.8033	3.72739
TCGA-DU-A5TS-01A-11R-A28M-07	Alive	31.6066	3.44443	No	31.6066	3.44443	Yes	18.0656	3.44443
TCGA-DU-A5TT-01A-11R-A28M-07	Alive	24.3607	4.02545	No	24.3607	4.02545	Yes	19.1475	4.02545
TCGA-DU-A5TU-01A-11R-A28M-07	Alive	26.0984	4.43718	No	26.0984	4.43718	Yes	6.09836	4.43718
TCGA-DU-A5TW-01A-11R-A28M-07	Alive	24.918	4.29488	No	24.918	4.29488	No	24.918	4.29488
TCGA-DU-A5TY-01A-11R-A28M-07	Dead	33.8689	4.26427	Yes	33.8689	4.26427	Yes	17.2459	4.26427
TCGA-DU-A6S2-01A-21R-A32Q-07	Alive	25.4754	4.34806	No	25.4754	4.34806	No	25.4754	4.34806
TCGA-DU-A6S3-01A-12R-A32Q-07	Alive	21.5082	4.10776	No	21.5082	4.10776	No	21.5082	4.10776
TCGA-DU-A6S6-01A-21R-A32Q-07	Alive	94.8525	4.32922	No	94.8525	4.32922	Yes	74.3279	4.32922
TCGA-DU-A6S7-01A-21R-A32Q-07	Alive	20.918	4.44937	No	20.918	4.44937	No	20.918	4.44937
TCGA-DU-A6S8-01A-12R-A32Q-07	Alive	22.2295	3.96079	No	22.2295	3.96079	Yes	21.0164	3.96079
TCGA-DU-A76K-01A-11R-A33Z-07	Dead	11.377	4.90597	Yes	11.377	4.90597	Yes	6.65574	4.90597
TCGA-DU-A76L-01A-11R-A32Q-07	Dead	26.6885	5.00819	Yes	26.6885	5.00819	Yes	13.4426	5.00819
TCGA-DU-A76O-01A-11R-A32Q-07	Alive	17.1148	4.77698	No	17.1148	4.77698	No	17.1148	4.77698
TCGA-DU-A76R-01A-11R-A32Q-07	Dead	21.2459	3.64056	Yes	21.2459	3.64056	Yes	11.082	3.64056
TCGA-DU-A7T6-01A-11R-A33Z-07	Dead	17.9344	4.64365	Yes	17.9344	4.64365	Yes	17.9344	4.64365
TCGA-DU-A7T8-01A-21R-A34R-07	Dead	138.656	5.00046	Yes	138.656	5.00046	Yes	98.6557	5.00046
TCGA-DU-A7TA-01A-11R-A33Z-07	Alive	84.0984	4.38565	No	84.0984	4.38565	No	84.0984	4.38565
TCGA-DU-A7TB-01A-11R-A33Z-07	Alive	51.377	4.24198	No	51.377	4.24198	Yes	2.42623	4.24198
TCGA-DU-A7TC-01A-21R-A34R-07	Alive	37.2787	4.68505	No	37.2787	4.68505	Yes	36.5246	4.68505
TCGA-DU-A7TD-01A-12R-A34F-07	Dead	7.47541	5.70225	Yes	7.47541	5.70225	Yes	6.16393	5.70225
TCGA-DU-A7TG-01A-21R-A34R-07	Dead	44.2951	3.69667		44.2951	3.69667	No	44.2951	3.69667
TCGA-DU-A7TI-01A-11R-A33Z-07	Dead	38.7869	4.18914	Yes	38.7869	4.18914	Yes	26.9508	4.18914
TCGA-DU-A7TJ-01A-11R-A34R-07	Alive	0.557377	6.01006	No	0.557377	6.01006	No	0.557377	6.01006
TCGA-E1-5302-01A-01R-1470-07	Dead	50	4.55324	Yes	50	4.55324	Yes	40.7213	4.55324
TCGA-E1-5303-01A-01R-1470-07	Dead	67.2787	4.31272	Yes	67.2787	4.31272	Yes	5.11475	4.31272
TCGA-E1-5304-01A-01R-1470-07	Dead	41.0164	5.70846	Yes	41.0164	5.70846	Yes	29.6066	5.70846
TCGA-E1-5305-01A-01R-1896-07	Dead	79.7705	3.66681	Yes	79.7705	3.66681	Yes	52.5902	3.66681
TCGA-E1-5307-01A-01R-1896-07	Dead	57.7705	3.8148	Yes	57.7705	3.8148	Yes	47.6066	3.8148
TCGA-E1-5311-01A-01R-1470-07	Dead	133.902	4.45961	Yes	133.902	4.45961	Yes	85.3115	4.45961
TCGA-E1-5318-01A-01R-1470-07	Dead	78	4.37701	Yes	78	4.37701	Yes	11.8689	4.37701
TCGA-E1-5319-01A-01R-1896-07	Dead	95.3115	3.60751	Yes	95.3115	3.60751	Yes	30.2623	3.60751
TCGA-E1-5322-01A-01R-1470-07	Dead	130.426	4.28251		130.426	4.28251	Yes	35.5738	4.28251
TCGA-E1-A7YD-01A-11R-A34F-07	Dead	14.2623	5.08425	Yes	14.2623	5.08425	Yes	9.31148	5.08425
TCGA-E1-A7YE-01A-11R-A34F-07	Dead	29.0492	4.99921	Yes	29.0492	4.99921	Yes	6.16393	4.99921
TCGA-E1-A7YH-01A-11R-A34F-07	Dead	92.9508	4.77488	Yes	92.9508	4.77488	Yes	22.5902	4.77488
TCGA-E1-A7YI-01A-11R-A34F-07	Dead	3.63934	6.55543	Yes	3.63934	6.55543	Yes	1.83607	6.55543
TCGA-E1-A7YJ-01A-11R-A34F-07	Dead	19.4098	5.06096	Yes	19.4098	5.06096	Yes	16.918	5.06096
TCGA-E1-A7YK-01A-11R-A34F-07	Dead	12.3934	4.65275		12.3934	4.65275	No	12.3934	4.65275
TCGA-E1-A7YL-01A-11R-A34F-07	Dead	16.1311	6.11566	Yes	16.1311	6.11566	Yes	2.98361	6.11566
TCGA-E1-A7YM-01A-11R-A34F-07	Dead	21.2459	4.45411	Yes	21.2459	4.45411	Yes	2.88525	4.45411
TCGA-E1-A7YN-01A-11R-A34F-07	Dead	23.8361	4.04576	Yes	23.8361	4.04576	Yes	13.7705	4.04576
TCGA-E1-A7YO-01A-11R-A34F-07	Dead	74.8197	3.97032	Yes	74.8197	3.97032	Yes	64.8197	3.97032
TCGA-E1-A7YQ-01A-11R-A34R-07	Dead	51.7377	4.62897	Yes	51.7377	4.62897	Yes	19.0164	4.62897
TCGA-E1-A7YS-01A-11R-A34F-07	Dead	15.2787	5.25958	Yes	15.2787	5.25958	Yes	15.2787	5.25958
TCGA-E1-A7YU-01A-11R-A34R-07	Dead	0.754098	4.46391	Yes	0.754098	4.46391	Yes	0.754098	4.46391
TCGA-E1-A7YV-01A-11R-A34R-07	Dead	32.3607	4.66095	Yes	32.3607	4.66095	Yes	3.18033	4.66095
TCGA-E1-A7YW-01A-11R-A34R-07	Dead	36.7213	5.19201	Yes	36.7213	5.19201	Yes	13.4098	5.19201
TCGA-E1-A7YY-01A-11R-A34R-07	Dead	145.738	3.5757	Yes	145.738	3.5757	Yes	31.4098	3.5757
TCGA-E1-A7Z2-01A-21R-A34R-07	Dead	13.0492	4.39041	Yes	13.0492	4.39041	Yes	6.98361	4.39041
TCGA-E1-A7Z3-01A-11R-A34R-07	Dead	73.2787	4.03717	Yes	73.2787	4.03717	Yes	51.4426	4.03717
TCGA-E1-A7Z4-01A-11R-A34R-07	Dead	144.656	4.2261	Yes	144.656	4.2261	Yes	27.7377	4.2261
TCGA-E1-A7Z6-01A-11R-A34R-07	Dead	32.2623	4.19724	Yes	32.2623	4.19724	Yes	9.63934	4.19724
TCGA-EZ-7264-01A-11R-2027-07	Alive	39.377	3.28091	No	39.377	3.28091	No	39.377	3.28091
TCGA-F6-A8O3-01A-11R-A36H-07	Alive	0.229508	4.6294	No	0.229508	4.6294	No	0.229508	4.6294
TCGA-F6-A8O4-01A-11R-A36H-07	Alive	0.196721	4.36386	No	0.196721	4.36386	No	0.196721	4.36386
TCGA-FG-5962-01B-11R-1896-07	Alive	47.6393	3.67632	No	47.6393	3.67632	No	47.6393	3.67632
TCGA-FG-5963-01A-11R-1708-07	Dead	25.4098	5.11361	Yes	25.4098	5.11361	Yes	12.9508	5.11361
TCGA-FG-5963-02A-12R-A29R-07	Dead	25.4098	4.94066	Yes	25.4098	4.94066	Yes	12.9508	4.94066
TCGA-FG-5964-01A-11R-1708-07	Alive	52.0656	4.0737	No	52.0656	4.0737	No	52.0656	4.0737
TCGA-FG-5965-01B-11R-1896-07	Dead	36.7213	4.30368	Yes	36.7213	4.30368	Yes	23.4426	4.30368
TCGA-FG-5965-02A-11R-A29R-07	Dead	36.7213	5.04592	Yes	36.7213	5.04592	Yes	23.4426	5.04592
TCGA-FG-5965-02B-11R-A29R-07	Dead	36.7213	3.71199	Yes	36.7213	3.71199	Yes	23.4426	3.71199
TCGA-FG-6688-01A-11R-1896-07	Alive	18.7213	4.03378	No	18.7213	4.03378	Yes	13.2787	4.03378
TCGA-FG-6689-01A-11R-1896-07	Alive	14.8852	3.72985	No	14.8852	3.72985	Yes	3.90164	3.72985
TCGA-FG-6690-01A-11R-1896-07	Alive	42.4262	4.08782	No	42.4262	4.08782	No	42.4262	4.08782
TCGA-FG-6691-01A-11R-1896-07	Alive	41.2131	3.58769	No	41.2131	3.58769	Yes	29.9344	3.58769
TCGA-FG-6692-01A-11R-1896-07	Dead	18.3934	4.41433	Yes	18.3934	4.41433	Yes	18.3934	4.41433
TCGA-FG-7634-01A-11R-2090-07	Alive	15.3115	4.3927	No	15.3115	4.3927	No	15.3115	4.3927
TCGA-FG-7636-01A-11R-2090-07	Alive	17.8361	3.84681	No	17.8361	3.84681	No	17.8361	3.84681
TCGA-FG-7637-01A-11R-2090-07	Alive	39.9672	3.89016	No	39.9672	3.89016	No	39.9672	3.89016
TCGA-FG-7638-01B-12R-2090-07	Alive	22.4918	3.59977	No	22.4918	3.59977	Yes	13.3443	3.59977
TCGA-FG-7641-01B-11R-2256-07	Alive	20.5574	3.99689	No	20.5574	3.99689	No	20.5574	3.99689
TCGA-FG-7643-01A-11R-2090-07	Alive	20.0328	3.40892	No	20.0328	3.40892	Yes	8.32787	3.40892
TCGA-FG-8181-01A-11R-2256-07	Alive	28.2623	2.62628	No	28.2623	2.62628	No	28.2623	2.62628
TCGA-FG-8182-01A-11R-2256-07	Alive	13.6393	4.64917	No	13.6393	4.64917	No	13.6393	4.64917
TCGA-FG-8185-01A-11R-2256-07	Alive	14.1967	3.81886	No	14.1967	3.81886	No	14.1967	3.81886
TCGA-FG-8186-01A-11R-2256-07	Alive	15.9672	3.76706	No	15.9672	3.76706	No	15.9672	3.76706
TCGA-FG-8187-01A-11R-2256-07	Alive	20.0328	4.31215	No	20.0328	4.31215	No	20.0328	4.31215
TCGA-FG-8188-01A-11R-2256-07	Alive	14.918	4.60537	No	14.918	4.60537	Yes	12.5902	4.60537
TCGA-FG-8189-01B-11R-A28M-07	Alive	22.459	3.19903	No	22.459	3.19903	No	22.459	3.19903
TCGA-FG-8191-01A-11R-2256-07	Alive	32.5246	4.05943	No	32.5246	4.05943	No	32.5246	4.05943
TCGA-FG-A4MT-01A-11R-A26U-07	Alive	38.1639	4.32209	No	38.1639	4.32209	Yes	16.3607	4.32209
TCGA-FG-A4MT-02A-11R-A29R-07	Alive	38.1639	4.20446	No	38.1639	4.20446	Yes	16.3607	4.20446
TCGA-FG-A4MU-01B-11R-A28M-07	Alive	10.6885	5.38369	No	10.6885	5.38369	No	10.6885	5.38369
TCGA-FG-A4MW-01A-11R-A26U-07	Dead	18.3279	5.23123	Yes	18.3279	5.23123	Yes	7.40984	5.23123
TCGA-FG-A4MX-01A-11R-A26U-07	Alive	18.6557	2.65345	No	18.6557	2.65345	No	18.6557	2.65345
TCGA-FG-A4MY-01A-11R-A26U-07	Alive	23.6393	4.58396	No	23.6393	4.58396	No	23.6393	4.58396
TCGA-FG-A60J-01A-11R-A28M-07	Alive	14.7213	4.37385	No	14.7213	4.37385	No	14.7213	4.37385
TCGA-FG-A60K-01A-11R-A29R-07	Alive	17.7705	4.05481	No	17.7705	4.05481	No	17.7705	4.05481
TCGA-FG-A60L-01A-12R-A31N-07	Alive	21.4754	4.34794	No	21.4754	4.34794	No	21.4754	4.34794
TCGA-FG-A6IZ-01A-11R-A31N-07	Alive	14.9836	3.99564	No	14.9836	3.99564	No	14.9836	3.99564
TCGA-FG-A6J1-01A-11R-A31N-07	Alive	16.3934	4.05118	No	16.3934	4.05118	No	16.3934	4.05118
TCGA-FG-A6J3-01A-11R-A31N-07	Alive	22.1967	5.27802	No	22.1967	5.27802	Yes	9.34426	5.27802
TCGA-FG-A70Y-01A-12R-A34R-07	Alive	28.459	4.68434	No	28.459	4.68434	Yes	16.0656	4.68434
TCGA-FG-A70Z-01A-12R-A33Z-07	Alive	10.7541	5.17739	No	10.7541	5.17739	No	10.7541	5.17739
TCGA-FG-A710-01A-12R-A33Z-07	Alive	36.5574	4.35344	No	36.5574	4.35344	No	36.5574	4.35344
TCGA-FG-A711-01A-21R-A33Z-07	Dead	48.5574	4.39654	Yes	48.5574	4.39654	Yes	11.377	4.39654
TCGA-FG-A713-01A-11R-A32Q-07	Alive	20.3934	3.70018	No	20.3934	3.70018	No	20.3934	3.70018
TCGA-FG-A87N-01A-11R-A36H-07	Alive	18.5902	5.66182	No	18.5902	5.66182	No	18.5902	5.66182
TCGA-FG-A87Q-01A-11R-A36H-07	Alive	5.70492	4.78443	No	5.70492	4.78443	No	5.70492	4.78443
TCGA-FN-7833-01A-11R-2090-07	Alive	27.4426	3.6615	No	27.4426	3.6615	No	27.4426	3.6615
TCGA-HT-7467-01A-11R-2027-07	Alive	0.0983607	3.84638	No	0.0983607	3.84638	No	0.0983607	3.84638
TCGA-HT-7468-01A-11R-2027-07	Alive	6.65574	4.10328	No	6.65574	4.10328	No	6.65574	4.10328
TCGA-HT-7469-01A-11R-2256-07	Dead	11.5082	6.21891	Yes	11.5082	6.21891	Yes	3.01639	6.21891
TCGA-HT-7470-01A-12R-2090-07	Dead	40	3.82424	No	40	3.82424	No	40	3.82424
TCGA-HT-7471-01A-11R-2256-07	Alive	0.131148	4.60071	No	0.131148	4.60071	No	0.131148	4.60071
TCGA-HT-7472-01A-11R-2027-07	Alive	0.0327869	3.95563	No	0.0327869	3.95563	No	0.0327869	3.95563
TCGA-HT-7473-01A-11R-2027-07	Alive	16.4918	3.8759	No	16.4918	3.8759	No	16.4918	3.8759
TCGA-HT-7474-01A-11R-2027-07	Alive	3.7377	3.24154	No	3.7377	3.24154	No	3.7377	3.24154
TCGA-HT-7475-01A-11R-2027-07	Alive	17.377	4.02591	No	17.377	4.02591	No	17.377	4.02591
TCGA-HT-7476-01A-11R-2027-07	Alive	6.52459	3.31131	No	6.52459	3.31131	No	6.52459	3.31131
TCGA-HT-7477-01B-11R-A28M-07	Alive	24.1967	5.55244	No	24.1967	5.55244	No	24.1967	5.55244
TCGA-HT-7478-01A-11R-2027-07	Alive	6.36066	2.71061	No	6.36066	2.71061	No	6.36066	2.71061
TCGA-HT-7479-01A-11R-2027-07	Alive	40.2295	4.06287	No	40.2295	4.06287	Yes	23.1148	4.06287
TCGA-HT-7480-01A-11R-2090-07	Alive	74.9836	3.62635	No	74.9836	3.62635	Yes	63.7049	3.62635
TCGA-HT-7481-01A-11R-2027-07	Alive	95.6721	3.77838	No	95.6721	3.77838	Yes	28.8525	3.77838
TCGA-HT-7482-01A-11R-2027-07	Alive	106.656	3.96092	No	106.656	3.96092	Yes	12.2623	3.96092
TCGA-HT-7483-01A-11R-2027-07	Alive	172.295	3.57164	No	172.295	3.57164	No	172.295	3.57164
TCGA-HT-7485-01A-11R-2027-07	Alive	4	3.88819	No	4	3.88819	No	4	3.88819
TCGA-HT-7601-01A-11R-2090-07	Alive	5.01639	3.932	No	5.01639	3.932	No	5.01639	3.932
TCGA-HT-7602-01A-21R-2090-07	Alive	29.7705	3.87297	No	29.7705	3.87297	No	29.7705	3.87297
TCGA-HT-7603-01A-21R-2090-07	Alive	23.1148	3.76586	No	23.1148	3.76586	No	23.1148	3.76586
TCGA-HT-7604-01A-11R-2090-07	Alive	122.131	4.03197	No	122.131	4.03197	No	122.131	4.03197
TCGA-HT-7605-01A-11R-2090-07	Alive	4.55738	3.68383	No	4.55738	3.68383	No	4.55738	3.68383
TCGA-HT-7606-01A-11R-2090-07	Alive	17.2459	4.32617	No	17.2459	4.32617	No	17.2459	4.32617
TCGA-HT-7607-01A-11R-2090-07	Dead	3.14754	2.94596	Yes	3.14754	2.94596	Yes	3.14754	2.94596
TCGA-HT-7608-01A-11R-2090-07	Alive	22	2.99973	No	22	2.99973	No	22	2.99973
TCGA-HT-7609-01A-11R-2090-07	Alive	45.8689	3.76452	No	45.8689	3.76452	No	45.8689	3.76452
TCGA-HT-7610-01A-21R-2090-07	Alive	55.9344	3.2066	No	55.9344	3.2066	Yes	39.5082	3.2066
TCGA-HT-7611-01A-11R-2403-07	Alive	57.4426	4.54091	No	57.4426	4.54091	No	57.4426	4.54091
TCGA-HT-7616-01A-11R-2256-07	Dead	0.229508	3.46369	Yes	0.229508	3.46369	Yes	0.229508	3.46369
TCGA-HT-7620-01A-11R-2256-07	Alive	14.2295	4.20354	No	14.2295	4.20354	Yes	9.18033	4.20354
TCGA-HT-7676-01A-11R-2403-07	Alive	0.163934	3.92917	No	0.163934	3.92917	No	0.163934	3.92917
TCGA-HT-7677-01A-11R-2256-07	Alive	16.1967	4.64447	No	16.1967	4.64447	No	16.1967	4.64447
TCGA-HT-7680-01A-11R-2256-07	Alive	0.754098	3.64294	No	0.754098	3.64294	No	0.754098	3.64294
TCGA-HT-7681-01A-11R-2403-07	Alive	44.5574	3.47464	No	44.5574	3.47464	No	44.5574	3.47464
TCGA-HT-7684-01A-11R-2256-07	Alive	6.03279	3.38213	No	6.03279	3.38213	No	6.03279	3.38213
TCGA-HT-7686-01A-11R-2256-07	Alive	42.623	4.07063	No	42.623	4.07063	No	42.623	4.07063
TCGA-HT-7687-01A-11R-2256-07	Alive	0.0983607	3.51498	No	0.0983607	3.51498	No	0.0983607	3.51498
TCGA-HT-7688-01A-11R-2256-07	Alive	31.6066	3.86542	No	31.6066	3.86542	No	31.6066	3.86542
TCGA-HT-7689-01A-11R-2256-07	Alive	14.918	4.03656	No	14.918	4.03656	No	14.918	4.03656
TCGA-HT-7690-01A-11R-2256-07	Alive	0.0983607	5.0966	No	0.0983607	5.0966	No	0.0983607	5.0966
TCGA-HT-7691-01A-11R-2256-07	Alive	0.0983607	2.81381	No	0.0983607	2.81381	No	0.0983607	2.81381
TCGA-HT-7692-01A-12R-2256-07	Alive	2.95082	3.09781	No	2.95082	3.09781	No	2.95082	3.09781
TCGA-HT-7693-01A-11R-2256-07	Alive	17.4754	4.34694	No	17.4754	4.34694	No	17.4754	4.34694
TCGA-HT-7694-01A-11R-2256-07	Alive	6.88525	3.73292	No	6.88525	3.73292	No	6.88525	3.73292
TCGA-HT-7695-01A-11R-2256-07	Alive	14.4918	3.65283	No	14.4918	3.65283	No	14.4918	3.65283
TCGA-HT-7854-01A-11R-2256-07	Alive	39.377	4.38685	No	39.377	4.38685	Yes	37.6066	4.38685
TCGA-HT-7855-01A-11R-2403-07	Alive	19.1803	3.60737	No	19.1803	3.60737	No	19.1803	3.60737
TCGA-HT-7856-01A-11R-2403-07	Alive	38.9836	4.31094	No	38.9836	4.31094	No	38.9836	4.31094
TCGA-HT-7857-01A-11R-2403-07	Alive	0.229508	4.46589	No	0.229508	4.46589	No	0.229508	4.46589
TCGA-HT-7858-01A-11R-2403-07	Alive	50.4918	3.84495	No	50.4918	3.84495	No	50.4918	3.84495
TCGA-HT-7860-01A-11R-2403-07	Alive	0.491803	4.43854	No	0.491803	4.43854	No	0.491803	4.43854
TCGA-HT-7873-01B-11R-2403-07	Alive	23.541	4.31408	No	23.541	4.31408	No	23.541	4.31408
TCGA-HT-7874-01A-11R-2403-07	Alive	37.0492	3.1379	No	37.0492	3.1379	No	37.0492	3.1379
TCGA-HT-7875-01A-11R-2403-07	Alive	0.327869	4.36206	No	0.327869	4.36206	No	0.327869	4.36206
TCGA-HT-7877-01A-11R-2403-07	Alive	0.131148	3.81658	No	0.131148	3.81658	No	0.131148	3.81658
TCGA-HT-7879-01A-11R-2403-07	Alive	3.67213	5.04484	No	3.67213	5.04484	No	3.67213	5.04484
TCGA-HT-7880-01A-11R-2403-07	Alive	5.31148	4.08703	No	5.31148	4.08703	No	5.31148	4.08703
TCGA-HT-7881-01A-11R-2403-07	Alive	35.377	3.8196	No	35.377	3.8196	No	35.377	3.8196
TCGA-HT-7882-01A-11R-2403-07	Dead	3.70492	4.81842	Yes	3.70492	4.81842	Yes	3.70492	4.81842
TCGA-HT-7884-01B-11R-2403-07	Alive	11.2459	3.83526	No	11.2459	3.83526	No	11.2459	3.83526
TCGA-HT-7902-01A-12R-2403-07	Alive	31.3443	4.61067	No	31.3443	4.61067	No	31.3443	4.61067
TCGA-HT-8010-01A-11R-2403-07	Alive	1.63934	3.10325	No	1.63934	3.10325	No	1.63934	3.10325
TCGA-HT-8011-01A-11R-2403-07	Alive	16.1967	5.06729	No	16.1967	5.06729	Yes	9.11475	5.06729
TCGA-HT-8012-01A-11R-2403-07	Alive	9.37705	4.45005	No	9.37705	4.45005	Yes	4.36066	4.45005
TCGA-HT-8013-01A-11R-2403-07	Dead	63.377	4.93434	Yes	63.377	4.93434	Yes	42.8197	4.93434
TCGA-HT-8015-01B-11R-A28M-07	Alive	0.0983607	3.9418	No	0.0983607	3.9418	No	0.0983607	3.9418
TCGA-HT-8018-01A-11R-2404-07	Dead	37.7705	3.79738	No	37.7705	3.79738	No	37.7705	3.79738
TCGA-HT-8019-01A-21R-2404-07	Alive	32.918	2.87578	No	32.918	2.87578	No	32.918	2.87578
TCGA-HT-8104-01A-11R-2404-07	Alive	12.1967	5.18989	No	12.1967	5.18989	No	12.1967	5.18989
TCGA-HT-8105-01A-11R-2404-07	Alive	6.22951	3.1288	No	6.22951	3.1288	No	6.22951	3.1288
TCGA-HT-8106-01A-11R-2404-07	Alive	0.0983607	3.96582	No	0.0983607	3.96582	No	0.0983607	3.96582
TCGA-HT-8107-01A-13R-2404-07	Alive	0.459016	3.35009	No	0.459016	3.35009	No	0.459016	3.35009
TCGA-HT-8108-01A-11R-2404-07	Alive	2.4918	3.77063	No	2.4918	3.77063	No	2.4918	3.77063
TCGA-HT-8109-01A-11R-2404-07	Alive	5.54098	3.30385	No	5.54098	3.30385	No	5.54098	3.30385
TCGA-HT-8110-01A-11R-2404-07	Alive	13.7377	3.56673	No	13.7377	3.56673	No	13.7377	3.56673
TCGA-HT-8111-01A-11R-2404-07	Alive	0.229508	4.39868	No	0.229508	4.39868	No	0.229508	4.39868
TCGA-HT-8113-01A-11R-2404-07	Alive	29.5082	2.995	No	29.5082	2.995	No	29.5082	2.995
TCGA-HT-8114-01A-11R-2404-07	Alive	34.0984	3.65413	No	34.0984	3.65413	No	34.0984	3.65413
TCGA-HT-8558-01A-21R-2404-07	Alive	13.7049	3.99017	No	13.7049	3.99017	No	13.7049	3.99017
TCGA-HT-8563-01A-11R-2404-07	Alive	28.1967	3.8636	No	28.1967	3.8636	No	28.1967	3.8636
TCGA-HT-8564-01A-11R-2404-07	Alive	15.6721	3.54907	No	15.6721	3.54907	Yes	3.93443	3.54907
TCGA-HT-A4DS-01A-11R-A26U-07	Alive	0.229508	4.3342	No	0.229508	4.3342	No	0.229508	4.3342
TCGA-HT-A4DV-01A-11R-A26U-07	Alive	25.9672	4.61918	No	25.9672	4.61918	No	25.9672	4.61918
TCGA-HT-A5R5-01A-11R-A28M-07	Alive	0.131148	4.53575	No	0.131148	4.53575	No	0.131148	4.53575
TCGA-HT-A5R7-01A-11R-A28M-07	Alive	20.1639	4.09508	No	20.1639	4.09508	No	20.1639	4.09508
TCGA-HT-A5R9-01A-11R-A28M-07	Alive	0.0655738	4.33378	No	0.0655738	4.33378	No	0.0655738	4.33378
TCGA-HT-A5RA-01A-11R-A28M-07	Alive	27.2787	5.34433	No	27.2787	5.34433	No	27.2787	5.34433
TCGA-HT-A5RB-01A-11R-A28M-07	Alive	0.0983607	3.72553	No	0.0983607	3.72553	No	0.0983607	3.72553
TCGA-HT-A5RC-01A-11R-A28M-07	Dead	5.31148	4.83724	Yes	5.31148	4.83724	Yes	5.31148	4.83724
TCGA-HT-A614-01A-11R-A29R-07	Alive	2.68852	5.21918	No	2.68852	5.21918	No	2.68852	5.21918
TCGA-HT-A615-01A-11R-A29R-07	Alive	16.8852	4.2321	No	16.8852	4.2321	No	16.8852	4.2321
TCGA-HT-A616-01A-11R-A29R-07	Alive	1.80328	3.62805	No	1.80328	3.62805	No	1.80328	3.62805
TCGA-HT-A617-01A-11R-A29R-07	Alive	16.0984	3.7136	No	16.0984	3.7136	Yes	12.9508	3.7136
TCGA-HT-A618-01A-11R-A29R-07	Alive	16.7869	3.75879	No	16.7869	3.75879	No	16.7869	3.75879
TCGA-HT-A619-01A-11R-A29R-07	Alive	21.3443	4.70678	No	21.3443	4.70678	No	21.3443	4.70678
TCGA-HT-A61A-01A-11R-A29R-07	Alive	6.36066	3.65615	No	6.36066	3.65615	No	6.36066	3.65615
TCGA-HT-A61B-01A-11R-A29R-07	Alive	17.4754	4.68276	No	17.4754	4.68276	No	17.4754	4.68276
TCGA-HT-A61C-01A-11R-A29R-07	Dead	17.6066	5.37025	Yes	17.6066	5.37025	Yes	15.6066	5.37025
TCGA-HT-A74H-01A-11R-A32Q-07	Alive	2.42623	3.88385	No	2.42623	3.88385	No	2.42623	3.88385
TCGA-HT-A74J-01A-12R-A32Q-07	Alive	10.4918	4.66927	No	10.4918	4.66927	No	10.4918	4.66927
TCGA-HT-A74K-01A-11R-A32Q-07	Alive	15.3115	4.27607	No	15.3115	4.27607	No	15.3115	4.27607
TCGA-HT-A74L-01A-11R-A32Q-07	Alive	11.0164	4.12645	No	11.0164	4.12645	No	11.0164	4.12645
TCGA-HT-A74O-01A-11R-A32Q-07	Alive	0.0983607	4.88394	No	0.0983607	4.88394	No	0.0983607	4.88394
TCGA-HW-7486-01A-11R-2027-07	Alive	56.4262	4.03207	No	56.4262	4.03207	No	56.4262	4.03207
TCGA-HW-7487-01A-11R-2027-07	Alive	45.3115	3.33805	No	45.3115	3.33805	Yes	27.541	3.33805
TCGA-HW-7489-01A-11R-2027-07	Dead	41.377	3.71415	Yes	41.377	3.71415	Yes	41.377	3.71415
TCGA-HW-7490-01A-11R-2027-07	Alive	45.4754	3.03891	No	45.4754	3.03891	No	45.4754	3.03891
TCGA-HW-7491-01A-11R-2027-07	Alive	68.1311	4.39477	No	68.1311	4.39477	Yes	72.0328	4.39477
TCGA-HW-7493-01A-11R-2027-07	Alive	69.082	3.17433	No	69.082	3.17433	No	69.082	3.17433
TCGA-HW-7495-01A-11R-2027-07	Alive	35.3443	4.10718	No	35.3443	4.10718	No	35.3443	4.10718
TCGA-HW-8319-01A-11R-2404-07	Dead	39.6393	4.3215	Yes	39.6393	4.3215	Yes	32.6885	4.3215
TCGA-HW-8320-01A-11R-2404-07	Alive	39.9016	3.92204	No	39.9016	3.92204	No	39.9016	3.92204
TCGA-HW-8321-01A-11R-2404-07	Alive	42.4262	3.91058	No	42.4262	3.91058	No	42.4262	3.91058
TCGA-HW-8322-01A-11R-2404-07	Alive	24.8525	4.56315	No	24.8525	4.56315	No	24.8525	4.56315
TCGA-HW-A5KJ-01A-12R-A27Q-07	Dead	31.541	3.40193	Yes	31.541	3.40193	Yes	20.1639	3.40193
TCGA-HW-A5KK-01A-11R-A27Q-07	Dead	12.7213	4.23566	Yes	12.7213	4.23566	Yes	12.7213	4.23566
TCGA-HW-A5KL-01A-11R-A27Q-07	Alive	28.7869	3.90217	No	28.7869	3.90217	No	28.7869	3.90217
TCGA-HW-A5KM-01A-11R-A27Q-07	Alive	20.6557	4.26264	No	20.6557	4.26264	No	20.6557	4.26264
TCGA-IK-7675-01A-11R-2090-07	Dead	18.9508	4.20897	Yes	18.9508	4.20897	Yes	4.03279	4.20897
TCGA-IK-8125-01A-11R-2256-07	Alive	42.6557	3.56441	No	42.6557	3.56441	No	42.6557	3.56441
TCGA-KT-A74X-01A-11R-A32Q-07	Alive	14.3607	4.40886	No	14.3607	4.40886	No	14.3607	4.40886
TCGA-KT-A7W1-01A-11R-A34F-07	Alive	14.3607	6.21913	No	14.3607	6.21913	Yes	2.7541	6.21913
TCGA-P5-A5ET-01A-11R-A27Q-07	Alive	0	4.33628	No	0	4.33628	No	0	4.33628
TCGA-P5-A5EU-01A-11R-A27Q-07	Alive	0	4.31981	No	0	4.31981	No	0	4.31981
TCGA-P5-A5EV-01A-11R-A27Q-07	Alive	0.229508	4.25976	No	0.229508	4.25976	No	0.229508	4.25976
TCGA-P5-A5EW-01A-11R-A27Q-07	Alive	6.68852	4.51971	No	6.68852	4.51971	No	6.68852	4.51971
TCGA-P5-A5EX-01A-12R-A28M-07	Alive	7.96721	4.22529	No	7.96721	4.22529	No	7.96721	4.22529
TCGA-P5-A5EY-01A-11R-A27Q-07	Alive	2.36066	3.00474	No	2.36066	3.00474	No	2.36066	3.00474
TCGA-P5-A5EZ-01A-11R-A27Q-07	Alive	2.29508	4.264	No	2.29508	4.264	No	2.29508	4.264
TCGA-P5-A5F0-01A-11R-A28M-07	Alive	9.40984	4.20136	No	9.40984	4.20136	No	9.40984	4.20136
TCGA-P5-A5F1-01A-11R-A28M-07	Alive	5.86885	4.33001	No	5.86885	4.33001	No	5.86885	4.33001
TCGA-P5-A5F2-01A-11R-A28M-07	Alive	7.93443	3.99342	No	7.93443	3.99342	No	7.93443	3.99342
TCGA-P5-A5F4-01A-11R-A28M-07	Alive	7.57377	4.03594	No	7.57377	4.03594	No	7.57377	4.03594
TCGA-P5-A5F6-01A-11R-A28M-07	Alive	1.27869	4.26404	No	1.27869	4.26404	No	1.27869	4.26404
TCGA-P5-A72U-01A-31R-A32Q-07	Alive	0.229508	4.67222	No	0.229508	4.67222	No	0.229508	4.67222
TCGA-P5-A72W-01A-11R-A32Q-07	Alive	10.3934	4.56737	No	10.3934	4.56737	No	10.3934	4.56737
TCGA-P5-A72X-01A-11R-A32Q-07	Alive	13.2131	4.40854	No	13.2131	4.40854	No	13.2131	4.40854
TCGA-P5-A72Z-01A-11R-A32Q-07	Alive	11.6066	5.00479	No	11.6066	5.00479	No	11.6066	5.00479
TCGA-P5-A730-01A-11R-A32Q-07	Alive	10.918	3.8798	No	10.918	3.8798	No	10.918	3.8798
TCGA-P5-A731-01A-11R-A32Q-07	Alive	8.98361	4.11524	No	8.98361	4.11524	No	8.98361	4.11524
TCGA-P5-A733-01A-11R-A32Q-07	Alive	13.5738	3.12545	No	13.5738	3.12545	No	13.5738	3.12545
TCGA-P5-A735-01A-11R-A32Q-07	Alive	9.57377	5.00816	No	9.57377	5.00816	No	9.57377	5.00816
TCGA-P5-A736-01A-11R-A32Q-07	Alive	7.54098	4.25218	No	7.54098	4.25218	No	7.54098	4.25218
TCGA-P5-A737-01A-11R-A32Q-07	Alive	12.1967	4.589	No	12.1967	4.589	No	12.1967	4.589
TCGA-P5-A77W-01A-11R-A32Q-07	Alive	19.1475	3.66192	No	19.1475	3.66192	No	19.1475	3.66192
TCGA-P5-A77X-01A-11R-A32Q-07	Alive	3.44262	3.71717	No	3.44262	3.71717	No	3.44262	3.71717
TCGA-P5-A780-01A-12R-A32Q-07	Alive	2.36066	3.95563	No	2.36066	3.95563	No	2.36066	3.95563
TCGA-P5-A781-01A-11R-A32Q-07	Alive	4.39344	4.08894	No	4.39344	4.08894	No	4.39344	4.08894
TCGA-QH-A65R-01A-21R-A31N-07	Alive	15.1148	4.20369	No	15.1148	4.20369	No	15.1148	4.20369
TCGA-QH-A65S-01A-11R-A29R-07	Alive	2.52459	3.98528	No	2.52459	3.98528	No	2.52459	3.98528
TCGA-QH-A65V-01A-11R-A29R-07	Alive	12.5902	4.35654	No	12.5902	4.35654	No	12.5902	4.35654
TCGA-QH-A65X-01A-11R-A32Q-07	Alive	15.8033	3.9266	No	15.8033	3.9266	No	15.8033	3.9266
TCGA-QH-A65Z-01A-11R-A29R-07	Alive	14	4.24464	No	14	4.24464	No	14	4.24464
TCGA-QH-A6CS-01A-11R-A31N-07	Alive	19.2787	3.71952	No	19.2787	3.71952	Yes	16.3279	3.71952
TCGA-QH-A6CU-01A-11R-A31N-07	Alive	14.7869	3.55475	No	14.7869	3.55475	No	14.7869	3.55475
TCGA-QH-A6CV-01A-11R-A31N-07	Alive	14.4918	5.0368	No	14.4918	5.0368	No	14.4918	5.0368
TCGA-QH-A6CW-01A-11R-A32Q-07	Alive	13.5738	4.89204	No	13.5738	4.89204	No	13.5738	4.89204
TCGA-QH-A6CX-01A-11R-A32Q-07	Dead	12.1967	3.9222	Yes	12.1967	3.9222	Yes	8.95082	3.9222
TCGA-QH-A6CY-01A-11R-A32Q-07	Alive	13.377	3.87362	No	13.377	3.87362	No	13.377	3.87362
TCGA-QH-A6CZ-01A-11R-A32Q-07	Alive	9.14754	3.40993	No	9.14754	3.40993	No	9.14754	3.40993
TCGA-QH-A6X3-01A-21R-A32Q-07	Alive	10.2623	3.55431	No	10.2623	3.55431	No	10.2623	3.55431
TCGA-QH-A6X4-01A-51R-A32Q-07	Alive	14.4918	4.51772	No	14.4918	4.51772	No	14.4918	4.51772
TCGA-QH-A6X5-01A-12R-A32Q-07	Alive	16.2951	4.19268	No	16.2951	4.19268	No	16.2951	4.19268
TCGA-QH-A6X8-01A-12R-A32Q-07	Alive	16.6885	5.18394	No	16.6885	5.18394	No	16.6885	5.18394
TCGA-QH-A6X9-01A-12R-A32Q-07	Alive	1.90164	4.27807	No	1.90164	4.27807	No	1.90164	4.27807
TCGA-QH-A6XA-01A-12R-A32Q-07	Alive	16.459	4.20614	No	16.459	4.20614	No	16.459	4.20614
TCGA-QH-A6XC-01A-12R-A32Q-07	Alive	16.6557	4.85434	No	16.6557	4.85434	Yes	14.3607	4.85434
TCGA-QH-A86X-01A-11R-A36H-07	Alive	11.0492	4.06071	No	11.0492	4.06071	No	11.0492	4.06071
TCGA-QH-A870-01A-11R-A36H-07	Alive	12.9508	4.31667	No	12.9508	4.31667	Yes	10.9836	4.31667
TCGA-R8-A6MK-01A-11R-A32Q-07	Alive	88.5902	3.89436	No	88.5902	3.89436	No	88.5902	3.89436
TCGA-R8-A6ML-01A-11R-A32Q-07	Alive	93.7705	3.85245	No	93.7705	3.85245	No	93.7705	3.85245
TCGA-R8-A6MO-01A-11R-A33Z-07	Alive	32.5574	4.93962	No	32.5574	4.93962	No	32.5574	4.93962
TCGA-R8-A73M-01A-11R-A32Q-07	Alive	59.2131	4.11618	No	59.2131	4.11618	No	59.2131	4.11618
TCGA-RY-A83X-01A-11R-A36H-07	Alive	30.7869	4.81118	No	30.7869	4.81118	No	30.7869	4.81118
TCGA-RY-A83Y-01A-11R-A36H-07	Alive	5.44262	3.97281	No	5.44262	3.97281	No	5.44262	3.97281
TCGA-RY-A83Z-01A-11R-A36H-07	Alive	9.86885	5.22504	No	9.86885	5.22504	No	9.86885	5.22504
TCGA-RY-A840-01A-11R-A36H-07	Alive	28	4.2496	No	28	4.2496	No	28	4.2496
TCGA-RY-A843-01A-11R-A36H-07	Alive	2.06557	4.16869	No	2.06557	4.16869	No	2.06557	4.16869
TCGA-RY-A845-01A-11R-A36H-07	Alive	19.541	4.6333	No	19.541	4.6333	No	19.541	4.6333
TCGA-RY-A847-01A-11R-A36H-07	Alive	30.5902	4.39024	No	30.5902	4.39024	No	30.5902	4.39024
TCGA-S9-A6TS-01A-12R-A33Z-07	Dead	62	4.352	Yes	62	4.352	Yes	43.4098	4.352
TCGA-S9-A6TU-01A-12R-A32Q-07	Alive	86.8852	4.07046	No	86.8852	4.07046	Yes	48.3607	4.07046
TCGA-S9-A6TV-01A-12R-A34R-07	Alive	18.7213	6.09688	No	18.7213	6.09688	No	18.7213	6.09688
TCGA-S9-A6TW-01A-12R-A32Q-07	Alive	40.9836	3.26599	No	40.9836	3.26599	Yes	28.2295	3.26599
TCGA-S9-A6TX-01A-21R-A32Q-07	Alive	40.8197	4.37351	No	40.8197	4.37351	Yes	28.0656	4.37351
TCGA-S9-A6TY-01A-12R-A32Q-07	Alive	35.2787	3.46953	No	35.2787	3.46953	No	35.2787	3.46953
TCGA-S9-A6TZ-01A-21R-A32Q-07	Alive	36.7213	3.8603	No	36.7213	3.8603	Yes	18.0984	3.8603
TCGA-S9-A6U0-01A-12R-A32Q-07	Dead	24.3279	5.34214	Yes	24.3279	5.34214	Yes	22.6885	5.34214
TCGA-S9-A6U1-01A-21R-A33Z-07	Alive	25.7377	4.84355	No	25.7377	4.84355	No	25.7377	4.84355
TCGA-S9-A6U2-01A-21R-A33Z-07	Alive	29.7705	4.59491	No	29.7705	4.59491	No	29.7705	4.59491
TCGA-S9-A6U5-01A-12R-A33Z-07	Alive	32.5246	4.52361	No	32.5246	4.52361	No	32.5246	4.52361
TCGA-S9-A6U6-01A-12R-A33Z-07	Alive	35.0492	4.25397	No	35.0492	4.25397	No	35.0492	4.25397
TCGA-S9-A6U8-01A-21R-A33Z-07	Dead	97.9672	5.04155	Yes	97.9672	5.04155	Yes	12.0328	5.04155
TCGA-S9-A6U9-01A-11R-A32Q-07	Alive	95.6721	4.48127	No	95.6721	4.48127	No	95.6721	4.48127
TCGA-S9-A6UA-01A-12R-A33Z-07	Dead	5.83607	4.50058	Yes	5.83607	4.50058	Yes	5.27869	4.50058
TCGA-S9-A6UB-01A-21R-A33Z-07	Alive	123.311	4.95938	No	123.311	4.95938	No	123.311	4.95938
TCGA-S9-A6WD-01A-12R-A33Z-07	Alive	75.0492	4.66984	No	75.0492	4.66984	No	75.0492	4.66984
TCGA-S9-A6WE-01A-12R-A33Z-07	Alive	134.852	4.41714	No	134.852	4.41714	No	134.852	4.41714
TCGA-S9-A6WG-01A-11R-A33Z-07	Alive	85.3115	4.63316	No	85.3115	4.63316	No	85.3115	4.63316
TCGA-S9-A6WH-01A-12R-A33Z-07	Alive	38.459	4.30939	No	38.459	4.30939	No	38.459	4.30939
TCGA-S9-A6WI-01A-21R-A33Z-07	Alive	84.7541	3.8412	No	84.7541	3.8412	No	84.7541	3.8412
TCGA-S9-A6WL-01A-21R-A33Z-07	Alive	31.0164	4.30913	No	31.0164	4.30913	Yes	7.86885	4.30913
TCGA-S9-A6WM-01A-12R-A33Z-07	Alive	19.8033	5.87484	No	19.8033	5.87484	Yes	16.5574	5.87484
TCGA-S9-A6WN-01A-12R-A33Z-07	Alive	26.3934	4.56391	No	26.3934	4.56391	Yes	9.93443	4.56391
TCGA-S9-A6WO-01A-21R-A34F-07	Alive	18.5574	4.44298	No	18.5574	4.44298	Yes	6.13115	4.44298
TCGA-S9-A6WP-01A-12R-A34F-07	Alive	18.5902	4.77627	No	18.5902	4.77627	No	18.5902	4.77627
TCGA-S9-A6WQ-01A-12R-A34F-07	Alive	14.0328	4.53503	No	14.0328	4.53503	No	14.0328	4.53503
TCGA-S9-A7IQ-01A-21R-A34F-07	Alive	36.0328	3.75195	No	36.0328	3.75195	No	36.0328	3.75195
TCGA-S9-A7IS-01A-11R-A34F-07	Dead	7.90164	5.96139	Yes	7.90164	5.96139	Yes	7.90164	5.96139
TCGA-S9-A7IX-01A-12R-A34F-07	Dead	26.8525	4.21297	Yes	26.8525	4.21297	Yes	11.4754	4.21297
TCGA-S9-A7IY-01A-11R-A34F-07	Alive	23.4426	4.42062	No	23.4426	4.42062	No	23.4426	4.42062
TCGA-S9-A7IZ-01A-11R-A34F-07	Alive	19.9344	4.24162	No	19.9344	4.24162	Yes	15.3115	4.24162
TCGA-S9-A7J0-01A-11R-A34F-07	Alive	19.9672	6.58621	No	19.9672	6.58621	Yes	12.7869	6.58621
TCGA-S9-A7J1-01A-21R-A34R-07	Alive	8.16393	4.36234	No	8.16393	4.36234	No	8.16393	4.36234
TCGA-S9-A7J2-01A-11R-A34F-07	Alive	2.03279	4.62431	No	2.03279	4.62431	No	2.03279	4.62431
TCGA-S9-A7J3-01A-21R-A34R-07	Alive	20.623	4.46286	No	20.623	4.46286	No	20.623	4.46286
TCGA-S9-A7QW-01A-11R-A34F-07	Alive	15.0164	4.492	No	15.0164	4.492	Yes	12.5246	4.492
TCGA-S9-A7QX-01A-11R-A34F-07	Alive	18.4918	4.22936	No	18.4918	4.22936	No	18.4918	4.22936
TCGA-S9-A7QY-01A-11R-A34F-07	Alive	28.2951	4.30783	No	28.2951	4.30783	No	28.2951	4.30783
TCGA-S9-A7QZ-01A-12R-A34R-07	Alive	27.082	4.50369	No	27.082	4.50369	Yes	25.377	4.50369
TCGA-S9-A7R1-01A-12R-A34R-07	Dead	169.377	3.93611	Yes	169.377	3.93611	Yes	119.246	3.93611
TCGA-S9-A7R2-01A-21R-A34R-07	Dead	10.3607	4.61116	Yes	10.3607	4.61116	Yes	10.3607	4.61116
TCGA-S9-A7R3-01A-11R-A34R-07	Alive	98.7869	3.62335	No	98.7869	3.62335	Yes	31.8033	3.62335
TCGA-S9-A7R4-01A-12R-A34R-07	Alive	29.9672	4.15815	No	29.9672	4.15815	No	29.9672	4.15815
TCGA-S9-A7R7-01A-11R-A34R-07	Alive	98.3607	4.36962	No	98.3607	4.36962	Yes	4.72131	4.36962
TCGA-S9-A7R8-01A-11R-A34R-07	Dead	31.5082	4.9409	Yes	31.5082	4.9409	Yes	22.8852	4.9409
TCGA-S9-A89V-01A-11R-A36H-07	Alive	18.6557	4.92397	No	18.6557	4.92397	Yes	4.22951	4.92397
TCGA-S9-A89Z-01A-11R-A36H-07	Alive	20.4262	5.36836	No	20.4262	5.36836	No	20.4262	5.36836
TCGA-TM-A7C3-01A-11R-A32Q-07	Dead	54.623	5.03316	Yes	54.623	5.03316	Yes	23.377	5.03316
TCGA-TM-A7C4-01A-11R-A32Q-07	Alive	48.1967	3.66488	No	48.1967	3.66488	No	48.1967	3.66488
TCGA-TM-A7C5-01A-11R-A32Q-07	Alive	49.1803	3.94688	No	49.1803	3.94688	No	49.1803	3.94688
TCGA-TM-A7CA-01A-21R-A33Z-07	Alive	34.6885	4.90603	No	34.6885	4.90603	No	34.6885	4.90603
TCGA-TM-A7CF-01A-11R-A32Q-07	Alive	65.2131	4.40622	No	65.2131	4.40622	Yes	30.2951	4.40622
TCGA-TM-A7CF-02A-11R-A32Q-07	Alive	65.2131	5.33105	No	65.2131	5.33105	Yes	30.2951	5.33105
TCGA-TM-A84B-01A-11R-A36H-07	Dead	24.8525	5.75606	Yes	24.8525	5.75606	Yes	24.8525	5.75606
TCGA-TM-A84C-01A-11R-A36H-07	Dead	16.1311	4.16858	Yes	16.1311	4.16858	Yes	16.1311	4.16858
TCGA-TM-A84F-01A-11R-A36H-07	Alive	58.8852	4.68743	No	58.8852	4.68743	No	58.8852	4.68743
TCGA-TM-A84G-01A-11R-A36H-07	Alive	40.5246	4.69797	No	40.5246	4.69797	No	40.5246	4.69797
TCGA-TM-A84H-01A-11R-A36H-07	Alive	30.3607	4.9233	No	30.3607	4.9233	No	30.3607	4.9233
TCGA-TM-A84I-01A-11R-A36H-07	Alive	28	5.60575	No	28	5.60575	No	28	5.60575
TCGA-TM-A84J-01A-11R-A36H-07	Alive	24.0984	5.74857	No	24.0984	5.74857	Yes	14.8852	5.74857
TCGA-TM-A84L-01A-11R-A36H-07	Dead	40.7213	4.76248	Yes	40.7213	4.76248	Yes	32.3607	4.76248
TCGA-TM-A84M-01A-11R-A36H-07	Alive	24.7213	4.52599	No	24.7213	4.52599	No	24.7213	4.52599
TCGA-TM-A84O-01A-11R-A36H-07	Dead	33.1475	4.54813	Yes	33.1475	4.54813	Yes	33.1475	4.54813
TCGA-TM-A84Q-01A-11R-A36H-07	Alive	25.3115	5.51671	No	25.3115	5.51671	Yes	14.918	5.51671
TCGA-TM-A84R-01A-21R-A36H-07	Alive	18.5574	3.74529	No	18.5574	3.74529	No	18.5574	3.74529
TCGA-TM-A84S-01A-11R-A36H-07	Alive	14.8852	5.06609	No	14.8852	5.06609	No	14.8852	5.06609
TCGA-TM-A84T-01A-11R-A36H-07	Alive	23.7377	4.94972	No	23.7377	4.94972	No	23.7377	4.94972
TCGA-TQ-A7RF-01A-11R-A33Z-07	Alive	21.3115	4.60885	No	21.3115	4.60885	No	21.3115	4.60885
TCGA-TQ-A7RG-01A-11R-A33Z-07	Alive	19.6393	4.69475	No	19.6393	4.69475	No	19.6393	4.69475
TCGA-TQ-A7RH-01A-12R-A34F-07	Alive	15.9344	4.39595	No	15.9344	4.39595	No	15.9344	4.39595
TCGA-TQ-A7RI-01A-11R-A33Z-07	Alive	2.03279	5.09514	No	2.03279	5.09514	No	2.03279	5.09514
TCGA-TQ-A7RJ-01A-11R-A33Z-07	Alive	40.2951	4.69672	No	40.2951	4.69672	No	40.2951	4.69672
TCGA-TQ-A7RK-01A-11R-A33Z-07	Alive	43.9672	4.30982	No	43.9672	4.30982	Yes	28.1311	4.30982
TCGA-TQ-A7RK-02A-11R-A36H-07	Alive	43.9672	5.08703	No	43.9672	5.08703	Yes	28.1311	5.08703
TCGA-TQ-A7RK-02B-11R-A40A-07	Alive	43.9672	4.92803	No	43.9672	4.92803	Yes	28.1311	4.92803
TCGA-TQ-A7RM-01A-11R-A33Z-07	Alive	36.5902	5.9228	No	36.5902	5.9228	No	36.5902	5.9228
TCGA-TQ-A7RN-01A-11R-A33Z-07	Alive	33.6393	4.73493	No	33.6393	4.73493	No	33.6393	4.73493
TCGA-TQ-A7RO-01A-11R-A33Z-07	Alive	31.1148	4.74145	No	31.1148	4.74145	No	31.1148	4.74145
TCGA-TQ-A7RP-01A-21R-A34F-07	Alive	29.9672	4.90534	No	29.9672	4.90534	No	29.9672	4.90534
TCGA-TQ-A7RQ-01A-11R-A33Z-07	Alive	26.0656	4.55067	No	26.0656	4.55067	No	26.0656	4.55067
TCGA-TQ-A7RR-01A-21R-A34F-07	Alive	25.8033	4.47582	No	25.8033	4.47582	No	25.8033	4.47582
TCGA-TQ-A7RS-01A-12R-A33Z-07	Alive	0	4.90851	No	0	4.90851	No	0	4.90851
TCGA-TQ-A7RU-01A-21R-A34F-07	Alive	33.8361	4.83347	No	33.8361	4.83347	No	33.8361	4.83347
TCGA-TQ-A7RV-01A-21R-A34F-07	Alive	61.2459	4.39536	No	61.2459	4.39536	Yes	17.377	4.39536
TCGA-TQ-A7RV-02A-11R-A36H-07	Alive	61.2459	3.87151	No	61.2459	3.87151	Yes	17.377	3.87151
TCGA-TQ-A7RW-01A-11R-A33Z-07	Dead	26.918	4.68286	Yes	26.918	4.68286	Yes	16.7541	4.68286
TCGA-TQ-A8XE-01A-11R-A36H-07	Dead	31.2787	4.38432	Yes	31.2787	4.38432	Yes	14.918	4.38432
TCGA-TQ-A8XE-02A-11R-A36H-07	Dead	31.2787	4.98217	Yes	31.2787	4.98217	Yes	14.918	4.98217
TCGA-VM-A8C8-01A-11R-A36H-07	Alive	45.8033	4.36323	No	45.8033	4.36323	Yes	14.9508	4.36323
TCGA-VM-A8C9-01A-11R-A36H-07	Alive	43.082	3.203	No	43.082	3.203	No	43.082	3.203
TCGA-VM-A8CA-01A-11R-A36H-07	Alive	13.4754	3.61212	No	13.4754	3.61212	No	13.4754	3.61212
TCGA-VM-A8CB-01A-11R-A36H-07	Alive	0.0983607	4.15082	No	0.0983607	4.15082	No	0.0983607	4.15082
TCGA-VM-A8CD-01A-11R-A36H-07	Dead	7.86885	4.22618	Yes	7.86885	4.22618	Yes	7.86885	4.22618
TCGA-VM-A8CE-01A-11R-A36H-07	Alive	39.0492	4.98492	No	39.0492	4.98492	Yes	26.7213	4.98492
TCGA-VM-A8CF-01A-11R-A36H-07	Alive	19.9672	3.82719	No	19.9672	3.82719	No	19.9672	3.82719
TCGA-VM-A8CH-01A-12R-A36H-07	Alive	23.4098	4.3124	No	23.4098	4.3124	No	23.4098	4.3124
TCGA-VV-A829-01A-21R-A36H-07	Alive	36.9508	4.76262	No	36.9508	4.76262	No	36.9508	4.76262
TCGA-VV-A86M-01A-11R-A36H-07	Alive	15.9672	4.64528	No	15.9672	4.64528	No	15.9672	4.64528
TCGA-VW-A7QS-01A-12R-A33Z-07	Alive	23.1475	4.68071	No	23.1475	4.68071	No	23.1475	4.68071
TCGA-VW-A8FI-01A-11R-A36H-07	Dead	8.03279	4.55915	Yes	8.03279	4.55915	Yes	8.03279	4.55915
TCGA-W9-A837-01A-11R-A36H-07	Alive	50.918	4.13912	No	50.918	4.13912	No	50.918	4.13912
TCGA-WH-A86K-01A-11R-A36H-07	Alive	13.2787	4.24218	No	13.2787	4.24218	No	13.2787	4.24218
TCGA-WY-A858-01A-11R-A36H-07	Alive	43.8361	3.76087	No	43.8361	3.76087	No	43.8361	3.76087
TCGA-WY-A859-01A-12R-A36H-07	Alive	39.7705	4.62526	No	39.7705	4.62526	No	39.7705	4.62526
TCGA-WY-A85A-01A-21R-A36H-07	Alive	43.2787	4.37774	No	43.2787	4.37774	No	43.2787	4.37774
TCGA-WY-A85B-01A-11R-A36H-07	Alive	45.6721	4.54815	No	45.6721	4.54815	No	45.6721	4.54815
TCGA-WY-A85C-01A-11R-A36H-07	Alive	46.7541	4.62064	No	46.7541	4.62064	Yes	26.5246	4.62064
TCGA-WY-A85D-01A-11R-A36H-07	Alive	37.6066	4.9115	No	37.6066	4.9115	Yes	29.082	4.9115
TCGA-WY-A85E-01A-11R-A36H-07	Alive	20.7541	4.2411	No	20.7541	4.2411	Yes	17.4426	4.2411
