# Supplementary material for: Integrative bioinformatic and experimental analysis reveals prognostic and immunological roles of MEX3 family genes in glioma
Source: Front Immunol. 2026 Jan 14;16:1654036. doi: 10.3389/fimmu.2025.1654036 (PMC12847448; doi:10.3389/fimmu.2025.1654036)
Supplement: Supplementary file 10 [file Table6.xlsx]

## Sheet: Sheet1
Table 1 clinicopathological factors and expressions of the MEX3 family in glioma
characteristics	MEX3A		P		MEX3B		P		MEX3C		P		MEX3D		P
	Low expression	High expression			Low expression	High expression			Low expression	High expression			Low expression	High expression
n	349	350			349	350			349	350			349	350
Gender, n (%)			0.974				0.974				0.0617				0.0863
Female	149 (21.3%)	149 (21.3%)			149 (21.3%)	149 (21.3%)			161 (23%)	137 (19.6%)			160 (22.9%)	138 (19.7%)
Male	200 (28.6%)	201 (28.8%)			200 (28.6%)	201 (28.8%)			188 (26.9%)	213 (30.5%)			189 (27%)	212 (30.3%)
Race, n (%)			0.967				0.112				0.792				0.0801
Asian&Black or African American	23 (3.4%)	23 (3.4%)			28 (4.1%)	18 (2.6%)			22 (3.2%)	24 (3.5%)			17 (2.5%)	29 (4.2%)
White	318 (46.4%)	322 (46.9%)			312 (45.5%)	328 (47.8%)			319 (46.5%)	321 (46.8%)			322 (46.9%)	318 (46.4%)
Age, n (%)			0.00344				<0.0001				0.107				<0.0001
<= 60	262 (37.5%)	294 (42.1%)			253 (36.2%)	303 (43.3%)			269 (38.5%)	287 (41.1%)			302 (43.2%)	254 (36.3%)
> 60	87 (12.4%)	56 (8%)			96 (13.7%)	47 (6.7%)			80 (11.4%)	63 (9%)			47 (6.7%)	96 (13.7%)
WHO grade, n (%)			<0.0001				<0.0001				0.6939				<0.0001
G2	72(12.0%)	124(20.6%)			69(11.5%)	127(21.1%)			63(10.5%)	108(18.0%)			133(22.1%)	63(10.5%)
G3	45(7.5%)	118(19.6%)			76(12.6%)	101(16.8%)			61(10.1%)	83(13.8%)			102(17.0%)	61(10.1%)
G4	139(23.1%)	103(17.1%)			141(23.5%)	87(14.5%)			162(27.0%)	132(22.0%)			80(13.3%)	162(27.0%)
IDH status, n (%)			<0.0001				<0.0001				0.118				<0.0001
WT	162 (23.5%)	84 (12.2%)			184 (26.7%)	62 (9%)			113 (16.4%)	133 (19.3%)			66 (9.6%)	180 (26.1%)
Mut	179 (26%)	264 (38.3%)			158 (22.9%)	285 (41.4%)			231 (33.5%)	212 (30.8%)			276 (40.1%)	167 (24.2%)
1p/19q codeletion, n (%)			0.00133				<0.0001				<0.0001				<0.0001
Non-codel	279 (40.3%)	241 (34.8%)			298 (43.1%)	222 (32.1%)			232 (33.5%)	288 (41.6%)			227 (32.8%)	293 (42.3%)
Codel	68 (9.8%)	104 (15%)			48 (6.9%)	124 (17.9%)			114 (16.5%)	58 (8.4%)			120 (17.3%)	52 (7.5%)
Histological type, n (%)			<0.0001				<0.0001				0.8974				<0.0001
Astrocytoma	75(12.5%)	157(26.1%)			90(15.0%)	142(23.6%)			108(18.0%)	124(20.6%)			146(24.3%)	86(14.3%)
Oligodendroglioma	45(7.5%)	105(17.5%)			65(10.8%)	85(14.1%)			71(11.8%)	79(13.1%)			100(16.6%)	50(8.3%)
Glioblastoma	136(22.6%)	84(14.0%)			131(21.8%)	89(14.8%)			99(16.5%)	121(20.1%)			70(11.6%)	150(25.0%)
Primary therapy outcome, n (%)			0.625				0.837				0.755				0.0636
PD	54 (11.6%)	58 (12.5%)			49 (10.5%)	63 (13.5%)			56 (12%)	56 (12%)			55 (11.8%)	57 (12.3%)
SD	63 (13.5%)	85 (18.3%)			59 (12.7%)	89 (19.1%)			74 (15.9%)	74 (15.9%)			94 (20.2%)	54 (11.6%)
PR	28 (6%)	37 (8%)			30 (6.5%)	35 (7.5%)			34 (7.3%)	31 (6.7%)			35 (7.5%)	30 (6.5%)
CR	69 (14.8%)	71 (15.3%)			60 (12.9%)	80 (17.2%)			78 (16.8%)	62 (13.3%)			88 (18.9%)	52 (11.2%)
