# Supplementary material for: Integrative bioinformatic and experimental analysis reveals prognostic and immunological roles of MEX3 family genes in glioma
Source: Front Immunol. 2026 Jan 14;16:1654036. doi: 10.3389/fimmu.2025.1654036 (PMC12847448; doi:10.3389/fimmu.2025.1654036)
Supplement: Supplementary file 11 [file Table7.xlsx]

## Sheet: OS
Table2. Univariate and Multivariate analysis of OS in patients with glioma
Characteristics	Univariate analysis			Multivariate analysis
	HR(95% CI)	P		HR(95% CI)	P
Gender (Male VS Female)	1.250 (0.979 - 1.595)	0.073		1.370 (0.882 - 2.129)	0.161
Age ( > 60 VS. ≤ 60)	4.696 (3.620 - 6.093)	< 0.001		3.620 (2.207 - 5.938)	< 0.001
Race (White VS. Asian&Black or African American)	1.224 (0.748 - 2.004)	0.421
WHO grade (G4 VS. G2&G3)	9.538 (7.243 - 12.560)	< 0.001		3.437 (1.172 - 10.080)	0.025
IDH status (Mut VS.WT)	0.116 (0.089 - 0.151)	< 0.001		0.374 (0.226 - 0.617)	< 0.001
1p/19q codeletion (Codel VS. Non-codel)	0.225 (0.147 - 0.346)	< 0.001		0.750 (0.417 - 1.350)	0.337
Primary therapy outcome (PD&SD VS. PR&CR)	0.205 (0.117 - 0.359)	< 0.001		0.253 (0.135 - 0.474)	< 0.001
MEX3A (High VS. Low)	0.665 (0.522 - 0.846)	< 0.001		0.915 (0.519 - 1.614)	0.760
MEX3B (High VS. Low)	0.472 (0.368 - 0.604)	< 0.001		0.717 (0.437 - 1.175)	0.186
MEX3C (High VS. Low)	1.276 (1.003 - 1.621)	0.047		1.145 (0.734 - 1.786)	0.551
MEX3D (High VS. Low)	2.773 (2.141 - 3.593)	< 0.001		1.703 (1.068 - 2.713)	0.025
