# Supplementary material for: Integrative bioinformatic and experimental analysis reveals prognostic and immunological roles of MEX3 family genes in glioma
Source: Front Immunol. 2026 Jan 14;16:1654036. doi: 10.3389/fimmu.2025.1654036 (PMC12847448; doi:10.3389/fimmu.2025.1654036)
Supplement: Supplementary file 12 [file Table8.xlsx]

## Sheet: COX
Table2. Univariate and Multivariate analysis of DSS in patients with glioma
Characteristics	Univariate analysis			Multivariate analysis
	HR(95% CI)	P		HR(95% CI)	P
Gender (Male VS Female)	1.236 (0.956 - 1.599)	0.107
Age ( > 60 VS. ≤ 60)	4.528 (3.430 - 5.978)	< 0.001		3.421 (2.057 - 5.688)	< 0.001
Race (White VS. Asian&Black or African American)	1.253 (0.753 - 2.083)	0.386
WHO grade (G4 VS. G2&G3)	9.641 (7.221 - 12.874)	< 0.001		3.887 (1.330 - 11.364)	0.013
IDH status (Mut VS.WT)	0.110 (0.083 - 0.145)	< 0.001		0.370 (0.225 - 0.607)	< 0.001
1p/19q codeletion (Codel VS. Non-codel)	0.200 (0.125 - 0.320)	< 0.001		0.728 (0.387 - 1.368)	0.324
Primary therapy outcome (PD&SD VS. PR&CR)	0.182 (0.100 - 0.332)	< 0.001		0.219 (0.111 - 0.432)	< 0.001
MEX3A (High VS. Low)	0.631 (0.488 - 0.814)	< 0.001		0.797 (0.448 - 1.415)	0.438
MEX3B (High VS. Low)	0.459 (0.353 - 0.597)	< 0.001		0.740 (0.443 - 1.236)	0.250
MEX3C (High VS. Low)	1.377 (1.068 - 1.776)	0.014		1.322 (0.838 - 2.087)	0.231
MEX3D (High VS. Low)	2.654 (2.024 - 3.478)	< 0.001		1.695 (1.032 - 2.785)	0.037
