# Supplementary material for: Integrative bioinformatic and experimental analysis reveals prognostic and immunological roles of MEX3 family genes in glioma
Source: Front Immunol. 2026 Jan 14;16:1654036. doi: 10.3389/fimmu.2025.1654036 (PMC12847448; doi:10.3389/fimmu.2025.1654036)
Supplement: Supplementary file 13 [file Table9.xlsx]

## Sheet: COX
Table2. Univariate and Multivariate analysis of PFI in patients with glioma
Characteristics	Univariate analysis			Multivariate analysis
	HR(95% CI)	P		HR(95% CI)	P
Gender (Male VS Female)	1.072 (0.865 - 1.328)	0.525
Age ( > 60 VS. ≤ 60)	2.892 (2.283 - 3.664)	< 0.001		1.868 (1.246 - 2.800)	0.003
Race (White VS. Asian&Black or African American)	1.279 (0.837 - 1.954)	0.255
WHO grade (G4 VS. G2&G3)	6.031 (4.744 - 7.667)	< 0.001		1.879 (0.676 - 5.224)	0.227
IDH status (Mut VS.WT)	0.150 (0.118 - 0.190)	< 0.001		0.321 (0.214 - 0.482)	< 0.001
1p/19q codeletion (Codel VS. Non-codel)	0.296 (0.214 - 0.410)	< 0.001		0.724 (0.473 - 1.106)	0.135
Primary therapy outcome (PD&SD VS. PR&CR)	0.339 (0.242 - 0.474)	< 0.001		0.370 (0.252 - 0.542)	< 0.001
MEX3A (High VS. Low)	0.657 (0.530 - 0.813)	< 0.001		0.886 (0.568 - 1.385)	0.596
MEX3B (High VS. Low)	0.526 (0.424 - 0.652)	< 0.001		0.956 (0.627 - 1.460)	0.836
MEX3C (High VS. Low)	1.206 (0.976 - 1.490)	0.083		0.958 (0.672 - 1.366)	0.814
MEX3D (High VS. Low)	2.062 (1.657 - 2.567)	< 0.001		1.491 (1.054 - 2.108)	0.024
