# Supplementary material for: Integrative bioinformatic and experimental analysis reveals prognostic and immunological roles of MEX3 family genes in glioma
Source: Front Immunol. 2026 Jan 14;16:1654036. doi: 10.3389/fimmu.2025.1654036 (PMC12847448; doi:10.3389/fimmu.2025.1654036)
Supplement: Supplementary file 15 [file Table11.xlsx]

## Sheet: MEX3A
sample_id	MEX3A	aDC	B cells	CD8 T cells	Cytotoxic cells	DC	Eosinophils	iDC	Macrophages	Mast cells	Neutrophils	NK CD56bright cells	NK CD56dim cells	NK cells	pDC	T cells	T helper cells	Tcm	Tem	TFH	Tgd	Th1 cells	Th17 cells	Th2 cells	TReg
TCGA-02-0047-01A-01R-1849-01	High	0.237329	0.184339	0.58191	0.292898	0.203149	0.455713	0.424577	0.595475	0.202403	0.349501	0.446881	0.192206	0.472525	0.393902	0.2003	0.598878	0.453983	0.481115	0.473226	0.674682	0.418073	0.144093	0.383532	0.0164931
TCGA-02-0055-01A-01R-1849-01	Low	0.351473	0.174335	0.614663	0.459553	0.347241	0.4382	0.469979	0.672056	0.233664	0.530462	0.456779	0.261415	0.514664	0.478488	0.277741	0.596516	0.407147	0.425102	0.446722	0.519645	0.474932	0.142509	0.434762	0.116724
TCGA-02-2483-01A-01R-1849-01	High	0.233789	0.195622	0.614848	0.368386	0.153092	0.423512	0.479322	0.532549	0.217189	0.35003	0.397825	0.26193	0.456442	0.5389	0.262778	0.607842	0.434317	0.422385	0.437035	0.637177	0.408383	0.0557404	0.438929	0.0788841
TCGA-02-2485-01A-01R-1849-01	High	0.345416	0.199306	0.616471	0.374784	0.197792	0.45035	0.354187	0.505919	0.177636	0.24123	0.49439	0.181817	0.484682	0.652184	0.295847	0.595622	0.430415	0.421848	0.469065	0.651212	0.446462	0.0717167	0.398086	0.144998
TCGA-02-2486-01A-01R-1849-01	Low	0.469602	0.19165	0.599141	0.406409	0.139458	0.44089	0.439349	0.643313	0.211027	0.397907	0.47344	0.196179	0.515032	0.466331	0.365501	0.612267	0.397673	0.434513	0.417848	0.61618	0.403148	0.126838	0.333679	0.31007
TCGA-06-0125-01A-01R-1849-01	High	0.227444	0.164185	0.591432	0.20895	0.130173	0.415556	0.395789	0.54964	0.191451	0.317462	0.445804	0.184716	0.488018	0.580369	0.101337	0.6016	0.400977	0.418335	0.430116	0.660909	0.390692	0.062439	0.399838	0.0575845
TCGA-06-0125-02A-11R-2005-01	Low	0.318134	0.172182	0.582933	0.32345	0.174419	0.448021	0.445927	0.635545	0.222591	0.353464	0.476765	0.229151	0.502528	0.392253	0.206176	0.577058	0.417643	0.442956	0.467848	0.617301	0.433776	0.127451	0.361389	0.0946704
TCGA-06-0129-01A-01R-1849-01	High	0.347111	0.194878	0.583166	0.294589	0.12682	0.396753	0.326055	0.510934	0.116068	0.222178	0.338814	0.128856	0.45569	0.621413	0.2225	0.63412	0.470598	0.47282	0.465895	0.670655	0.375519	0.0930136	0.415065	0.130437
TCGA-06-0130-01A-01R-1849-01	Low	0.478278	0.180288	0.604697	0.502269	0.370675	0.4241	0.479852	0.652292	0.219962	0.425158	0.432547	0.319482	0.516356	0.660949	0.499944	0.639638	0.465977	0.500277	0.396226	0.508771	0.466601	0.204486	0.448587	0.210876
TCGA-06-0132-01A-02R-1849-01	Low	0.351216	0.233205	0.586222	0.414892	0.284061	0.459645	0.492745	0.641834	0.254346	0.385978	0.507825	0.257795	0.465619	0.534188	0.321499	0.580924	0.423178	0.43238	0.494822	0.618212	0.419162	0.156757	0.331594	0.136798
TCGA-06-0138-01A-02R-1849-01	Low	0.289799	0.156277	0.601492	0.340867	0.20971	0.47102	0.426013	0.604897	0.198273	0.354958	0.410405	0.159994	0.459682	0.630837	0.281278	0.604542	0.416968	0.42498	0.422431	0.635814	0.402725	0.0457562	0.380854	0.0540974
TCGA-06-0139-01A-01R-1849-01	Low	0.384282	0.236523	0.627024	0.488638	0.361116	0.459134	0.529429	0.723448	0.256136	0.588954	0.410488	0.244439	0.473084	0.627492	0.39995	0.615203	0.416668	0.423449	0.433636	0.579876	0.441093	0.185663	0.357215	0.160643
TCGA-06-0141-01A-01R-1849-01	Low	0.36236	0.209336	0.606086	0.439008	0.358096	0.471289	0.519401	0.690719	0.219814	0.5017	0.409814	0.284966	0.479615	0.593233	0.312003	0.604084	0.440915	0.416197	0.458123	0.656461	0.431518	0.130322	0.345956	0.204043
TCGA-06-0152-02A-01R-2005-01	High	0.53848	0.253134	0.60427	0.43236	0.47504	0.435396	0.501501	0.555493	0.219777	0.327206	0.471234	0.260974	0.50869	0.623769	0.462866	0.642222	0.474829	0.480126	0.466981	0.648379	0.466991	0.170674	0.433145	0.419396
TCGA-06-0156-01A-02R-1849-01	High	0.252109	0.195119	0.60483	0.334904	0.373353	0.442056	0.416922	0.61808	0.188313	0.420272	0.41052	0.128306	0.476832	0.522266	0.306732	0.610971	0.437651	0.467939	0.470676	0.65279	0.417843	0.062211	0.421913	0.14349
TCGA-06-0156-01A-03R-1849-01	High	0.269267	0.186484	0.603746	0.343507	0.357993	0.447432	0.416672	0.612473	0.198032	0.423996	0.398951	0.117962	0.472809	0.550681	0.306751	0.613454	0.426226	0.459596	0.46316	0.648564	0.419968	0.0629486	0.434099	0.159465
TCGA-06-0157-01A-01R-1849-01	High	0.279093	0.170212	0.595814	0.32542	0.145873	0.473168	0.43242	0.522933	0.197683	0.338023	0.452301	0.201123	0.486331	0.651006	0.360452	0.609992	0.383312	0.427056	0.439343	0.642242	0.386473	0.12608	0.415599	0.119316
TCGA-06-0158-01A-01R-1849-01	Low	0.287833	0.138948	0.598609	0.299929	0.124422	0.457631	0.373477	0.534964	0.208369	0.38869	0.458753	0.189173	0.484149	0.622167	0.226117	0.59629	0.437445	0.450926	0.464017	0.659704	0.418448	0.10631	0.352669	0.12219
TCGA-06-0168-01A-01R-1849-01	Low	0.394078	0.191281	0.59931	0.362271	0.325051	0.466895	0.469666	0.615539	0.262552	0.370458	0.496491	0.298753	0.512295	0.476179	0.277235	0.57677	0.379847	0.397261	0.476395	0.63786	0.419495	0.180077	0.406029	0.138024
TCGA-06-0171-02A-11R-2005-01	Low	0.471703	0.249936	0.623858	0.460611	0.476349	0.47963	0.501356	0.690111	0.252342	0.666941	0.42364	0.354568	0.512391	0.5176	0.469401	0.620813	0.491115	0.539924	0.442735	0.581445	0.469544	0.265193	0.310639	0.264832
TCGA-06-0174-01A-01R-1849-01	High	0.221669	0.181925	0.600124	0.233527	0.0944956	0.448201	0.394256	0.534226	0.182284	0.316975	0.460907	0.192949	0.483543	0.524575	0.177137	0.582885	0.414813	0.412401	0.444636	0.633995	0.394441	0.0919274	0.425868	0.0543801
TCGA-06-0178-01A-01R-1849-01	Low	0.219323	0.204324	0.602876	0.353472	0.171362	0.406828	0.451077	0.542797	0.210774	0.319988	0.345559	0.175891	0.430463	0.641817	0.267869	0.599652	0.381673	0.409161	0.418302	0.639912	0.384145	0.0208978	0.40059	0.0234673
TCGA-06-0184-01A-01R-1849-01	Low	0.292697	0.166051	0.596831	0.387673	0.279451	0.448309	0.428473	0.611677	0.207644	0.417745	0.450766	0.29951	0.508547	0.667452	0.270561	0.587625	0.40052	0.445981	0.421686	0.617373	0.41797	0.11841	0.351814	0.0683757
TCGA-06-0187-01A-01R-1849-01	Low	0.321747	0.130809	0.595728	0.344842	0.299858	0.454842	0.41731	0.592284	0.213691	0.392808	0.511338	0.274865	0.496294	0.502191	0.194197	0.590388	0.426508	0.46736	0.395692	0.642751	0.414918	0.143179	0.406331	0.15725
TCGA-06-0190-01A-01R-1849-01	Low	0.350078	0.180171	0.609573	0.388683	0.261074	0.455491	0.450897	0.658596	0.198286	0.464643	0.459531	0.206378	0.507374	0.556995	0.336923	0.596916	0.426028	0.459617	0.442995	0.609371	0.493887	0.103971	0.397891	0.174167
TCGA-06-0190-02A-01R-2005-01	Low	0.35666	0.189559	0.599835	0.430965	0.520125	0.44468	0.476859	0.690548	0.379985	0.522817	0.390829	0.294983	0.52552	0.574195	0.367994	0.603684	0.457061	0.53846	0.41729	0.469947	0.478101	0.241715	0.452557	0.292729
TCGA-06-0210-01A-01R-1849-01	Low	0.259488	0.164554	0.602349	0.341258	0.210795	0.439449	0.444059	0.631928	0.187194	0.457447	0.416473	0.218934	0.508104	0.457283	0.247976	0.591579	0.400331	0.435699	0.395454	0.649935	0.415699	0.150063	0.388848	0.155176
TCGA-06-0210-02A-01R-2005-01	High	0.335176	0.221781	0.584761	0.38847	0.288401	0.429336	0.445986	0.638286	0.212539	0.388415	0.432554	0.256393	0.512586	0.431459	0.350808	0.602046	0.398951	0.446091	0.443482	0.643549	0.416701	0.20356	0.408649	0.22261
TCGA-06-0211-01A-01R-1849-01	High	0.312675	0.167185	0.610486	0.30767	0.441657	0.446277	0.487309	0.601454	0.196839	0.420427	0.420095	0.222167	0.500929	0.560577	0.281335	0.607505	0.436734	0.475432	0.434572	0.648165	0.423129	0.120888	0.413166	0.285378
TCGA-06-0211-01B-01R-1849-01	High	0.235761	0.189711	0.598666	0.299942	0.207791	0.407735	0.417835	0.518476	0.200232	0.301209	0.443961	0.202443	0.500028	0.548372	0.228716	0.598299	0.454106	0.40522	0.429922	0.639046	0.405818	0.0564285	0.404021	0.0656425
TCGA-06-0211-02A-02R-2005-01	High	0.311497	0.222373	0.612315	0.387962	0.432296	0.445069	0.46571	0.61035	0.202031	0.420073	0.422741	0.232028	0.491571	0.575939	0.319036	0.601366	0.425001	0.462625	0.447648	0.642608	0.466438	0.106382	0.403283	0.252297
TCGA-06-0219-01A-01R-1849-01	Low	0.276704	0.160577	0.582384	0.345984	0.145427	0.394377	0.402964	0.562715	0.210886	0.292942	0.420917	0.175177	0.453384	0.49239	0.258098	0.579949	0.387057	0.347345	0.421291	0.632909	0.387815	0.0113501	0.395134	-0.00801093
TCGA-06-0221-02A-11R-2005-01	High	0.169724	0.204669	0.580543	0.26023	0.121619	0.394349	0.372618	0.458536	0.196272	0.236062	0.432208	0.121691	0.492352	0.542434	0.235965	0.622965	0.484318	0.489339	0.462611	0.66895	0.393677	-0.0153714	0.422622	0.018378
TCGA-06-0238-01A-02R-1849-01	High	0.294899	0.227526	0.590884	0.330162	0.313556	0.450207	0.437816	0.575495	0.301903	0.303062	0.415928	0.165506	0.450183	0.530701	0.329275	0.589439	0.407356	0.391519	0.470306	0.613235	0.436055	0.0791585	0.393116	0.156213
TCGA-06-0644-01A-02R-1849-01	Low	0.367664	0.223015	0.574892	0.364003	0.397593	0.42203	0.501102	0.651634	0.283017	0.371167	0.445119	0.242989	0.510185	0.518873	0.389428	0.603023	0.422849	0.472317	0.415526	0.533673	0.465017	0.149225	0.433678	0.33071
TCGA-06-0645-01A-01R-1849-01	Low	0.369864	0.202079	0.604848	0.397393	0.350868	0.468545	0.497061	0.640824	0.244422	0.462339	0.451645	0.269802	0.50424	0.592338	0.280073	0.597171	0.395317	0.44048	0.447917	0.638446	0.46236	0.131018	0.37598	0.178644
TCGA-06-0646-01A-01R-1849-01	High	0.301938	0.141868	0.585066	0.296882	0.0699449	0.475308	0.382077	0.590816	0.246325	0.379603	0.48984	0.193119	0.479246	0.453654	0.177334	0.579145	0.445653	0.433153	0.445044	0.639419	0.423327	0.190213	0.410425	0.143537
TCGA-06-0649-01B-01R-1849-01	Low	0.246534	0.234396	0.575346	0.325949	0.185404	0.459427	0.432438	0.644149	0.219127	0.382848	0.442398	0.196664	0.45867	0.525046	0.331851	0.589448	0.391272	0.426757	0.43976	0.614673	0.402288	0.173886	0.352571	0.252486
TCGA-06-0686-01A-01R-1849-01	High	0.175695	0.19001	0.582657	0.262841	0.212998	0.429718	0.457017	0.541452	0.22846	0.303169	0.426313	0.170781	0.479416	0.516799	0.156365	0.572691	0.390199	0.418987	0.443337	0.60973	0.424135	0.0982147	0.420162	0.101786
TCGA-06-0743-01A-01R-1849-01	Low	0.291363	0.168712	0.594893	0.367962	0.200258	0.431363	0.398141	0.518801	0.181686	0.306905	0.477918	0.233606	0.482998	0.747279	0.26188	0.596579	0.402635	0.454204	0.415772	0.663578	0.401794	0.0521409	0.346865	0.103907
TCGA-06-0744-01A-01R-1849-01	High	0.121265	0.165278	0.595603	0.293553	0.125606	0.435049	0.385904	0.477404	0.176706	0.250779	0.469738	0.160108	0.478009	0.824231	0.22132	0.59491	0.426237	0.423934	0.428107	0.661213	0.385356	0.00607894	0.359721	0.022572
TCGA-06-0745-01A-01R-1849-01	Low	0.30206	0.16206	0.602632	0.341995	0.163061	0.474532	0.430611	0.548366	0.257255	0.361713	0.447871	0.201592	0.480641	0.634654	0.240103	0.583279	0.39147	0.420414	0.415602	0.619622	0.403644	0.0802087	0.406302	0.117714
TCGA-06-0747-01A-01R-1849-01	Low	0.329986	0.122335	0.597449	0.236602	0.0799905	0.426216	0.359637	0.52544	0.161646	0.273502	0.461587	0.136635	0.485895	0.770887	0.0957012	0.596528	0.433708	0.426024	0.415988	0.623946	0.367602	0.0233865	0.33821	0.152538
TCGA-06-0749-01A-01R-1849-01	Low	0.281152	0.189775	0.5892	0.372501	0.164931	0.427532	0.437392	0.570257	0.238851	0.307558	0.5058	0.232786	0.482741	0.618067	0.229696	0.556505	0.40002	0.412375	0.463465	0.63017	0.407963	0.165941	0.310529	0.117101
TCGA-06-0750-01A-01R-1849-01	Low	0.381232	0.172962	0.59495	0.368271	0.297826	0.439063	0.485223	0.636946	0.237605	0.431871	0.509119	0.239526	0.517092	0.620517	0.231322	0.569582	0.389496	0.452471	0.420701	0.631901	0.416099	0.115598	0.361531	0.148155
TCGA-06-0878-01A-01R-1849-01	Low	0.345399	0.184051	0.593433	0.273971	0.151891	0.455106	0.420672	0.659264	0.217579	0.378815	0.469056	0.219199	0.486399	0.541539	0.247871	0.616681	0.461327	0.404961	0.439715	0.653603	0.408762	0.0883308	0.405743	0.150276
TCGA-06-0882-01A-01R-1849-01	Low	0.294813	0.154081	0.590177	0.300676	0.155757	0.449656	0.450505	0.605398	0.210314	0.373114	0.46486	0.190094	0.503244	0.573253	0.230495	0.606234	0.447075	0.445567	0.449774	0.644128	0.432225	0.146369	0.326822	0.135196
TCGA-06-1804-01A-01R-1849-01	Low	0.250324	0.139135	0.552155	0.270785	0.0267638	0.410298	0.327894	0.489633	0.145693	0.359543	0.465513	0.14775	0.479438	0.617454	0.127758	0.589178	0.40896	0.439658	0.43362	0.628273	0.362592	0.0271453	0.324722	0.225767
TCGA-06-2557-01A-01R-1849-01	High	0.416229	0.270766	0.58907	0.40462	0.238968	0.456939	0.4384	0.565406	0.238742	0.34506	0.449028	0.25832	0.485495	0.513218	0.434059	0.618836	0.448976	0.48231	0.43711	0.665221	0.428276	0.177679	0.39905	0.260497
TCGA-06-2558-01A-01R-1849-01	High	0.149814	0.195234	0.591275	0.313855	0.110407	0.438684	0.403866	0.557058	0.237429	0.330926	0.408249	0.171703	0.485162	0.610386	0.220381	0.592897	0.405801	0.40563	0.460719	0.636876	0.414943	0.0561227	0.403413	0.0590924
TCGA-06-2559-01A-01R-1849-01	High	0.268006	0.166092	0.590194	0.264497	0.157091	0.441903	0.373037	0.571116	0.22425	0.280422	0.444142	0.15826	0.468133	0.604637	0.205099	0.621778	0.448365	0.45004	0.420366	0.674706	0.388592	0.0541859	0.446167	4.71231e-05
TCGA-06-2561-01A-02R-1849-01	Low	0.267853	0.161195	0.591648	0.32847	0.215601	0.436667	0.409316	0.598516	0.202954	0.332629	0.464888	0.163773	0.49757	0.529099	0.263425	0.603715	0.430239	0.428449	0.441312	0.654505	0.406104	0.153576	0.350308	0.133971
TCGA-06-2562-01A-01R-1849-01	Low	0.23167	0.157046	0.603899	0.271073	0.122267	0.422534	0.411286	0.598965	0.196254	0.35574	0.445244	0.184074	0.508015	0.505631	0.101341	0.610792	0.442322	0.428221	0.454372	0.634126	0.438728	0.111963	0.384629	0.0574431
TCGA-06-2563-01A-01R-1849-01	Low	0.362486	0.176508	0.587524	0.315423	0.165071	0.411447	0.389988	0.519394	0.19207	0.292288	0.463464	0.236221	0.494068	0.580698	0.262851	0.61783	0.431231	0.397681	0.429538	0.657985	0.40173	0.0447004	0.394734	0.0357193
TCGA-06-2564-01A-01R-1849-01	High	0.201111	0.177454	0.585687	0.296489	0.112076	0.441062	0.389664	0.582314	0.187584	0.34257	0.449385	0.170571	0.495768	0.52236	0.229544	0.625953	0.46913	0.471097	0.426705	0.662272	0.391604	0.0895382	0.389673	0.0538146
TCGA-06-2565-01A-01R-1849-01	High	0.293637	0.158183	0.578819	0.291428	0.182958	0.435424	0.407089	0.527279	0.175481	0.241211	0.428253	0.139357	0.500575	0.638801	0.274786	0.632019	0.480828	0.479678	0.422038	0.683574	0.412351	0.0372699	0.360851	0.0950474
TCGA-06-2567-01A-01R-1849-01	Low	0.346809	0.152119	0.585803	0.421984	0.23365	0.445502	0.428605	0.54824	0.211811	0.458574	0.478911	0.330403	0.500725	0.700061	0.257728	0.598585	0.431693	0.448526	0.470701	0.651212	0.398172	0.107976	0.390084	0.253758
TCGA-06-2569-01A-01R-1849-01	High	0.126898	0.0838821	0.595066	0.274309	0.0723799	0.418081	0.342384	0.463645	0.122621	0.174463	0.404094	0.111062	0.514845	0.359173	0.189913	0.604662	0.435291	0.474243	0.355344	0.482821	0.342745	0.0791727	0.460394	0.107017
TCGA-06-2570-01A-01R-1849-01	High	0.18184	0.192903	0.606221	0.279895	0.102292	0.44173	0.403337	0.544693	0.188505	0.359778	0.408085	0.206866	0.475296	0.549644	0.156044	0.624709	0.418362	0.43339	0.437638	0.657513	0.364051	0.0806317	0.370122	0.0441544
TCGA-06-5408-01A-01R-1849-01	High	0.293383	0.162033	0.594263	0.259262	0.187291	0.449803	0.397848	0.558907	0.19361	0.311807	0.460939	0.155853	0.505364	0.480562	0.178407	0.596687	0.399028	0.399457	0.451215	0.658728	0.396529	0.0781852	0.398392	0.101126
TCGA-06-5410-01A-01R-1849-01	Low	0.341349	0.210547	0.594313	0.430156	0.529764	0.459229	0.55012	0.709882	0.248606	0.558776	0.462428	0.373046	0.511683	0.636963	0.313225	0.594409	0.400032	0.445212	0.45561	0.583584	0.445645	0.19036	0.346656	0.179869
TCGA-06-5411-01A-01R-1849-01	Low	0.217728	0.181117	0.588686	0.286965	0.216073	0.420974	0.451872	0.546696	0.226845	0.312822	0.475916	0.198344	0.463673	0.535979	0.231175	0.5717	0.418154	0.40797	0.445191	0.634198	0.423336	0.033406	0.384558	0.0489609
TCGA-06-5412-01A-01R-1849-01	Low	0.356046	0.210268	0.606638	0.416572	0.242179	0.466143	0.470199	0.641875	0.231688	0.432058	0.415249	0.338804	0.482803	0.697705	0.323317	0.604154	0.386684	0.388991	0.474652	0.622387	0.447659	0.100805	0.378789	0.128363
TCGA-06-5413-01A-01R-1849-01	High	0.291751	0.256529	0.596339	0.350749	0.284928	0.438756	0.462733	0.621767	0.254672	0.397208	0.417151	0.213376	0.466952	0.584892	0.335358	0.608646	0.414357	0.43289	0.432027	0.644838	0.414357	0.0888224	0.428423	0.140615
TCGA-06-5414-01A-01R-1849-01	Low	0.351014	0.168473	0.601104	0.341939	0.259669	0.454059	0.43626	0.582099	0.175491	0.391697	0.412844	0.250272	0.489556	0.498845	0.233982	0.607221	0.445358	0.443555	0.415238	0.665621	0.422077	0.105904	0.391225	0.0813345
TCGA-06-5416-01A-01R-1849-01	High	0.21008	0.133205	0.574645	0.251614	0.108416	0.38587	0.402902	0.494351	0.209027	0.160292	0.391067	0.117047	0.477746	0.381839	0.212017	0.580867	0.381582	0.362487	0.404099	0.619145	0.388899	0.133436	0.416594	0.0376985
TCGA-06-5417-01A-01R-1849-01	High	0.181262	0.138915	0.613366	0.194609	0.134322	0.399659	0.381795	0.500373	0.192368	0.237401	0.316112	0.0740979	0.445474	0.446445	0.114608	0.623829	0.405239	0.393945	0.424912	0.692543	0.366664	0.0336916	0.41429	0.0449555
TCGA-06-5418-01A-01R-1849-01	Low	0.2147	0.136215	0.596017	0.290208	0.174354	0.450671	0.428437	0.584304	0.173864	0.381771	0.450422	0.131789	0.468314	0.490128	0.175216	0.592938	0.380763	0.419454	0.399475	0.639069	0.390621	0.0828075	0.376124	0.0407144
TCGA-06-5856-01A-01R-1849-01	High	0.245941	0.192538	0.582698	0.308238	0.182221	0.437307	0.429607	0.570041	0.192979	0.308675	0.453683	0.247773	0.482606	0.635126	0.239888	0.595048	0.409294	0.43898	0.439451	0.639035	0.451465	0.0614153	0.415518	0.111305
TCGA-06-5858-01A-01R-1849-01	Low	0.343312	0.14685	0.580459	0.217819	0.12502	0.424106	0.37976	0.564489	0.195921	0.315819	0.396567	0.168507	0.499398	0.417747	0.155559	0.608745	0.386244	0.412297	0.400321	0.667759	0.409903	0.0628251	0.40225	0.196503
TCGA-06-5859-01A-01R-1849-01	Low	0.316007	0.17906	0.600843	0.387308	0.214217	0.443432	0.38093	0.513978	0.168902	0.30882	0.407541	0.143205	0.481098	0.434004	0.333157	0.600986	0.408616	0.404386	0.434137	0.619618	0.407968	0.119777	0.418053	0.170209
TCGA-08-0386-01A-01R-1849-01	High	0.233869	0.177364	0.567421	0.233313	0.150604	0.448966	0.384808	0.481144	0.252169	0.29761	0.494933	0.141237	0.490946	0.56053	0.0738302	0.601745	0.431862	0.437594	0.427798	0.652097	0.383994	0.110259	0.391872	0.155129
TCGA-12-0616-01A-01R-1849-01	High	0.356444	0.222184	0.615746	0.368075	0.184115	0.443156	0.402692	0.549252	0.17046	0.255357	0.441115	0.15478	0.482307	0.521606	0.34956	0.603211	0.388538	0.40724	0.439226	0.643956	0.397	0.0637294	0.429676	0.156355
TCGA-12-0618-01A-01R-1849-01	High	0.132848	0.153993	0.596425	0.218433	0.123807	0.429266	0.370625	0.495996	0.207523	0.239924	0.356693	0.115911	0.458182	0.705151	0.121797	0.564476	0.404936	0.454686	0.443523	0.633009	0.414686	0.0417933	0.401686	-0.026389
TCGA-12-0619-01A-01R-1849-01	High	0.292809	0.195636	0.587769	0.342316	0.249401	0.447371	0.384803	0.608276	0.175184	0.429888	0.44236	0.236146	0.500725	0.466331	0.221375	0.600905	0.43544	0.444448	0.416644	0.629635	0.426069	0.24551	0.432315	0.21196
TCGA-12-0821-01A-01R-1849-01	High	0.192158	0.129079	0.589117	0.277354	0.0942298	0.427408	0.404894	0.538667	0.225252	0.255237	0.39933	0.16692	0.497016	0.455728	0.193919	0.598846	0.431317	0.407925	0.452719	0.6841	0.382896	0.0493177	0.403748	0.141935
TCGA-12-1597-01B-01R-1849-01	High	0.168427	0.187032	0.596142	0.318288	0.0986355	0.42781	0.373974	0.503265	0.198844	0.271514	0.452534	0.217134	0.474294	0.393761	0.183836	0.562777	0.353777	0.382916	0.448494	0.631524	0.416048	0.0741475	0.393497	0.0588568
TCGA-12-3650-01A-01R-1849-01	High	0.308527	0.167386	0.599163	0.306662	0.153637	0.409621	0.402661	0.549015	0.185917	0.283438	0.442094	0.187617	0.498188	0.506479	0.250244	0.591955	0.395915	0.357213	0.44299	0.618672	0.41417	0.0654691	0.421003	0.090335
TCGA-12-3652-01A-01R-1849-01	Low	0.283459	0.189792	0.587553	0.345214	0.272006	0.421132	0.380677	0.504089	0.154025	0.191147	0.449161	0.143991	0.487729	0.379153	0.274606	0.590935	0.39582	0.377938	0.434505	0.632293	0.413355	0.0547174	0.393274	0.101833
TCGA-12-3653-01A-01R-1849-01	Low	0.429248	0.188396	0.592306	0.354717	0.178085	0.453886	0.364014	0.507951	0.182434	0.317045	0.483503	0.132682	0.511273	0.443947	0.290175	0.619207	0.407242	0.407755	0.429254	0.662843	0.362653	0.156598	0.404169	0.214316
TCGA-12-5295-01A-01R-1849-01	Low	0.39403	0.202525	0.599655	0.410337	0.170891	0.412767	0.447765	0.571928	0.190683	0.293047	0.42161	0.22519	0.50225	0.417888	0.372302	0.589654	0.365829	0.354463	0.405206	0.641003	0.389327	0.0589378	0.435898	0.103954
TCGA-12-5299-01A-02R-1849-01	Low	0.41037	0.158953	0.586725	0.298642	0.200467	0.44461	0.419654	0.587207	0.190736	0.336995	0.495252	0.207204	0.501644	0.435088	0.160438	0.586765	0.3769	0.37064	0.43034	0.625936	0.405998	0.105671	0.399607	0.0578672
TCGA-14-0736-02A-01R-2005-01	Low	0.339046	0.339633	0.579787	0.422205	0.220269	0.433096	0.47964	0.608511	0.256963	0.341216	0.457968	0.221974	0.467639	0.476038	0.407947	0.582882	0.386327	0.362651	0.476581	0.652641	0.419984	0.119483	0.336466	0.176759
TCGA-14-0781-01B-01R-1849-01	Low	0.236621	0.182739	0.588834	0.294617	0.251983	0.469084	0.445246	0.638159	0.218691	0.410307	0.381184	0.199041	0.496733	0.636257	0.218235	0.586126	0.411925	0.478366	0.416995	0.61858	0.423822	0.131406	0.380852	0.142453
TCGA-14-0787-01A-01R-1849-01	Low	0.263068	0.162384	0.586747	0.300236	0.234592	0.418907	0.419546	0.568494	0.211241	0.281741	0.451284	0.196588	0.51	0.595542	0.226654	0.584469	0.417573	0.437996	0.432523	0.648139	0.394556	0.122312	0.414028	0.161208
TCGA-14-0789-01A-01R-1849-01	Low	0.353488	0.133102	0.598833	0.372556	0.325742	0.464891	0.489262	0.668632	0.224475	0.410212	0.443757	0.255709	0.522779	0.595448	0.298343	0.60625	0.440274	0.448133	0.458384	0.596509	0.440252	0.199222	0.373896	0.261581
TCGA-14-0790-01B-01R-1849-01	High	0.264256	0.145193	0.57932	0.299306	0.0878376	0.41951	0.354386	0.497779	0.158171	0.233232	0.465485	0.131182	0.481286	0.531313	0.204049	0.596909	0.382443	0.375392	0.430657	0.654691	0.397166	0.051374	0.377378	0.0170115
TCGA-14-0817-01A-01R-1849-01	Low	0.389711	0.184451	0.599781	0.39736	0.164349	0.430349	0.445563	0.581187	0.217033	0.347679	0.469561	0.244706	0.477846	0.566467	0.346227	0.594804	0.360527	0.346538	0.423178	0.636815	0.403097	0.0879609	0.382405	0.0642288
TCGA-14-0871-01A-01R-1849-01	High	0.174187	0.106917	0.567362	0.27698	0.14197	0.379682	0.373093	0.512735	0.153479	0.24696	0.465363	0.20274	0.516029	0.361199	0.180429	0.626321	0.426974	0.497849	0.40313	0.504634	0.328311	0.0516264	0.448761	0.0529193
TCGA-14-1034-01A-01R-1849-01	Low	0.284173	0.192903	0.581617	0.371117	0.213408	0.465771	0.440583	0.610901	0.222007	0.371625	0.398005	0.250165	0.522751	0.43702	0.251517	0.598544	0.384675	0.410067	0.461828	0.650232	0.408848	0.174557	0.425697	0.161114
TCGA-14-1034-02B-01R-2005-01	Low	0.216253	0.131746	0.589015	0.276408	0.0930102	0.402597	0.339635	0.517824	0.138497	0.21914	0.412145	0.141069	0.49951	0.69059	0.12367	0.612536	0.4318	0.392375	0.401697	0.658492	0.379746	0.0440819	0.415416	0.0477357
TCGA-14-1402-02A-01R-2005-01	Low	0.2695	0.194313	0.602205	0.387001	0.176157	0.399942	0.390973	0.599062	0.212488	0.308377	0.413642	0.187629	0.471167	0.494463	0.305758	0.616321	0.3757	0.331818	0.414204	0.649537	0.390739	0.00594162	0.386398	-0.0455209
TCGA-14-1823-01A-01R-1849-01	Low	0.323935	0.175734	0.582016	0.359748	0.194205	0.447727	0.420713	0.620543	0.251009	0.348182	0.406361	0.173612	0.475273	0.468734	0.281822	0.612419	0.391874	0.385856	0.41785	0.605172	0.363209	0.161979	0.390364	0.0810518
TCGA-14-1825-01A-01R-1850-01	High	0.197512	0.204478	0.587088	0.250008	0.0975671	0.428867	0.360519	0.521884	0.193266	0.246577	0.367717	0.163225	0.47529	0.502427	0.13602	0.58209	0.411431	0.432617	0.429398	0.618388	0.388547	0.102821	0.408316	0.132133
TCGA-14-1829-01A-01R-1850-01	Low	0.295593	0.222792	0.576137	0.362509	0.207984	0.425941	0.424545	0.621826	0.210015	0.323141	0.333929	0.130387	0.448618	0.56086	0.325139	0.602466	0.396133	0.342691	0.4021	0.632496	0.402486	0.0529796	0.401385	0.0612129
TCGA-14-2554-01A-01R-1850-01	Low	0.272654	0.216595	0.589287	0.364374	0.138137	0.447051	0.433935	0.598871	0.193497	0.305311	0.433267	0.18065	0.492797	0.557231	0.284431	0.59871	0.388734	0.351191	0.454198	0.627975	0.414763	0.0775383	0.369239	0.0647472
TCGA-15-0742-01A-01R-1850-01	High	0.243163	0.161266	0.587585	0.259847	0.158813	0.437833	0.341395	0.49741	0.152119	0.307633	0.48813	0.19209	0.512219	0.585364	0.140711	0.56269	0.418327	0.413563	0.410419	0.638427	0.389684	0.0519634	0.407016	0.225955
TCGA-15-1444-01A-02R-1850-01	High	0.313261	0.157105	0.594657	0.326636	0.199107	0.439821	0.371571	0.538305	0.17398	0.345478	0.349777	0.13254	0.476308	0.59361	0.204794	0.595901	0.443305	0.454894	0.459299	0.675302	0.41842	0.0993995	0.372647	0.109656
TCGA-16-0846-01A-01R-1850-01	Low	0.440098	0.181288	0.6132	0.420837	0.153944	0.453178	0.390164	0.543415	0.231419	0.293458	0.476779	0.215483	0.504603	0.534141	0.35392	0.578019	0.416777	0.438401	0.480566	0.664953	0.437527	0.145554	0.380788	0.191603
TCGA-16-1045-01B-01R-1850-01	Low	0.355975	0.18499	0.592245	0.360774	0.370268	0.481629	0.478661	0.666041	0.219198	0.421808	0.495621	0.274097	0.508603	0.513124	0.32662	0.613049	0.419789	0.456621	0.453659	0.641488	0.406413	0.185594	0.349802	0.156732
TCGA-19-0957-02A-11R-2005-01	High	0.262034	0.18711	0.580937	0.343072	0.16346	0.437734	0.432314	0.6207	0.233881	0.309195	0.397076	0.265046	0.50145	0.475802	0.252372	0.614564	0.402767	0.42803	0.462358	0.644917	0.417082	0.146789	0.386233	0.116111
TCGA-19-1389-02A-21R-2005-01	Low	0.383345	0.114465	0.586703	0.329182	0.355687	0.425242	0.46576	0.6992	0.154505	0.47907	0.40678	0.24706	0.519084	0.480609	0.204722	0.58633	0.42144	0.480633	0.445492	0.543509	0.45076	0.14744	0.396883	-0.0116394
TCGA-19-1390-01A-01R-1850-01	High	0.191154	0.129893	0.590434	0.21525	0.132485	0.408906	0.339441	0.475588	0.0983622	0.267121	0.413878	0.180835	0.511815	0.544225	0.0544588	0.609925	0.403824	0.386903	0.390696	0.672347	0.395244	0.0250819	0.392106	0.144951
TCGA-19-1787-01B-01R-1850-01	Low	0.3658	0.173625	0.583414	0.325171	0.0997452	0.405233	0.36894	0.570062	0.18479	0.292004	0.46534	0.222416	0.515936	0.623628	0.291674	0.611907	0.422003	0.412338	0.39622	0.568875	0.378263	0.0753587	0.424972	0.251072
TCGA-19-2619-01A-01R-1850-01	High	0.230362	0.165327	0.614291	0.29978	0.21396	0.455022	0.356644	0.527316	0.199251	0.322834	0.467345	0.201068	0.487925	0.661515	0.17695	0.586896	0.3989	0.422786	0.429029	0.620507	0.400704	0.0814442	0.400724	0.0749258
TCGA-19-2620-01A-01R-1850-01	Low	0.160261	0.121047	0.591901	0.261931	0.170367	0.457447	0.391884	0.567623	0.205499	0.320729	0.451636	0.217903	0.499109	0.681683	0.140934	0.577115	0.428935	0.416567	0.446856	0.646305	0.407552	0.0661623	0.328446	0.151642
TCGA-19-2624-01A-01R-1850-01	High	0.157996	0.133178	0.592227	0.218579	0.0426232	0.419842	0.311808	0.46695	0.175929	0.180598	0.452315	0.101403	0.47616	0.717073	0.137615	0.59194	0.445975	0.414206	0.418288	0.653596	0.398518	0.0383996	0.428775	0.0697422
TCGA-19-2625-01A-01R-1850-01	Low	0.182376	0.0911611	0.579047	0.287086	0.0812728	0.461694	0.360411	0.556831	0.136699	0.297333	0.473466	0.130534	0.523795	0.70058	0.0674699	0.571504	0.344123	0.361375	0.419963	0.66534	0.363504	0.0544974	0.39153	0.168748
TCGA-19-2629-01A-01R-1850-01	High	0.385886	0.171938	0.59436	0.400462	0.13221	0.410989	0.395911	0.516696	0.188932	0.292317	0.38326	0.212995	0.487513	0.46011	0.230091	0.589901	0.431617	0.431316	0.453157	0.619426	0.369896	0.109562	0.392553	0.21097
TCGA-19-4065-01A-01R-2005-01	Low	0.243809	0.157667	0.598602	0.341747	0.166532	0.421219	0.450973	0.634829	0.21052	0.348984	0.382973	0.187572	0.469714	0.470242	0.286621	0.627604	0.44448	0.4172	0.408436	0.637786	0.433102	0.102303	0.415439	0.0825126
TCGA-19-4065-02A-11R-2005-01	Low	0.268141	0.165673	0.59854	0.408564	0.179128	0.422756	0.448137	0.630643	0.217765	0.316513	0.4948	0.239946	0.523795	0.520758	0.252894	0.610492	0.443868	0.45476	0.470364	0.611228	0.431651	0.073416	0.440454	0.0794025
TCGA-19-5960-01A-11R-1850-01	High	0.146853	0.168994	0.580772	0.25388	0.126742	0.395981	0.313102	0.482772	0.144587	0.145488	0.422776	0.10787	0.479849	0.603459	0.21664	0.594229	0.478439	0.41695	0.449472	0.660602	0.402982	0.0136571	0.439502	0.197493
TCGA-26-1442-01A-01R-1850-01	Low	0.122426	0.12881	0.594743	0.250627	0.127483	0.388672	0.371999	0.475145	0.232461	0.198605	0.44697	0.136416	0.481628	0.707554	0.127186	0.601226	0.463086	0.451967	0.452206	0.675801	0.377702	0.0424092	0.285887	0.0713915
TCGA-26-5132-01A-01R-1850-01	Low	0.2849	0.143392	0.60526	0.333685	0.145831	0.431825	0.406341	0.532302	0.180773	0.2551	0.422381	0.230626	0.503009	0.698836	0.238851	0.604542	0.404572	0.444499	0.432398	0.636836	0.384195	0.0265827	0.402567	0.276471
TCGA-26-5133-01A-01R-1850-01	High	0.207918	0.200549	0.613232	0.273457	0.163631	0.404988	0.342721	0.471167	0.163758	0.200313	0.372837	0.168273	0.459331	0.573112	0.220394	0.585591	0.427736	0.410314	0.403219	0.643773	0.401565	0.0759265	0.375197	0.0569719
TCGA-26-5134-01A-01R-1850-01	High	0.212503	0.111154	0.574784	0.242228	0.00896725	0.412576	0.333824	0.532175	0.159117	0.20138	0.445378	0.170542	0.471233	0.435041	0.172866	0.600988	0.440014	0.429224	0.424252	0.638841	0.391282	0.069511	0.397627	-0.0308185
TCGA-26-5135-01A-01R-1850-01	High	0.245126	0.171257	0.596484	0.301297	0.0952906	0.44193	0.399314	0.546608	0.213807	0.326827	0.488919	0.208741	0.508519	0.615852	0.183431	0.566963	0.369653	0.419319	0.434645	0.624482	0.395753	0.180236	0.390835	0.12973
TCGA-26-5136-01B-01R-1850-01	Low	0.323805	0.192384	0.562105	0.358829	0.110379	0.428245	0.411228	0.569138	0.181197	0.280957	0.472523	0.206153	0.471058	0.635078	0.303811	0.629979	0.394393	0.379382	0.41707	0.628813	0.395556	0.168991	0.392918	0.246313
TCGA-26-5139-01A-01R-1850-01	Low	0.28346	0.171968	0.587434	0.304418	0.138112	0.460366	0.402438	0.5847	0.217954	0.279802	0.484412	0.25179	0.498437	0.508694	0.20601	0.608118	0.399232	0.38218	0.428714	0.640026	0.396869	0.088007	0.373254	0.121436
TCGA-27-1830-01A-01R-1850-01	Low	0.253218	0.183833	0.611511	0.33413	0.0955889	0.457923	0.401989	0.602322	0.201726	0.391475	0.390893	0.19122	0.479354	0.614062	0.270268	0.581707	0.432534	0.484992	0.465934	0.630409	0.434918	0.0858125	0.386537	0.0585269
TCGA-27-1831-01A-01R-1850-01	Low	0.349531	0.223607	0.575047	0.384434	0.145013	0.408895	0.379915	0.582462	0.192789	0.287084	0.366313	0.161878	0.459171	0.527449	0.316483	0.613043	0.406199	0.388765	0.435681	0.626736	0.410551	0.0511685	0.422088	-0.111493
TCGA-27-1832-01A-01R-1850-01	Low	0.343126	0.157336	0.577005	0.412559	0.126648	0.422103	0.40434	0.600202	0.169479	0.360541	0.408566	0.176736	0.501353	0.543754	0.307392	0.590393	0.352439	0.416369	0.407268	0.536192	0.404634	0.159624	0.403841	0.184487
TCGA-27-1834-01A-01R-1850-01	Low	0.396224	0.191698	0.565774	0.342328	0.129233	0.458009	0.387324	0.537708	0.214418	0.282808	0.484094	0.149656	0.482304	0.638754	0.296109	0.59157	0.445187	0.461619	0.459776	0.63998	0.404264	0.235379	0.346623	0.167193
TCGA-27-1835-01A-01R-1850-01	Low	0.231806	0.182176	0.587122	0.300971	0.121544	0.412842	0.317053	0.456088	0.154229	0.210429	0.383322	0.17928	0.496368	0.75807	0.182677	0.60246	0.384986	0.406039	0.398843	0.677096	0.36692	0.0237182	0.390355	0.165308
TCGA-27-1837-01A-01R-1850-01	High	0.468251	0.220109	0.561397	0.2876	0.142864	0.433566	0.371103	0.518929	0.201796	0.300234	0.45326	0.170673	0.493789	0.516941	0.165019	0.589531	0.420071	0.42677	0.455111	0.64805	0.411389	0.169468	0.396716	0.120117
TCGA-27-2519-01A-01R-1850-01	Low	0.382564	0.220536	0.581498	0.378389	0.304961	0.469483	0.435107	0.606098	0.197365	0.33069	0.449537	0.222368	0.481658	0.504123	0.294731	0.59623	0.398393	0.426	0.442923	0.64952	0.446282	0.127108	0.393008	0.199142
TCGA-27-2521-01A-01R-1850-01	High	0.0825765	0.125123	0.593211	0.220953	0.141055	0.406976	0.39013	0.490295	0.202221	0.233932	0.383838	0.122574	0.461686	0.462702	0.160762	0.599137	0.398802	0.451171	0.42124	0.648361	0.352312	0.100036	0.390289	0.0993827
TCGA-27-2523-01A-01R-1850-01	High	0.243955	0.189602	0.588499	0.262035	0.141947	0.404676	0.36491	0.494355	0.199027	0.252542	0.447292	0.226919	0.490821	0.475284	0.21881	0.602356	0.422976	0.401802	0.44625	0.650379	0.408931	0.107269	0.421958	0.159889
TCGA-27-2524-01A-01R-1850-01	Low	0.341964	0.151634	0.584237	0.329949	0.196841	0.421011	0.453861	0.607337	0.198793	0.328724	0.47142	0.213132	0.498248	0.565242	0.227744	0.59393	0.368135	0.393955	0.456105	0.609514	0.451197	0.114032	0.402266	0.0167758
TCGA-27-2526-01A-01R-1850-01	Low	0.411568	0.208909	0.601659	0.466598	0.293143	0.412452	0.410369	0.560915	0.209835	0.273436	0.428809	0.207631	0.481586	0.499694	0.411651	0.603861	0.346317	0.404275	0.44717	0.65649	0.408288	0.0965673	0.406792	0.23816
TCGA-27-2528-01A-01R-1850-01	Low	0.233905	0.192645	0.585035	0.292248	0.221186	0.435185	0.385805	0.559164	0.201453	0.246962	0.439094	0.168501	0.527068	0.538712	0.176363	0.606656	0.424982	0.430535	0.409383	0.663904	0.426317	0.0845156	0.417855	0.137741
TCGA-28-1747-01C-01R-1850-01	Low	0.426252	0.195085	0.582676	0.366973	0.159534	0.421933	0.417856	0.528614	0.22072	0.302621	0.491639	0.166023	0.501277	0.509778	0.325555	0.593705	0.431649	0.440119	0.475714	0.64486	0.408976	0.164263	0.395791	0.1638
TCGA-28-1753-01A-01R-1850-01	High	0.32284	0.209486	0.607741	0.357528	0.248013	0.426779	0.54824	0.653379	0.273093	0.336297	0.433988	0.256812	0.506154	0.602375	0.315962	0.607279	0.445745	0.472272	0.445921	0.651941	0.449705	0.0990896	0.43469	0.146082
TCGA-28-2499-01A-01R-1850-01	Low	0.384003	0.139442	0.580447	0.269026	0.177143	0.435	0.390231	0.541549	0.165893	0.293182	0.466997	0.146046	0.511372	0.492342	0.20234	0.572406	0.405119	0.400991	0.431622	0.625049	0.359959	0.158135	0.308921	0.12662
TCGA-28-2509-01A-01R-1850-01	Low	0.212961	0.129168	0.588849	0.318053	0.110458	0.451755	0.362331	0.553554	0.233841	0.296401	0.450866	0.235843	0.517033	0.493191	0.188406	0.577167	0.37015	0.376279	0.428877	0.641388	0.397411	0.16885	0.416238	0.122379
TCGA-28-2510-01A-01R-1850-01	Low	0.197515	0.162934	0.579062	0.312715	0.256663	0.430633	0.419423	0.556968	0.240025	0.331762	0.526464	0.203815	0.500246	0.535743	0.21466	0.582062	0.399102	0.439516	0.46305	0.633004	0.412046	0.0840783	0.383095	0.163329
TCGA-28-2513-01A-01R-1850-01	Low	0.524021	0.219267	0.601982	0.371432	0.322331	0.465662	0.481369	0.656672	0.223345	0.41414	0.396258	0.262086	0.502291	0.557467	0.301496	0.591911	0.375959	0.422759	0.451042	0.630597	0.425268	0.167747	0.365358	0.251543
TCGA-28-2514-01A-02R-1850-01	Low	0.318341	0.194471	0.602601	0.32803	0.179225	0.436889	0.393775	0.524083	0.217563	0.326872	0.492149	0.23813	0.516757	0.578201	0.123077	0.594294	0.445352	0.43216	0.466635	0.667671	0.420443	0.0770601	0.378796	0.0828425
TCGA-28-5204-01A-01R-1850-01	Low	0.406162	0.195903	0.586981	0.362479	0.170941	0.4276	0.378952	0.503417	0.183947	0.282628	0.439615	0.230481	0.487977	0.513171	0.275227	0.597545	0.432579	0.427106	0.411977	0.640296	0.397971	0.0986785	0.442078	0.152302
TCGA-28-5207-01A-01R-1850-01	High	0.265827	0.190583	0.590945	0.353043	0.210902	0.419303	0.434612	0.569976	0.246545	0.256889	0.480544	0.186281	0.497535	0.614486	0.250554	0.590581	0.458785	0.428136	0.461259	0.657218	0.418889	0.134768	0.372218	0.13284
TCGA-28-5208-01A-01R-1850-01	Low	0.304622	0.235866	0.59003	0.282481	0.191225	0.407335	0.472591	0.588628	0.206798	0.320672	0.408554	0.225886	0.502197	0.46322	0.237477	0.617149	0.436368	0.392671	0.467529	0.637299	0.40981	0.0750556	0.411339	0.158098
TCGA-28-5209-01A-01R-1850-01	High	0.330893	0.119214	0.589743	0.266867	0.111004	0.438612	0.389983	0.530439	0.200829	0.274413	0.437991	0.238924	0.507348	0.438716	0.154782	0.604879	0.405356	0.427212	0.422384	0.634872	0.392455	0.103537	0.417352	0.0885444
TCGA-28-5213-01A-01R-1850-01	Low	0.317079	0.205856	0.603623	0.368286	0.228917	0.464292	0.470793	0.654846	0.219364	0.490902	0.418389	0.153666	0.459234	0.584421	0.33032	0.593026	0.394077	0.389693	0.406316	0.638227	0.400197	0.0958236	0.357336	0.112954
TCGA-28-5215-01A-01R-1850-01	High	0.297913	0.198637	0.576037	0.341498	0.13624	0.455518	0.411073	0.602179	0.214495	0.332659	0.428435	0.20447	0.486968	0.468027	0.273168	0.577246	0.389121	0.42884	0.460632	0.630675	0.439619	0.113944	0.43008	0.153951
TCGA-28-5216-01A-01R-1850-01	High	0.228176	0.154168	0.59058	0.299308	0.146441	0.43188	0.432461	0.600677	0.191288	0.302763	0.407246	0.134638	0.479221	0.464398	0.170876	0.580856	0.413535	0.408442	0.438062	0.639072	0.397903	0.131977	0.389642	0.0974978
TCGA-28-5218-01A-01R-1850-01	High	0.332572	0.232462	0.621524	0.495173	0.410237	0.402441	0.524683	0.604928	0.216445	0.376724	0.434372	0.320975	0.555778	0.596767	0.490754	0.605871	0.472426	0.547482	0.439976	0.431978	0.439045	0.251887	0.433514	0.32826
TCGA-28-5220-01A-01R-1850-01	Low	0.345912	0.144311	0.553057	0.319689	0.147242	0.431583	0.36897	0.511737	0.202856	0.25686	0.402271	0.136428	0.452669	0.454738	0.25191	0.576445	0.401564	0.388681	0.42208	0.636795	0.344914	0.198172	0.386605	0.13727
TCGA-32-1970-01A-01R-1850-01	Low	0.29455	0.173273	0.591966	0.281938	0.147137	0.441494	0.356739	0.515196	0.211746	0.296135	0.479233	0.28495	0.497098	0.602092	0.199402	0.591859	0.434637	0.426281	0.477314	0.654128	0.416699	0.0815103	0.401734	0.188917
TCGA-32-1980-01A-01R-1850-01	Low	0.333113	0.211724	0.580988	0.441974	0.223069	0.454623	0.474809	0.609333	0.235274	0.359057	0.514199	0.319542	0.500518	0.586165	0.320234	0.577523	0.428154	0.422164	0.47149	0.625431	0.441584	0.120454	0.358216	0.0932567
TCGA-32-1982-01A-01R-1850-01	Low	0.359732	0.233592	0.621902	0.469263	0.190422	0.43377	0.429403	0.572164	0.218797	0.391551	0.47948	0.284821	0.504663	0.732482	0.400076	0.604362	0.408224	0.384339	0.453609	0.666642	0.410075	0.0970748	0.351159	0.15249
TCGA-32-2615-01A-01R-1850-01	Low	0.312664	0.104891	0.598552	0.342295	0.185068	0.45978	0.430778	0.577921	0.142707	0.397892	0.489012	0.21125	0.52433	0.672259	0.270246	0.562797	0.425342	0.420949	0.415258	0.653234	0.416984	0.077324	0.3711	0.208426
TCGA-32-2616-01A-01R-1850-01	Low	0.283025	0.165344	0.576849	0.308092	0.091386	0.42569	0.37934	0.549091	0.162919	0.333496	0.464808	0.138089	0.50699	0.416144	0.276196	0.602981	0.372401	0.404431	0.400521	0.650717	0.410565	0.0732034	0.414434	0.186325
TCGA-32-2632-01A-01R-1850-01	Low	0.382214	0.203709	0.591724	0.39678	0.289657	0.450611	0.428988	0.576862	0.203223	0.360208	0.4791	0.216459	0.492032	0.569106	0.401365	0.600339	0.395353	0.388056	0.43628	0.642384	0.401504	0.211023	0.43618	0.356392
TCGA-32-2634-01A-01R-1850-01	High	0.17258	0.158239	0.584285	0.212995	0.135437	0.40926	0.390221	0.517095	0.195695	0.233952	0.441813	0.167007	0.512074	0.68173	0.118027	0.594685	0.427326	0.412279	0.467276	0.627667	0.432903	0.0507057	0.415101	-0.0376514
TCGA-32-2638-01A-01R-1850-01	Low	0.383155	0.18431	0.59042	0.353597	0.171027	0.445001	0.44499	0.589342	0.185066	0.351456	0.467963	0.225687	0.499629	0.5643	0.248214	0.605841	0.441672	0.447344	0.431726	0.659101	0.444086	0.0833613	0.374043	0.0675274
TCGA-32-4213-01A-01R-1850-01	Low	0.418599	0.19794	0.602976	0.387227	0.336213	0.431966	0.441052	0.625494	0.214536	0.381977	0.405357	0.199505	0.500879	0.542057	0.348047	0.584968	0.384393	0.4439	0.448984	0.623674	0.411545	0.135034	0.419346	0.248622
TCGA-32-5222-01A-01R-1850-01	Low	0.346152	0.137921	0.587244	0.359493	0.148328	0.428366	0.411911	0.617026	0.222205	0.374021	0.415595	0.169107	0.459999	0.584562	0.273899	0.599757	0.423279	0.373138	0.415831	0.648896	0.419015	0.0573696	0.382081	-0.0747373
TCGA-41-2571-01A-01R-1850-01	High	0.144566	0.119992	0.601801	0.259644	0.0276749	0.397683	0.363113	0.481489	0.204458	0.261844	0.420541	0.211424	0.484359	0.772537	0.101403	0.535046	0.36924	0.389312	0.427702	0.62805	0.39978	0.083172	0.361265	0.146647
TCGA-41-2572-01A-01R-1850-01	Low	0.390084	0.123776	0.604711	0.372733	0.177713	0.435326	0.397693	0.547013	0.191394	0.287737	0.473126	0.198064	0.490869	0.577777	0.227639	0.584547	0.419166	0.446596	0.421348	0.654939	0.374896	0.0864208	0.369032	0.0867537
TCGA-41-3915-01A-01R-1850-01	Low	0.250279	0.188934	0.602726	0.323366	0.176043	0.479911	0.445938	0.62426	0.240221	0.449623	0.4003	0.246373	0.487085	0.602328	0.318828	0.605368	0.400581	0.460832	0.440226	0.621772	0.406525	0.110908	0.398441	0.148061
TCGA-41-4097-01A-01R-1850-01	Low	0.281173	0.186146	0.595755	0.37715	0.221005	0.473804	0.474955	0.59843	0.214575	0.35909	0.502986	0.256085	0.512817	0.614062	0.312513	0.593566	0.415226	0.447892	0.446308	0.642133	0.42909	0.161777	0.369255	0.137788
TCGA-41-5651-01A-01R-1850-01	High	0.115991	0.169033	0.598875	0.306488	0.146902	0.42058	0.347552	0.482444	0.193657	0.255654	0.423915	0.143303	0.481904	0.625041	0.210892	0.586922	0.398632	0.390059	0.439577	0.647987	0.40501	0.114876	0.426889	0.0205928
TCGA-76-4925-01A-01R-1850-01	High	0.161873	0.134722	0.589402	0.241008	0.102397	0.433521	0.318523	0.518506	0.15382	0.267764	0.391356	0.141186	0.480699	0.425333	0.126953	0.616362	0.406805	0.425422	0.384416	0.661604	0.361472	0.0685414	0.435326	0.111069
TCGA-76-4926-01B-01R-1850-01	Low	0.289016	0.160901	0.581365	0.274675	0.120994	0.425192	0.400794	0.532808	0.191722	0.224378	0.466982	0.145708	0.489795	0.4701	0.171664	0.594175	0.440002	0.410451	0.452963	0.649875	0.390887	0.048623	0.393097	0.115028
TCGA-76-4927-01A-01R-1850-01	Low	0.272044	0.186841	0.588454	0.283173	0.173996	0.459742	0.429369	0.603467	0.205411	0.339087	0.437039	0.222772	0.513405	0.5602	0.218961	0.578577	0.404019	0.422042	0.431945	0.628616	0.415848	0.114546	0.393209	0.129777
TCGA-76-4928-01B-01R-1850-01	Low	0.290341	0.13522	0.601638	0.33504	0.288561	0.430916	0.446302	0.607871	0.13852	0.339281	0.444017	0.250863	0.49742	0.513784	0.267032	0.611536	0.391077	0.431239	0.459575	0.611259	0.400866	0.143512	0.418509	0.172376
TCGA-76-4929-01A-01R-1850-01	High	0.228574	0.122314	0.566916	0.234622	0.124896	0.434248	0.394576	0.567935	0.196959	0.280232	0.442272	0.174326	0.47025	0.623392	0.196037	0.576745	0.360499	0.388978	0.449898	0.63021	0.383476	0.138588	0.356032	0.214881
TCGA-76-4931-01A-01R-1850-01	High	0.138029	0.122472	0.582008	0.244354	0.0920917	0.425745	0.363147	0.504346	0.149301	0.260327	0.498483	0.168052	0.498008	0.64422	0.149298	0.592932	0.415908	0.403814	0.445979	0.646814	0.392958	0.0739704	0.410487	0.115216
TCGA-76-4932-01A-01R-1850-01	High	0.283081	0.14553	0.580833	0.278157	0.179526	0.434664	0.388925	0.498504	0.188454	0.283782	0.438618	0.180165	0.49322	0.471938	0.148383	0.572612	0.394132	0.416541	0.417568	0.625249	0.385287	0.131493	0.41594	0.0394421
TCGA-CS-4938-01B-11R-1896-07	Low	0.212993	0.150545	0.560618	0.271683	0.159984	0.409069	0.366071	0.51239	0.211816	0.213502	0.448878	0.146518	0.488376	0.503511	0.164616	0.600791	0.438074	0.441808	0.468417	0.686425	0.42094	0.134807	0.336279	0.163235
TCGA-CS-4941-01A-01R-1470-07	High	0.392579	0.311432	0.585818	0.377543	0.13896	0.451236	0.360104	0.54008	0.210076	0.326571	0.486366	0.246413	0.500393	0.577494	0.363024	0.613624	0.469553	0.447657	0.444731	0.680267	0.401289	0.168477	0.367724	0.217096
TCGA-CS-4942-01A-01R-1470-07	High	0.38787	0.236801	0.583068	0.341465	0.185118	0.44287	0.380567	0.49306	0.230286	0.259139	0.403511	0.195564	0.475958	0.406437	0.272525	0.592152	0.422969	0.448499	0.477985	0.664577	0.392823	0.140153	0.374708	0.199566
TCGA-CS-4943-01A-01R-1470-07	High	0.194157	0.180725	0.589552	0.289237	0.092259	0.422181	0.387458	0.447431	0.179662	0.245803	0.395006	0.141335	0.469418	0.514679	0.189468	0.610528	0.468246	0.446812	0.444082	0.666508	0.39631	0.0768094	0.455343	0.14971
TCGA-CS-4944-01A-01R-1470-07	Low	0.225627	0.197369	0.593344	0.359443	0.279939	0.426797	0.421541	0.552709	0.223515	0.252066	0.470949	0.204304	0.501965	0.515386	0.249275	0.585462	0.438609	0.431428	0.477908	0.662471	0.40926	0.173061	0.321291	0.250507
TCGA-CS-5390-01A-02R-1470-07	High	0.247884	0.178561	0.607179	0.309364	0.24689	0.397212	0.349678	0.420778	0.264591	0.207488	0.456653	0.173709	0.488924	0.662551	0.226396	0.598337	0.461965	0.423637	0.463088	0.658134	0.377077	0.115518	0.392178	0.163847
TCGA-CS-5393-01A-01R-1470-07	High	0.225074	0.184912	0.591667	0.275653	0.224551	0.39951	0.357759	0.467075	0.211528	0.275972	0.429249	0.149018	0.483545	0.622874	0.159993	0.594935	0.491858	0.460254	0.461211	0.682597	0.390347	0.10763	0.329762	0.109703
TCGA-CS-5394-01A-01R-1470-07	High	0.165992	0.154032	0.599295	0.299961	0.224523	0.397675	0.332042	0.403067	0.181334	0.207748	0.455578	0.123524	0.460815	0.556713	0.170065	0.620488	0.456234	0.438198	0.418869	0.667013	0.357591	0.055735	0.389912	0.238443
TCGA-CS-5395-01A-01R-1470-07	High	0.213288	0.157139	0.57671	0.284643	0.172282	0.445345	0.378015	0.482963	0.239247	0.259633	0.438006	0.176937	0.515276	0.464351	0.176546	0.591674	0.495688	0.434267	0.495751	0.675295	0.387507	0.184957	0.418802	0.230903
TCGA-CS-5396-01A-02R-1470-07	High	0.302026	0.182991	0.590566	0.338078	0.292365	0.417972	0.409171	0.513112	0.243603	0.271808	0.467062	0.223642	0.473277	0.537392	0.238891	0.605268	0.442773	0.436347	0.440485	0.677142	0.384198	0.139618	0.357851	0.167523
TCGA-CS-5397-01A-01R-1896-07	Low	0.192994	0.158576	0.571315	0.28495	0.142696	0.457953	0.425505	0.568018	0.25443	0.253755	0.518108	0.20353	0.514674	0.44701	0.180168	0.589323	0.461094	0.419518	0.493464	0.655247	0.403848	0.155545	0.391884	0.183262
TCGA-CS-6186-01A-12R-2027-07	Low	0.259371	0.172427	0.603451	0.278577	0.222243	0.431212	0.371825	0.428582	0.172296	0.257105	0.368206	0.185414	0.489345	0.626266	0.145307	0.605474	0.462198	0.406421	0.440652	0.695461	0.361922	0.133018	0.336983	0.123745
TCGA-CS-6188-01A-11R-1896-07	Low	0.293224	0.186189	0.583633	0.307826	0.119951	0.454225	0.409905	0.558564	0.209651	0.317196	0.44716	0.190507	0.525855	0.472551	0.200214	0.607396	0.472895	0.420458	0.461964	0.676066	0.42384	0.171157	0.378576	0.136374
TCGA-CS-6290-01A-11R-1708-07	Low	0.348532	0.218518	0.597594	0.346321	0.223293	0.426304	0.400473	0.526705	0.203203	0.304585	0.408082	0.20371	0.483446	0.630131	0.239617	0.600198	0.471929	0.49273	0.466346	0.673783	0.391972	0.210331	0.303884	0.183026
TCGA-CS-6666-01A-11R-1896-07	High	0.225486	0.216144	0.579959	0.325764	0.201715	0.425217	0.430787	0.482346	0.239013	0.289282	0.422278	0.167702	0.499076	0.684793	0.241156	0.621003	0.468585	0.484311	0.43777	0.693249	0.402408	0.118088	0.379859	0.0532491
TCGA-CS-6667-01A-12R-2027-07	Low	0.121483	0.179602	0.611206	0.322785	0.186704	0.414309	0.359725	0.461266	0.180645	0.297216	0.417727	0.122912	0.501927	0.716177	0.12767	0.610097	0.461563	0.427954	0.436415	0.689347	0.396102	0.0934927	0.301273	0.15103
TCGA-CS-6668-01A-11R-1896-07	High	0.226211	0.159422	0.616311	0.274047	0.278362	0.394189	0.343453	0.433594	0.232141	0.180384	0.477982	0.141368	0.470157	0.62457	0.131533	0.611492	0.465049	0.422287	0.460641	0.660028	0.368108	0.127394	0.365861	0.18755
TCGA-CS-6669-01A-11R-1896-07	Low	0.140278	0.208511	0.559063	0.25188	0.127937	0.403675	0.347521	0.399146	0.299724	0.155961	0.531792	0.113123	0.484515	0.467367	0.193316	0.557103	0.426268	0.468256	0.4549	0.642723	0.409033	0.132328	0.298018	0.217568
TCGA-CS-6670-01A-11R-1896-07	Low	0.162002	0.17497	0.61184	0.244361	0.169755	0.411431	0.356139	0.416841	0.22683	0.230687	0.503001	0.172691	0.494488	0.588756	0.157075	0.584902	0.470829	0.455677	0.472011	0.655083	0.445715	0.0706421	0.351081	0.21229
TCGA-DB-5270-01A-02R-1470-07	Low	0.23337	0.209504	0.57249	0.346706	0.14487	0.414253	0.421554	0.48827	0.325368	0.21494	0.558668	0.173408	0.494126	0.419584	0.25836	0.572017	0.408912	0.461666	0.503419	0.662807	0.450815	0.053384	0.377016	0.175769
TCGA-DB-5273-01A-01R-1470-07	High	0.297263	0.205861	0.594108	0.346858	0.0915096	0.426047	0.401246	0.492738	0.212036	0.280711	0.386994	0.196794	0.490314	0.539984	0.212899	0.591843	0.435564	0.480007	0.457862	0.669109	0.382046	0.111924	0.383979	0.14759
TCGA-DB-5274-01A-01R-1470-07	Low	0.293795	0.223369	0.600061	0.433218	0.350485	0.413005	0.461115	0.501972	0.322709	0.312204	0.483589	0.205416	0.49229	0.790679	0.312151	0.576631	0.402108	0.389896	0.457295	0.618818	0.438509	0.0799815	0.386267	0.146035
TCGA-DB-5275-01A-01R-1470-07	High	0.210463	0.17511	0.616235	0.302677	0.149715	0.422833	0.361538	0.44915	0.217248	0.270446	0.447991	0.140872	0.472109	0.678337	0.184559	0.590763	0.445584	0.426412	0.476321	0.662784	0.446914	0.0289382	0.353815	0.201357
TCGA-DB-5276-01A-01R-1470-07	Low	0.222063	0.198251	0.581707	0.381066	0.158265	0.423863	0.429732	0.53597	0.308215	0.271566	0.515693	0.247629	0.510257	0.546864	0.330479	0.603244	0.481198	0.476066	0.497316	0.670833	0.443563	0.170012	0.311033	0.133877
TCGA-DB-5277-01A-01R-1470-07	High	0.13699	0.152968	0.577741	0.281409	0.213811	0.423145	0.416886	0.48952	0.219062	0.184629	0.442255	0.193916	0.47204	0.516234	0.214507	0.604649	0.48298	0.466801	0.463622	0.6985	0.40601	0.0960057	0.420427	0.222657
TCGA-DB-5278-01A-01R-1470-07	High	0.15649	0.208583	0.600613	0.26919	0.17947	0.406591	0.387199	0.491502	0.253553	0.248341	0.497936	0.150583	0.487841	0.579049	0.243294	0.590376	0.45554	0.471839	0.471151	0.647611	0.425431	0.12462	0.330139	0.180152
TCGA-DB-5279-01A-03R-2347-07	Low	0.311127	0.187185	0.613053	0.417424	0.226084	0.435744	0.381579	0.470065	0.274284	0.376846	0.487501	0.226771	0.471398	0.516611	0.299119	0.597461	0.499157	0.450304	0.477749	0.666703	0.406192	0.0912576	0.309305	0.178361
TCGA-DB-5280-01A-01R-1470-07	High	0.156938	0.168589	0.575571	0.256094	0.148263	0.400804	0.355009	0.504334	0.176158	0.206081	0.41597	0.105042	0.484076	0.690307	0.135007	0.607186	0.481274	0.483935	0.444409	0.685311	0.393858	0.113114	0.306199	0.144668
TCGA-DB-5281-01A-01R-1470-07	High	0.190601	0.167299	0.60015	0.292786	0.163563	0.404306	0.418903	0.50375	0.321878	0.280463	0.497362	0.203687	0.514596	0.509118	0.201358	0.607813	0.477825	0.458921	0.48742	0.675913	0.434888	0.0379816	0.379431	0.117289
TCGA-DB-A4X9-01A-11R-A26U-07	High	0.163839	0.129428	0.595435	0.203813	0.0634513	0.427868	0.321155	0.420672	0.166451	0.182806	0.449193	0.0820333	0.475689	0.691909	0.130551	0.591318	0.44024	0.448703	0.45221	0.67764	0.421557	0.0359456	0.330941	0.213232
TCGA-DB-A4XA-01A-11R-A26U-07	Low	0.200384	0.20403	0.59505	0.328197	0.223909	0.424052	0.421422	0.510035	0.216682	0.215145	0.521878	0.224182	0.500539	0.738891	0.269654	0.597997	0.453275	0.462795	0.467245	0.646363	0.403036	0.131654	0.332162	0.177324
TCGA-DB-A4XB-01A-11R-A26U-07	High	0.18062	0.226223	0.589865	0.247932	0.0429411	0.414956	0.358609	0.422659	0.216047	0.165667	0.473981	0.118439	0.486586	0.656755	0.200179	0.613879	0.490295	0.493807	0.462118	0.675132	0.422948	0.119033	0.379871	0.0728052
TCGA-DB-A4XC-01A-11R-A26U-07	High	0.241459	0.166408	0.621996	0.319847	0.173892	0.42428	0.349762	0.495148	0.241692	0.255199	0.453871	0.0914346	0.487579	0.696904	0.165119	0.612143	0.485217	0.481158	0.487809	0.680678	0.41733	0.0824983	0.369965	0.103859
TCGA-DB-A4XD-01A-11R-A27Q-07	High	0.12684	0.152155	0.609624	0.25408	0.121185	0.415868	0.354336	0.464362	0.195596	0.229848	0.376026	0.121124	0.480871	0.67207	0.0981855	0.602489	0.478858	0.456809	0.448519	0.685655	0.380864	0.0863773	0.333442	0.10975
TCGA-DB-A4XE-01A-11R-A27Q-07	High	0.140811	0.15638	0.587921	0.199152	0.106836	0.412843	0.34259	0.442988	0.220586	0.192603	0.456023	0.160656	0.468355	0.653786	0.0786746	0.589146	0.42581	0.417505	0.449436	0.681502	0.408196	0.0485162	0.395508	0.162952
TCGA-DB-A4XF-01A-11R-A27Q-07	High	0.166964	0.19146	0.601858	0.334228	0.149615	0.433813	0.394102	0.530672	0.232913	0.187128	0.456262	0.103127	0.49729	0.618491	0.158806	0.600059	0.459067	0.438473	0.488907	0.682035	0.407193	0.0577903	0.375318	0.0999953
TCGA-DB-A4XG-01A-11R-A27Q-07	High	0.192937	0.172953	0.607132	0.211231	0.187855	0.40278	0.335425	0.395409	0.232639	0.184886	0.468273	0.109582	0.475185	0.673531	0.0742469	0.588239	0.489881	0.455461	0.489721	0.653645	0.428486	0.053058	0.374673	0.103718
TCGA-DB-A4XH-01A-11R-A27Q-07	Low	0.145726	0.171224	0.593354	0.294399	0.17902	0.430835	0.366693	0.428816	0.198167	0.185547	0.456451	0.167191	0.497937	0.720607	0.110521	0.5839	0.441914	0.425222	0.458336	0.650842	0.420804	0.0383859	0.318023	0.174403
TCGA-DB-A64L-01A-11R-A29R-07	Low	0.288622	0.229473	0.629506	0.423516	0.265161	0.417871	0.376191	0.424609	0.230668	0.354848	0.513969	0.174365	0.493347	0.78182	0.229016	0.590223	0.444651	0.453969	0.460507	0.65416	0.438544	0.228018	0.310927	0.251166
TCGA-DB-A64O-01A-11R-A29R-07	Low	0.196908	0.155264	0.577507	0.25259	0.173104	0.460733	0.368786	0.51202	0.255242	0.259685	0.519275	0.152803	0.503582	0.692286	0.155081	0.57827	0.449857	0.4335	0.4844	0.651587	0.392576	0.136909	0.30052	0.18477
TCGA-DB-A64P-01A-11R-A29R-07	Low	0.178473	0.170807	0.610586	0.300568	0.225295	0.412919	0.424773	0.515611	0.208124	0.254188	0.430276	0.139349	0.49503	0.715565	0.174522	0.605994	0.458319	0.42321	0.467439	0.666241	0.4213	0.128048	0.374125	0.200745
TCGA-DB-A64Q-01A-11R-A29R-07	High	0.219996	0.119669	0.616057	0.248593	0.132609	0.424478	0.326047	0.451186	0.182396	0.216472	0.407215	0.135721	0.460944	0.737053	0.135006	0.591807	0.427145	0.417994	0.45764	0.686288	0.397994	0.0667367	0.342337	0.236652
TCGA-DB-A64R-01A-11R-A29R-07	High	0.134279	0.172833	0.608885	0.249882	0.118643	0.424094	0.360813	0.407355	0.210498	0.174514	0.504478	0.114583	0.476441	0.790161	0.0989201	0.615224	0.436667	0.421102	0.467777	0.66942	0.412426	0.10409	0.350174	0.250365
TCGA-DB-A64S-01A-11R-A29R-07	Low	0.208646	0.190617	0.609052	0.293844	0.187686	0.425992	0.43496	0.501973	0.225013	0.296792	0.430227	0.183938	0.500644	0.744734	0.188254	0.627335	0.457583	0.463348	0.460279	0.656684	0.447075	0.100599	0.346989	0.0733236
TCGA-DB-A64U-01A-11R-A29R-07	High	0.122582	0.131215	0.601116	0.218081	0.149574	0.406587	0.350938	0.453988	0.211566	0.214969	0.433259	0.178867	0.489173	0.753735	0.164882	0.604593	0.425546	0.413964	0.427171	0.657759	0.394335	0.0705569	0.308512	0.0944348
TCGA-DB-A64V-01A-11R-A29R-07	Low	0.260106	0.145512	0.621356	0.437859	0.234746	0.410552	0.443537	0.563595	0.23785	0.269513	0.459481	0.225594	0.500817	0.709769	0.329268	0.591068	0.428869	0.444934	0.474569	0.657798	0.402143	0.0789832	0.330266	0.13972
TCGA-DB-A64W-01A-11R-A29R-07	High	0.0525271	0.174194	0.58048	0.214049	0.122531	0.389348	0.31111	0.374278	0.203261	0.13017	0.514649	0.0912945	0.484474	0.644409	0.141248	0.597558	0.444427	0.43211	0.437141	0.653214	0.384177	0.0518632	0.458046	0.162481
TCGA-DB-A64X-01A-11R-A29R-07	Low	0.183265	0.159599	0.605682	0.262675	0.243944	0.405401	0.401718	0.434968	0.205369	0.189769	0.441958	0.148536	0.490695	0.728948	0.14052	0.594316	0.409972	0.439618	0.470499	0.664063	0.406291	0.0221824	0.318812	0.0547571
TCGA-DB-A75K-01A-11R-A32Q-07	High	0.364826	0.15442	0.627329	0.338217	0.285846	0.426624	0.371905	0.468925	0.205157	0.303836	0.520325	0.226996	0.500606	0.798077	0.100618	0.576509	0.402133	0.430854	0.464374	0.656245	0.402961	0.0712331	0.308325	0.223317
TCGA-DB-A75L-01A-11R-A32Q-07	High	0.162882	0.151691	0.607066	0.252327	0.118002	0.409341	0.387981	0.461413	0.205268	0.222797	0.425941	0.0871807	0.489664	0.70925	0.100037	0.610107	0.443828	0.421017	0.471063	0.686996	0.38136	0.0367463	0.361207	0.134348
TCGA-DB-A75M-01A-11R-A32Q-07	High	0.183168	0.123111	0.607303	0.273745	0.193541	0.400029	0.358219	0.477102	0.162219	0.210648	0.420064	0.154497	0.494618	0.784694	0.153651	0.583813	0.446219	0.463122	0.44567	0.681668	0.38349	0.0918247	0.308912	0.220631
TCGA-DB-A75O-01A-11R-A32Q-07	High	0.316344	0.15566	0.603831	0.321244	0.185884	0.429768	0.371724	0.466696	0.223984	0.290339	0.441481	0.18756	0.490971	0.678809	0.1238	0.566569	0.444207	0.449166	0.473314	0.656445	0.388714	0.179702	0.312762	0.179304
TCGA-DB-A75P-01A-11R-A32Q-07	Low	0.224372	0.186076	0.586901	0.370969	0.227645	0.437009	0.402559	0.512425	0.249719	0.241058	0.60635	0.186336	0.528435	0.588992	0.301313	0.558532	0.408987	0.452286	0.489776	0.643702	0.405196	0.16293	0.310939	0.215211
TCGA-DH-5140-01A-01R-1470-07	High	0.235576	0.169414	0.604705	0.297241	0.159555	0.421178	0.329155	0.485	0.198774	0.187825	0.475085	0.135852	0.482428	0.505725	0.261398	0.596999	0.428546	0.422909	0.437723	0.66725	0.385895	0.102243	0.410944	0.139673
TCGA-DH-5141-01A-01R-1470-07	Low	0.212681	0.177936	0.615141	0.33293	0.345353	0.423813	0.393618	0.50305	0.240231	0.263772	0.465431	0.23588	0.503419	0.591395	0.201006	0.594582	0.431786	0.441948	0.462578	0.63676	0.431559	0.127289	0.317538	0.202912
TCGA-DH-5142-01A-01R-1470-07	High	0.315661	0.212306	0.597476	0.456321	0.102543	0.450274	0.413856	0.495287	0.238103	0.27625	0.415732	0.330488	0.486445	0.483625	0.29799	0.619413	0.456313	0.462307	0.471169	0.68273	0.404154	0.13597	0.389481	0.18166
TCGA-DH-5143-01A-01R-1470-07	Low	0.24333	0.2139	0.584594	0.291824	0.1572	0.422558	0.395834	0.499904	0.245617	0.243946	0.499365	0.134121	0.490624	0.561661	0.191825	0.586271	0.471612	0.447171	0.491024	0.665802	0.436759	0.131863	0.371833	0.165119
TCGA-DH-5144-01A-01R-1470-07	High	0.16348	0.163699	0.594507	0.316703	0.199671	0.421047	0.387735	0.441834	0.216343	0.204052	0.452643	0.144444	0.467957	0.655624	0.195905	0.618654	0.435212	0.444001	0.472867	0.664751	0.416024	0.095211	0.341852	0.276094
TCGA-DH-A669-01A-12R-A31N-07	High	0.438551	0.211442	0.594294	0.328843	0.22347	0.422005	0.377031	0.444701	0.239527	0.221305	0.421415	0.144748	0.477748	0.521135	0.296616	0.62785	0.444363	0.450325	0.473641	0.657732	0.404605	0.0921203	0.437369	0.338533
TCGA-DH-A669-02A-11R-A31N-07	High	0.294145	0.201507	0.587073	0.32755	0.257324	0.423292	0.400847	0.440464	0.246754	0.225762	0.473639	0.178593	0.490655	0.687479	0.284277	0.590852	0.414255	0.410469	0.464112	0.623791	0.406483	0.170464	0.413704	0.257905
TCGA-DH-A66B-01A-11R-A29R-07	High	0.293923	0.23941	0.599272	0.374396	0.0825609	0.406523	0.415155	0.50366	0.255326	0.233886	0.466954	0.233504	0.490771	0.605909	0.24847	0.619331	0.485976	0.482809	0.453134	0.702663	0.409751	0.124563	0.349068	0.060082
TCGA-DH-A66D-01A-11R-A31N-07	High	0.212654	0.13632	0.595299	0.299923	0.0730849	0.415921	0.397743	0.468631	0.194868	0.217678	0.419254	0.155368	0.484001	0.686443	0.186243	0.612817	0.434605	0.457813	0.48034	0.677053	0.400234	0.0908423	0.343858	0.156732
TCGA-DH-A66F-01A-11R-A29R-07	Low	0.278816	0.167043	0.601548	0.278982	0.216397	0.400984	0.385348	0.49393	0.185977	0.210886	0.434086	0.174721	0.476403	0.795344	0.190581	0.591117	0.449121	0.441105	0.434683	0.674577	0.359615	0.113038	0.298445	0.130814
TCGA-DH-A66G-01A-21R-A31N-07	Low	0.233959	0.249904	0.604596	0.332413	0.122755	0.46222	0.460005	0.517789	0.281383	0.269436	0.515268	0.178699	0.48335	0.553461	0.234053	0.608085	0.459812	0.458854	0.515748	0.683659	0.467127	0.101182	0.376838	0.140191
TCGA-DH-A7UR-01A-11R-A33Z-07	High	0.0926507	0.149609	0.608783	0.319635	0.190389	0.396383	0.337434	0.386164	0.241628	0.183859	0.526246	0.164739	0.51233	0.837048	0.166117	0.6138	0.428946	0.446523	0.439045	0.665107	0.381311	0.0414673	0.384765	0.30041
TCGA-DH-A7US-01A-11R-A33Z-07	High	0.181201	0.144447	0.600053	0.246584	0.205101	0.390946	0.39046	0.467056	0.190849	0.205792	0.446915	0.214222	0.487793	0.792894	0.189895	0.599649	0.439739	0.451383	0.429714	0.669992	0.36679	0.0818799	0.326625	0.150983
TCGA-DH-A7UT-01A-12R-A34F-07	Low	0.138498	0.140892	0.593049	0.238933	0.140365	0.409257	0.348175	0.462831	0.184683	0.253976	0.440561	0.177478	0.49516	0.7715	0.0718237	0.588854	0.453385	0.434185	0.451638	0.642361	0.388404	0.10029	0.301622	0.0296876
TCGA-DH-A7UU-01A-12R-A34F-07	High	0.136698	0.123371	0.586418	0.21444	0.16539	0.400901	0.338241	0.430887	0.151782	0.213833	0.429548	0.127243	0.503056	0.724848	0.109154	0.609685	0.475007	0.469498	0.429035	0.707766	0.368419	0.0821114	0.389657	0.175015
TCGA-DH-A7UV-01A-12R-A34F-07	Low	0.161587	0.121875	0.588137	0.245421	0.204563	0.408134	0.348928	0.450659	0.116337	0.217561	0.419125	0.147207	0.494784	0.814335	0.0745171	0.607307	0.457484	0.464207	0.430515	0.69802	0.366822	0.051804	0.262412	0.112483
TCGA-DU-5847-01A-11R-1708-07	Low	0.318137	0.176345	0.584056	0.384812	0.169163	0.454004	0.398901	0.550061	0.188134	0.32384	0.450511	0.218597	0.524183	0.538665	0.374883	0.627338	0.428599	0.427001	0.45844	0.669223	0.3989	0.182472	0.40898	0.224966
TCGA-DU-5849-01A-11R-1708-07	High	0.141767	0.208236	0.600479	0.315809	0.194156	0.397604	0.384146	0.498343	0.26423	0.239782	0.490609	0.17938	0.49146	0.641581	0.218512	0.587772	0.470205	0.471539	0.48529	0.6432	0.424279	0.0948781	0.359629	0.144291
TCGA-DU-5852-01A-11R-1708-07	High	0.268621	0.185313	0.584109	0.317015	0.187834	0.435542	0.430523	0.572031	0.244796	0.32961	0.48266	0.224411	0.524992	0.63489	0.246006	0.603682	0.441695	0.448861	0.479711	0.674025	0.428497	0.129532	0.41681	0.133217
TCGA-DU-5853-01A-11R-1896-07	High	0.324795	0.24464	0.606625	0.345786	0.17096	0.430687	0.447689	0.505398	0.233033	0.293519	0.435735	0.172529	0.483296	0.660101	0.330419	0.623507	0.509579	0.508794	0.491925	0.676294	0.432798	0.118385	0.357503	0.233354
TCGA-DU-5854-01A-11R-1708-07	Low	0.276129	0.155117	0.60004	0.389274	0.209431	0.429479	0.382734	0.588635	0.250253	0.334819	0.499571	0.247642	0.536691	0.6896	0.314137	0.608668	0.431614	0.429733	0.453493	0.667162	0.374233	0.176464	0.351303	0.118515
TCGA-DU-5855-01A-11R-1708-07	High	0.273753	0.195356	0.598479	0.317472	0.211791	0.414861	0.448034	0.49616	0.225014	0.247689	0.467729	0.137702	0.4935	0.584185	0.18599	0.59971	0.462088	0.432956	0.495942	0.689848	0.439746	0.138783	0.32713	0.0785071
TCGA-DU-5870-01A-11R-1708-07	High	0.230696	0.160401	0.605633	0.293541	0.214617	0.416201	0.396253	0.510626	0.212959	0.238381	0.422887	0.179751	0.479859	0.643231	0.184631	0.596167	0.428061	0.413858	0.466831	0.670607	0.389158	0.0966197	0.358773	0.21474
TCGA-DU-5870-02A-12R-A36H-07	High	0.209817	0.139053	0.61012	0.336646	0.203561	0.387973	0.401775	0.440528	0.189524	0.192722	0.499052	0.183683	0.480214	0.686631	0.219532	0.610059	0.398633	0.42101	0.450569	0.667604	0.39678	0.0851736	0.383382	0.210452
TCGA-DU-5871-01A-12R-1708-07	High	0.231837	0.168547	0.586938	0.286233	0.231917	0.411312	0.370685	0.516543	0.199266	0.275572	0.461532	0.174329	0.492359	0.570331	0.113126	0.600788	0.464091	0.420026	0.463551	0.696275	0.416937	0.120974	0.301042	0.0653598
TCGA-DU-5872-01A-11R-1708-07	Low	0.317632	0.260973	0.609436	0.366209	0.242722	0.42057	0.440151	0.540823	0.224584	0.321605	0.467618	0.235948	0.49493	0.630885	0.263299	0.604435	0.426801	0.474199	0.453544	0.683283	0.419068	0.201689	0.331067	0.0974978
TCGA-DU-5872-02A-21R-A36H-07	Low	0.472158	0.263156	0.62593	0.555628	0.66672	0.449605	0.612404	0.689119	0.379475	0.388253	0.531277	0.38902	0.527483	0.82687	0.550106	0.630988	0.426411	0.476994	0.473369	0.661854	0.476564	0.205976	0.33566	0.449932
TCGA-DU-5874-01A-11R-1708-07	High	0.107477	0.150076	0.60888	0.266296	0.210451	0.400014	0.361703	0.404991	0.218124	0.198531	0.495831	0.190372	0.48332	0.742896	0.165344	0.601827	0.442294	0.436142	0.470663	0.646727	0.378597	0.0936692	0.375846	0.306442
TCGA-DU-6392-01A-11R-1708-07	High	0.309439	0.231614	0.600392	0.330857	0.192281	0.436612	0.409298	0.512079	0.253744	0.297234	0.427241	0.239316	0.500726	0.535837	0.270806	0.598777	0.418457	0.445488	0.475802	0.657089	0.428503	0.168897	0.430858	0.18034
TCGA-DU-6393-01A-11R-1708-07	High	0.231528	0.138005	0.597341	0.297159	0.314868	0.401398	0.335316	0.386828	0.192342	0.166013	0.497989	0.148963	0.494261	0.659535	0.14222	0.605363	0.492487	0.445746	0.462366	0.662151	0.375398	0.019493	0.376661	0.296593
TCGA-DU-6394-01A-11R-1708-07	High	0.2952	0.163783	0.605444	0.303172	0.248804	0.408699	0.359821	0.464614	0.221842	0.261906	0.438441	0.142168	0.471537	0.666274	0.132237	0.603979	0.48119	0.456431	0.447875	0.664253	0.390035	0.130341	0.351548	0.240564
TCGA-DU-6395-01A-13R-1708-07	High	0.24064	0.198064	0.605086	0.27322	0.144157	0.416922	0.379686	0.499882	0.177303	0.264239	0.490155	0.139152	0.489765	0.620235	0.200475	0.588132	0.436586	0.442621	0.461558	0.656217	0.42895	0.0912076	0.333642	0.173696
TCGA-DU-6396-01A-11R-1708-07	High	0.494189	0.235558	0.623817	0.440375	0.170829	0.411127	0.416905	0.542778	0.201744	0.323846	0.38817	0.2786	0.49667	0.440743	0.350515	0.623019	0.476718	0.468721	0.468192	0.696402	0.395304	0.13753	0.344515	0.152349
TCGA-DU-6397-01A-11R-1708-07	High	0.27917	0.229296	0.605154	0.324349	0.302783	0.426949	0.424703	0.466209	0.294314	0.277721	0.48912	0.189033	0.481882	0.666133	0.235161	0.60167	0.456105	0.478738	0.448167	0.665029	0.401592	0.149544	0.344594	0.246171
TCGA-DU-6397-02A-12R-A36H-07	High	0.145993	0.215875	0.615545	0.359628	0.248667	0.418509	0.429152	0.44379	0.271858	0.229218	0.500386	0.252269	0.485455	0.738325	0.23608	0.615215	0.454756	0.483115	0.452715	0.651185	0.393403	0.151274	0.388868	0.186231
TCGA-DU-6399-01A-12R-1708-07	High	0.240897	0.176943	0.595068	0.311693	0.156313	0.434293	0.381792	0.479836	0.212602	0.263744	0.376942	0.196315	0.488262	0.600443	0.193889	0.60155	0.470841	0.463227	0.464052	0.661446	0.409736	0.117415	0.381141	0.188116
TCGA-DU-6400-01A-12R-1708-07	High	0.243815	0.179845	0.617199	0.331793	0.30176	0.399198	0.382997	0.445406	0.23599	0.205992	0.520906	0.201687	0.487274	0.717638	0.232651	0.594473	0.444345	0.408619	0.493281	0.656469	0.415227	0.0896899	0.33055	0.305217
TCGA-DU-6401-01A-11R-1708-07	High	0.223891	0.192351	0.615693	0.351625	0.22147	0.436279	0.409831	0.510711	0.197091	0.334246	0.420439	0.224814	0.521926	0.655671	0.175921	0.60711	0.442736	0.474296	0.450105	0.682213	0.453258	0.176665	0.297988	0.0767165
TCGA-DU-6402-01A-11R-1708-07	Low	0.338687	0.190332	0.605573	0.421059	0.231623	0.467283	0.391827	0.595291	0.168532	0.31145	0.415302	0.2374	0.517669	0.543942	0.348161	0.611229	0.439837	0.42898	0.468091	0.666956	0.459497	0.13464	0.423875	0.240705
TCGA-DU-6403-01A-11R-1708-07	High	0.333025	0.16913	0.593174	0.320808	0.178827	0.428883	0.380658	0.541946	0.19829	0.252983	0.450434	0.192103	0.516976	0.424579	0.267339	0.588701	0.43735	0.434954	0.464244	0.669146	0.421201	0.170739	0.44763	0.145516
TCGA-DU-6404-01A-11R-1708-07	High	0.265295	0.158419	0.580052	0.300103	0.125771	0.451011	0.393499	0.490298	0.231534	0.281789	0.482336	0.157821	0.498785	0.549833	0.216027	0.591909	0.437652	0.475739	0.468658	0.666021	0.422097	0.132461	0.371854	0.144809
TCGA-DU-6404-02A-21R-A36H-07	Low	0.236145	0.106983	0.59069	0.372388	0.154151	0.452083	0.41512	0.564275	0.260035	0.283984	0.521555	0.227139	0.518121	0.656802	0.319088	0.605854	0.42557	0.516332	0.435701	0.630333	0.412635	0.209759	0.308879	0.146176
TCGA-DU-6404-02B-11R-A36H-07	High	0.117517	0.135661	0.589149	0.298214	0.114307	0.399705	0.323412	0.393011	0.187069	0.171389	0.42405	0.093121	0.522944	0.508459	0.164752	0.608783	0.463541	0.475471	0.354148	0.464228	0.285788	0.13924	0.438203	0.114603
TCGA-DU-6405-01A-11R-1708-07	High	0.212703	0.150371	0.571545	0.247928	0.065666	0.431457	0.376509	0.526323	0.204125	0.26015	0.48204	0.139967	0.518422	0.500212	0.188863	0.597582	0.445644	0.444659	0.454184	0.664046	0.403875	0.133039	0.409666	0.186136
TCGA-DU-6406-01A-11R-1708-07	High	0.398363	0.196102	0.599258	0.315749	0.129961	0.426899	0.365445	0.507749	0.174814	0.250478	0.466285	0.169491	0.514376	0.527355	0.220893	0.603512	0.436544	0.419717	0.448239	0.673047	0.408851	0.0715573	0.442194	0.138212
TCGA-DU-6407-01A-13R-1708-07	High	0.206961	0.159954	0.58851	0.259904	0.189463	0.427286	0.388403	0.477858	0.199034	0.244282	0.43711	0.143085	0.503556	0.492342	0.111296	0.600982	0.427165	0.447722	0.448249	0.680334	0.395533	0.11743	0.380661	0.162858
TCGA-DU-6407-02A-12R-A36H-07	High	0.246871	0.172137	0.586918	0.315866	0.121627	0.418325	0.402995	0.503913	0.200946	0.236021	0.442456	0.161857	0.483875	0.622591	0.20908	0.586329	0.400935	0.431883	0.451201	0.655665	0.408283	0.0775128	0.41698	0.161067
TCGA-DU-6407-02B-11R-A36H-07	High	0.279881	0.140606	0.597281	0.269991	0.209697	0.400344	0.378703	0.511045	0.145794	0.233497	0.396322	0.214917	0.476959	0.5389	0.240311	0.644063	0.444641	0.430073	0.421882	0.696451	0.418167	0.0527188	0.442061	0.137081
TCGA-DU-6408-01A-11R-1708-07	High	0.233737	0.187235	0.598678	0.270012	0.145502	0.417843	0.36975	0.480445	0.201353	0.23168	0.456163	0.100738	0.490901	0.500071	0.144367	0.595615	0.442877	0.437017	0.475234	0.662324	0.428607	0.111805	0.373709	0.107771
TCGA-DU-6410-01A-11R-1896-07	High	0.111338	0.174193	0.585381	0.257147	0.174428	0.405761	0.315016	0.364898	0.205127	0.177037	0.433648	0.158531	0.461664	0.606051	0.0636788	0.599555	0.518822	0.461773	0.469663	0.676687	0.364145	0.101806	0.406114	0.151501
TCGA-DU-6542-01A-11R-1896-07	High	0.287839	0.204889	0.60382	0.323777	0.139479	0.419578	0.42532	0.49519	0.219969	0.2323	0.481146	0.206539	0.486635	0.467933	0.18503	0.611071	0.500476	0.46238	0.482353	0.67599	0.423059	0.130916	0.363527	0.115734
TCGA-DU-7006-01A-11R-2027-07	Low	0.236667	0.204588	0.585787	0.348458	0.14718	0.441344	0.390642	0.586451	0.206826	0.321516	0.391936	0.224155	0.504733	0.449555	0.317376	0.623313	0.445273	0.44728	0.424127	0.670762	0.401009	0.192195	0.40532	0.18543
TCGA-DU-7007-01A-11R-2027-07	High	0.190984	0.259189	0.594615	0.375892	0.219986	0.417955	0.423269	0.576881	0.210693	0.296669	0.42518	0.189146	0.488905	0.537581	0.37782	0.63112	0.497273	0.495092	0.476462	0.670527	0.407536	0.139153	0.357337	0.108807
TCGA-DU-7008-01A-11R-2027-07	High	0.14614	0.246716	0.594755	0.257423	0.0837395	0.390832	0.343781	0.422106	0.222391	0.174199	0.438145	0.10787	0.478108	0.529428	0.165542	0.586524	0.432637	0.441986	0.466896	0.667081	0.398984	0.0272185	0.391584	0.163517
TCGA-DU-7009-01A-11R-2027-07	High	0.146674	0.183512	0.591866	0.207406	0.188331	0.400127	0.350623	0.441589	0.20481	0.176008	0.437543	0.146193	0.48255	0.612365	0.18617	0.606749	0.443071	0.41908	0.479972	0.67006	0.416455	0.101559	0.368656	0.211866
TCGA-DU-7010-01A-11R-2027-07	High	0.153865	0.191942	0.587395	0.273389	0.107419	0.451178	0.342292	0.499664	0.201009	0.217277	0.430868	0.158981	0.488056	0.508082	0.1699	0.606619	0.441819	0.422635	0.460942	0.689111	0.406928	0.0249466	0.428914	0.0881203
TCGA-DU-7011-01A-11R-2027-07	Low	0.2235	0.231191	0.586324	0.343343	0.223652	0.450757	0.470985	0.52809	0.253041	0.320921	0.446302	0.198283	0.493597	0.671175	0.252104	0.610638	0.491848	0.489481	0.456158	0.667525	0.455779	0.134115	0.344501	0.0967909
TCGA-DU-7012-01A-11R-2027-07	Low	0.440898	0.281689	0.569109	0.451588	0.264678	0.475903	0.466015	0.602537	0.260915	0.334068	0.484554	0.225256	0.49449	0.483672	0.451627	0.62596	0.444845	0.447188	0.489445	0.645693	0.446172	0.2636	0.413493	0.391593
TCGA-DU-7013-01A-11R-2027-07	High	0.329509	0.198476	0.607242	0.344922	0.192732	0.433745	0.410956	0.555461	0.190569	0.25031	0.454588	0.180219	0.492183	0.494793	0.285993	0.611629	0.502249	0.441867	0.454571	0.663178	0.401777	0.139897	0.459543	0.181424
TCGA-DU-7014-01A-11R-2027-07	High	0.189386	0.161979	0.609067	0.317221	0.308308	0.385707	0.409518	0.503954	0.210599	0.256377	0.420623	0.170293	0.48865	0.671599	0.181993	0.610152	0.462117	0.464216	0.442244	0.679436	0.39508	0.101085	0.347623	0.0850101
TCGA-DU-7015-01A-11R-2027-07	High	0.305755	0.256816	0.594963	0.339351	0.152919	0.43199	0.385462	0.502472	0.285237	0.273802	0.403588	0.156372	0.460352	0.471703	0.249826	0.619041	0.443709	0.432404	0.486964	0.680493	0.375191	0.130928	0.38583	0.141982
TCGA-DU-7018-01A-11R-2027-07	High	0.184758	0.153556	0.594683	0.282892	0.223406	0.408725	0.340123	0.427143	0.228201	0.221688	0.475111	0.0974109	0.481716	0.611234	0.136468	0.594276	0.446088	0.418653	0.434225	0.65434	0.400205	0.0985601	0.388835	0.206399
TCGA-DU-7019-01A-11R-2027-07	High	0.230904	0.205322	0.609863	0.359911	0.224291	0.432758	0.432463	0.52938	0.26977	0.318365	0.44516	0.222462	0.498619	0.586871	0.260333	0.612262	0.484874	0.489847	0.474863	0.694725	0.449776	0.114763	0.346143	0.112671
TCGA-DU-7290-01A-11R-2027-07	Low	0.291401	0.170958	0.560714	0.371667	0.0913969	0.522041	0.391808	0.567318	0.204613	0.336485	0.477494	0.188039	0.501326	0.468828	0.29502	0.60491	0.435327	0.395646	0.428602	0.572746	0.412819	0.356966	0.384931	0.178408
TCGA-DU-7292-01A-11R-2027-07	Low	0.118026	0.186506	0.582507	0.304017	0.152123	0.433852	0.361998	0.491617	0.267551	0.221676	0.536199	0.146419	0.506106	0.509637	0.199258	0.566002	0.458895	0.450317	0.478643	0.650308	0.423907	0.0416776	0.39783	0.103671
TCGA-DU-7294-01A-11R-2027-07	High	0.162133	0.162878	0.609029	0.290802	0.158864	0.422536	0.360505	0.471376	0.209243	0.267025	0.455035	0.206143	0.462824	0.619528	0.18422	0.611882	0.455801	0.422794	0.463814	0.665801	0.393965	0.0837903	0.366725	0.148202
TCGA-DU-7298-01A-11R-2027-07	High	0.16933	0.188836	0.604322	0.234807	0.181567	0.407495	0.362369	0.483941	0.215211	0.239916	0.42636	0.17281	0.486103	0.559022	0.142912	0.614537	0.463691	0.402188	0.442685	0.67577	0.40013	0.0907247	0.404326	0.145705
TCGA-DU-7299-01A-21R-2027-07	High	0.249862	0.157962	0.606883	0.28916	0.203595	0.412251	0.343749	0.456405	0.19386	0.245785	0.449721	0.155282	0.471805	0.68649	0.19003	0.602864	0.500874	0.452692	0.456734	0.691939	0.380836	0.10736	0.349134	0.130531
TCGA-DU-7300-01A-21R-2090-07	High	0.238138	0.220205	0.599224	0.339143	0.217334	0.416277	0.415283	0.521858	0.276231	0.226957	0.522051	0.167508	0.494694	0.49927	0.285119	0.602215	0.432421	0.458174	0.505108	0.64597	0.435003	0.122582	0.382353	0.225673
TCGA-DU-7301-01A-11R-2090-07	High	0.251173	0.168798	0.606743	0.317958	0.189735	0.438487	0.452355	0.530257	0.242154	0.292432	0.40827	0.171557	0.491123	0.523491	0.223473	0.621515	0.476258	0.45844	0.488824	0.683608	0.427637	0.0451238	0.37271	0.192451
TCGA-DU-7302-01A-11R-2090-07	High	0.232183	0.192268	0.593667	0.2686	0.183587	0.412054	0.352971	0.439843	0.248777	0.235064	0.51185	0.150767	0.479318	0.522925	0.188119	0.591785	0.474722	0.457588	0.456734	0.669259	0.424413	0.0652517	0.379361	0.17412
TCGA-DU-7304-01A-12R-2090-07	Low	0.231301	0.184245	0.590696	0.303777	0.17903	0.422476	0.414061	0.51521	0.260696	0.351722	0.499255	0.189411	0.50335	0.65619	0.170625	0.60093	0.50867	0.487762	0.469812	0.689919	0.408534	0.0962127	0.36655	0.119127
TCGA-DU-7304-02A-12R-A36H-07	High	0.124696	0.227626	0.58375	0.270696	0.202718	0.390089	0.403965	0.359346	0.180389	0.182932	0.495056	0.175851	0.507659	0.787993	0.148351	0.560173	0.403642	0.464114	0.431245	0.627721	0.351823	0.108908	0.389335	0.0906178
TCGA-DU-7306-01A-11R-2090-07	Low	0.297391	0.199461	0.595887	0.319227	0.295066	0.432824	0.423836	0.493405	0.31471	0.303168	0.394229	0.141655	0.488696	0.461194	0.226298	0.608703	0.469291	0.464658	0.459794	0.691722	0.412079	0.117444	0.325003	0.131238
TCGA-DU-7309-01A-11R-2090-07	Low	0.154336	0.204493	0.578799	0.256802	0.116641	0.42464	0.407398	0.504309	0.272004	0.277302	0.506734	0.117859	0.491819	0.570944	0.166611	0.584618	0.451821	0.457481	0.478734	0.671399	0.44214	0.0620122	0.358189	0.187079
TCGA-DU-8158-01A-11R-2256-07	Low	0.214452	0.170611	0.571112	0.38188	0.200082	0.48112	0.398732	0.589449	0.212104	0.342104	0.48075	0.219668	0.503571	0.486641	0.357723	0.588155	0.434672	0.412737	0.492588	0.635481	0.416463	0.201053	0.356531	0.2629
TCGA-DU-8161-01A-11R-2256-07	Low	0.464317	0.175059	0.588395	0.398087	0.250827	0.465157	0.423697	0.553279	0.204121	0.298082	0.442759	0.212738	0.486514	0.573206	0.378379	0.623456	0.4569	0.406476	0.497472	0.675721	0.411629	0.152641	0.364342	0.26568
TCGA-DU-8162-01A-21R-2256-07	Low	0.158236	0.203843	0.577725	0.302271	0.214603	0.431735	0.411721	0.493292	0.260271	0.271323	0.52362	0.274734	0.493038	0.506102	0.222617	0.580091	0.4532	0.452269	0.484232	0.662435	0.449213	0.121435	0.358675	0.158192
TCGA-DU-8163-01A-11R-2256-07	High	0.200848	0.187999	0.599288	0.28842	0.154844	0.417223	0.385519	0.473739	0.238391	0.253581	0.409244	0.157132	0.486162	0.672306	0.314143	0.616597	0.501213	0.471625	0.491428	0.677444	0.411602	0.179695	0.38124	0.138071
TCGA-DU-8164-01A-11R-2256-07	High	0.137972	0.16789	0.598044	0.2201	0.18008	0.400358	0.340295	0.430605	0.219563	0.177082	0.467843	0.133768	0.466985	0.596673	0.140352	0.597005	0.484737	0.451154	0.477015	0.674387	0.441446	0.0452608	0.380259	0.23194
TCGA-DU-8165-01A-11R-2256-07	Low	0.327529	0.224599	0.563229	0.321418	0.132924	0.459304	0.369584	0.546402	0.216636	0.288868	0.402098	0.185509	0.491903	0.482588	0.338405	0.649281	0.446562	0.432704	0.449496	0.605382	0.395601	0.209296	0.443127	0.2629
TCGA-DU-8166-01A-11R-2256-07	High	0.232643	0.189911	0.597218	0.267874	0.0907691	0.41359	0.364753	0.472447	0.221351	0.297605	0.42606	0.131958	0.48149	0.659394	0.165041	0.615347	0.466607	0.45003	0.476049	0.679252	0.457767	0.0748162	0.356056	0.0758682
TCGA-DU-8167-01A-11R-2256-07	High	0.275247	0.16226	0.597425	0.318311	0.206614	0.408811	0.428844	0.522122	0.2215	0.290615	0.446347	0.16993	0.498314	0.611517	0.232772	0.612034	0.432441	0.421275	0.48011	0.670296	0.431108	0.131705	0.335167	0.0670562
TCGA-DU-8168-01A-11R-2256-07	High	0.176032	0.153571	0.603098	0.238199	0.23303	0.381424	0.351947	0.38972	0.265591	0.193494	0.50448	0.116419	0.466571	0.782951	0.137987	0.611779	0.465909	0.420037	0.438315	0.657026	0.404292	-0.0204518	0.428083	0.238679
TCGA-DU-A5TP-01A-11R-A28M-07	High	0.29779	0.167974	0.62637	0.361772	0.144577	0.429785	0.371052	0.520265	0.188932	0.316309	0.409326	0.252525	0.472677	0.66651	0.228144	0.619091	0.481778	0.46281	0.447268	0.65471	0.422352	0.149578	0.342147	0.143443
TCGA-DU-A5TR-01A-11R-A28M-07	Low	0.253567	0.253521	0.605601	0.530832	0.118488	0.419138	0.429168	0.527494	0.235363	0.299156	0.478704	0.30052	0.494648	0.67207	0.348612	0.592105	0.447147	0.486671	0.449533	0.673912	0.422834	0.182208	0.271773	0.154752
TCGA-DU-A5TS-01A-11R-A28M-07	Low	0.179854	0.170353	0.600376	0.224234	0.213184	0.410647	0.382869	0.449714	0.201789	0.22887	0.482712	0.190576	0.525417	0.730032	0.118836	0.604204	0.450155	0.461107	0.424718	0.671238	0.381305	0.0928892	0.339609	0.165261
TCGA-DU-A5TT-01A-11R-A28M-07	Low	0.255868	0.151424	0.598546	0.306121	0.168386	0.442802	0.354502	0.53714	0.230303	0.307432	0.469602	0.150419	0.514751	0.616936	0.156536	0.590895	0.42411	0.414439	0.46692	0.665656	0.417739	0.0421329	0.33638	0.192451
TCGA-DU-A5TU-01A-11R-A28M-07	High	0.235915	0.220705	0.583375	0.310753	0.214803	0.443209	0.433865	0.520653	0.263152	0.300696	0.449422	0.187666	0.485846	0.609491	0.201837	0.594329	0.424524	0.458379	0.474034	0.659978	0.433947	0.111775	0.334444	0.100137
TCGA-DU-A5TW-01A-11R-A28M-07	High	0.175	0.158837	0.596762	0.21591	0.123125	0.400169	0.373226	0.459978	0.149132	0.225036	0.399978	0.0923849	0.481469	0.692851	0.0684128	0.62541	0.417302	0.437301	0.43828	0.673037	0.372228	0.0771254	0.326712	0.101974
TCGA-DU-A5TY-01A-11R-A28M-07	High	0.322753	0.202799	0.591195	0.355249	0.163227	0.425323	0.452251	0.622797	0.21494	0.312887	0.445654	0.214309	0.495319	0.67895	0.3065	0.652864	0.429774	0.414496	0.447997	0.651946	0.437511	0.116995	0.367902	0.203383
TCGA-DU-A6S2-01A-21R-A32Q-07	Low	0.193553	0.184069	0.63777	0.342965	0.175996	0.425465	0.33919	0.439051	0.192789	0.29322	0.555423	0.225579	0.494323	0.768625	0.193767	0.570688	0.441316	0.425106	0.471864	0.651232	0.443704	0.0758675	0.30869	0.200038
TCGA-DU-A6S3-01A-12R-A32Q-07	High	0.0713798	0.171064	0.589202	0.283839	0.179936	0.394868	0.337985	0.388769	0.216537	0.172163	0.554712	0.210791	0.495476	0.792894	0.14886	0.559186	0.453118	0.470785	0.440459	0.652356	0.411369	0.0161389	0.350465	0.215494
TCGA-DU-A6S6-01A-21R-A32Q-07	High	0.100384	0.172673	0.588924	0.231506	0.144196	0.381944	0.339201	0.389169	0.247777	0.154898	0.532442	0.172935	0.497879	0.755761	0.177296	0.559919	0.409971	0.452709	0.478763	0.64537	0.398036	0.041207	0.326127	0.241506
TCGA-DU-A6S7-01A-21R-A32Q-07	High	0.193886	0.142049	0.592046	0.249551	0.155071	0.400154	0.359651	0.460894	0.128055	0.262092	0.407295	0.152881	0.498861	0.791716	0.0849714	0.583655	0.418912	0.432472	0.444022	0.670892	0.399623	0.0743917	0.346936	0.186372
TCGA-DU-A6S8-01A-12R-A32Q-07	High	0.130518	0.137155	0.589017	0.31631	0.140018	0.395699	0.356451	0.400547	0.200666	0.183257	0.512161	0.198567	0.461569	0.797371	0.152221	0.591953	0.426458	0.42762	0.453793	0.652458	0.366011	0.103687	0.336664	0.24504
TCGA-DU-A76K-01A-11R-A33Z-07	Low	0.18324	0.148463	0.592946	0.29877	0.106144	0.412571	0.359599	0.427033	0.24052	0.206602	0.546919	0.147141	0.512998	0.608501	0.163322	0.5629	0.420929	0.427625	0.508903	0.647438	0.422259	0.0573858	0.358501	0.112483
TCGA-DU-A76L-01A-11R-A32Q-07	High	0.363324	0.168643	0.617355	0.348092	0.148781	0.420828	0.459457	0.596644	0.217014	0.391101	0.423732	0.223875	0.53156	0.626361	0.299262	0.622754	0.47087	0.444918	0.448313	0.671954	0.4788	0.144526	0.421931	0.133264
TCGA-DU-A76O-01A-11R-A32Q-07	High	0.192428	0.214426	0.609034	0.247655	0.163058	0.431837	0.38601	0.446654	0.214994	0.231801	0.426509	0.151603	0.482212	0.753263	0.120467	0.579206	0.448519	0.464428	0.453908	0.648843	0.36867	0.132517	0.341195	0.173083
TCGA-DU-A76R-01A-11R-A32Q-07	Low	0.228349	0.149973	0.581331	0.22644	0.212207	0.40252	0.371674	0.482208	0.215531	0.196778	0.49872	0.099793	0.486084	0.708826	0.106299	0.598866	0.483446	0.44612	0.468123	0.658755	0.368325	0.0825119	0.321125	0.184016
TCGA-DU-A7T6-01A-11R-A33Z-07	High	0.164242	0.158763	0.592897	0.293909	0.239692	0.407844	0.406502	0.451076	0.235214	0.20395	0.480091	0.174924	0.486224	0.623345	0.251767	0.574011	0.422807	0.421387	0.460778	0.636811	0.415676	0.128433	0.407389	0.199755
TCGA-DU-A7T8-01A-21R-A34R-07	High	0.307633	0.183367	0.617879	0.324233	0.156133	0.43326	0.416213	0.502275	0.226238	0.324501	0.420513	0.160805	0.480116	0.763677	0.202155	0.605069	0.452624	0.480133	0.497607	0.666109	0.452101	0.0855365	0.34201	0.143773
TCGA-DU-A7TA-01A-11R-A33Z-07	Low	0.350391	0.168251	0.598407	0.31618	0.11791	0.411545	0.419372	0.468991	0.211783	0.254057	0.433701	0.16817	0.469283	0.752886	0.159826	0.592986	0.455485	0.480319	0.46563	0.666044	0.398943	0.0492741	0.348848	0.12662
TCGA-DU-A7TB-01A-11R-A33Z-07	Low	0.10024	0.144662	0.563748	0.251901	0.153762	0.420876	0.335897	0.454435	0.209124	0.210904	0.430511	0.17306	0.490406	0.604684	0.122093	0.585166	0.44504	0.473714	0.42123	0.645512	0.385951	0.159308	0.30566	0.217238
TCGA-DU-A7TC-01A-21R-A34R-07	Low	0.192955	0.163404	0.602254	0.272278	0.130279	0.404995	0.36335	0.422341	0.244401	0.189175	0.502853	0.151172	0.486617	0.630083	0.134539	0.571949	0.417392	0.440342	0.456824	0.633021	0.379892	0.0910326	0.363118	0.195043
TCGA-DU-A7TD-01A-12R-A34F-07	High	0.386571	0.199773	0.589354	0.356909	0.152147	0.43132	0.385318	0.553141	0.203025	0.326131	0.451108	0.194568	0.501639	0.47142	0.296278	0.618553	0.483281	0.470794	0.431993	0.681198	0.419729	0.160448	0.425746	0.158098
TCGA-DU-A7TG-01A-21R-A34R-07	Low	0.188976	0.20835	0.58614	0.284242	0.147152	0.425578	0.364742	0.470221	0.267132	0.346611	0.530514	0.159867	0.500368	0.611941	0.17413	0.570461	0.451867	0.48911	0.476046	0.648534	0.429361	0.0589968	0.326294	0.0847745
TCGA-DU-A7TI-01A-11R-A33Z-07	Low	0.313333	0.237107	0.610288	0.253931	0.0828339	0.423589	0.40258	0.465541	0.187607	0.265265	0.505039	0.143473	0.461198	0.691579	0.0959451	0.602283	0.49628	0.445279	0.496839	0.671599	0.461814	0.056689	0.35306	0.104566
TCGA-DU-A7TJ-01A-11R-A34R-07	High	0.253669	0.165873	0.584639	0.275671	0.0125487	0.419507	0.370925	0.523064	0.160937	0.258565	0.371396	0.179255	0.504391	0.513595	0.212738	0.616345	0.465822	0.447321	0.456209	0.67372	0.407357	0.0834618	0.415433	0.158192
TCGA-E1-5302-01A-01R-1470-07	High	0.242335	0.186433	0.589477	0.315257	0.154947	0.429294	0.408798	0.53152	0.221371	0.243195	0.456554	0.22846	0.484822	0.44635	0.217326	0.581267	0.464998	0.473241	0.469217	0.678908	0.424538	0.11463	0.374782	0.130107
TCGA-E1-5303-01A-01R-1470-07	Low	0.281671	0.177998	0.598588	0.301555	0.182058	0.432245	0.402637	0.548507	0.213933	0.298782	0.426473	0.143065	0.484645	0.618161	0.130841	0.594712	0.453355	0.418747	0.473325	0.666016	0.406272	0.169653	0.350509	0.0634277
TCGA-E1-5304-01A-01R-1470-07	High	0.122453	0.138541	0.600282	0.19931	0.065701	0.413342	0.281161	0.357608	0.140157	0.143062	0.392078	0.0931777	0.466593	0.69549	0.131739	0.612718	0.472042	0.446626	0.407249	0.682951	0.346738	0.133342	0.443141	0.132463
TCGA-E1-5305-01A-01R-1896-07	High	0.189799	0.192733	0.599073	0.278672	0.175295	0.437525	0.380288	0.495694	0.231626	0.268446	0.467014	0.175704	0.509936	0.460534	0.167031	0.600841	0.490957	0.444597	0.477795	0.667098	0.419682	0.102176	0.386988	0.0736535
TCGA-E1-5307-01A-01R-1896-07	High	0.219318	0.181598	0.599563	0.224404	0.180204	0.418049	0.357526	0.464464	0.235114	0.222925	0.460967	0.119656	0.477997	0.554592	0.150595	0.600181	0.473315	0.432013	0.493864	0.660523	0.413021	0.162555	0.363573	0.154941
TCGA-E1-5311-01A-01R-1470-07	High	0.254851	0.222227	0.610879	0.283775	0.170735	0.41691	0.344786	0.430379	0.25289	0.259887	0.51132	0.188994	0.489887	0.603176	0.178028	0.582129	0.493044	0.448681	0.474445	0.635351	0.428555	0.0848261	0.378277	0.174685
TCGA-E1-5318-01A-01R-1470-07	High	0.189441	0.201272	0.607116	0.276374	0.243118	0.412728	0.390935	0.42336	0.234727	0.255669	0.430382	0.146218	0.495952	0.68993	0.134521	0.6029	0.450019	0.448452	0.423479	0.676612	0.370737	0.0767752	0.356855	0.216342
TCGA-E1-5319-01A-01R-1896-07	High	0.341248	0.22535	0.607447	0.344793	0.338268	0.426289	0.398361	0.553668	0.255569	0.252792	0.490794	0.181789	0.5032	0.52481	0.28071	0.60868	0.434924	0.439879	0.468881	0.658686	0.403837	0.131047	0.31428	0.134442
TCGA-E1-5322-01A-01R-1470-07	High	0.263805	0.203279	0.594687	0.282784	0.184769	0.431942	0.399174	0.494922	0.235641	0.274136	0.425364	0.12511	0.472382	0.479996	0.13573	0.610551	0.445437	0.437489	0.471553	0.687926	0.433473	0.15741	0.378847	0.173225
TCGA-E1-A7YD-01A-11R-A34F-07	High	0.269764	0.189128	0.608026	0.302323	0.0553215	0.424161	0.308775	0.467473	0.166945	0.244314	0.434126	0.14682	0.486678	0.428632	0.246162	0.583184	0.436798	0.408454	0.440558	0.659865	0.417639	0.0943834	0.406078	0.147307
TCGA-E1-A7YE-01A-11R-A34F-07	High	0.187512	0.183575	0.615018	0.317085	0.171027	0.432483	0.42653	0.529724	0.17632	0.352141	0.429502	0.197206	0.460722	0.455398	0.169677	0.637957	0.454885	0.437181	0.473174	0.685336	0.428808	0.0678411	0.382878	0.0935394
TCGA-E1-A7YH-01A-11R-A34F-07	Low	0.114434	0.139367	0.606562	0.246658	0.192739	0.398281	0.34022	0.454077	0.153463	0.186856	0.440697	0.143208	0.498007	0.622355	0.0602536	0.59293	0.418614	0.411483	0.447531	0.691041	0.363156	0.0780707	0.273499	0.0942934
TCGA-E1-A7YI-01A-11R-A34F-07	High	0.140503	0.192223	0.614567	0.252726	0.0921857	0.377529	0.339142	0.476756	0.176169	0.247202	0.397752	0.120887	0.500655	0.545262	0.17408	0.640749	0.449453	0.443571	0.428292	0.672651	0.378936	0.0651619	0.434711	0.103859
TCGA-E1-A7YJ-01A-11R-A34F-07	Low	0.370049	0.120972	0.616675	0.356728	0.137485	0.42903	0.331282	0.565199	0.150171	0.304783	0.479108	0.167986	0.512538	0.732388	0.256312	0.606776	0.442949	0.43566	0.408545	0.686609	0.368398	0.0701833	0.330399	0.154564
TCGA-E1-A7YK-01A-11R-A34F-07	Low	0.246914	0.147608	0.602514	0.43839	0.177017	0.43029	0.403529	0.548152	0.185203	0.306457	0.469201	0.238892	0.523667	0.538099	0.322998	0.613341	0.470086	0.495301	0.434643	0.670312	0.374096	0.115708	0.335193	0.078083
TCGA-E1-A7YL-01A-11R-A34F-07	Low	0.319222	0.188569	0.600448	0.372884	0.0758755	0.47122	0.367843	0.557621	0.139745	0.318589	0.424416	0.180418	0.501696	0.586871	0.310062	0.585029	0.410963	0.463234	0.456214	0.645543	0.38915	0.115864	0.387123	0.177277
TCGA-E1-A7YM-01A-11R-A34F-07	Low	0.164101	0.138936	0.601887	0.304575	0.113808	0.416428	0.314546	0.486217	0.185787	0.256977	0.495843	0.157356	0.521244	0.764526	0.130503	0.590555	0.45631	0.419963	0.448187	0.659485	0.379752	0.0357687	0.327528	0.209604
TCGA-E1-A7YN-01A-11R-A34F-07	Low	0.426764	0.223739	0.615248	0.50587	0.226067	0.45558	0.462749	0.608726	0.180117	0.379994	0.528608	0.248734	0.51268	0.550492	0.453883	0.630179	0.440378	0.472832	0.478041	0.655651	0.412996	0.260453	0.283285	0.244051
TCGA-E1-A7YO-01A-11R-A34F-07	High	0.16187	0.170707	0.612419	0.273493	0.206174	0.415923	0.340147	0.433996	0.222931	0.210407	0.532218	0.153225	0.496922	0.830969	0.124041	0.60085	0.494751	0.467506	0.45991	0.672856	0.417572	0.134881	0.353251	0.205645
TCGA-E1-A7YQ-01A-11R-A34R-07	Low	0.409099	0.15331	0.613085	0.439232	0.251404	0.475225	0.410891	0.549855	0.185067	0.378973	0.447143	0.300356	0.519117	0.674568	0.260722	0.62917	0.419445	0.441747	0.441999	0.698572	0.376251	0.168354	0.419516	0.108525
TCGA-E1-A7YS-01A-11R-A34F-07	High	0.273851	0.117833	0.600931	0.232198	0.151607	0.384885	0.324211	0.390953	0.135253	0.15905	0.393289	0.11349	0.461352	0.639461	0.105261	0.586544	0.473739	0.42069	0.484488	0.65913	0.341805	0.0838707	0.363842	0.21884
TCGA-E1-A7YU-01A-11R-A34R-07	Low	0.181196	0.175204	0.611468	0.256008	0.129961	0.40662	0.335817	0.449179	0.190225	0.229727	0.454262	0.145828	0.495351	0.727487	0.0723195	0.589414	0.453118	0.469652	0.456139	0.667128	0.379902	0.0569443	0.318519	0.112106
TCGA-E1-A7YV-01A-11R-A34R-07	High	0.0738817	0.218138	0.62492	0.297934	0.131614	0.396429	0.341125	0.453538	0.200664	0.283957	0.380675	0.157183	0.505259	0.662975	0.174415	0.620337	0.437367	0.409782	0.425992	0.668139	0.379004	-0.00279433	0.434527	0.0950945
TCGA-E1-A7YW-01A-11R-A34R-07	High	0.174887	0.0951006	0.601339	0.213019	0.0770871	0.381703	0.321206	0.469938	0.0953683	0.18829	0.412194	0.0945068	0.467238	0.771594	0.0447529	0.594278	0.479376	0.4619	0.444179	0.693607	0.35786	0.0367476	0.32735	0.0527779
TCGA-E1-A7YY-01A-11R-A34R-07	Low	0.108364	0.19839	0.568842	0.264209	0.0926974	0.415891	0.373147	0.452556	0.286815	0.198437	0.569557	0.149268	0.499616	0.525706	0.146661	0.566803	0.431969	0.462574	0.473317	0.642496	0.415043	0.0814426	0.334318	0.163282
TCGA-E1-A7Z2-01A-21R-A34R-07	Low	0.146963	0.12099	0.587925	0.282832	0.0718296	0.417063	0.333088	0.442334	0.20554	0.203033	0.510025	0.117741	0.532115	0.631261	0.0767933	0.566351	0.410069	0.40982	0.492746	0.663107	0.36958	0.106305	0.360133	0.19476
TCGA-E1-A7Z3-01A-11R-A34R-07	Low	0.262933	0.200436	0.60821	0.293079	0.183257	0.435068	0.399941	0.49213	0.287084	0.24671	0.544553	0.218842	0.517617	0.626031	0.164326	0.573984	0.42192	0.434376	0.489002	0.656543	0.446341	0.0907171	0.323495	0.175487
TCGA-E1-A7Z4-01A-11R-A34R-07	Low	0.193239	0.19302	0.605613	0.276361	0.148645	0.404023	0.39071	0.48887	0.178437	0.210291	0.432279	0.117766	0.473308	0.698129	0.090707	0.60087	0.455616	0.455592	0.443304	0.675169	0.376201	0.179806	0.246136	0.158381
TCGA-E1-A7Z6-01A-11R-A34R-07	Low	0.216503	0.155482	0.583448	0.23847	0.132153	0.432566	0.349257	0.474936	0.182648	0.186357	0.456814	0.0760474	0.483733	0.637482	0.0840104	0.598616	0.451424	0.438112	0.457681	0.685164	0.390081	0.114919	0.281315	0.145658
TCGA-EZ-7264-01A-11R-2027-07	High	0.159445	0.144387	0.598958	0.263088	0.178693	0.407639	0.334159	0.439142	0.202814	0.203816	0.463349	0.108151	0.466342	0.691343	0.15645	0.615848	0.451076	0.432743	0.444461	0.677092	0.395423	0.16265	0.355262	0.247396
TCGA-F6-A8O3-01A-11R-A36H-07	High	0.162923	0.165706	0.599565	0.296145	0.11378	0.397331	0.368959	0.402159	0.18891	0.172527	0.455404	0.136683	0.471378	0.708214	0.175715	0.595223	0.478687	0.438354	0.437248	0.662255	0.412741	0.0332347	0.375232	0.205975
TCGA-F6-A8O4-01A-11R-A36H-07	Low	0.0927014	0.168017	0.590964	0.283787	0.155029	0.407219	0.349914	0.428703	0.21965	0.206503	0.513959	0.153634	0.488194	0.633523	0.180438	0.592413	0.471375	0.446153	0.480142	0.678571	0.428261	0.0586201	0.33765	0.125677
TCGA-FG-5962-01B-11R-1896-07	High	0.257926	0.199221	0.588684	0.284859	0.210983	0.4308	0.378632	0.449212	0.246566	0.211241	0.532573	0.227218	0.477176	0.557231	0.199133	0.572318	0.46728	0.461185	0.498604	0.64715	0.415871	0.0609699	0.360075	0.246831
TCGA-FG-5963-01A-11R-1708-07	Low	0.44548	0.194232	0.600359	0.405174	0.222107	0.436982	0.431703	0.601236	0.227493	0.28521	0.460633	0.240237	0.516942	0.555299	0.394465	0.597495	0.455695	0.496828	0.460446	0.653599	0.398639	0.169275	0.377578	0.26012
TCGA-FG-5963-02A-12R-A29R-07	High	0.288062	0.164711	0.606655	0.277785	0.111205	0.438424	0.315404	0.468158	0.129469	0.270603	0.403482	0.122827	0.514969	0.614344	0.178453	0.598145	0.474344	0.491294	0.413205	0.658949	0.377608	0.066781	0.443829	0.168418
TCGA-FG-5964-01A-11R-1708-07	High	0.207028	0.183286	0.600196	0.375294	0.305216	0.437702	0.444089	0.522031	0.255375	0.251355	0.551515	0.208136	0.519001	0.677772	0.234497	0.577807	0.438445	0.455352	0.485514	0.640089	0.432196	0.114932	0.359234	0.215871
TCGA-FG-5965-01B-11R-1896-07	High	0.266031	0.187337	0.620651	0.339959	0.189926	0.450633	0.374656	0.479845	0.23305	0.377105	0.422275	0.184329	0.500313	0.527025	0.267495	0.6061	0.455397	0.461184	0.488408	0.678063	0.440513	0.102406	0.360567	0.147731
TCGA-FG-5965-02A-11R-A29R-07	High	0.212115	0.153785	0.598959	0.340534	0.196126	0.432295	0.403499	0.556908	0.223858	0.23467	0.471809	0.198844	0.497464	0.455304	0.292782	0.615782	0.415759	0.44759	0.45619	0.687356	0.429161	0.0920516	0.418508	0.134678
TCGA-FG-5965-02B-11R-A29R-07	Low	0.0875542	0.165576	0.588713	0.269307	0.1239	0.397127	0.340334	0.399953	0.213929	0.137206	0.514597	0.122744	0.490224	0.538193	0.197333	0.580005	0.420841	0.436191	0.480165	0.647131	0.405061	0.0209324	0.36498	0.0914189
TCGA-FG-6688-01A-11R-1896-07	Low	0.292396	0.160433	0.589818	0.353218	0.178633	0.448205	0.384829	0.573612	0.244281	0.307354	0.458505	0.174677	0.519967	0.559776	0.215521	0.573547	0.401295	0.397211	0.456494	0.618141	0.428773	0.166654	0.359896	0.179304
TCGA-FG-6689-01A-11R-1896-07	High	0.210725	0.186754	0.595869	0.337871	0.161705	0.407203	0.36323	0.47693	0.259389	0.228073	0.452919	0.173689	0.490257	0.656425	0.214449	0.582609	0.482076	0.471698	0.480707	0.665477	0.432772	0.114857	0.303848	0.100419
TCGA-FG-6690-01A-11R-1896-07	High	0.237621	0.174626	0.607582	0.324799	0.169629	0.430625	0.379062	0.522198	0.21369	0.273608	0.414745	0.107666	0.484844	0.62801	0.24198	0.597062	0.486255	0.481023	0.466808	0.684673	0.412946	0.089878	0.353322	0.18788
TCGA-FG-6691-01A-11R-1896-07	High	0.259091	0.174738	0.586665	0.290907	0.224305	0.431442	0.39766	0.541178	0.245008	0.304635	0.374238	0.0923536	0.481369	0.644833	0.136441	0.592304	0.440211	0.435348	0.489638	0.672019	0.389511	0.165936	0.368606	0.175392
TCGA-FG-6692-01A-11R-1896-07	Low	0.295562	0.175904	0.603506	0.387555	0.171476	0.444978	0.382319	0.521588	0.210802	0.304696	0.486957	0.211935	0.491501	0.570661	0.321346	0.613314	0.433823	0.462761	0.439873	0.648155	0.399345	0.0874771	0.410501	0.199519
TCGA-FG-7634-01A-11R-2090-07	High	0.291393	0.164754	0.607228	0.349227	0.17222	0.443015	0.438288	0.544376	0.252197	0.320411	0.404186	0.206974	0.478851	0.607888	0.246426	0.615396	0.494681	0.477114	0.479361	0.670395	0.429218	0.121065	0.399122	0.13416
TCGA-FG-7636-01A-11R-2090-07	High	0.225343	0.14724	0.591747	0.268437	0.173229	0.413603	0.359467	0.433888	0.228472	0.182522	0.457407	0.105901	0.474539	0.628623	0.123576	0.586944	0.472032	0.453301	0.469605	0.660723	0.392922	0.106992	0.350928	0.179351
TCGA-FG-7637-01A-11R-2090-07	High	0.21182	0.240014	0.610389	0.309321	0.224087	0.420782	0.393593	0.455396	0.223892	0.241947	0.385293	0.150676	0.490381	0.640969	0.216667	0.61054	0.477186	0.441264	0.454668	0.664422	0.421342	0.0767427	0.371807	0.189953
TCGA-FG-7638-01B-12R-2090-07	Low	0.226218	0.218402	0.599629	0.323139	0.190242	0.419756	0.391095	0.459811	0.291592	0.196943	0.493043	0.214211	0.486634	0.543565	0.242126	0.584072	0.4326	0.431612	0.461599	0.638031	0.4292	0.145493	0.374846	0.152679
TCGA-FG-7641-01B-11R-2256-07	Low	0.089092	0.185437	0.593144	0.220076	0.138647	0.384846	0.314965	0.420374	0.209132	0.161762	0.490725	0.179257	0.467878	0.69959	0.131246	0.591955	0.486716	0.444421	0.44556	0.666214	0.397295	0.0513015	0.324205	0.145705
TCGA-FG-7643-01A-11R-2090-07	Low	0.098369	0.219007	0.601287	0.383782	0.209263	0.42818	0.376178	0.500675	0.275635	0.292886	0.50568	0.224813	0.510976	0.536685	0.278737	0.567768	0.427462	0.437575	0.48079	0.65768	0.415293	0.106452	0.358713	0.171528
TCGA-FG-8181-01A-11R-2256-07	Low	0.195142	0.186354	0.595461	0.329654	0.11025	0.441381	0.365867	0.463546	0.296293	0.245907	0.563249	0.104227	0.492464	0.538853	0.212973	0.563547	0.4646	0.499589	0.486728	0.620357	0.449295	0.0631712	0.314963	0.125913
TCGA-FG-8182-01A-11R-2256-07	High	0.195707	0.144238	0.596729	0.27207	0.168605	0.422077	0.368544	0.475479	0.169144	0.260719	0.363588	0.111223	0.46645	0.747703	0.157164	0.60554	0.485439	0.455924	0.451381	0.679328	0.405496	0.0764582	0.342079	0.115593
TCGA-FG-8185-01A-11R-2256-07	High	0.186997	0.138376	0.590029	0.264735	0.181497	0.398203	0.377266	0.434303	0.169963	0.192847	0.418952	0.095844	0.487368	0.720136	0.105115	0.60071	0.477184	0.458279	0.431904	0.681836	0.385081	0.0771191	0.349868	0.130814
TCGA-FG-8186-01A-11R-2256-07	High	0.357466	0.178033	0.610688	0.3316	0.243073	0.43526	0.373268	0.495685	0.243154	0.285982	0.45232	0.261856	0.477171	0.708638	0.181557	0.59868	0.436649	0.452925	0.489804	0.679792	0.432333	0.137006	0.324037	0.183168
TCGA-FG-8187-01A-11R-2256-07	Low	0.167832	0.150317	0.604618	0.257289	0.128047	0.413914	0.346602	0.468539	0.200072	0.22349	0.43826	0.180612	0.501663	0.73809	0.16979	0.604269	0.484025	0.39888	0.45561	0.664522	0.422783	0.0925876	0.319221	0.161585
TCGA-FG-8188-01A-11R-2256-07	Low	0.221225	0.167545	0.596281	0.262792	0.185021	0.424655	0.369949	0.475145	0.18335	0.259351	0.38915	0.188701	0.497273	0.645398	0.100201	0.620669	0.476172	0.455186	0.449597	0.67885	0.415645	0.130843	0.3451	0.108902
TCGA-FG-8189-01B-11R-A28M-07	Low	0.16923	0.179082	0.568757	0.23969	0.118532	0.387613	0.377245	0.403163	0.26767	0.183442	0.530829	0.119618	0.484708	0.51204	0.157366	0.558038	0.440422	0.469007	0.476527	0.645858	0.408565	0.0686545	0.326604	0.141841
TCGA-FG-8191-01A-11R-2256-07	Low	0.250209	0.167223	0.620404	0.337606	0.183727	0.43385	0.400468	0.542744	0.173501	0.297213	0.421244	0.137032	0.488306	0.684652	0.204103	0.601824	0.481441	0.449427	0.462297	0.669382	0.45281	0.0346504	0.298313	0.0546157
TCGA-FG-A4MT-01A-11R-A26U-07	High	0.203819	0.123098	0.600145	0.242678	0.116182	0.421656	0.335485	0.454775	0.165871	0.205122	0.41398	0.126367	0.483447	0.70336	0.0472424	0.581609	0.393917	0.430122	0.450072	0.638505	0.368116	0.144351	0.356336	0.189152
TCGA-FG-A4MT-02A-11R-A29R-07	Low	0.146485	0.203183	0.608779	0.294653	0.170429	0.422078	0.386403	0.493063	0.242949	0.214423	0.480674	0.199331	0.491171	0.514019	0.168241	0.565694	0.434615	0.432394	0.466984	0.646354	0.449653	0.0713724	0.37144	0.104472
TCGA-FG-A4MU-01B-11R-A28M-07	High	0.348657	0.181114	0.594784	0.326133	0.0863594	0.463433	0.392148	0.58566	0.188512	0.338905	0.506055	0.173739	0.516717	0.651619	0.262196	0.608553	0.463833	0.467096	0.446083	0.65523	0.395281	0.0981042	0.398021	0.155883
TCGA-FG-A4MW-01A-11R-A26U-07	Low	0.221958	0.162395	0.601928	0.281677	0.150014	0.439648	0.386442	0.515558	0.228665	0.263571	0.4805	0.204762	0.537312	0.597474	0.178422	0.583446	0.446682	0.434711	0.465487	0.661295	0.423171	0.129646	0.409363	0.0630508
TCGA-FG-A4MX-01A-11R-A26U-07	Low	0.127683	0.134392	0.604624	0.227672	0.178458	0.391713	0.37823	0.432312	0.1867	0.199235	0.464527	0.100959	0.479227	0.888507	0.0726521	0.608661	0.43467	0.411757	0.436705	0.669944	0.387216	0.120044	0.279623	0.20885
TCGA-FG-A4MY-01A-11R-A26U-07	Low	0.18976	0.12523	0.619466	0.292709	0.22407	0.412532	0.384081	0.517831	0.181762	0.250932	0.477945	0.139607	0.521041	0.656001	0.183407	0.606206	0.414176	0.424356	0.431737	0.688209	0.396168	0.057625	0.291982	0.131049
TCGA-FG-A60J-01A-11R-A28M-07	High	0.237847	0.204176	0.602323	0.293365	0.148376	0.440007	0.400175	0.488122	0.199739	0.237274	0.457082	0.158078	0.475474	0.688516	0.176636	0.594017	0.42253	0.405889	0.502176	0.665413	0.424255	0.10191	0.331485	0.209934
TCGA-FG-A60K-01A-11R-A29R-07	High	0.147321	0.187472	0.61207	0.269898	0.147556	0.423597	0.343782	0.460267	0.173861	0.234601	0.432894	0.152514	0.458971	0.755148	0.179004	0.613306	0.450731	0.424712	0.432908	0.681357	0.379654	0.0883323	0.303991	0.0957071
TCGA-FG-A60L-01A-12R-A31N-07	Low	0.18603	0.190038	0.608883	0.369113	0.260988	0.414286	0.399476	0.491912	0.208414	0.268042	0.479861	0.151337	0.498735	0.785166	0.227981	0.558577	0.38658	0.407099	0.464542	0.631128	0.394904	0.0876379	0.31019	0.166109
TCGA-FG-A6IZ-01A-11R-A31N-07	Low	0.206173	0.154951	0.600545	0.320169	0.303212	0.40526	0.398957	0.424085	0.223192	0.210315	0.522321	0.224986	0.471482	0.806842	0.216965	0.548265	0.401101	0.44593	0.475226	0.607592	0.378326	0.0536587	0.346989	0.253947
TCGA-FG-A6J1-01A-11R-A31N-07	Low	0.205687	0.216186	0.620088	0.367083	0.235547	0.412949	0.384895	0.434582	0.235522	0.269603	0.526083	0.209728	0.480217	0.804203	0.26231	0.563375	0.378567	0.453481	0.470028	0.615879	0.402275	0.115574	0.321926	0.133735
TCGA-FG-A6J3-01A-11R-A31N-07	Low	0.269626	0.211456	0.612012	0.427951	0.224839	0.459867	0.433446	0.542095	0.252751	0.323555	0.452363	0.307086	0.497312	0.697658	0.399833	0.558041	0.389578	0.402492	0.460331	0.632678	0.424906	0.144334	0.376162	0.0893926
TCGA-FG-A70Y-01A-12R-A34R-07	Low	0.194919	0.194741	0.585929	0.25111	0.251646	0.426229	0.391106	0.494446	0.183671	0.249536	0.441344	0.187898	0.502356	0.661986	0.128669	0.58786	0.423031	0.418432	0.449664	0.672762	0.379675	0.119916	0.293956	0.12695
TCGA-FG-A70Z-01A-12R-A33Z-07	High	0.307375	0.273633	0.598196	0.331258	0.175771	0.468018	0.433427	0.544042	0.244768	0.310084	0.518088	0.279385	0.511963	0.63112	0.260159	0.57106	0.405655	0.4157	0.484331	0.646888	0.446692	0.115608	0.401405	0.186231
TCGA-FG-A710-01A-12R-A33Z-07	Low	0.343264	0.216358	0.595258	0.341358	0.176307	0.42251	0.457601	0.519252	0.24491	0.28189	0.504844	0.163423	0.487346	0.702653	0.244108	0.593181	0.421659	0.440207	0.491984	0.642835	0.458254	0.138387	0.368154	0.160596
TCGA-FG-A711-01A-21R-A33Z-07	Low	0.267717	0.160391	0.595286	0.231907	0.120034	0.403093	0.358188	0.427718	0.216245	0.182486	0.464436	0.138585	0.477921	0.629754	0.104607	0.583276	0.414476	0.417582	0.455829	0.663067	0.390487	0.090488	0.347557	0.0816644
TCGA-FG-A713-01A-11R-A32Q-07	Low	0.126875	0.195516	0.580099	0.27535	0.178987	0.403703	0.352342	0.440726	0.234198	0.192065	0.531094	0.136275	0.497896	0.625842	0.157788	0.562052	0.410396	0.440238	0.456778	0.646797	0.415437	0.0672248	0.323854	0.203383
TCGA-FG-A87N-01A-11R-A36H-07	High	0.137752	0.173141	0.608694	0.23599	0.0930236	0.41853	0.362449	0.484339	0.192835	0.253272	0.416836	0.118338	0.484953	0.44258	0.152613	0.621573	0.453265	0.450604	0.448446	0.684083	0.413893	0.0898229	0.42248	0.0782244
TCGA-FG-A87Q-01A-11R-A36H-07	Low	0.299497	0.167357	0.603213	0.373838	0.170365	0.452556	0.385115	0.569502	0.209547	0.327842	0.476211	0.240312	0.524423	0.650016	0.267683	0.581241	0.425973	0.433157	0.452121	0.651214	0.40286	0.179114	0.349776	0.113567
TCGA-FN-7833-01A-11R-2090-07	Low	0.396444	0.189626	0.591567	0.303409	0.192969	0.449708	0.433275	0.529861	0.178474	0.351755	0.432552	0.175708	0.46782	0.626125	0.194552	0.631177	0.479081	0.493328	0.453638	0.685866	0.434635	0.1748	0.348425	0.105273
TCGA-HT-7467-01A-11R-2027-07	Low	0.180962	0.191133	0.589289	0.323085	0.220827	0.421213	0.367099	0.457934	0.234069	0.234612	0.507854	0.24132	0.500438	0.660949	0.219248	0.588858	0.478811	0.444464	0.475857	0.65917	0.411433	0.0894676	0.362951	0.212195
TCGA-HT-7468-01A-11R-2027-07	High	0.246433	0.1846	0.59002	0.271462	0.182591	0.403903	0.400034	0.48457	0.195429	0.229905	0.420487	0.124902	0.464625	0.599265	0.246717	0.6239	0.489436	0.469642	0.456544	0.673286	0.376233	0.0853467	0.385457	0.0974035
TCGA-HT-7469-01A-11R-2256-07	High	0.158687	0.146611	0.585118	0.235169	-0.00491206	0.431675	0.310557	0.401822	0.132391	0.211957	0.409034	0.152788	0.475673	0.762594	0.133878	0.644001	0.502338	0.447197	0.378228	0.708333	0.393851	0.0554329	0.406553	0.189671
TCGA-HT-7470-01A-12R-2090-07	High	0.145311	0.179807	0.577482	0.257699	0.173827	0.421093	0.388434	0.47078	0.250844	0.215465	0.476179	0.181067	0.490742	0.584845	0.199146	0.587696	0.486836	0.473234	0.484968	0.674384	0.427064	0.0878654	0.356555	0.124735
TCGA-HT-7471-01A-11R-2256-07	High	0.380771	0.201495	0.614693	0.348075	0.203448	0.433473	0.447916	0.50228	0.236746	0.271999	0.474857	0.181798	0.47744	0.694972	0.260309	0.634171	0.441531	0.446008	0.480256	0.663261	0.409664	0.10516	0.384949	0.210405
TCGA-HT-7472-01A-11R-2027-07	High	0.236261	0.193931	0.607766	0.310979	0.268814	0.420028	0.449652	0.535134	0.24162	0.256744	0.404729	0.136732	0.472079	0.543	0.266102	0.618277	0.484722	0.503029	0.474005	0.676996	0.41252	0.114012	0.379231	0.176005
TCGA-HT-7473-01A-11R-2027-07	Low	0.296214	0.257908	0.597984	0.345371	0.181623	0.432543	0.417708	0.596243	0.215018	0.306307	0.430072	0.161626	0.45672	0.589887	0.272853	0.624935	0.503574	0.485915	0.454627	0.7089	0.391491	0.173702	0.314247	0.0606946
TCGA-HT-7474-01A-11R-2027-07	Low	0.154902	0.156588	0.57852	0.335785	0.128921	0.41024	0.365936	0.470047	0.22322	0.187692	0.493717	0.153505	0.490443	0.519533	0.214022	0.576456	0.455606	0.467001	0.480978	0.674378	0.425783	0.082456	0.3387	0.121248
TCGA-HT-7475-01A-11R-2027-07	High	0.0631311	0.146393	0.602709	0.279861	0.146842	0.42958	0.322554	0.419878	0.218252	0.293699	0.488066	0.120366	0.479583	0.640498	0.207908	0.58663	0.479617	0.479113	0.463687	0.657683	0.394385	0.0460376	0.356138	0.153621
TCGA-HT-7476-01A-11R-2027-07	Low	0.164637	0.219865	0.599699	0.351642	0.165844	0.419212	0.395361	0.471233	0.265136	0.226062	0.463206	0.20429	0.513345	0.72777	0.220059	0.58694	0.474508	0.462586	0.483085	0.662303	0.431694	0.112802	0.382098	0.154517
TCGA-HT-7477-01B-11R-A28M-07	High	0.222577	0.156082	0.602747	0.287891	0.0933689	0.420848	0.35161	0.430791	0.1793	0.257515	0.447538	0.14317	0.499888	0.561849	0.151495	0.633564	0.464481	0.453502	0.413802	0.679549	0.410784	0.040297	0.426482	0.0157862
TCGA-HT-7478-01A-11R-2027-07	High	0.24161	0.209458	0.611891	0.452173	0.200409	0.468164	0.41897	0.524675	0.226594	0.396889	0.425974	0.243796	0.476401	0.57429	0.361293	0.617426	0.499553	0.490292	0.487862	0.687197	0.437338	0.152252	0.376342	0.0906178
TCGA-HT-7479-01A-11R-2027-07	Low	0.213215	0.181221	0.586924	0.340047	0.230768	0.421748	0.390133	0.534792	0.238851	0.294725	0.44839	0.189108	0.486616	0.648084	0.221481	0.608667	0.467683	0.449987	0.451448	0.667762	0.423845	0.123256	0.316918	0.1769
TCGA-HT-7480-01A-11R-2090-07	High	0.132668	0.160232	0.593473	0.245513	0.126428	0.402544	0.334699	0.423813	0.204461	0.166749	0.480817	0.191938	0.473439	0.774469	0.133381	0.600377	0.49923	0.464483	0.464052	0.656495	0.411804	0.0550839	0.336454	0.121672
TCGA-HT-7481-01A-11R-2027-07	High	0.160494	0.178561	0.591348	0.313981	0.190152	0.402442	0.346848	0.452357	0.233966	0.214094	0.458127	0.192337	0.492881	0.654446	0.200212	0.597289	0.476445	0.449321	0.475652	0.672436	0.4139	0.111349	0.38281	0.205127
TCGA-HT-7482-01A-11R-2027-07	Low	0.18801	0.141318	0.590491	0.248791	0.145338	0.421246	0.392074	0.520901	0.213964	0.28124	0.412618	0.160583	0.480768	0.566656	0.150246	0.60621	0.444326	0.438081	0.470951	0.68043	0.42965	0.105609	0.348222	0.15348
TCGA-HT-7483-01A-11R-2027-07	High	0.19386	0.23032	0.602093	0.266983	0.163706	0.40776	0.395114	0.509856	0.290298	0.268185	0.452334	0.197544	0.491442	0.62146	0.186659	0.608491	0.477585	0.451764	0.466826	0.690971	0.453319	0.0832757	0.398372	0.238396
TCGA-HT-7485-01A-11R-2027-07	Low	0.218299	0.178892	0.586022	0.273318	0.197608	0.411521	0.366894	0.498457	0.210392	0.239984	0.42505	0.161848	0.471015	0.529994	0.187142	0.613067	0.484138	0.441277	0.481291	0.676739	0.405541	0.156977	0.319378	0.200697
TCGA-HT-7601-01A-11R-2090-07	Low	0.350558	0.228077	0.603345	0.391075	0.169084	0.448184	0.450227	0.554127	0.228	0.286612	0.417751	0.287499	0.47944	0.484944	0.312376	0.628945	0.460763	0.470249	0.491631	0.686108	0.442175	0.167061	0.398074	0.199472
TCGA-HT-7602-01A-21R-2090-07	Low	0.180659	0.160602	0.572239	0.281948	0.132742	0.410103	0.375931	0.465154	0.210265	0.249353	0.441361	0.19615	0.482281	0.662363	0.18337	0.610311	0.471516	0.420659	0.440187	0.686408	0.399903	0.113461	0.282237	0.208473
TCGA-HT-7603-01A-21R-2090-07	Low	0.154435	0.203354	0.601791	0.264204	0.130423	0.388112	0.368379	0.445405	0.280117	0.199789	0.495712	0.177473	0.472573	0.488101	0.176009	0.579603	0.460653	0.443075	0.494241	0.640097	0.421692	0.0567436	0.344477	0.0645587
TCGA-HT-7604-01A-11R-2090-07	High	0.171845	0.181906	0.601078	0.250156	0.145679	0.390963	0.366786	0.466605	0.229897	0.211163	0.426397	0.109798	0.476028	0.609066	0.150445	0.627497	0.45753	0.42986	0.474479	0.675202	0.393186	0.0575138	0.391244	0.164083
TCGA-HT-7605-01A-11R-2090-07	Low	0.180649	0.16808	0.587197	0.291585	0.152677	0.401365	0.363984	0.46327	0.24933	0.209771	0.508707	0.232384	0.488013	0.654635	0.19955	0.58917	0.461722	0.47915	0.48127	0.663286	0.429326	0.0868547	0.335259	0.200745
TCGA-HT-7606-01A-11R-2090-07	High	0.22644	0.144624	0.592147	0.254361	0.135611	0.404589	0.327363	0.447035	0.139043	0.206552	0.362786	0.135165	0.46565	0.518025	0.14666	0.616202	0.42154	0.415271	0.415792	0.675407	0.367753	0.0950573	0.429695	0.119504
TCGA-HT-7607-01A-11R-2090-07	Low	0.205274	0.228012	0.57763	0.332247	0.195881	0.424752	0.380627	0.494184	0.277237	0.222334	0.501006	0.188602	0.495648	0.458414	0.23244	0.582388	0.449161	0.461734	0.502919	0.646764	0.429321	0.0601698	0.348856	0.136516
TCGA-HT-7608-01A-11R-2090-07	Low	0.267572	0.152475	0.5815	0.281753	0.233198	0.439043	0.384026	0.487623	0.221132	0.269956	0.464778	0.133563	0.481628	0.643985	0.156902	0.599953	0.479818	0.469591	0.477985	0.666261	0.401181	0.15334	0.318831	0.216766
TCGA-HT-7609-01A-11R-2090-07	High	0.207281	0.186642	0.593988	0.243648	0.138147	0.404084	0.34626	0.471452	0.163528	0.243942	0.409053	0.118918	0.490943	0.682249	0.0490256	0.595502	0.47957	0.444849	0.442115	0.673051	0.422667	0.12655	0.31086	0.0950945
TCGA-HT-7610-01A-21R-2090-07	Low	0.118137	0.177529	0.573925	0.263718	0.0952781	0.399126	0.365077	0.425043	0.217643	0.206097	0.472374	0.140173	0.467486	0.605627	0.140314	0.590744	0.453825	0.439627	0.470741	0.666853	0.430117	0.0211456	0.343502	0.130437
TCGA-HT-7611-01A-11R-2403-07	High	0.161709	0.145097	0.584328	0.284338	0.140322	0.410718	0.390401	0.521253	0.17035	0.251229	0.431817	0.130923	0.491935	0.579285	0.182678	0.611886	0.476366	0.47233	0.457503	0.683557	0.400775	0.100597	0.341454	0.188116
TCGA-HT-7616-01A-11R-2256-07	Low	0.48062	0.303219	0.626926	0.473513	0.366656	0.449556	0.440452	0.534068	0.278715	0.308578	0.435554	0.220972	0.499151	0.702182	0.406678	0.636295	0.486778	0.520218	0.456494	0.677662	0.435817	0.174449	0.344836	0.221903
TCGA-HT-7620-01A-11R-2256-07	Low	0.214842	0.181077	0.584565	0.245047	0.223782	0.406605	0.35306	0.442248	0.222306	0.253616	0.428191	0.186618	0.488592	0.750719	0.159582	0.609229	0.478004	0.432662	0.446265	0.672235	0.378136	0.105599	0.316392	0.198294
TCGA-HT-7676-01A-11R-2403-07	High	0.232982	0.193484	0.609239	0.28845	0.170445	0.433735	0.380282	0.490076	0.186317	0.297454	0.393152	0.154829	0.47438	0.605627	0.201523	0.605178	0.456596	0.478671	0.469987	0.654711	0.402695	0.130612	0.366369	0.13939
TCGA-HT-7677-01A-11R-2256-07	High	0.130952	0.171131	0.609589	0.291379	0.153359	0.408654	0.374615	0.445203	0.194735	0.274656	0.435233	0.139318	0.463567	0.809387	0.226629	0.597444	0.4794	0.474825	0.445694	0.670515	0.405459	0.115775	0.330793	0.200085
TCGA-HT-7680-01A-11R-2256-07	Low	0.261721	0.212505	0.584399	0.365617	0.175215	0.472118	0.381876	0.597452	0.248513	0.366085	0.427074	0.148662	0.490336	0.464116	0.243489	0.592537	0.453849	0.446202	0.442102	0.669207	0.410421	0.21132	0.293125	0.220819
TCGA-HT-7681-01A-11R-2403-07	Low	0.243435	0.230375	0.602305	0.361352	0.2012	0.415521	0.424407	0.495571	0.260439	0.21935	0.540823	0.186525	0.490133	0.618444	0.31348	0.591886	0.417038	0.457437	0.501912	0.657859	0.448712	0.126102	0.357648	0.232694
TCGA-HT-7684-01A-11R-2256-07	Low	0.296287	0.149376	0.606937	0.323614	0.317136	0.43996	0.38851	0.49555	0.236593	0.31088	0.461783	0.201697	0.482498	0.691155	0.166463	0.569469	0.422098	0.400305	0.456072	0.649437	0.433995	0.219068	0.285391	0.165732
TCGA-HT-7686-01A-11R-2256-07	High	0.274792	0.20818	0.596584	0.361486	0.223738	0.438767	0.400111	0.538071	0.227202	0.338319	0.403089	0.19502	0.487117	0.496301	0.255788	0.596533	0.450913	0.455118	0.474956	0.682544	0.390016	0.191124	0.3539	0.0785543
TCGA-HT-7687-01A-11R-2256-07	High	0.275017	0.205787	0.619768	0.360414	0.313007	0.430048	0.428612	0.490343	0.235849	0.230203	0.505209	0.182933	0.489401	0.752604	0.240959	0.618476	0.501149	0.472479	0.502225	0.660623	0.428713	0.136495	0.362047	0.204185
TCGA-HT-7688-01A-11R-2256-07	High	0.0767242	0.188201	0.606236	0.309152	0.14175	0.406536	0.368867	0.434082	0.252286	0.243664	0.489753	0.14934	0.481646	0.500071	0.208693	0.586379	0.477157	0.470167	0.466462	0.671668	0.432427	0.0276131	0.349762	0.137175
TCGA-HT-7689-01A-11R-2256-07	Low	0.174863	0.161613	0.598197	0.260337	0.221541	0.422411	0.356014	0.510354	0.213095	0.225181	0.427405	0.151845	0.484654	0.519391	0.0959248	0.607079	0.445339	0.412523	0.479462	0.676129	0.385874	0.0752282	0.31874	0.17445
TCGA-HT-7690-01A-11R-2256-07	High	0.367813	0.221654	0.625013	0.44003	0.18179	0.436871	0.410627	0.493249	0.231096	0.259008	0.44651	0.308598	0.491054	0.662269	0.29941	0.607486	0.466802	0.463195	0.50847	0.671312	0.431032	0.0839296	0.381102	0.164931
TCGA-HT-7691-01A-11R-2256-07	Low	0.333613	0.19049	0.60521	0.383885	0.237828	0.453228	0.424637	0.595805	0.258489	0.369474	0.387318	0.136433	0.490946	0.565713	0.242981	0.601461	0.415117	0.418213	0.486985	0.673189	0.427721	0.144325	0.323707	0.168135
TCGA-HT-7692-01A-12R-2256-07	High	0.276285	0.137359	0.595256	0.295838	0.18633	0.407601	0.348169	0.431471	0.162953	0.173258	0.432873	0.16219	0.473323	0.79836	0.134433	0.58946	0.452433	0.437128	0.439559	0.668907	0.371937	0.116334	0.338833	0.243674
TCGA-HT-7693-01A-11R-2256-07	High	0.207447	0.165546	0.613113	0.329195	0.129679	0.43151	0.383955	0.505096	0.17934	0.309581	0.354502	0.106531	0.466158	0.724612	0.23847	0.622343	0.458147	0.428656	0.435999	0.690617	0.411285	0.0744567	0.29933	0.0244098
TCGA-HT-7694-01A-11R-2256-07	Low	0.18765	0.167517	0.589535	0.280174	0.191704	0.394873	0.343361	0.432371	0.249827	0.234798	0.525555	0.138522	0.496071	0.526695	0.198213	0.575934	0.4722	0.458273	0.472677	0.653263	0.416694	0.0515708	0.362231	0.157014
TCGA-HT-7695-01A-11R-2256-07	High	0.154615	0.180266	0.594877	0.261163	0.12863	0.401216	0.362632	0.444372	0.268714	0.194018	0.502728	0.132662	0.476868	0.546911	0.184167	0.588765	0.439621	0.44703	0.487864	0.65331	0.422479	0.0586119	0.360846	0.181518
TCGA-HT-7854-01A-11R-2256-07	Low	0.249112	0.193081	0.610534	0.344071	0.215213	0.47409	0.389665	0.584405	0.259745	0.341642	0.504367	0.199383	0.511327	0.62867	0.257428	0.597485	0.497322	0.456518	0.467979	0.687092	0.435687	0.172086	0.277442	0.120164
TCGA-HT-7855-01A-11R-2403-07	High	0.183523	0.157234	0.597311	0.260115	0.216781	0.392005	0.384598	0.445575	0.195637	0.24087	0.421637	0.0699633	0.486096	0.686773	0.0813177	0.624076	0.503225	0.459977	0.43563	0.699892	0.378085	0.123488	0.319782	0.050139
TCGA-HT-7856-01A-11R-2403-07	Low	0.154106	0.191701	0.595002	0.278797	0.146828	0.410449	0.351804	0.458301	0.255811	0.232643	0.520013	0.134353	0.508255	0.592244	0.165327	0.573244	0.46148	0.469656	0.476372	0.656792	0.412886	0.0702659	0.347816	0.178314
TCGA-HT-7857-01A-11R-2403-07	Low	0.366156	0.247287	0.618729	0.445642	0.213097	0.46321	0.459992	0.613426	0.274193	0.410857	0.424629	0.284895	0.511592	0.5905	0.424861	0.639896	0.460835	0.423353	0.450853	0.647321	0.451733	0.247725	0.38969	0.127374
TCGA-HT-7858-01A-11R-2403-07	High	0.191041	0.253787	0.618917	0.381716	0.239115	0.420915	0.422249	0.537437	0.173775	0.322951	0.413115	0.155483	0.477617	0.690495	0.314968	0.635669	0.48348	0.465409	0.45402	0.690786	0.405293	0.0516911	0.351585	0.182555
TCGA-HT-7860-01A-11R-2403-07	Low	0.401189	0.197312	0.596856	0.370163	0.26147	0.449369	0.419996	0.556851	0.244047	0.277543	0.423068	0.206198	0.520027	0.646671	0.258315	0.603211	0.463823	0.453884	0.488848	0.686305	0.432494	0.121617	0.361957	0.163282
TCGA-HT-7873-01B-11R-2403-07	High	0.17112	0.117526	0.590365	0.184799	0.051192	0.398655	0.276076	0.430915	0.180092	0.32305	0.417286	0.137295	0.476287	0.712549	0.059268	0.606004	0.492612	0.471561	0.450116	0.713176	0.349376	0.0977861	0.334014	0.141794
TCGA-HT-7874-01A-11R-2403-07	Low	0.221222	0.189515	0.588557	0.264405	0.179003	0.406418	0.35896	0.440707	0.25442	0.272921	0.521593	0.173031	0.492944	0.55054	0.149142	0.571058	0.448389	0.444208	0.476581	0.654586	0.42525	0.0826185	0.335644	0.150747
TCGA-HT-7875-01A-11R-2403-07	High	0.138195	0.173084	0.603532	0.208707	0.182926	0.401051	0.342761	0.441501	0.200806	0.182855	0.483153	0.170308	0.483043	0.684699	0.109739	0.596284	0.484028	0.461795	0.459929	0.659645	0.402456	0.0704551	0.328801	0.212714
TCGA-HT-7877-01A-11R-2403-07	Low	0.11756	0.19558	0.614827	0.273349	0.134696	0.41318	0.324885	0.444537	0.215799	0.327008	0.486754	0.173402	0.486465	0.745488	0.203098	0.605729	0.444762	0.443252	0.467453	0.66897	0.41696	0.0612362	0.355145	0.151218
TCGA-HT-7879-01A-11R-2403-07	High	0.1621	0.123104	0.606379	0.252258	0.118841	0.402604	0.354444	0.458977	0.14517	0.213701	0.390175	0.0975668	0.493515	0.764149	0.116835	0.600827	0.471671	0.457689	0.445553	0.699308	0.376014	0.0520579	0.316864	0.178832
TCGA-HT-7880-01A-11R-2403-07	Low	0.162966	0.190114	0.599176	0.351056	0.146302	0.408925	0.354693	0.457201	0.235622	0.241865	0.522776	0.182699	0.499522	0.671269	0.233988	0.580358	0.458645	0.46262	0.47363	0.655644	0.400912	0.096637	0.327531	0.190754
TCGA-HT-7881-01A-11R-2403-07	Low	0.0927034	0.164707	0.592398	0.271874	0.151352	0.404344	0.356694	0.40989	0.231112	0.177566	0.457344	0.250007	0.478962	0.631356	0.20641	0.576583	0.474595	0.448097	0.457102	0.659871	0.398867	0.0904645	0.307058	0.1597
TCGA-HT-7882-01A-11R-2403-07	Low	0.364323	0.234387	0.617967	0.473691	0.442082	0.454671	0.545054	0.703804	0.341621	0.539695	0.410702	0.27897	0.534354	0.722492	0.436336	0.643787	0.465492	0.510488	0.435536	0.585322	0.506204	0.174979	0.409483	0.192734
TCGA-HT-7884-01B-11R-2403-07	Low	0.147244	0.130552	0.585174	0.221145	0.114643	0.38552	0.324291	0.429423	0.184547	0.202263	0.393925	0.160204	0.469756	0.810282	0.116407	0.60347	0.45341	0.425904	0.440757	0.688041	0.382888	0.0241408	0.308049	0.140898
TCGA-HT-7902-01A-12R-2403-07	Low	0.189361	0.196401	0.607492	0.341402	0.168394	0.419323	0.322722	0.469743	0.179968	0.281257	0.432549	0.196613	0.505272	0.651572	0.250427	0.602463	0.44394	0.422223	0.435149	0.67897	0.391827	0.0636603	0.318083	0.114462
TCGA-HT-8010-01A-11R-2403-07	Low	0.192697	0.19038	0.594974	0.298579	0.182364	0.432846	0.356834	0.478982	0.256466	0.219417	0.510256	0.120529	0.491903	0.708308	0.15238	0.592652	0.447659	0.45727	0.460272	0.661727	0.411374	0.103021	0.306394	0.209227
TCGA-HT-8011-01A-11R-2403-07	High	0.189518	0.157283	0.579446	0.291303	0.122221	0.413769	0.374222	0.473738	0.1507	0.205347	0.431588	0.185999	0.491333	0.479855	0.169555	0.633385	0.480294	0.415444	0.435828	0.667644	0.362087	0.10891	0.444383	0.239009
TCGA-HT-8012-01A-11R-2403-07	High	0.260872	0.18202	0.595829	0.251162	0.257238	0.392382	0.375194	0.442942	0.216108	0.20652	0.507972	0.140335	0.494797	0.756091	0.144894	0.590914	0.447026	0.414448	0.465232	0.664345	0.409317	0.114839	0.291103	0.146789
TCGA-HT-8013-01A-11R-2403-07	High	0.255986	0.175098	0.582689	0.304185	0.122209	0.44428	0.38938	0.511679	0.182555	0.27824	0.420011	0.222409	0.474814	0.585552	0.106034	0.610553	0.447306	0.443911	0.470326	0.667221	0.388108	0.142664	0.358097	0.105933
TCGA-HT-8015-01B-11R-A28M-07	Low	0.17154	0.21511	0.574963	0.345775	0.221784	0.437457	0.412578	0.518728	0.296877	0.256126	0.565134	0.263506	0.49687	0.553555	0.249935	0.574888	0.469832	0.476808	0.488504	0.644377	0.463575	0.171001	0.349799	0.138024
TCGA-HT-8018-01A-11R-2404-07	Low	0.340125	0.245903	0.611787	0.411072	0.227663	0.491277	0.465469	0.556651	0.30866	0.32871	0.557139	0.230422	0.530051	0.569295	0.301408	0.583088	0.452168	0.470813	0.482857	0.657356	0.481073	0.141886	0.345025	0.128034
TCGA-HT-8019-01A-21R-2404-07	Low	0.0747498	0.206499	0.565539	0.297049	0.154238	0.403541	0.370596	0.407574	0.286695	0.157828	0.549453	0.10504	0.501532	0.530371	0.171476	0.559033	0.409763	0.45361	0.46748	0.61978	0.400419	0.0428288	0.307532	0.214457
TCGA-HT-8104-01A-11R-2404-07	Low	0.266474	0.170069	0.599869	0.321195	0.128276	0.427359	0.397113	0.526581	0.234747	0.253949	0.461741	0.159959	0.520581	0.553838	0.223302	0.604092	0.432077	0.410062	0.460291	0.655487	0.425696	0.105604	0.412466	0.158852
TCGA-HT-8105-01A-11R-2404-07	High	0.218748	0.178729	0.61664	0.305248	0.288513	0.40092	0.389024	0.476741	0.256318	0.339121	0.500136	0.135947	0.481343	0.833514	0.171923	0.6065	0.498043	0.468834	0.47225	0.65334	0.435207	0.144556	0.330279	0.228594
TCGA-HT-8106-01A-11R-2404-07	Low	0.455567	0.407526	0.638459	0.562138	0.327453	0.433562	0.509702	0.597708	0.25554	0.388934	0.435444	0.249233	0.484327	0.502238	0.608914	0.671807	0.536284	0.499071	0.51681	0.684862	0.450369	0.229604	0.363183	0.450827
TCGA-HT-8107-01A-13R-2404-07	Low	0.173616	0.179495	0.587209	0.311288	0.199921	0.401879	0.360527	0.453525	0.247896	0.230148	0.519848	0.152554	0.507435	0.538429	0.163481	0.579834	0.481188	0.467157	0.485521	0.6397	0.422846	0.0826133	0.313197	0.159182
TCGA-HT-8108-01A-11R-2404-07	High	0.290439	0.198815	0.599859	0.309184	0.111774	0.43965	0.363379	0.478405	0.169903	0.284933	0.388871	0.128283	0.457631	0.671175	0.186735	0.613836	0.463015	0.443366	0.459248	0.681161	0.38346	0.0850623	0.349936	0.143443
TCGA-HT-8109-01A-11R-2404-07	Low	0.131184	0.18936	0.58489	0.304537	0.191875	0.412203	0.35915	0.481923	0.251496	0.218755	0.473243	0.131468	0.474763	0.571368	0.210527	0.593537	0.492898	0.450994	0.484	0.66945	0.420744	0.0598407	0.346314	0.182367
TCGA-HT-8110-01A-11R-2404-07	Low	0.366545	0.22257	0.590427	0.372432	0.177642	0.464957	0.420172	0.589845	0.200409	0.394849	0.459416	0.156686	0.468688	0.530654	0.27948	0.603229	0.459472	0.46526	0.48084	0.675589	0.390975	0.210936	0.41128	0.180199
TCGA-HT-8111-01A-11R-2404-07	Low	0.250668	0.217086	0.59775	0.325052	0.147418	0.418805	0.374446	0.498216	0.198428	0.2429	0.418056	0.133678	0.48484	0.559681	0.283148	0.609746	0.485581	0.477225	0.47993	0.675614	0.384116	0.0902355	0.362871	0.192168
TCGA-HT-8113-01A-11R-2404-07	Low	0.139766	0.222869	0.603507	0.338258	0.102969	0.398157	0.345043	0.415669	0.243466	0.268053	0.515773	0.175645	0.491411	0.549409	0.231203	0.573928	0.422411	0.452795	0.471784	0.651512	0.423742	0.028457	0.319113	0.15249
TCGA-HT-8114-01A-11R-2404-07	High	0.331859	0.199599	0.607535	0.413212	0.243696	0.430054	0.436081	0.521985	0.253648	0.29781	0.447141	0.172553	0.47064	0.571368	0.243568	0.613184	0.493152	0.508987	0.493252	0.690751	0.42083	0.124226	0.332606	0.112153
TCGA-HT-8558-01A-21R-2404-07	Low	0.0759676	0.184746	0.584083	0.259714	0.130928	0.402849	0.352918	0.423598	0.2698	0.224375	0.520721	0.144777	0.489195	0.505348	0.21886	0.563806	0.42434	0.453466	0.457434	0.627769	0.410225	0.0707837	0.299636	0.200415
TCGA-HT-8563-01A-11R-2404-07	Low	0.565679	0.254645	0.616092	0.490705	0.275108	0.435599	0.456244	0.609458	0.236078	0.423065	0.390472	0.295491	0.50284	0.447764	0.461585	0.641985	0.468508	0.470982	0.462343	0.591269	0.443556	0.207172	0.359763	0.292352
TCGA-HT-8564-01A-11R-2404-07	Low	0.269374	0.166901	0.596028	0.375344	0.10959	0.429845	0.381003	0.490518	0.21672	0.192628	0.499415	0.243858	0.502916	0.678997	0.235838	0.59374	0.503085	0.449455	0.469749	0.695803	0.406854	0.103502	0.376541	0.139767
TCGA-HT-A4DS-01A-11R-A26U-07	Low	0.305447	0.223691	0.600502	0.461391	0.250192	0.44589	0.415567	0.508121	0.241554	0.259078	0.502316	0.21353	0.511922	0.776306	0.293396	0.545043	0.393864	0.450177	0.473787	0.642486	0.413342	0.182718	0.386255	0.173837
TCGA-HT-A4DV-01A-11R-A26U-07	Low	0.215836	0.208293	0.61235	0.332494	0.241124	0.424857	0.379707	0.44678	0.243094	0.25277	0.518307	0.238704	0.511867	0.715848	0.263731	0.573933	0.410021	0.426925	0.464812	0.638118	0.423861	0.140424	0.311019	0.237218
TCGA-HT-A5R5-01A-11R-A28M-07	Low	0.347895	0.197563	0.600257	0.305603	0.243	0.448327	0.41337	0.527047	0.248092	0.291371	0.523775	0.169524	0.506854	0.644032	0.157737	0.583189	0.427083	0.453779	0.492507	0.658696	0.469186	0.135228	0.330272	0.100278
TCGA-HT-A5R7-01A-11R-A28M-07	Low	0.192261	0.190269	0.603677	0.301208	0.121504	0.422059	0.384726	0.452573	0.227708	0.179087	0.505654	0.183047	0.492782	0.516705	0.190156	0.573597	0.422033	0.435225	0.493103	0.65406	0.433287	0.100119	0.377051	0.170256
TCGA-HT-A5R9-01A-11R-A28M-07	High	0.117726	0.187086	0.610131	0.357755	0.156076	0.389669	0.352114	0.39901	0.231218	0.284997	0.471554	0.13439	0.498626	0.742284	0.253523	0.612749	0.454941	0.445209	0.441569	0.663379	0.407855	0.0908068	0.394114	0.176806
TCGA-HT-A5RA-01A-11R-A28M-07	Low	0.360691	0.180634	0.588865	0.353299	0.203757	0.459155	0.406333	0.533867	0.243832	0.29113	0.470725	0.205134	0.51968	0.566844	0.277983	0.621414	0.420048	0.436771	0.441622	0.654187	0.414137	0.186278	0.41936	0.162999
TCGA-HT-A5RB-01A-11R-A28M-07	High	0.124619	0.215966	0.583906	0.184027	0.0951197	0.403693	0.349445	0.43413	0.190786	0.153766	0.461414	0.0956252	0.486712	0.749635	0.145838	0.607393	0.500004	0.460735	0.454388	0.671862	0.406287	0.0282206	0.332625	0.12186
TCGA-HT-A5RC-01A-11R-A28M-07	Low	0.187555	0.151649	0.595537	0.321225	0.101064	0.439286	0.352956	0.542571	0.22433	0.28703	0.43469	0.166908	0.526912	0.563027	0.200216	0.601724	0.429679	0.43446	0.422488	0.666934	0.38626	0.166708	0.360699	0.10631
TCGA-HT-A614-01A-11R-A29R-07	High	0.150572	0.18082	0.602481	0.210866	0.127299	0.410107	0.369417	0.467732	0.197193	0.175833	0.423104	0.215978	0.483325	0.712737	0.190332	0.604229	0.456201	0.463213	0.448862	0.676091	0.405138	0.0651346	0.330103	0.104472
TCGA-HT-A615-01A-11R-A29R-07	High	0.257284	0.189356	0.613988	0.345944	0.158656	0.395059	0.387916	0.51612	0.219654	0.229206	0.480597	0.161999	0.477186	0.743556	0.282797	0.624135	0.44464	0.456419	0.473824	0.679304	0.411471	0.111566	0.341769	0.271853
TCGA-HT-A616-01A-11R-A29R-07	Low	0.122963	0.197751	0.60356	0.283776	0.113361	0.409998	0.360661	0.457523	0.255071	0.196629	0.517005	0.102308	0.492524	0.553084	0.194402	0.581386	0.42434	0.444191	0.484521	0.652042	0.452363	0.0672813	0.348864	0.085717
TCGA-HT-A617-01A-11R-A29R-07	Low	0.297935	0.229925	0.605103	0.401077	0.322543	0.445852	0.459758	0.612451	0.281171	0.2524	0.497902	0.190242	0.498619	0.651383	0.349626	0.590412	0.442184	0.440627	0.457456	0.644624	0.413196	0.0992373	0.347311	0.141464
TCGA-HT-A618-01A-11R-A29R-07	Low	0.218486	0.196509	0.60241	0.393251	0.125566	0.415075	0.407312	0.542921	0.193803	0.301323	0.423263	0.258065	0.478183	0.669761	0.270275	0.622693	0.468126	0.462384	0.445881	0.682256	0.415821	0.153661	0.338802	-0.0140898
TCGA-HT-A619-01A-11R-A29R-07	High	0.125356	0.207043	0.602853	0.339116	0.148966	0.383097	0.362494	0.360108	0.191107	0.183419	0.434377	0.206807	0.464266	0.717308	0.186399	0.619793	0.438097	0.410721	0.448072	0.684568	0.379176	0.054913	0.356978	0.0585269
TCGA-HT-A61A-01A-11R-A29R-07	Low	0.192882	0.228333	0.583237	0.293703	0.141147	0.41396	0.364638	0.451618	0.273734	0.173185	0.556706	0.217142	0.495012	0.60393	0.216978	0.570745	0.427488	0.430056	0.483565	0.655505	0.418696	0.180736	0.325966	0.131002
TCGA-HT-A61B-01A-11R-A29R-07	High	0.37738	0.20988	0.597606	0.32201	0.168006	0.425746	0.416647	0.502352	0.19216	0.299436	0.388854	0.214567	0.474334	0.670327	0.208337	0.617372	0.454456	0.470532	0.429916	0.661458	0.392611	0.143438	0.401271	0.108949
TCGA-HT-A61C-01A-11R-A29R-07	High	0.39821	0.171264	0.613204	0.335726	0.134153	0.434196	0.370409	0.541274	0.202709	0.278452	0.511421	0.192778	0.51279	0.542434	0.264908	0.587024	0.446292	0.444437	0.458563	0.643876	0.426422	0.177324	0.430681	0.158428
TCGA-HT-A74H-01A-11R-A32Q-07	Low	0.194446	0.169873	0.581904	0.343921	0.235579	0.434984	0.40453	0.542363	0.242897	0.260104	0.546887	0.165686	0.509341	0.682814	0.280928	0.569212	0.4287	0.427152	0.45199	0.620003	0.381179	0.234484	0.294204	0.184346
TCGA-HT-A74J-01A-12R-A32Q-07	Low	0.193178	0.145521	0.605404	0.258577	0.147119	0.407752	0.3221	0.4515	0.26097	0.194997	0.490747	0.177867	0.493672	0.769568	0.11271	0.575405	0.47272	0.447948	0.452826	0.673618	0.401436	0.0969183	0.345467	0.150181
TCGA-HT-A74K-01A-11R-A32Q-07	Low	0.280459	0.201522	0.596586	0.324366	0.318348	0.418868	0.455042	0.490671	0.347767	0.258788	0.496755	0.268288	0.520106	0.743085	0.203234	0.564893	0.362743	0.4217	0.467133	0.62807	0.391029	0.111752	0.349592	0.212054
TCGA-HT-A74L-01A-11R-A32Q-07	High	0.209874	0.126993	0.605833	0.217244	0.100346	0.411935	0.356572	0.446798	0.158503	0.239819	0.366481	0.15577	0.465638	0.833797	0.0709632	0.596976	0.439122	0.422354	0.466032	0.673435	0.381858	0.0651999	0.325776	0.137694
TCGA-HT-A74O-01A-11R-A32Q-07	High	0.36146	0.214449	0.611224	0.359103	0.162778	0.408949	0.464235	0.507387	0.258545	0.281267	0.449669	0.207286	0.497254	0.66962	0.331746	0.594047	0.438765	0.44662	0.45829	0.675669	0.383453	0.136704	0.362341	0.166769
TCGA-HW-7486-01A-11R-2027-07	Low	0.237791	0.165168	0.591251	0.287179	0.249748	0.405299	0.371803	0.495102	0.231434	0.277657	0.415202	0.275763	0.489762	0.591301	0.190088	0.597143	0.462681	0.433676	0.465546	0.655161	0.412547	0.140142	0.332031	0.157203
TCGA-HW-7487-01A-11R-2027-07	Low	0.157929	0.18374	0.596273	0.252787	0.24196	0.402662	0.338731	0.44546	0.259788	0.228169	0.527651	0.144406	0.481773	0.592244	0.163823	0.587318	0.479334	0.447125	0.450041	0.657144	0.414783	0.0925357	0.329579	0.151595
TCGA-HW-7489-01A-11R-2027-07	Low	0.135324	0.195557	0.587435	0.285249	0.168781	0.411432	0.366575	0.47439	0.293921	0.239172	0.520976	0.150127	0.494613	0.555959	0.177615	0.5656	0.451426	0.46978	0.482999	0.641542	0.437153	0.0738807	0.332991	0.177466
TCGA-HW-7490-01A-11R-2027-07	Low	0.269227	0.221019	0.611497	0.373681	0.17421	0.414975	0.397815	0.504871	0.274441	0.278105	0.44628	0.207941	0.491372	0.649828	0.235716	0.615086	0.468135	0.445264	0.473529	0.670893	0.440084	0.129657	0.322431	0.184157
TCGA-HW-7491-01A-11R-2027-07	High	0.127447	0.205042	0.606553	0.282002	0.234299	0.422636	0.332844	0.436918	0.167665	0.33512	0.437751	0.198662	0.477161	0.509778	0.205849	0.595035	0.459427	0.443942	0.442974	0.654752	0.38723	0.0902183	0.366579	0.182791
TCGA-HW-7493-01A-11R-2027-07	Low	0.238597	0.247386	0.577919	0.344026	0.157352	0.442309	0.417442	0.541856	0.290487	0.307221	0.497077	0.180129	0.486478	0.502945	0.27717	0.596562	0.474625	0.464011	0.500995	0.693846	0.458257	0.132293	0.365436	0.148579
TCGA-HW-7495-01A-11R-2027-07	Low	0.117191	0.187762	0.60031	0.219301	0.161404	0.411829	0.357343	0.461234	0.241863	0.238874	0.48234	0.18278	0.500272	0.619952	0.15448	0.588559	0.440325	0.423463	0.489195	0.660576	0.413445	0.122301	0.32732	0.103954
TCGA-HW-8319-01A-11R-2404-07	High	0.136818	0.131501	0.592347	0.20655	0.0762998	0.408721	0.336779	0.448863	0.190639	0.187162	0.428046	0.10677	0.467297	0.670515	0.12066	0.610331	0.463574	0.443803	0.490018	0.680361	0.426522	-0.00499225	0.374672	0.101315
TCGA-HW-8320-01A-11R-2404-07	High	0.163146	0.163481	0.611953	0.233271	0.196789	0.41416	0.392828	0.472052	0.174509	0.27603	0.396171	0.0914527	0.467163	0.654729	0.0959447	0.618352	0.493148	0.449246	0.460624	0.690245	0.404811	0.0614201	0.326039	0.102776
TCGA-HW-8321-01A-11R-2404-07	High	0.207813	0.207809	0.621233	0.339655	0.247408	0.408891	0.421027	0.491695	0.29302	0.308381	0.444589	0.199037	0.496528	0.718534	0.223383	0.609136	0.493463	0.453761	0.453094	0.709003	0.431844	0.10383	0.304179	0.039819
TCGA-HW-8322-01A-11R-2404-07	High	0.202933	0.196826	0.605772	0.27853	0.215761	0.406124	0.401207	0.448097	0.220443	0.247261	0.384318	0.172604	0.457267	0.73743	0.21112	0.623017	0.491025	0.474569	0.462331	0.677101	0.369818	0.0383552	0.381463	0.203572
TCGA-HW-A5KJ-01A-12R-A27Q-07	Low	0.179762	0.204547	0.629608	0.444716	0.270151	0.389763	0.343183	0.389049	0.218183	0.180975	0.502248	0.151368	0.493414	0.791056	0.298631	0.590941	0.44115	0.461718	0.452982	0.635354	0.419775	0.129521	0.362162	0.205174
TCGA-HW-A5KK-01A-11R-A27Q-07	Low	0.224755	0.138869	0.597581	0.382549	0.188938	0.436531	0.394273	0.590956	0.231131	0.337525	0.493351	0.174781	0.518542	0.662551	0.312378	0.592131	0.44679	0.470715	0.46091	0.642368	0.393111	0.174796	0.308508	0.118043
TCGA-HW-A5KL-01A-11R-A27Q-07	High	0.181907	0.176905	0.602519	0.268359	0.162639	0.395114	0.348323	0.439863	0.170614	0.206218	0.371079	0.108953	0.482354	0.765233	0.115521	0.609568	0.433624	0.43429	0.451927	0.681941	0.345581	0.068113	0.332191	0.156213
TCGA-HW-A5KM-01A-11R-A27Q-07	High	0.483822	0.202994	0.599116	0.379678	0.184085	0.427835	0.433386	0.534771	0.182828	0.321227	0.37933	0.207948	0.471906	0.601668	0.249942	0.621376	0.466541	0.487247	0.483565	0.681504	0.385821	0.183682	0.315278	0.0671505
TCGA-IK-7675-01A-11R-2090-07	High	0.0681798	0.131542	0.595476	0.195589	0.180051	0.444275	0.365855	0.46609	0.149143	0.191679	0.364542	0.0882989	0.493518	0.514537	0.141067	0.602736	0.484109	0.43499	0.447578	0.686375	0.370494	0.13986	0.397339	0.196786
TCGA-IK-8125-01A-11R-2256-07	Low	0.215743	0.223259	0.601613	0.274804	0.261249	0.405587	0.395534	0.456107	0.229811	0.244858	0.465155	0.187836	0.469205	0.703313	0.192724	0.60459	0.506441	0.484312	0.463231	0.667456	0.419648	0.0801119	0.368684	0.12563
TCGA-KT-A74X-01A-11R-A32Q-07	High	0.160402	0.154996	0.610392	0.353036	0.190354	0.404787	0.395113	0.473363	0.192614	0.215271	0.459089	0.149361	0.483167	0.686396	0.264521	0.603561	0.439586	0.450639	0.438823	0.644274	0.404967	0.0804769	0.363904	0.228689
TCGA-KT-A7W1-01A-11R-A34F-07	High	0.357552	0.176887	0.599069	0.308495	0.0616201	0.429993	0.316966	0.467781	0.178278	0.213024	0.45944	0.149244	0.517869	0.593233	0.28473	0.612343	0.423992	0.444395	0.440668	0.673467	0.405638	0.0770742	0.436611	0.131521
TCGA-P5-A5ET-01A-11R-A27Q-07	High	0.111879	0.16098	0.599524	0.255696	0.146758	0.395748	0.343293	0.419415	0.204398	0.155464	0.466199	0.202778	0.479598	0.727346	0.174297	0.590926	0.443365	0.451254	0.448922	0.656834	0.389529	0.0803829	0.344381	0.207248
TCGA-P5-A5EU-01A-11R-A27Q-07	High	0.396154	0.186917	0.592089	0.395544	0.195983	0.450548	0.40414	0.546025	0.193703	0.310414	0.391662	0.300798	0.475683	0.479431	0.250335	0.62223	0.44997	0.460795	0.430086	0.670887	0.407311	0.120231	0.439681	0.129966
TCGA-P5-A5EV-01A-11R-A27Q-07	Low	0.183236	0.179929	0.602733	0.380345	0.151605	0.419921	0.386692	0.4434	0.183369	0.20608	0.445261	0.204777	0.473204	0.644974	0.25193	0.600991	0.448248	0.456875	0.436584	0.668398	0.373661	0.0944878	0.336061	0.212761
TCGA-P5-A5EW-01A-11R-A27Q-07	High	0.226436	0.166414	0.603015	0.30014	0.127501	0.424972	0.363315	0.462941	0.181398	0.242597	0.39561	0.125615	0.487138	0.6167	0.202622	0.603482	0.449596	0.447973	0.466548	0.680797	0.424252	0.12365	0.332612	0.174638
TCGA-P5-A5EX-01A-12R-A28M-07	Low	0.389432	0.268261	0.610748	0.425934	0.28083	0.445335	0.441319	0.59188	0.416506	0.31772	0.496509	0.22372	0.504886	0.654446	0.405602	0.615205	0.431768	0.46659	0.451765	0.667021	0.449044	0.204808	0.303832	0.207672
TCGA-P5-A5EY-01A-11R-A27Q-07	Low	0.193666	0.199807	0.587354	0.412648	0.174152	0.435784	0.387504	0.481953	0.271518	0.224241	0.518027	0.176065	0.492648	0.530512	0.328308	0.583683	0.476655	0.469312	0.48932	0.663405	0.407329	0.137407	0.348475	0.144244
TCGA-P5-A5EZ-01A-11R-A27Q-07	High	0.159602	0.190895	0.604308	0.39503	0.222857	0.400896	0.391386	0.488728	0.185629	0.250687	0.463441	0.192349	0.491414	0.639131	0.393737	0.61751	0.478339	0.474715	0.451277	0.688221	0.39526	0.163803	0.340083	0.108053
TCGA-P5-A5F0-01A-11R-A28M-07	High	0.185503	0.1774	0.595349	0.276474	0.117176	0.372149	0.330516	0.387908	0.223038	0.140973	0.503714	0.151371	0.482564	0.630508	0.182234	0.586646	0.46755	0.446824	0.454125	0.65308	0.400689	0.03693	0.358004	0.172659
TCGA-P5-A5F1-01A-11R-A28M-07	Low	0.315833	0.21121	0.597491	0.365334	0.207289	0.430808	0.40798	0.479334	0.193066	0.25147	0.497811	0.184773	0.48233	0.567645	0.24285	0.589941	0.426343	0.458248	0.435567	0.680854	0.37643	0.146177	0.286938	0.0735121
TCGA-P5-A5F2-01A-11R-A28M-07	Low	0.171179	0.159015	0.592102	0.275159	0.0793467	0.409515	0.367047	0.450984	0.19504	0.185531	0.560581	0.201169	0.497788	0.546817	0.142453	0.595047	0.444982	0.433675	0.457624	0.662953	0.407346	0.0825979	0.308792	0.141605
TCGA-P5-A5F4-01A-11R-A28M-07	Low	0.102856	0.19544	0.604081	0.303107	0.0895834	0.393571	0.374018	0.39914	0.232352	0.185108	0.511846	0.174271	0.492108	0.686254	0.19148	0.581332	0.433187	0.431369	0.481387	0.644059	0.425832	0.0717727	0.332687	0.0754441
TCGA-P5-A5F6-01A-11R-A28M-07	Low	0.21062	0.150418	0.600172	0.309155	0.222069	0.462288	0.445125	0.504385	0.23141	0.300003	0.519209	0.179204	0.505423	0.486546	0.360685	0.631356	0.481772	0.408909	0.378869	0.300304	0.360754	0.31007	0.323063	0.146129
TCGA-P5-A72U-01A-31R-A32Q-07	Low	0.328276	0.290306	0.635487	0.461588	0.366105	0.456638	0.442656	0.565925	0.31222	0.351558	0.440489	0.280563	0.526812	0.661185	0.366067	0.589516	0.377575	0.428905	0.468836	0.642622	0.393303	0.148557	0.36528	0.188822
TCGA-P5-A72W-01A-11R-A32Q-07	Low	0.140156	0.123632	0.596627	0.291294	0.22956	0.401851	0.387994	0.442264	0.191033	0.191576	0.483884	0.194495	0.491649	0.758588	0.174092	0.582877	0.426877	0.447439	0.463365	0.643518	0.379486	0.183367	0.314805	0.248999
TCGA-P5-A72X-01A-11R-A32Q-07	High	0.157	0.175617	0.60591	0.340183	0.187157	0.403297	0.37177	0.481018	0.230656	0.219357	0.516906	0.136103	0.511298	0.745111	0.221883	0.59619	0.467196	0.474254	0.445677	0.695558	0.417876	0.0936365	0.330237	0.144338
TCGA-P5-A72Z-01A-11R-A32Q-07	High	0.178217	0.135771	0.585015	0.305871	0.178611	0.381419	0.333807	0.342139	0.207063	0.157858	0.449271	0.178073	0.465952	0.734178	0.171865	0.603415	0.415855	0.43925	0.435926	0.648906	0.337858	0.0651947	0.354542	0.277508
TCGA-P5-A730-01A-11R-A32Q-07	Low	0.13636	0.173905	0.612	0.315546	0.232263	0.398706	0.399407	0.481692	0.189432	0.196293	0.442025	0.136276	0.513654	0.724895	0.128833	0.613837	0.457276	0.467362	0.434828	0.665107	0.384082	0.148539	0.338276	0.17723
TCGA-P5-A731-01A-11R-A32Q-07	Low	0.231647	0.172151	0.591029	0.302146	0.152786	0.407782	0.419094	0.529187	0.23718	0.277678	0.522613	0.192762	0.507682	0.577353	0.168843	0.596522	0.439354	0.428184	0.467308	0.654537	0.449396	0.129438	0.338269	0.160124
TCGA-P5-A733-01A-11R-A32Q-07	Low	0.136371	0.157361	0.600639	0.272084	0.154732	0.393168	0.347981	0.469472	0.18235	0.23789	0.442233	0.075278	0.497864	0.59705	0.0887694	0.587905	0.43796	0.42402	0.460324	0.662792	0.386162	0.124521	0.273439	0.026389
TCGA-P5-A735-01A-11R-A32Q-07	High	0.186256	0.14828	0.606705	0.227432	0.112356	0.396408	0.343214	0.422604	0.189042	0.203545	0.454878	0.150821	0.486411	0.677301	0.0979351	0.583474	0.424189	0.415684	0.467421	0.63788	0.386279	0.102602	0.340504	0.218651
TCGA-P5-A736-01A-11R-A32Q-07	Low	0.296752	0.19529	0.584504	0.368999	0.232908	0.429274	0.434913	0.562762	0.259777	0.288238	0.518196	0.174954	0.502581	0.617879	0.261913	0.591074	0.429941	0.441759	0.465763	0.657287	0.389337	0.196503	0.292702	0.204232
TCGA-P5-A737-01A-11R-A32Q-07	High	0.226373	0.127337	0.599942	0.271766	0.175658	0.397666	0.371849	0.426736	0.187276	0.196888	0.461613	0.15367	0.474492	0.769191	0.181623	0.590887	0.458117	0.445029	0.479136	0.649745	0.378085	0.0683233	0.354675	0.290985
TCGA-P5-A77W-01A-11R-A32Q-07	High	0.169778	0.172666	0.589672	0.26312	0.179731	0.367467	0.336537	0.406122	0.249911	0.19525	0.45098	0.129636	0.472872	0.606616	0.114346	0.594018	0.438577	0.410493	0.413263	0.66377	0.366131	0.0827605	0.335473	0.169125
TCGA-P5-A77X-01A-11R-A32Q-07	Low	0.130228	0.179725	0.587621	0.266783	0.107243	0.382585	0.321659	0.421908	0.207101	0.127387	0.508302	0.154839	0.481992	0.725885	0.103797	0.597025	0.445931	0.411023	0.466718	0.663327	0.388296	0.0500919	0.356161	0.199001
TCGA-P5-A780-01A-12R-A32Q-07	Low	0.141304	0.141737	0.611539	0.315521	0.210644	0.405583	0.416184	0.49741	0.250179	0.234881	0.42989	0.189651	0.491266	0.706234	0.190101	0.61131	0.450709	0.416588	0.445432	0.699241	0.400783	0.0326506	0.318146	0.0871307
TCGA-P5-A781-01A-11R-A32Q-07	Low	0.173703	0.149821	0.597678	0.241033	0.148693	0.384303	0.357971	0.444632	0.206396	0.190022	0.444498	0.192829	0.470109	0.715329	0.152165	0.59862	0.435677	0.402762	0.448891	0.661249	0.401293	0.078548	0.319131	0.183592
TCGA-QH-A65R-01A-21R-A31N-07	High	0.129938	0.19577	0.624766	0.288528	0.244205	0.416076	0.420179	0.469273	0.257955	0.21413	0.476393	0.0865074	0.489526	0.758353	0.118716	0.58792	0.424578	0.40625	0.462249	0.642443	0.432677	0.0792137	0.341202	0.147967
TCGA-QH-A65S-01A-11R-A29R-07	Low	0.200874	0.169641	0.607972	0.261616	0.176096	0.416671	0.361084	0.479242	0.199791	0.271065	0.40645	0.172417	0.500942	0.660902	0.151311	0.593897	0.415437	0.416396	0.454508	0.65766	0.387997	0.115988	0.318226	0.112294
TCGA-QH-A65V-01A-11R-A29R-07	Low	0.176944	0.195013	0.610431	0.267759	0.210574	0.407127	0.380985	0.462724	0.235972	0.230643	0.472708	0.215464	0.499229	0.653268	0.143004	0.572726	0.409854	0.390602	0.441383	0.650235	0.390252	0.121802	0.319984	0.129447
TCGA-QH-A65X-01A-11R-A32Q-07	High	0.242598	0.218372	0.615847	0.431742	0.323781	0.423555	0.446786	0.412849	0.288088	0.224454	0.548156	0.243081	0.530334	0.798831	0.270129	0.563165	0.382468	0.427901	0.469103	0.641381	0.417085	0.102157	0.382464	0.203525
TCGA-QH-A65Z-01A-11R-A29R-07	Low	0.179581	0.19622	0.601013	0.244675	0.198258	0.391539	0.363303	0.449417	0.233752	0.200794	0.504543	0.158513	0.482654	0.736723	0.144857	0.592248	0.449684	0.439077	0.464264	0.640011	0.416698	0.0455876	0.323687	0.23293
TCGA-QH-A6CS-01A-11R-A31N-07	Low	0.214119	0.17057	0.558876	0.259001	0.194581	0.452698	0.371582	0.545684	0.250992	0.289768	0.512222	0.191353	0.511761	0.64276	0.156834	0.571271	0.418765	0.408373	0.451112	0.642069	0.403361	0.270834	0.278597	0.177183
TCGA-QH-A6CU-01A-11R-A31N-07	Low	0.226746	0.128971	0.601404	0.295976	0.238769	0.422665	0.365367	0.531478	0.227988	0.244184	0.476081	0.188906	0.508899	0.679516	0.163129	0.573068	0.383383	0.377949	0.442988	0.621327	0.394793	0.143641	0.261031	0.214505
TCGA-QH-A6CV-01A-11R-A31N-07	Low	0.321448	0.134049	0.60025	0.32818	0.170842	0.431222	0.372437	0.531307	0.200631	0.286356	0.481455	0.189376	0.526377	0.698553	0.187384	0.586202	0.389741	0.384585	0.416358	0.628892	0.351243	0.0885465	0.394498	0.0388766
TCGA-QH-A6CW-01A-11R-A32Q-07	High	0.238366	0.209115	0.617989	0.299002	0.182365	0.43764	0.392237	0.484662	0.183188	0.269342	0.437853	0.103344	0.507983	0.7027	0.159629	0.58738	0.452745	0.454983	0.442302	0.662902	0.428771	0.101323	0.356309	0.165261
TCGA-QH-A6CX-01A-11R-A32Q-07	Low	0.210296	0.0950671	0.572472	0.329197	0.244483	0.431808	0.378776	0.5448	0.248298	0.311156	0.497206	0.252699	0.538965	0.66208	0.190112	0.574348	0.426565	0.454709	0.420652	0.666538	0.378781	0.151722	0.321675	0.207483
TCGA-QH-A6CY-01A-11R-A32Q-07	Low	0.17689	0.204213	0.594108	0.297206	0.165455	0.410219	0.353522	0.448321	0.214228	0.193871	0.492106	0.149728	0.4749	0.611187	0.205322	0.58097	0.443891	0.443151	0.477389	0.634959	0.438327	0.0921508	0.340387	0.173319
TCGA-QH-A6CZ-01A-11R-A32Q-07	Low	0.190492	0.158749	0.600845	0.257815	0.141326	0.401964	0.342305	0.403345	0.240106	0.18782	0.502005	0.12658	0.472576	0.601103	0.156309	0.583309	0.468253	0.452869	0.464079	0.648494	0.402458	0.0667678	0.346316	0.148155
TCGA-QH-A6X3-01A-21R-A32Q-07	High	0.0984956	0.126357	0.604497	0.28159	0.235856	0.428849	0.396229	0.441783	0.205505	0.196376	0.414537	0.0586168	0.47922	0.658452	0.107586	0.620774	0.488337	0.460256	0.446091	0.687694	0.433656	0.024595	0.357709	0.121059
TCGA-QH-A6X4-01A-51R-A32Q-07	High	0.231392	0.137616	0.593366	0.256633	0.168087	0.381192	0.294324	0.383242	0.167645	0.166799	0.49849	0.210367	0.503747	0.797135	0.116025	0.580271	0.450848	0.437445	0.430601	0.651765	0.35809	0.0505662	0.334675	0.265209
TCGA-QH-A6X5-01A-12R-A32Q-07	Low	0.166102	0.155046	0.604575	0.270111	0.192725	0.406772	0.341548	0.444743	0.226435	0.228354	0.46967	0.203566	0.49196	0.673814	0.15855	0.584125	0.413571	0.409932	0.440854	0.650253	0.39992	0.0916256	0.305685	0.190425
TCGA-QH-A6X8-01A-12R-A32Q-07	High	0.17902	0.128913	0.601532	0.299461	0.177087	0.40962	0.353044	0.437091	0.241769	0.238103	0.481459	0.136355	0.50651	0.674285	0.201351	0.582341	0.396142	0.42236	0.445555	0.641593	0.402941	0.125642	0.352373	0.298478
TCGA-QH-A6X9-01A-12R-A32Q-07	High	0.144545	0.163031	0.595451	0.262177	0.0931364	0.402526	0.355959	0.422274	0.208445	0.194609	0.427749	0.0954922	0.470177	0.696716	0.0853314	0.616181	0.464017	0.420986	0.457663	0.689656	0.393586	0.0539543	0.359631	0.193063
TCGA-QH-A6XA-01A-12R-A32Q-07	High	0.169733	0.154762	0.600709	0.240454	0.153392	0.408433	0.358973	0.460805	0.181244	0.226037	0.418495	0.126444	0.480371	0.70402	0.12658	0.59356	0.440095	0.429715	0.447778	0.675082	0.416911	0.0914455	0.336825	0.171151
TCGA-QH-A6XC-01A-12R-A32Q-07	Low	0.236961	0.168023	0.594449	0.329783	0.197449	0.423556	0.394972	0.470019	0.260615	0.221723	0.59027	0.210207	0.530144	0.697941	0.178769	0.550717	0.418755	0.418247	0.476779	0.643237	0.410849	0.0826328	0.373105	0.171198
TCGA-QH-A86X-01A-11R-A36H-07	Low	0.164736	0.161063	0.614936	0.304813	0.308383	0.416197	0.384516	0.455348	0.205694	0.209362	0.510218	0.116452	0.470837	0.800434	0.210892	0.597996	0.464066	0.46188	0.450661	0.669579	0.407971	0.0447792	0.346249	0.176476
TCGA-QH-A870-01A-11R-A36H-07	Low	0.138709	0.155241	0.583085	0.23269	0.090369	0.418718	0.315637	0.456571	0.147898	0.18399	0.437646	0.0847009	0.474929	0.668724	0.082057	0.604117	0.441426	0.43784	0.420978	0.684646	0.353734	0.0856591	0.249274	0.104048
TCGA-R8-A6MK-01A-11R-A32Q-07	Low	0.272154	0.157478	0.590932	0.233271	0.218563	0.392321	0.328187	0.446715	0.199528	0.184263	0.500093	0.117454	0.473239	0.633241	0.0836725	0.608295	0.459279	0.42654	0.463251	0.675752	0.379691	0.0499677	0.339319	0.17346
TCGA-R8-A6ML-01A-11R-A32Q-07	Low	0.174168	0.177528	0.625761	0.337121	0.158142	0.398453	0.364467	0.486042	0.157855	0.161706	0.456584	0.186949	0.489452	0.627492	0.210124	0.609922	0.431884	0.422025	0.438879	0.666047	0.408918	0.082408	0.319882	0.239103
TCGA-R8-A6MO-01A-11R-A33Z-07	High	0.269408	0.1621	0.631322	0.363615	0.221444	0.401131	0.379633	0.467943	0.191057	0.241258	0.461919	0.195554	0.492255	0.783469	0.224599	0.590394	0.396234	0.408539	0.443247	0.665883	0.376813	0.0977124	0.31932	0.220678
TCGA-R8-A6YH-01A-21R-A32Q-07	High	0.172593	0.160984	0.604753	0.25061	0.120451	0.417339	0.390274	0.410867	0.142752	0.202382	0.384187	0.104604	0.490434	0.751284	0.0755613	0.594079	0.459016	0.437225	0.439621	0.66492	0.402063	0.11229	0.349808	0.12318
TCGA-R8-A73M-01A-11R-A32Q-07	Low	0.208651	0.164973	0.594889	0.227168	0.203611	0.407766	0.360156	0.389342	0.239933	0.171674	0.541759	0.131224	0.473019	0.770887	0.169925	0.559205	0.392698	0.418523	0.440034	0.631568	0.411266	0.132156	0.343736	0.232977
TCGA-RY-A83X-01A-11R-A36H-07	High	0.129842	0.120722	0.611402	0.217664	0.145271	0.409982	0.338434	0.440907	0.166907	0.195837	0.42719	0.125354	0.496397	0.783469	0.0674407	0.583245	0.413165	0.401601	0.449531	0.669632	0.365768	0.0742382	0.319307	0.163989
TCGA-RY-A83Y-01A-11R-A36H-07	Low	0.279823	0.1493	0.624196	0.36231	0.332612	0.403799	0.39829	0.473919	0.210583	0.219929	0.523418	0.198325	0.496637	0.821168	0.208906	0.583095	0.424141	0.438479	0.465653	0.64564	0.411005	0.136346	0.343165	0.180623
TCGA-RY-A83Z-01A-11R-A36H-07	High	0.108165	0.180299	0.601823	0.301393	0.121012	0.428579	0.371288	0.424181	0.174489	0.253075	0.437897	0.136738	0.491769	0.686019	0.178615	0.57436	0.400561	0.453021	0.442501	0.661056	0.377203	0.0868678	0.399102	0.150888
TCGA-RY-A840-01A-11R-A36H-07	High	0.157481	0.138077	0.603274	0.273169	0.222105	0.406145	0.367723	0.426898	0.125616	0.164121	0.444954	0.140342	0.457032	0.66142	0.111394	0.580743	0.402508	0.421506	0.453542	0.653771	0.35438	0.095268	0.37741	0.314217
TCGA-RY-A843-01A-11R-A36H-07	Low	0.183771	0.150022	0.600398	0.291673	0.165113	0.388545	0.356774	0.443889	0.199148	0.176931	0.470132	0.093786	0.478366	0.746572	0.149041	0.592155	0.469368	0.417471	0.446923	0.679558	0.431548	0.0376435	0.366383	0.105933
TCGA-RY-A845-01A-11R-A36H-07	High	0.203723	0.157856	0.603866	0.249976	0.0911316	0.407229	0.359363	0.464387	0.193529	0.197511	0.417673	0.0955299	0.474655	0.696339	0.129821	0.591064	0.4333	0.43329	0.470202	0.661456	0.413605	0.0279117	0.335462	0.120447
TCGA-RY-A847-01A-11R-A36H-07	Low	0.270895	0.193471	0.595641	0.29072	0.199664	0.420138	0.410511	0.472221	0.254154	0.220952	0.49264	0.167354	0.484157	0.721691	0.181245	0.590849	0.457133	0.443953	0.486642	0.649734	0.430271	0.0909156	0.338773	0.182225
TCGA-S9-A6TS-01A-12R-A33Z-07	High	0.185779	0.167318	0.587886	0.258388	0.182313	0.409327	0.415153	0.501548	0.224252	0.225241	0.466224	0.15788	0.496273	0.642807	0.123797	0.602056	0.431122	0.446305	0.461955	0.668345	0.393601	0.083434	0.309501	0.156119
TCGA-S9-A6TU-01A-12R-A32Q-07	High	0.165935	0.180188	0.619714	0.304426	0.216	0.410897	0.420964	0.480047	0.252524	0.264744	0.453252	0.179507	0.512507	0.787475	0.122238	0.596613	0.468328	0.450483	0.434833	0.676106	0.394656	0.159955	0.299582	0.142265
TCGA-S9-A6TV-01A-12R-A34R-07	Low	0.421647	0.171392	0.617965	0.426109	0.24209	0.440887	0.417519	0.565707	0.225381	0.316935	0.395242	0.26795	0.461937	0.587531	0.23336	0.61779	0.447179	0.503219	0.437018	0.674795	0.43348	0.145742	0.343636	0.124075
TCGA-S9-A6TW-01A-12R-A32Q-07	Low	0.173076	0.242558	0.611183	0.382515	0.29783	0.425536	0.397675	0.44449	0.254616	0.246931	0.470577	0.163883	0.491594	0.809952	0.265819	0.593252	0.45636	0.45997	0.422325	0.673233	0.404965	0.105902	0.333116	0.205033
TCGA-S9-A6TX-01A-21R-A32Q-07	Low	0.219856	0.167324	0.615039	0.27493	0.275454	0.410838	0.37696	0.446515	0.209292	0.231752	0.501188	0.22117	0.498493	0.80868	0.165915	0.584271	0.434454	0.451279	0.443472	0.656876	0.376264	0.127915	0.339133	0.216908
TCGA-S9-A6TY-01A-12R-A32Q-07	High	0.0930517	0.161614	0.582826	0.18257	0.145762	0.378552	0.327796	0.384765	0.213098	0.138303	0.464978	0.151255	0.465207	0.754111	0.0836946	0.60581	0.476973	0.445184	0.450581	0.657089	0.380024	0.0910266	0.362822	0.247067
TCGA-S9-A6TZ-01A-21R-A32Q-07	High	0.312147	0.195362	0.611032	0.283652	0.184915	0.414128	0.38455	0.500326	0.187095	0.267288	0.419078	0.166473	0.478136	0.726073	0.186711	0.608595	0.477239	0.43771	0.456567	0.695551	0.394976	0.154419	0.303429	0.132228
TCGA-S9-A6U0-01A-12R-A32Q-07	Low	0.352487	0.219371	0.616747	0.511641	0.221757	0.461267	0.440271	0.604704	0.265751	0.330234	0.398785	0.29476	0.529517	0.761227	0.423813	0.608068	0.474184	0.528249	0.467167	0.662139	0.41412	0.192113	0.405305	0.233731
TCGA-S9-A6U1-01A-21R-A33Z-07	High	0.173955	0.13191	0.601457	0.24636	0.141222	0.404236	0.361293	0.436602	0.138955	0.271626	0.40015	0.121905	0.498612	0.743509	0.128378	0.609045	0.431351	0.419421	0.443277	0.674185	0.380962	0.0596959	0.353156	0.134301
TCGA-S9-A6U2-01A-21R-A33Z-07	High	0.150893	0.149735	0.588261	0.274979	0.157216	0.431478	0.356589	0.501384	0.221013	0.254917	0.418757	0.141308	0.478235	0.711182	0.182747	0.604253	0.439991	0.4351	0.452886	0.678737	0.421487	0.0993239	0.31436	0.204373
TCGA-S9-A6U5-01A-12R-A33Z-07	Low	0.311706	0.222607	0.613651	0.415238	0.246228	0.421307	0.512602	0.540499	0.230998	0.227896	0.491561	0.215491	0.479221	0.652467	0.345981	0.599376	0.455811	0.478491	0.460293	0.666213	0.40435	0.144624	0.338585	0.21606
TCGA-S9-A6U6-01A-12R-A33Z-07	High	0.189012	0.15852	0.608989	0.243809	0.123347	0.411212	0.370272	0.454773	0.204053	0.250471	0.490571	0.131551	0.48295	0.789689	0.115188	0.585266	0.452228	0.450054	0.48585	0.638716	0.425117	0.0650924	0.337265	0.160643
TCGA-S9-A6U8-01A-21R-A33Z-07	Low	0.158189	0.165513	0.59451	0.210211	0.116303	0.41136	0.352033	0.484192	0.207029	0.226735	0.428281	0.140382	0.483901	0.750624	0.111469	0.59762	0.477125	0.437017	0.45652	0.662801	0.399351	0.0902911	0.303025	0.146412
TCGA-S9-A6U9-01A-11R-A32Q-07	Low	0.20471	0.172873	0.619457	0.352153	0.198898	0.44247	0.39729	0.524954	0.186549	0.296188	0.464801	0.19184	0.51953	0.763301	0.189653	0.595416	0.470151	0.445396	0.45208	0.669292	0.408966	0.162351	0.268245	0.143726
TCGA-S9-A6UA-01A-12R-A33Z-07	Low	0.345451	0.260991	0.613534	0.465898	0.181252	0.479476	0.412591	0.593089	0.211943	0.354399	0.402604	0.218684	0.489877	0.47175	0.385256	0.61363	0.46258	0.495507	0.449957	0.662467	0.43436	0.154529	0.407661	0.0582913
TCGA-S9-A6UB-01A-21R-A33Z-07	High	0.148856	0.120308	0.598073	0.276179	0.194349	0.400435	0.312395	0.383103	0.199504	0.145434	0.493677	0.178279	0.468864	0.770322	0.12903	0.589421	0.452626	0.444907	0.434477	0.661911	0.375029	0.0456804	0.339111	0.283022
TCGA-S9-A6WD-01A-12R-A33Z-07	High	0.200784	0.143425	0.586245	0.268548	0.233846	0.39081	0.359651	0.433786	0.207419	0.183438	0.468317	0.203604	0.479995	0.684369	0.14324	0.571958	0.467449	0.428636	0.451614	0.642216	0.41695	0.137862	0.334294	0.172518
TCGA-S9-A6WE-01A-12R-A33Z-07	High	0.170507	0.172112	0.621219	0.294535	0.240194	0.413978	0.365483	0.495487	0.218953	0.193939	0.480794	0.207894	0.487653	0.667075	0.201716	0.597072	0.460166	0.450263	0.45048	0.664618	0.405587	0.0821104	0.308284	0.0582913
TCGA-S9-A6WG-01A-11R-A33Z-07	Low	0.226058	0.195999	0.627681	0.440575	0.21929	0.441186	0.405849	0.50847	0.199658	0.42238	0.517748	0.210627	0.553793	0.818953	0.284483	0.614728	0.459815	0.493826	0.451324	0.664579	0.458575	0.108468	0.426126	0.108383
TCGA-S9-A6WH-01A-12R-A33Z-07	High	0.180411	0.131614	0.608529	0.263298	0.231684	0.384399	0.371984	0.406697	0.192051	0.23086	0.516405	0.116429	0.482866	0.815984	0.118666	0.598734	0.436045	0.423	0.443398	0.652914	0.387639	0.13281	0.313258	0.26568
TCGA-S9-A6WI-01A-21R-A33Z-07	Low	0.11822	0.194699	0.581442	0.292778	0.196386	0.40232	0.370354	0.435728	0.264083	0.208365	0.541334	0.175546	0.500224	0.579992	0.221481	0.554199	0.398824	0.450978	0.468849	0.629123	0.44061	0.0570356	0.310756	0.178314
TCGA-S9-A6WL-01A-21R-A33Z-07	Low	0.155599	0.182938	0.602773	0.242994	0.201337	0.421359	0.387492	0.489517	0.252087	0.221248	0.526088	0.163464	0.486431	0.77362	0.110504	0.592423	0.473564	0.460091	0.49351	0.663918	0.414523	0.0570133	0.337789	0.149475
TCGA-S9-A6WM-01A-12R-A33Z-07	High	0.223221	0.168186	0.577607	0.313717	0.16778	0.446036	0.380944	0.53897	0.188132	0.21964	0.504338	0.136018	0.518526	0.653504	0.235973	0.596479	0.409624	0.429098	0.428469	0.650363	0.38583	0.146687	0.369942	0.198106
TCGA-S9-A6WN-01A-12R-A33Z-07	Low	0.374921	0.199172	0.593873	0.361621	0.243009	0.447299	0.428614	0.61185	0.19831	0.317114	0.385248	0.225444	0.488905	0.585364	0.304797	0.608021	0.463135	0.489763	0.484313	0.645246	0.418719	0.171512	0.324302	0.142547
TCGA-S9-A6WO-01A-21R-A34F-07	High	0.192216	0.173029	0.603166	0.267074	0.168423	0.39314	0.391142	0.474909	0.189867	0.26118	0.395045	0.106453	0.478716	0.761133	0.113108	0.608337	0.474343	0.478436	0.44783	0.671616	0.393917	0.0899048	0.314831	0.135479
TCGA-S9-A6WP-01A-12R-A34F-07	High	0.238458	0.149935	0.609518	0.352167	0.240524	0.42638	0.416599	0.492677	0.197851	0.237492	0.470965	0.247311	0.499257	0.786108	0.238229	0.595113	0.458385	0.463353	0.448556	0.663941	0.409006	0.0781191	0.349336	0.180387
TCGA-S9-A6WQ-01A-12R-A34F-07	Low	0.206263	0.160453	0.600953	0.329051	0.206364	0.40934	0.402488	0.498975	0.22455	0.272864	0.461384	0.270405	0.496	0.705386	0.197144	0.581364	0.415063	0.43922	0.474814	0.652949	0.381347	0.149858	0.304269	0.149616
TCGA-S9-A7IQ-01A-21R-A34F-07	Low	0.0669695	0.184459	0.575939	0.262318	0.154425	0.386732	0.355091	0.408419	0.252646	0.185845	0.543482	0.107923	0.486943	0.546298	0.156807	0.555895	0.404692	0.450967	0.485339	0.633205	0.415779	0.0430096	0.321867	0.180246
TCGA-S9-A7IS-01A-11R-A34F-07	High	0.209309	0.174127	0.608432	0.287877	0.188997	0.428376	0.277612	0.432699	0.16283	0.253182	0.463301	0.142623	0.493702	0.621413	0.23991	0.612442	0.43793	0.423341	0.420751	0.68912	0.417762	0.00302966	0.436919	0.165072
TCGA-S9-A7IX-01A-12R-A34F-07	Low	0.222196	0.167188	0.591649	0.372809	0.149669	0.440571	0.407028	0.538951	0.265419	0.317547	0.543733	0.240884	0.520797	0.606428	0.211532	0.583093	0.469944	0.455932	0.503364	0.658893	0.411078	0.139078	0.396235	0.194006
TCGA-S9-A7IY-01A-11R-A34F-07	Low	0.241645	0.206915	0.617498	0.316729	0.233399	0.418464	0.362017	0.507526	0.202211	0.307456	0.465721	0.205519	0.480512	0.771688	0.201272	0.595729	0.467906	0.472274	0.460521	0.658895	0.382951	0.137158	0.283536	0.180199
TCGA-S9-A7IZ-01A-11R-A34F-07	Low	0.16821	0.196824	0.602931	0.294481	0.11269	0.430849	0.390566	0.513585	0.236193	0.197568	0.497466	0.17343	0.479206	0.598275	0.144221	0.588013	0.435755	0.443225	0.468907	0.671102	0.437261	0.0879079	0.346039	0.155742
TCGA-S9-A7J0-01A-11R-A34F-07	High	0.0503343	0.149794	0.586973	0.240465	0.100724	0.389798	0.325318	0.413389	0.169392	0.129627	0.419098	0.0921332	0.452346	0.537109	0.124754	0.608355	0.439752	0.40964	0.411989	0.683502	0.342573	-0.0469188	0.431182	0.0266246
TCGA-S9-A7J1-01A-21R-A34R-07	Low	0.410924	0.168228	0.594793	0.263793	0.280995	0.399146	0.340756	0.474242	0.179187	0.185158	0.453853	0.17996	0.462423	0.776683	0.168467	0.608087	0.474939	0.433729	0.450971	0.67176	0.376705	0.103284	0.310228	0.191603
TCGA-S9-A7J2-01A-11R-A34F-07	High	0.149639	0.151741	0.605679	0.193697	0.134744	0.410543	0.359296	0.404067	0.202304	0.213062	0.460557	0.139361	0.473724	0.807314	0.0995518	0.606255	0.471477	0.463057	0.428433	0.674043	0.411964	0.0998087	0.326779	0.135385
TCGA-S9-A7J3-01A-21R-A34R-07	High	0.245971	0.1489	0.617023	0.317553	0.190713	0.407602	0.319445	0.48036	0.202803	0.242303	0.481302	0.157153	0.49458	0.764054	0.131865	0.595783	0.436406	0.423249	0.462613	0.668867	0.396711	0.075702	0.298521	0.214363
TCGA-S9-A7QW-01A-11R-A34F-07	High	0.1188	0.160222	0.587048	0.180318	0.09011	0.403451	0.320921	0.391877	0.1716	0.168248	0.451198	0.0926341	0.468936	0.779181	0.0858247	0.587936	0.412796	0.405007	0.446522	0.642883	0.404908	0.0456679	0.353398	0.16281
TCGA-S9-A7QX-01A-11R-A34F-07	High	0.154043	0.147803	0.59693	0.268423	0.169751	0.397531	0.360033	0.453884	0.152522	0.216648	0.393184	0.145991	0.483314	0.725461	0.0698545	0.605329	0.426457	0.424173	0.429472	0.665871	0.378506	0.0724875	0.342791	0.153339
TCGA-S9-A7QY-01A-11R-A34F-07	Low	0.170599	0.157972	0.600334	0.275649	0.168192	0.412275	0.341597	0.417294	0.184911	0.180153	0.477564	0.213914	0.490797	0.806088	0.143302	0.592054	0.41787	0.421392	0.443795	0.643046	0.389899	0.109739	0.298501	0.202818
TCGA-S9-A7QZ-01A-12R-A34R-07	High	0.209399	0.168488	0.604788	0.280118	0.205964	0.417217	0.327425	0.406152	0.238222	0.159999	0.52881	0.169574	0.502404	0.74742	0.152925	0.584177	0.453518	0.459585	0.458159	0.667218	0.396993	0.0677967	0.337864	0.216295
TCGA-S9-A7R1-01A-12R-A34R-07	High	0.237047	0.184973	0.615653	0.269034	0.213816	0.4116	0.385809	0.427921	0.221649	0.227602	0.47196	0.119166	0.487129	0.651006	0.147262	0.586409	0.479287	0.444498	0.468025	0.672302	0.440721	0.12397	0.323107	0.117902
TCGA-S9-A7R2-01A-21R-A34R-07	Low	0.200177	0.170961	0.595393	0.407104	0.236452	0.466027	0.368232	0.562652	0.224771	0.282302	0.541986	0.224102	0.509649	0.708449	0.354002	0.580276	0.44451	0.441982	0.449838	0.626526	0.373922	0.216521	0.291443	0.124122
TCGA-S9-A7R3-01A-11R-A34R-07	Low	0.213173	0.167827	0.611938	0.319912	0.207614	0.422591	0.382187	0.516106	0.180461	0.260898	0.400135	0.100661	0.500577	0.737383	0.172248	0.609926	0.427644	0.439808	0.421178	0.674785	0.413858	0.083084	0.305851	0.167287
TCGA-S9-A7R4-01A-12R-A34R-07	High	0.194339	0.163954	0.603178	0.232398	0.154904	0.412224	0.422549	0.547975	0.217368	0.283762	0.416264	0.113768	0.501999	0.750907	0.0835886	0.621508	0.492163	0.468054	0.46991	0.682067	0.433268	0.104628	0.330268	0.0655483
TCGA-S9-A7R7-01A-11R-A34R-07	Low	0.228016	0.19244	0.592737	0.335612	0.149514	0.443721	0.421701	0.576437	0.210968	0.338533	0.478055	0.207223	0.48874	0.532397	0.238005	0.610772	0.489505	0.518417	0.430159	0.65267	0.394158	0.169079	0.317044	0.0876019
TCGA-S9-A7R8-01A-11R-A34R-07	High	0.182693	0.094661	0.600129	0.244807	0.143488	0.393114	0.348535	0.493513	0.117178	0.200142	0.394588	0.128885	0.473226	0.747891	0.0342468	0.608595	0.429929	0.411039	0.432703	0.668427	0.355747	0.00658257	0.343977	0.0127704
TCGA-S9-A89V-01A-11R-A36H-07	Low	0.133901	0.15209	0.595538	0.322678	0.132581	0.412139	0.305511	0.509351	0.208835	0.219473	0.450495	0.112551	0.519073	0.593516	0.238899	0.612649	0.500683	0.453476	0.494108	0.705654	0.400528	0.270553	0.307792	0.0369445
TCGA-S9-A89Z-01A-11R-A36H-07	High	0.281034	0.189121	0.608344	0.385397	0.221876	0.423279	0.440693	0.531287	0.218754	0.285598	0.422685	0.213839	0.516745	0.628952	0.267378	0.60418	0.450376	0.464177	0.457067	0.691599	0.41191	0.118281	0.389167	0.207295
TCGA-TM-A7C3-01A-11R-A32Q-07	High	0.137491	0.149818	0.588491	0.278296	0.140261	0.421809	0.347468	0.47155	0.163724	0.180014	0.48982	0.155066	0.484443	0.79214	0.206654	0.619364	0.397336	0.402889	0.436551	0.661063	0.353262	0.0720777	0.321645	0.175628
TCGA-TM-A7C4-01A-11R-A32Q-07	Low	0.107281	0.155818	0.576785	0.224759	0.0232372	0.40606	0.351794	0.440573	0.240701	0.150144	0.483496	0.0615223	0.476279	0.623722	0.153114	0.585072	0.447696	0.439663	0.477442	0.665859	0.403628	0.0453387	0.351152	0.144527
TCGA-TM-A7C5-01A-11R-A32Q-07	High	0.176457	0.179698	0.593602	0.307892	0.186327	0.408818	0.399166	0.411752	0.238362	0.211648	0.465842	0.164853	0.463047	0.687762	0.232191	0.609491	0.487365	0.452224	0.473419	0.646399	0.424916	0.124123	0.362163	0.20574
TCGA-TM-A7CA-01A-21R-A33Z-07	High	0.108522	0.144069	0.582315	0.205464	0.0499887	0.3665	0.344461	0.431114	0.168249	0.15679	0.436736	0.116081	0.463102	0.769285	0.0653706	0.59596	0.470931	0.462796	0.454325	0.690932	0.396633	0.00797775	0.345878	0.0147967
TCGA-TM-A7CF-01A-11R-A32Q-07	Low	0.122435	0.166667	0.58237	0.214923	0.0959238	0.391229	0.307417	0.429354	0.222552	0.156428	0.502398	0.118401	0.488099	0.704114	0.135958	0.574856	0.442999	0.439823	0.442637	0.652881	0.386247	0.0549816	0.30958	0.211489
TCGA-TM-A7CF-02A-11R-A32Q-07	Low	0.132074	0.1487	0.607036	0.222108	0.150502	0.384493	0.292137	0.396713	0.148048	0.177985	0.441848	0.152324	0.493319	0.749541	0.0843181	0.577286	0.436326	0.406738	0.405861	0.681616	0.35829	0.0343847	0.284114	0.19165
TCGA-TM-A84B-01A-11R-A36H-07	High	0.227774	0.211932	0.592002	0.323577	0.171125	0.446924	0.393015	0.464087	0.212289	0.200127	0.432859	0.168227	0.476362	0.650252	0.311884	0.617586	0.446593	0.458841	0.460852	0.662635	0.390563	0.113502	0.392931	0.203572
TCGA-TM-A84C-01A-11R-A36H-07	Low	0.207034	0.155862	0.603032	0.334312	0.0306595	0.47524	0.361395	0.550381	0.205779	0.267008	0.413125	0.215854	0.478103	0.500636	0.176707	0.608102	0.451769	0.451934	0.463787	0.672896	0.409847	0.199446	0.335308	0.121106
TCGA-TM-A84F-01A-11R-A36H-07	Low	0.397522	0.249794	0.613083	0.491108	0.274363	0.449602	0.422615	0.513075	0.222109	0.280278	0.461871	0.246075	0.503403	0.745818	0.414946	0.625127	0.467984	0.475388	0.497293	0.665274	0.466523	0.193385	0.351291	0.279346
TCGA-TM-A84G-01A-11R-A36H-07	High	0.113259	0.136249	0.597345	0.26841	0.245613	0.377201	0.317787	0.383123	0.177308	0.160288	0.479257	0.0855836	0.472636	0.717968	0.142708	0.603685	0.426	0.441991	0.448244	0.673916	0.369617	0.0670138	0.293922	0.28222
TCGA-TM-A84H-01A-11R-A36H-07	High	0.146231	0.127739	0.594474	0.1978	0.138509	0.389626	0.304388	0.436504	0.124067	0.157965	0.445648	0.0765843	0.478458	0.759766	0.0700664	0.588364	0.455422	0.437769	0.442414	0.692668	0.344806	-0.00871093	0.302128	0.118892
TCGA-TM-A84I-01A-11R-A36H-07	High	0.0840446	0.224318	0.590565	0.285018	0.102217	0.416195	0.319055	0.453683	0.146247	0.164759	0.345018	0.0709678	0.442829	0.648697	0.19352	0.619262	0.48733	0.465501	0.44875	0.683778	0.359638	0.0866686	0.412561	0.0785071
TCGA-TM-A84J-01A-11R-A36H-07	High	0.1265	0.236853	0.595683	0.236975	0.135515	0.411194	0.307216	0.454914	0.236419	0.210618	0.408732	0.196122	0.448135	0.399463	0.131303	0.618207	0.474255	0.43964	0.459042	0.66707	0.391023	0.118478	0.440721	0.140521
TCGA-TM-A84L-01A-11R-A36H-07	Low	0.212029	0.162056	0.602522	0.289565	0.177226	0.406839	0.377829	0.495467	0.17872	0.272357	0.443814	0.144915	0.488662	0.727346	0.160887	0.595272	0.461263	0.476458	0.467364	0.678968	0.406039	0.0941734	0.303574	0.158004
TCGA-TM-A84M-01A-11R-A36H-07	High	0.108191	0.114771	0.599859	0.192648	0.192977	0.400979	0.341407	0.379868	0.143059	0.122392	0.473267	0.0989234	0.446967	0.711277	0.0982083	0.585714	0.456423	0.442867	0.481093	0.668855	0.412527	0.113095	0.369639	0.247773
TCGA-TM-A84O-01A-11R-A36H-07	High	0.138402	0.208874	0.583027	0.279153	0.257176	0.394718	0.394337	0.475669	0.199499	0.193357	0.503259	0.172991	0.482209	0.702417	0.232044	0.590216	0.426572	0.443893	0.469066	0.671042	0.414352	0.118135	0.358221	0.135526
TCGA-TM-A84Q-01A-11R-A36H-07	High	0.262777	0.188932	0.614773	0.341855	0.126263	0.418455	0.425317	0.496401	0.185856	0.256805	0.413993	0.171498	0.471105	0.565148	0.223701	0.623882	0.489334	0.452771	0.457244	0.67612	0.410243	0.115832	0.320608	0.109703
TCGA-TM-A84R-01A-21R-A36H-07	Low	0.0871682	0.196088	0.586685	0.282567	0.143593	0.388724	0.343784	0.444027	0.25133	0.178262	0.540276	0.146693	0.496839	0.600349	0.241466	0.576532	0.461999	0.474979	0.466777	0.636695	0.405075	0.0250445	0.321662	0.145092
TCGA-TM-A84S-01A-11R-A36H-07	High	0.184505	0.15143	0.600749	0.282367	0.149968	0.396946	0.361707	0.499093	0.208528	0.200282	0.432966	0.188256	0.485813	0.690118	0.15999	0.599997	0.451013	0.45766	0.468688	0.650192	0.385567	0.10231	0.338916	0.163517
TCGA-TM-A84T-01A-11R-A36H-07	High	0.134067	0.13298	0.605607	0.254828	0.148305	0.403158	0.352718	0.447081	0.156771	0.192975	0.368619	0.135964	0.481534	0.662221	0.156096	0.609877	0.449267	0.46257	0.421986	0.661691	0.361399	0.0573347	0.30091	0.145799
TCGA-TQ-A7RF-01A-11R-A33Z-07	Low	0.160813	0.212852	0.615743	0.30931	0.159413	0.392533	0.394917	0.466617	0.186236	0.198927	0.485215	0.070547	0.487653	0.622308	0.16648	0.583472	0.437123	0.414377	0.416003	0.672709	0.397534	0.108103	0.276278	0.106451
TCGA-TQ-A7RG-01A-11R-A33Z-07	Low	0.244844	0.149242	0.6151	0.285069	0.176012	0.40861	0.37897	0.488491	0.22988	0.23038	0.466996	0.16714	0.464502	0.716319	0.228713	0.607152	0.458609	0.463978	0.453003	0.6748	0.410281	0.0936869	0.331388	0.156119
TCGA-TQ-A7RH-01A-12R-A34F-07	High	0.191729	0.156376	0.59742	0.294715	0.177315	0.414133	0.386654	0.457662	0.152682	0.245001	0.477769	0.16678	0.46778	0.777579	0.190309	0.60379	0.466229	0.477971	0.467292	0.673709	0.407151	0.0615938	0.326303	0.141699
TCGA-TQ-A7RI-01A-11R-A33Z-07	High	0.228702	0.134782	0.607275	0.2695	0.172199	0.413162	0.323378	0.494012	0.178805	0.20158	0.442061	0.207198	0.471321	0.791622	0.159319	0.594587	0.423139	0.432741	0.455346	0.675292	0.353439	0.0995735	0.291263	0.142736
TCGA-TQ-A7RJ-01A-11R-A33Z-07	High	0.215318	0.167575	0.596714	0.267652	0.134579	0.406958	0.36624	0.487489	0.186529	0.218681	0.459679	0.0983994	0.480142	0.696574	0.104368	0.599375	0.455755	0.444968	0.472997	0.66826	0.376377	0.0494769	0.330609	0.129541
TCGA-TQ-A7RK-01A-11R-A33Z-07	High	0.114328	0.127877	0.583754	0.207303	0.154893	0.383238	0.340047	0.412198	0.141426	0.16887	0.446755	0.097389	0.479723	0.760567	0.0532024	0.607712	0.448538	0.449209	0.427459	0.681344	0.368752	0.0716717	0.365075	0.128882
TCGA-TQ-A7RK-02A-11R-A36H-07	High	0.141485	0.138721	0.597641	0.24542	0.121895	0.392819	0.367579	0.468227	0.162775	0.198114	0.42741	0.125194	0.482988	0.739456	0.102077	0.609815	0.463396	0.452456	0.456419	0.675201	0.384705	0.0826632	0.357328	0.131144
TCGA-TQ-A7RK-02B-11R-A40A-07	High	0.176087	0.16469	0.599764	0.263257	0.148588	0.384907	0.357926	0.441584	0.157357	0.205363	0.398817	0.124993	0.491664	0.7928	0.108137	0.623394	0.481169	0.468607	0.444197	0.690266	0.368599	0.0809572	0.352978	0.120777
TCGA-TQ-A7RM-01A-11R-A33Z-07	High	0.0440262	0.117469	0.578909	0.231881	0.0166238	0.397155	0.249462	0.337239	0.114697	0.172811	0.359219	0.114979	0.45609	0.694642	0.10964	0.620585	0.41455	0.414954	0.408531	0.680162	0.346315	-0.000422567	0.405301	0.107346
TCGA-TQ-A7RN-01A-11R-A33Z-07	High	0.087048	0.130013	0.600638	0.209004	0.164618	0.40243	0.344138	0.43178	0.157293	0.174377	0.414184	0.190323	0.481503	0.803591	0.0633965	0.603975	0.469264	0.433937	0.449857	0.68222	0.378163	0.0990718	0.341705	0.201546
TCGA-TQ-A7RO-01A-11R-A33Z-07	High	0.203527	0.192391	0.606989	0.330121	0.158449	0.431589	0.362267	0.455088	0.19249	0.215092	0.476543	0.135677	0.491694	0.632817	0.227755	0.603259	0.471766	0.459546	0.450119	0.661432	0.429728	0.151035	0.360492	0.160831
TCGA-TQ-A7RP-01A-21R-A34F-07	Low	0.208291	0.136255	0.601535	0.354753	0.248269	0.468678	0.358963	0.520615	0.214645	0.306784	0.470942	0.222847	0.522087	0.56642	0.214367	0.564733	0.444596	0.427226	0.448184	0.659833	0.374988	0.219286	0.293849	0.190802
TCGA-TQ-A7RQ-01A-11R-A33Z-07	High	0.257853	0.170017	0.61413	0.238172	0.282533	0.380124	0.32871	0.384915	0.144729	0.177997	0.531948	0.116606	0.477491	0.821309	0.125872	0.590929	0.446393	0.410605	0.461133	0.667831	0.418449	0.04312	0.319531	0.139767
TCGA-TQ-A7RR-01A-21R-A34F-07	Low	0.128612	0.144673	0.599742	0.277202	0.132379	0.405006	0.346342	0.468552	0.166652	0.222888	0.426273	0.170931	0.478966	0.755007	0.127381	0.601873	0.480986	0.45396	0.458922	0.679798	0.389853	0.111676	0.28155	0.0884972
TCGA-TQ-A7RS-01A-12R-A33Z-07	High	0.162311	0.137976	0.609289	0.241066	0.165131	0.406805	0.306195	0.410945	0.184089	0.180322	0.481461	0.134777	0.495985	0.795815	0.10967	0.590698	0.403264	0.43099	0.424459	0.6654	0.386014	0.0645218	0.281363	0.134395
TCGA-TQ-A7RU-01A-21R-A34F-07	High	0.101133	0.185395	0.607758	0.284169	0.178769	0.408961	0.369443	0.420891	0.161437	0.17206	0.483416	0.158594	0.464317	0.820838	0.199677	0.605678	0.443956	0.47909	0.423526	0.661791	0.347514	0.0382494	0.325917	0.182696
TCGA-TQ-A7RV-01A-21R-A34F-07	High	0.127248	0.138395	0.599404	0.267624	0.109371	0.389562	0.334131	0.425888	0.160835	0.184683	0.430768	0.116499	0.478033	0.738514	0.101618	0.600011	0.469878	0.457719	0.446266	0.695792	0.363492	0.014291	0.328369	0.127421
TCGA-TQ-A7RV-02A-11R-A36H-07	Low	0.186986	0.168699	0.604847	0.329905	0.165697	0.439641	0.406981	0.518701	0.229103	0.266075	0.456183	0.148412	0.479874	0.597474	0.235774	0.60432	0.48215	0.467419	0.484309	0.68441	0.429599	0.123007	0.304765	0.167523
TCGA-TQ-A7RW-01A-11R-A33Z-07	Low	0.293564	0.143032	0.601683	0.313151	0.179048	0.430354	0.424303	0.5231	0.179821	0.216343	0.404086	0.138551	0.455519	0.73154	0.179712	0.625629	0.490966	0.468817	0.460932	0.67121	0.381587	0.112761	0.349794	0.118138
TCGA-TQ-A8XE-01A-11R-A36H-07	Low	0.173882	0.157598	0.597907	0.249841	0.133702	0.4125	0.377514	0.461397	0.141333	0.222353	0.436223	0.133186	0.489443	0.817021	0.118881	0.599173	0.415616	0.439551	0.436995	0.655168	0.412034	0.120878	0.314475	0.0851515
TCGA-TQ-A8XE-02A-11R-A36H-07	High	0.35255	0.143648	0.595134	0.301446	0.17931	0.412592	0.374986	0.519798	0.183897	0.259636	0.387236	0.193268	0.487814	0.645163	0.165753	0.60322	0.424511	0.446696	0.428793	0.710082	0.379595	0.112798	0.344929	0.110598
TCGA-VM-A8C8-01A-11R-A36H-07	Low	0.21309	0.129032	0.592046	0.285919	0.17064	0.429218	0.362693	0.488157	0.222035	0.228373	0.429615	0.150614	0.485481	0.730032	0.144163	0.600856	0.412554	0.433964	0.45703	0.677092	0.382377	0.0893845	0.336051	0.17035
TCGA-VM-A8C9-01A-11R-A36H-07	Low	0.31715	0.249277	0.599123	0.494269	0.282819	0.458382	0.439772	0.593681	0.330696	0.362575	0.598488	0.228488	0.536862	0.66651	0.353134	0.54666	0.372846	0.426914	0.470699	0.604508	0.373816	0.223162	0.321543	0.131851
TCGA-VM-A8CA-01A-11R-A36H-07	Low	0.269514	0.194543	0.609805	0.39691	0.335515	0.432707	0.427397	0.509178	0.265441	0.305556	0.535139	0.270644	0.513906	0.75053	0.219962	0.566255	0.443539	0.440453	0.488329	0.648163	0.427423	0.139258	0.291829	0.194807
TCGA-VM-A8CB-01A-11R-A36H-07	High	0.217724	0.198339	0.611561	0.314768	0.245655	0.377941	0.349857	0.375459	0.180635	0.20405	0.533653	0.140738	0.4724	0.813675	0.131901	0.589058	0.45858	0.429453	0.426625	0.645386	0.370852	0.153202	0.315081	0.247538
TCGA-VM-A8CD-01A-11R-A36H-07	Low	0.418664	0.173418	0.601958	0.350958	0.176865	0.480854	0.391019	0.566895	0.216828	0.292137	0.483266	0.171593	0.529757	0.587201	0.21083	0.590093	0.457205	0.430389	0.461443	0.675398	0.42871	0.131405	0.365366	0.145893
TCGA-VM-A8CE-01A-11R-A36H-07	Low	0.148437	0.149184	0.609875	0.259504	0.201264	0.406978	0.368318	0.478631	0.216044	0.222909	0.462868	0.228076	0.497024	0.771123	0.173276	0.603497	0.452125	0.468782	0.450613	0.66467	0.399985	0.108783	0.303127	0.14792
TCGA-VM-A8CF-01A-11R-A36H-07	Low	0.231418	0.19268	0.59841	0.367943	0.226476	0.431722	0.403698	0.54203	0.228281	0.255727	0.534612	0.204874	0.516503	0.704679	0.196652	0.578779	0.398329	0.381001	0.449856	0.617147	0.377885	0.140405	0.269953	0.0987701
TCGA-VM-A8CH-01A-12R-A36H-07	High	0.206696	0.160984	0.60479	0.30388	0.234844	0.415658	0.406873	0.500481	0.19717	0.242965	0.3875	0.136101	0.496032	0.623109	0.13263	0.624752	0.446935	0.402344	0.446756	0.687158	0.394094	0.0756007	0.328183	0.0716272
TCGA-VV-A829-01A-21R-A36H-07	High	0.261219	0.211541	0.593484	0.366396	0.275434	0.413937	0.457658	0.459358	0.271946	0.228434	0.400734	0.207722	0.468835	0.604213	0.159897	0.600595	0.472362	0.470066	0.469856	0.64903	0.397035	0.183826	0.339924	0.130295
TCGA-VV-A86M-01A-11R-A36H-07	High	0.226474	0.185111	0.624573	0.358803	0.179123	0.386165	0.39255	0.45247	0.150196	0.232624	0.352415	0.176589	0.46125	0.597804	0.173779	0.631707	0.440069	0.428314	0.441231	0.65832	0.376589	0.0824412	0.332141	0.025635
TCGA-VW-A7QS-01A-12R-A33Z-07	High	0.255428	0.100788	0.616604	0.223354	0.231358	0.42222	0.385904	0.431166	0.15398	0.182328	0.431351	0.0824767	0.462165	0.737289	0.07268	0.591963	0.397117	0.399523	0.424006	0.678186	0.395063	0.134602	0.319741	0.160407
TCGA-VW-A8FI-01A-11R-A36H-07	Low	0.313357	0.181902	0.610428	0.36548	0.102273	0.43253	0.360193	0.509763	0.192766	0.252656	0.444223	0.162194	0.505192	0.697799	0.275454	0.597435	0.422104	0.425326	0.426008	0.621548	0.414592	0.0773076	0.388175	0.103388
TCGA-W9-A837-01A-11R-A36H-07	High	0.132181	0.143162	0.60632	0.257247	0.16017	0.402948	0.336439	0.441727	0.225994	0.183348	0.487965	0.161312	0.482195	0.700627	0.118281	0.592542	0.477745	0.454755	0.47842	0.665959	0.402062	0.0551939	0.330551	0.176665
TCGA-WH-A86K-01A-11R-A36H-07	Low	0.187663	0.142583	0.591953	0.302511	0.143744	0.42877	0.373144	0.486208	0.156898	0.227257	0.430331	0.142101	0.4934	0.749682	0.196967	0.598452	0.453237	0.465778	0.442291	0.687422	0.381827	0.101028	0.318891	0.163659
TCGA-WY-A858-01A-11R-A36H-07	Low	0.229556	0.173964	0.603618	0.348033	0.216552	0.422901	0.422505	0.555725	0.212652	0.300229	0.411806	0.177319	0.509487	0.747891	0.191901	0.61579	0.402977	0.426505	0.426014	0.671702	0.39268	0.169619	0.340687	0.200556
TCGA-WY-A859-01A-12R-A36H-07	Low	0.0510311	0.164136	0.58245	0.207074	0.102646	0.406383	0.378263	0.382247	0.240058	0.159397	0.520131	0.100392	0.489391	0.70958	0.122156	0.557275	0.417849	0.436245	0.466481	0.653671	0.404917	0.0443572	0.349586	0.186466
TCGA-WY-A85A-01A-21R-A36H-07	High	0.181469	0.124412	0.583925	0.301617	0.00125275	0.414345	0.353984	0.435459	0.16779	0.1891	0.398596	0.194052	0.477325	0.746242	0.164969	0.589529	0.464777	0.484299	0.450049	0.697639	0.412018	0.0715468	0.315301	0.198436
TCGA-WY-A85B-01A-11R-A36H-07	High	0.208904	0.187772	0.616065	0.303216	0.144552	0.395727	0.415701	0.456764	0.165686	0.227451	0.388801	0.149651	0.476989	0.695019	0.199299	0.627557	0.466739	0.462829	0.444762	0.678228	0.382499	0.0872769	0.360758	0.149239
TCGA-WY-A85C-01A-11R-A36H-07	High	0.129596	0.168294	0.607808	0.288372	0.18565	0.389701	0.386872	0.423537	0.189711	0.286976	0.455691	0.120678	0.484764	0.752321	0.132333	0.601331	0.484671	0.451926	0.452702	0.683569	0.381664	0.157102	0.290184	0.0915602
TCGA-WY-A85D-01A-11R-A36H-07	High	0.222084	0.160131	0.591455	0.222218	0.170935	0.399809	0.354445	0.490376	0.159545	0.236572	0.43905	0.159481	0.486295	0.771924	0.0968945	0.605548	0.437741	0.453919	0.450682	0.662332	0.382378	0.0558575	0.300575	0.176853
TCGA-WY-A85E-01A-11R-A36H-07	High	0.168323	0.153597	0.596864	0.246754	0.0427875	0.404237	0.324356	0.407295	0.200792	0.151724	0.455574	0.0610679	0.459117	0.660713	0.128685	0.585553	0.424452	0.423871	0.460672	0.693489	0.399502	0.0245354	0.394418	0.0902879

## Sheet: MEX3B
sample_id	MEX3B	aDC	B cells	CD8 T cells	Cytotoxic cells	DC	Eosinophils	iDC	Macrophages	Mast cells	Neutrophils	NK CD56bright cells	NK CD56dim cells	NK cells	pDC	T cells	T helper cells	Tcm	Tem	TFH	Tgd	Th1 cells	Th17 cells	Th2 cells	TReg
TCGA-02-0047-01A-01R-1849-01	Low	0.237329	0.184339	0.58191	0.292898	0.203149	0.455713	0.424577	0.595475	0.202403	0.349501	0.446881	0.192206	0.472525	0.393902	0.2003	0.598878	0.453983	0.481115	0.473226	0.674682	0.418073	0.144093	0.383532	0.0164931
TCGA-02-0055-01A-01R-1849-01	Low	0.351473	0.174335	0.614663	0.459553	0.347241	0.4382	0.469979	0.672056	0.233664	0.530462	0.456779	0.261415	0.514664	0.478488	0.277741	0.596516	0.407147	0.425102	0.446722	0.519645	0.474932	0.142509	0.434762	0.116724
TCGA-02-2483-01A-01R-1849-01	High	0.233789	0.195622	0.614848	0.368386	0.153092	0.423512	0.479322	0.532549	0.217189	0.35003	0.397825	0.26193	0.456442	0.5389	0.262778	0.607842	0.434317	0.422385	0.437035	0.637177	0.408383	0.0557404	0.438929	0.0788841
TCGA-02-2485-01A-01R-1849-01	High	0.345416	0.199306	0.616471	0.374784	0.197792	0.45035	0.354187	0.505919	0.177636	0.24123	0.49439	0.181817	0.484682	0.652184	0.295847	0.595622	0.430415	0.421848	0.469065	0.651212	0.446462	0.0717167	0.398086	0.144998
TCGA-02-2486-01A-01R-1849-01	Low	0.469602	0.19165	0.599141	0.406409	0.139458	0.44089	0.439349	0.643313	0.211027	0.397907	0.47344	0.196179	0.515032	0.466331	0.365501	0.612267	0.397673	0.434513	0.417848	0.61618	0.403148	0.126838	0.333679	0.31007
TCGA-06-0125-01A-01R-1849-01	High	0.227444	0.164185	0.591432	0.20895	0.130173	0.415556	0.395789	0.54964	0.191451	0.317462	0.445804	0.184716	0.488018	0.580369	0.101337	0.6016	0.400977	0.418335	0.430116	0.660909	0.390692	0.062439	0.399838	0.0575845
TCGA-06-0125-02A-11R-2005-01	Low	0.318134	0.172182	0.582933	0.32345	0.174419	0.448021	0.445927	0.635545	0.222591	0.353464	0.476765	0.229151	0.502528	0.392253	0.206176	0.577058	0.417643	0.442956	0.467848	0.617301	0.433776	0.127451	0.361389	0.0946704
TCGA-06-0129-01A-01R-1849-01	High	0.347111	0.194878	0.583166	0.294589	0.12682	0.396753	0.326055	0.510934	0.116068	0.222178	0.338814	0.128856	0.45569	0.621413	0.2225	0.63412	0.470598	0.47282	0.465895	0.670655	0.375519	0.0930136	0.415065	0.130437
TCGA-06-0130-01A-01R-1849-01	Low	0.478278	0.180288	0.604697	0.502269	0.370675	0.4241	0.479852	0.652292	0.219962	0.425158	0.432547	0.319482	0.516356	0.660949	0.499944	0.639638	0.465977	0.500277	0.396226	0.508771	0.466601	0.204486	0.448587	0.210876
TCGA-06-0132-01A-02R-1849-01	Low	0.351216	0.233205	0.586222	0.414892	0.284061	0.459645	0.492745	0.641834	0.254346	0.385978	0.507825	0.257795	0.465619	0.534188	0.321499	0.580924	0.423178	0.43238	0.494822	0.618212	0.419162	0.156757	0.331594	0.136798
TCGA-06-0138-01A-02R-1849-01	Low	0.289799	0.156277	0.601492	0.340867	0.20971	0.47102	0.426013	0.604897	0.198273	0.354958	0.410405	0.159994	0.459682	0.630837	0.281278	0.604542	0.416968	0.42498	0.422431	0.635814	0.402725	0.0457562	0.380854	0.0540974
TCGA-06-0139-01A-01R-1849-01	Low	0.384282	0.236523	0.627024	0.488638	0.361116	0.459134	0.529429	0.723448	0.256136	0.588954	0.410488	0.244439	0.473084	0.627492	0.39995	0.615203	0.416668	0.423449	0.433636	0.579876	0.441093	0.185663	0.357215	0.160643
TCGA-06-0141-01A-01R-1849-01	Low	0.36236	0.209336	0.606086	0.439008	0.358096	0.471289	0.519401	0.690719	0.219814	0.5017	0.409814	0.284966	0.479615	0.593233	0.312003	0.604084	0.440915	0.416197	0.458123	0.656461	0.431518	0.130322	0.345956	0.204043
TCGA-06-0152-02A-01R-2005-01	Low	0.53848	0.253134	0.60427	0.43236	0.47504	0.435396	0.501501	0.555493	0.219777	0.327206	0.471234	0.260974	0.50869	0.623769	0.462866	0.642222	0.474829	0.480126	0.466981	0.648379	0.466991	0.170674	0.433145	0.419396
TCGA-06-0156-01A-02R-1849-01	High	0.252109	0.195119	0.60483	0.334904	0.373353	0.442056	0.416922	0.61808	0.188313	0.420272	0.41052	0.128306	0.476832	0.522266	0.306732	0.610971	0.437651	0.467939	0.470676	0.65279	0.417843	0.062211	0.421913	0.14349
TCGA-06-0156-01A-03R-1849-01	High	0.269267	0.186484	0.603746	0.343507	0.357993	0.447432	0.416672	0.612473	0.198032	0.423996	0.398951	0.117962	0.472809	0.550681	0.306751	0.613454	0.426226	0.459596	0.46316	0.648564	0.419968	0.0629486	0.434099	0.159465
TCGA-06-0157-01A-01R-1849-01	Low	0.279093	0.170212	0.595814	0.32542	0.145873	0.473168	0.43242	0.522933	0.197683	0.338023	0.452301	0.201123	0.486331	0.651006	0.360452	0.609992	0.383312	0.427056	0.439343	0.642242	0.386473	0.12608	0.415599	0.119316
TCGA-06-0158-01A-01R-1849-01	Low	0.287833	0.138948	0.598609	0.299929	0.124422	0.457631	0.373477	0.534964	0.208369	0.38869	0.458753	0.189173	0.484149	0.622167	0.226117	0.59629	0.437445	0.450926	0.464017	0.659704	0.418448	0.10631	0.352669	0.12219
TCGA-06-0168-01A-01R-1849-01	Low	0.394078	0.191281	0.59931	0.362271	0.325051	0.466895	0.469666	0.615539	0.262552	0.370458	0.496491	0.298753	0.512295	0.476179	0.277235	0.57677	0.379847	0.397261	0.476395	0.63786	0.419495	0.180077	0.406029	0.138024
TCGA-06-0171-02A-11R-2005-01	Low	0.471703	0.249936	0.623858	0.460611	0.476349	0.47963	0.501356	0.690111	0.252342	0.666941	0.42364	0.354568	0.512391	0.5176	0.469401	0.620813	0.491115	0.539924	0.442735	0.581445	0.469544	0.265193	0.310639	0.264832
TCGA-06-0174-01A-01R-1849-01	High	0.221669	0.181925	0.600124	0.233527	0.0944956	0.448201	0.394256	0.534226	0.182284	0.316975	0.460907	0.192949	0.483543	0.524575	0.177137	0.582885	0.414813	0.412401	0.444636	0.633995	0.394441	0.0919274	0.425868	0.0543801
TCGA-06-0178-01A-01R-1849-01	Low	0.219323	0.204324	0.602876	0.353472	0.171362	0.406828	0.451077	0.542797	0.210774	0.319988	0.345559	0.175891	0.430463	0.641817	0.267869	0.599652	0.381673	0.409161	0.418302	0.639912	0.384145	0.0208978	0.40059	0.0234673
TCGA-06-0184-01A-01R-1849-01	Low	0.292697	0.166051	0.596831	0.387673	0.279451	0.448309	0.428473	0.611677	0.207644	0.417745	0.450766	0.29951	0.508547	0.667452	0.270561	0.587625	0.40052	0.445981	0.421686	0.617373	0.41797	0.11841	0.351814	0.0683757
TCGA-06-0187-01A-01R-1849-01	Low	0.321747	0.130809	0.595728	0.344842	0.299858	0.454842	0.41731	0.592284	0.213691	0.392808	0.511338	0.274865	0.496294	0.502191	0.194197	0.590388	0.426508	0.46736	0.395692	0.642751	0.414918	0.143179	0.406331	0.15725
TCGA-06-0190-01A-01R-1849-01	Low	0.350078	0.180171	0.609573	0.388683	0.261074	0.455491	0.450897	0.658596	0.198286	0.464643	0.459531	0.206378	0.507374	0.556995	0.336923	0.596916	0.426028	0.459617	0.442995	0.609371	0.493887	0.103971	0.397891	0.174167
TCGA-06-0190-02A-01R-2005-01	High	0.35666	0.189559	0.599835	0.430965	0.520125	0.44468	0.476859	0.690548	0.379985	0.522817	0.390829	0.294983	0.52552	0.574195	0.367994	0.603684	0.457061	0.53846	0.41729	0.469947	0.478101	0.241715	0.452557	0.292729
TCGA-06-0210-01A-01R-1849-01	Low	0.259488	0.164554	0.602349	0.341258	0.210795	0.439449	0.444059	0.631928	0.187194	0.457447	0.416473	0.218934	0.508104	0.457283	0.247976	0.591579	0.400331	0.435699	0.395454	0.649935	0.415699	0.150063	0.388848	0.155176
TCGA-06-0210-02A-01R-2005-01	Low	0.335176	0.221781	0.584761	0.38847	0.288401	0.429336	0.445986	0.638286	0.212539	0.388415	0.432554	0.256393	0.512586	0.431459	0.350808	0.602046	0.398951	0.446091	0.443482	0.643549	0.416701	0.20356	0.408649	0.22261
TCGA-06-0211-01A-01R-1849-01	Low	0.312675	0.167185	0.610486	0.30767	0.441657	0.446277	0.487309	0.601454	0.196839	0.420427	0.420095	0.222167	0.500929	0.560577	0.281335	0.607505	0.436734	0.475432	0.434572	0.648165	0.423129	0.120888	0.413166	0.285378
TCGA-06-0211-01B-01R-1849-01	Low	0.235761	0.189711	0.598666	0.299942	0.207791	0.407735	0.417835	0.518476	0.200232	0.301209	0.443961	0.202443	0.500028	0.548372	0.228716	0.598299	0.454106	0.40522	0.429922	0.639046	0.405818	0.0564285	0.404021	0.0656425
TCGA-06-0211-02A-02R-2005-01	Low	0.311497	0.222373	0.612315	0.387962	0.432296	0.445069	0.46571	0.61035	0.202031	0.420073	0.422741	0.232028	0.491571	0.575939	0.319036	0.601366	0.425001	0.462625	0.447648	0.642608	0.466438	0.106382	0.403283	0.252297
TCGA-06-0219-01A-01R-1849-01	Low	0.276704	0.160577	0.582384	0.345984	0.145427	0.394377	0.402964	0.562715	0.210886	0.292942	0.420917	0.175177	0.453384	0.49239	0.258098	0.579949	0.387057	0.347345	0.421291	0.632909	0.387815	0.0113501	0.395134	-0.00801093
TCGA-06-0221-02A-11R-2005-01	High	0.169724	0.204669	0.580543	0.26023	0.121619	0.394349	0.372618	0.458536	0.196272	0.236062	0.432208	0.121691	0.492352	0.542434	0.235965	0.622965	0.484318	0.489339	0.462611	0.66895	0.393677	-0.0153714	0.422622	0.018378
TCGA-06-0238-01A-02R-1849-01	High	0.294899	0.227526	0.590884	0.330162	0.313556	0.450207	0.437816	0.575495	0.301903	0.303062	0.415928	0.165506	0.450183	0.530701	0.329275	0.589439	0.407356	0.391519	0.470306	0.613235	0.436055	0.0791585	0.393116	0.156213
TCGA-06-0644-01A-02R-1849-01	Low	0.367664	0.223015	0.574892	0.364003	0.397593	0.42203	0.501102	0.651634	0.283017	0.371167	0.445119	0.242989	0.510185	0.518873	0.389428	0.603023	0.422849	0.472317	0.415526	0.533673	0.465017	0.149225	0.433678	0.33071
TCGA-06-0645-01A-01R-1849-01	Low	0.369864	0.202079	0.604848	0.397393	0.350868	0.468545	0.497061	0.640824	0.244422	0.462339	0.451645	0.269802	0.50424	0.592338	0.280073	0.597171	0.395317	0.44048	0.447917	0.638446	0.46236	0.131018	0.37598	0.178644
TCGA-06-0646-01A-01R-1849-01	Low	0.301938	0.141868	0.585066	0.296882	0.0699449	0.475308	0.382077	0.590816	0.246325	0.379603	0.48984	0.193119	0.479246	0.453654	0.177334	0.579145	0.445653	0.433153	0.445044	0.639419	0.423327	0.190213	0.410425	0.143537
TCGA-06-0649-01B-01R-1849-01	Low	0.246534	0.234396	0.575346	0.325949	0.185404	0.459427	0.432438	0.644149	0.219127	0.382848	0.442398	0.196664	0.45867	0.525046	0.331851	0.589448	0.391272	0.426757	0.43976	0.614673	0.402288	0.173886	0.352571	0.252486
TCGA-06-0686-01A-01R-1849-01	High	0.175695	0.19001	0.582657	0.262841	0.212998	0.429718	0.457017	0.541452	0.22846	0.303169	0.426313	0.170781	0.479416	0.516799	0.156365	0.572691	0.390199	0.418987	0.443337	0.60973	0.424135	0.0982147	0.420162	0.101786
TCGA-06-0743-01A-01R-1849-01	Low	0.291363	0.168712	0.594893	0.367962	0.200258	0.431363	0.398141	0.518801	0.181686	0.306905	0.477918	0.233606	0.482998	0.747279	0.26188	0.596579	0.402635	0.454204	0.415772	0.663578	0.401794	0.0521409	0.346865	0.103907
TCGA-06-0744-01A-01R-1849-01	Low	0.121265	0.165278	0.595603	0.293553	0.125606	0.435049	0.385904	0.477404	0.176706	0.250779	0.469738	0.160108	0.478009	0.824231	0.22132	0.59491	0.426237	0.423934	0.428107	0.661213	0.385356	0.00607894	0.359721	0.022572
TCGA-06-0745-01A-01R-1849-01	Low	0.30206	0.16206	0.602632	0.341995	0.163061	0.474532	0.430611	0.548366	0.257255	0.361713	0.447871	0.201592	0.480641	0.634654	0.240103	0.583279	0.39147	0.420414	0.415602	0.619622	0.403644	0.0802087	0.406302	0.117714
TCGA-06-0747-01A-01R-1849-01	Low	0.329986	0.122335	0.597449	0.236602	0.0799905	0.426216	0.359637	0.52544	0.161646	0.273502	0.461587	0.136635	0.485895	0.770887	0.0957012	0.596528	0.433708	0.426024	0.415988	0.623946	0.367602	0.0233865	0.33821	0.152538
TCGA-06-0749-01A-01R-1849-01	Low	0.281152	0.189775	0.5892	0.372501	0.164931	0.427532	0.437392	0.570257	0.238851	0.307558	0.5058	0.232786	0.482741	0.618067	0.229696	0.556505	0.40002	0.412375	0.463465	0.63017	0.407963	0.165941	0.310529	0.117101
TCGA-06-0750-01A-01R-1849-01	Low	0.381232	0.172962	0.59495	0.368271	0.297826	0.439063	0.485223	0.636946	0.237605	0.431871	0.509119	0.239526	0.517092	0.620517	0.231322	0.569582	0.389496	0.452471	0.420701	0.631901	0.416099	0.115598	0.361531	0.148155
TCGA-06-0878-01A-01R-1849-01	Low	0.345399	0.184051	0.593433	0.273971	0.151891	0.455106	0.420672	0.659264	0.217579	0.378815	0.469056	0.219199	0.486399	0.541539	0.247871	0.616681	0.461327	0.404961	0.439715	0.653603	0.408762	0.0883308	0.405743	0.150276
TCGA-06-0882-01A-01R-1849-01	Low	0.294813	0.154081	0.590177	0.300676	0.155757	0.449656	0.450505	0.605398	0.210314	0.373114	0.46486	0.190094	0.503244	0.573253	0.230495	0.606234	0.447075	0.445567	0.449774	0.644128	0.432225	0.146369	0.326822	0.135196
TCGA-06-1804-01A-01R-1849-01	Low	0.250324	0.139135	0.552155	0.270785	0.0267638	0.410298	0.327894	0.489633	0.145693	0.359543	0.465513	0.14775	0.479438	0.617454	0.127758	0.589178	0.40896	0.439658	0.43362	0.628273	0.362592	0.0271453	0.324722	0.225767
TCGA-06-2557-01A-01R-1849-01	Low	0.416229	0.270766	0.58907	0.40462	0.238968	0.456939	0.4384	0.565406	0.238742	0.34506	0.449028	0.25832	0.485495	0.513218	0.434059	0.618836	0.448976	0.48231	0.43711	0.665221	0.428276	0.177679	0.39905	0.260497
TCGA-06-2558-01A-01R-1849-01	High	0.149814	0.195234	0.591275	0.313855	0.110407	0.438684	0.403866	0.557058	0.237429	0.330926	0.408249	0.171703	0.485162	0.610386	0.220381	0.592897	0.405801	0.40563	0.460719	0.636876	0.414943	0.0561227	0.403413	0.0590924
TCGA-06-2559-01A-01R-1849-01	High	0.268006	0.166092	0.590194	0.264497	0.157091	0.441903	0.373037	0.571116	0.22425	0.280422	0.444142	0.15826	0.468133	0.604637	0.205099	0.621778	0.448365	0.45004	0.420366	0.674706	0.388592	0.0541859	0.446167	4.71231e-05
TCGA-06-2561-01A-02R-1849-01	Low	0.267853	0.161195	0.591648	0.32847	0.215601	0.436667	0.409316	0.598516	0.202954	0.332629	0.464888	0.163773	0.49757	0.529099	0.263425	0.603715	0.430239	0.428449	0.441312	0.654505	0.406104	0.153576	0.350308	0.133971
TCGA-06-2562-01A-01R-1849-01	Low	0.23167	0.157046	0.603899	0.271073	0.122267	0.422534	0.411286	0.598965	0.196254	0.35574	0.445244	0.184074	0.508015	0.505631	0.101341	0.610792	0.442322	0.428221	0.454372	0.634126	0.438728	0.111963	0.384629	0.0574431
TCGA-06-2563-01A-01R-1849-01	Low	0.362486	0.176508	0.587524	0.315423	0.165071	0.411447	0.389988	0.519394	0.19207	0.292288	0.463464	0.236221	0.494068	0.580698	0.262851	0.61783	0.431231	0.397681	0.429538	0.657985	0.40173	0.0447004	0.394734	0.0357193
TCGA-06-2564-01A-01R-1849-01	Low	0.201111	0.177454	0.585687	0.296489	0.112076	0.441062	0.389664	0.582314	0.187584	0.34257	0.449385	0.170571	0.495768	0.52236	0.229544	0.625953	0.46913	0.471097	0.426705	0.662272	0.391604	0.0895382	0.389673	0.0538146
TCGA-06-2565-01A-01R-1849-01	Low	0.293637	0.158183	0.578819	0.291428	0.182958	0.435424	0.407089	0.527279	0.175481	0.241211	0.428253	0.139357	0.500575	0.638801	0.274786	0.632019	0.480828	0.479678	0.422038	0.683574	0.412351	0.0372699	0.360851	0.0950474
TCGA-06-2567-01A-01R-1849-01	Low	0.346809	0.152119	0.585803	0.421984	0.23365	0.445502	0.428605	0.54824	0.211811	0.458574	0.478911	0.330403	0.500725	0.700061	0.257728	0.598585	0.431693	0.448526	0.470701	0.651212	0.398172	0.107976	0.390084	0.253758
TCGA-06-2569-01A-01R-1849-01	High	0.126898	0.0838821	0.595066	0.274309	0.0723799	0.418081	0.342384	0.463645	0.122621	0.174463	0.404094	0.111062	0.514845	0.359173	0.189913	0.604662	0.435291	0.474243	0.355344	0.482821	0.342745	0.0791727	0.460394	0.107017
TCGA-06-2570-01A-01R-1849-01	High	0.18184	0.192903	0.606221	0.279895	0.102292	0.44173	0.403337	0.544693	0.188505	0.359778	0.408085	0.206866	0.475296	0.549644	0.156044	0.624709	0.418362	0.43339	0.437638	0.657513	0.364051	0.0806317	0.370122	0.0441544
TCGA-06-5408-01A-01R-1849-01	Low	0.293383	0.162033	0.594263	0.259262	0.187291	0.449803	0.397848	0.558907	0.19361	0.311807	0.460939	0.155853	0.505364	0.480562	0.178407	0.596687	0.399028	0.399457	0.451215	0.658728	0.396529	0.0781852	0.398392	0.101126
TCGA-06-5410-01A-01R-1849-01	Low	0.341349	0.210547	0.594313	0.430156	0.529764	0.459229	0.55012	0.709882	0.248606	0.558776	0.462428	0.373046	0.511683	0.636963	0.313225	0.594409	0.400032	0.445212	0.45561	0.583584	0.445645	0.19036	0.346656	0.179869
TCGA-06-5411-01A-01R-1849-01	High	0.217728	0.181117	0.588686	0.286965	0.216073	0.420974	0.451872	0.546696	0.226845	0.312822	0.475916	0.198344	0.463673	0.535979	0.231175	0.5717	0.418154	0.40797	0.445191	0.634198	0.423336	0.033406	0.384558	0.0489609
TCGA-06-5412-01A-01R-1849-01	Low	0.356046	0.210268	0.606638	0.416572	0.242179	0.466143	0.470199	0.641875	0.231688	0.432058	0.415249	0.338804	0.482803	0.697705	0.323317	0.604154	0.386684	0.388991	0.474652	0.622387	0.447659	0.100805	0.378789	0.128363
TCGA-06-5413-01A-01R-1849-01	High	0.291751	0.256529	0.596339	0.350749	0.284928	0.438756	0.462733	0.621767	0.254672	0.397208	0.417151	0.213376	0.466952	0.584892	0.335358	0.608646	0.414357	0.43289	0.432027	0.644838	0.414357	0.0888224	0.428423	0.140615
TCGA-06-5414-01A-01R-1849-01	Low	0.351014	0.168473	0.601104	0.341939	0.259669	0.454059	0.43626	0.582099	0.175491	0.391697	0.412844	0.250272	0.489556	0.498845	0.233982	0.607221	0.445358	0.443555	0.415238	0.665621	0.422077	0.105904	0.391225	0.0813345
TCGA-06-5416-01A-01R-1849-01	High	0.21008	0.133205	0.574645	0.251614	0.108416	0.38587	0.402902	0.494351	0.209027	0.160292	0.391067	0.117047	0.477746	0.381839	0.212017	0.580867	0.381582	0.362487	0.404099	0.619145	0.388899	0.133436	0.416594	0.0376985
TCGA-06-5417-01A-01R-1849-01	High	0.181262	0.138915	0.613366	0.194609	0.134322	0.399659	0.381795	0.500373	0.192368	0.237401	0.316112	0.0740979	0.445474	0.446445	0.114608	0.623829	0.405239	0.393945	0.424912	0.692543	0.366664	0.0336916	0.41429	0.0449555
TCGA-06-5418-01A-01R-1849-01	Low	0.2147	0.136215	0.596017	0.290208	0.174354	0.450671	0.428437	0.584304	0.173864	0.381771	0.450422	0.131789	0.468314	0.490128	0.175216	0.592938	0.380763	0.419454	0.399475	0.639069	0.390621	0.0828075	0.376124	0.0407144
TCGA-06-5856-01A-01R-1849-01	Low	0.245941	0.192538	0.582698	0.308238	0.182221	0.437307	0.429607	0.570041	0.192979	0.308675	0.453683	0.247773	0.482606	0.635126	0.239888	0.595048	0.409294	0.43898	0.439451	0.639035	0.451465	0.0614153	0.415518	0.111305
TCGA-06-5858-01A-01R-1849-01	Low	0.343312	0.14685	0.580459	0.217819	0.12502	0.424106	0.37976	0.564489	0.195921	0.315819	0.396567	0.168507	0.499398	0.417747	0.155559	0.608745	0.386244	0.412297	0.400321	0.667759	0.409903	0.0628251	0.40225	0.196503
TCGA-06-5859-01A-01R-1849-01	Low	0.316007	0.17906	0.600843	0.387308	0.214217	0.443432	0.38093	0.513978	0.168902	0.30882	0.407541	0.143205	0.481098	0.434004	0.333157	0.600986	0.408616	0.404386	0.434137	0.619618	0.407968	0.119777	0.418053	0.170209
TCGA-08-0386-01A-01R-1849-01	Low	0.233869	0.177364	0.567421	0.233313	0.150604	0.448966	0.384808	0.481144	0.252169	0.29761	0.494933	0.141237	0.490946	0.56053	0.0738302	0.601745	0.431862	0.437594	0.427798	0.652097	0.383994	0.110259	0.391872	0.155129
TCGA-12-0616-01A-01R-1849-01	High	0.356444	0.222184	0.615746	0.368075	0.184115	0.443156	0.402692	0.549252	0.17046	0.255357	0.441115	0.15478	0.482307	0.521606	0.34956	0.603211	0.388538	0.40724	0.439226	0.643956	0.397	0.0637294	0.429676	0.156355
TCGA-12-0618-01A-01R-1849-01	High	0.132848	0.153993	0.596425	0.218433	0.123807	0.429266	0.370625	0.495996	0.207523	0.239924	0.356693	0.115911	0.458182	0.705151	0.121797	0.564476	0.404936	0.454686	0.443523	0.633009	0.414686	0.0417933	0.401686	-0.026389
TCGA-12-0619-01A-01R-1849-01	Low	0.292809	0.195636	0.587769	0.342316	0.249401	0.447371	0.384803	0.608276	0.175184	0.429888	0.44236	0.236146	0.500725	0.466331	0.221375	0.600905	0.43544	0.444448	0.416644	0.629635	0.426069	0.24551	0.432315	0.21196
TCGA-12-0821-01A-01R-1849-01	High	0.192158	0.129079	0.589117	0.277354	0.0942298	0.427408	0.404894	0.538667	0.225252	0.255237	0.39933	0.16692	0.497016	0.455728	0.193919	0.598846	0.431317	0.407925	0.452719	0.6841	0.382896	0.0493177	0.403748	0.141935
TCGA-12-1597-01B-01R-1849-01	High	0.168427	0.187032	0.596142	0.318288	0.0986355	0.42781	0.373974	0.503265	0.198844	0.271514	0.452534	0.217134	0.474294	0.393761	0.183836	0.562777	0.353777	0.382916	0.448494	0.631524	0.416048	0.0741475	0.393497	0.0588568
TCGA-12-3650-01A-01R-1849-01	High	0.308527	0.167386	0.599163	0.306662	0.153637	0.409621	0.402661	0.549015	0.185917	0.283438	0.442094	0.187617	0.498188	0.506479	0.250244	0.591955	0.395915	0.357213	0.44299	0.618672	0.41417	0.0654691	0.421003	0.090335
TCGA-12-3652-01A-01R-1849-01	Low	0.283459	0.189792	0.587553	0.345214	0.272006	0.421132	0.380677	0.504089	0.154025	0.191147	0.449161	0.143991	0.487729	0.379153	0.274606	0.590935	0.39582	0.377938	0.434505	0.632293	0.413355	0.0547174	0.393274	0.101833
TCGA-12-3653-01A-01R-1849-01	Low	0.429248	0.188396	0.592306	0.354717	0.178085	0.453886	0.364014	0.507951	0.182434	0.317045	0.483503	0.132682	0.511273	0.443947	0.290175	0.619207	0.407242	0.407755	0.429254	0.662843	0.362653	0.156598	0.404169	0.214316
TCGA-12-5295-01A-01R-1849-01	Low	0.39403	0.202525	0.599655	0.410337	0.170891	0.412767	0.447765	0.571928	0.190683	0.293047	0.42161	0.22519	0.50225	0.417888	0.372302	0.589654	0.365829	0.354463	0.405206	0.641003	0.389327	0.0589378	0.435898	0.103954
TCGA-12-5299-01A-02R-1849-01	Low	0.41037	0.158953	0.586725	0.298642	0.200467	0.44461	0.419654	0.587207	0.190736	0.336995	0.495252	0.207204	0.501644	0.435088	0.160438	0.586765	0.3769	0.37064	0.43034	0.625936	0.405998	0.105671	0.399607	0.0578672
TCGA-14-0736-02A-01R-2005-01	Low	0.339046	0.339633	0.579787	0.422205	0.220269	0.433096	0.47964	0.608511	0.256963	0.341216	0.457968	0.221974	0.467639	0.476038	0.407947	0.582882	0.386327	0.362651	0.476581	0.652641	0.419984	0.119483	0.336466	0.176759
TCGA-14-0781-01B-01R-1849-01	Low	0.236621	0.182739	0.588834	0.294617	0.251983	0.469084	0.445246	0.638159	0.218691	0.410307	0.381184	0.199041	0.496733	0.636257	0.218235	0.586126	0.411925	0.478366	0.416995	0.61858	0.423822	0.131406	0.380852	0.142453
TCGA-14-0787-01A-01R-1849-01	Low	0.263068	0.162384	0.586747	0.300236	0.234592	0.418907	0.419546	0.568494	0.211241	0.281741	0.451284	0.196588	0.51	0.595542	0.226654	0.584469	0.417573	0.437996	0.432523	0.648139	0.394556	0.122312	0.414028	0.161208
TCGA-14-0789-01A-01R-1849-01	Low	0.353488	0.133102	0.598833	0.372556	0.325742	0.464891	0.489262	0.668632	0.224475	0.410212	0.443757	0.255709	0.522779	0.595448	0.298343	0.60625	0.440274	0.448133	0.458384	0.596509	0.440252	0.199222	0.373896	0.261581
TCGA-14-0790-01B-01R-1849-01	Low	0.264256	0.145193	0.57932	0.299306	0.0878376	0.41951	0.354386	0.497779	0.158171	0.233232	0.465485	0.131182	0.481286	0.531313	0.204049	0.596909	0.382443	0.375392	0.430657	0.654691	0.397166	0.051374	0.377378	0.0170115
TCGA-14-0817-01A-01R-1849-01	Low	0.389711	0.184451	0.599781	0.39736	0.164349	0.430349	0.445563	0.581187	0.217033	0.347679	0.469561	0.244706	0.477846	0.566467	0.346227	0.594804	0.360527	0.346538	0.423178	0.636815	0.403097	0.0879609	0.382405	0.0642288
TCGA-14-0871-01A-01R-1849-01	High	0.174187	0.106917	0.567362	0.27698	0.14197	0.379682	0.373093	0.512735	0.153479	0.24696	0.465363	0.20274	0.516029	0.361199	0.180429	0.626321	0.426974	0.497849	0.40313	0.504634	0.328311	0.0516264	0.448761	0.0529193
TCGA-14-1034-01A-01R-1849-01	Low	0.284173	0.192903	0.581617	0.371117	0.213408	0.465771	0.440583	0.610901	0.222007	0.371625	0.398005	0.250165	0.522751	0.43702	0.251517	0.598544	0.384675	0.410067	0.461828	0.650232	0.408848	0.174557	0.425697	0.161114
TCGA-14-1034-02B-01R-2005-01	Low	0.216253	0.131746	0.589015	0.276408	0.0930102	0.402597	0.339635	0.517824	0.138497	0.21914	0.412145	0.141069	0.49951	0.69059	0.12367	0.612536	0.4318	0.392375	0.401697	0.658492	0.379746	0.0440819	0.415416	0.0477357
TCGA-14-1402-02A-01R-2005-01	Low	0.2695	0.194313	0.602205	0.387001	0.176157	0.399942	0.390973	0.599062	0.212488	0.308377	0.413642	0.187629	0.471167	0.494463	0.305758	0.616321	0.3757	0.331818	0.414204	0.649537	0.390739	0.00594162	0.386398	-0.0455209
TCGA-14-1823-01A-01R-1849-01	Low	0.323935	0.175734	0.582016	0.359748	0.194205	0.447727	0.420713	0.620543	0.251009	0.348182	0.406361	0.173612	0.475273	0.468734	0.281822	0.612419	0.391874	0.385856	0.41785	0.605172	0.363209	0.161979	0.390364	0.0810518
TCGA-14-1825-01A-01R-1850-01	High	0.197512	0.204478	0.587088	0.250008	0.0975671	0.428867	0.360519	0.521884	0.193266	0.246577	0.367717	0.163225	0.47529	0.502427	0.13602	0.58209	0.411431	0.432617	0.429398	0.618388	0.388547	0.102821	0.408316	0.132133
TCGA-14-1829-01A-01R-1850-01	Low	0.295593	0.222792	0.576137	0.362509	0.207984	0.425941	0.424545	0.621826	0.210015	0.323141	0.333929	0.130387	0.448618	0.56086	0.325139	0.602466	0.396133	0.342691	0.4021	0.632496	0.402486	0.0529796	0.401385	0.0612129
TCGA-14-2554-01A-01R-1850-01	Low	0.272654	0.216595	0.589287	0.364374	0.138137	0.447051	0.433935	0.598871	0.193497	0.305311	0.433267	0.18065	0.492797	0.557231	0.284431	0.59871	0.388734	0.351191	0.454198	0.627975	0.414763	0.0775383	0.369239	0.0647472
TCGA-15-0742-01A-01R-1850-01	Low	0.243163	0.161266	0.587585	0.259847	0.158813	0.437833	0.341395	0.49741	0.152119	0.307633	0.48813	0.19209	0.512219	0.585364	0.140711	0.56269	0.418327	0.413563	0.410419	0.638427	0.389684	0.0519634	0.407016	0.225955
TCGA-15-1444-01A-02R-1850-01	Low	0.313261	0.157105	0.594657	0.326636	0.199107	0.439821	0.371571	0.538305	0.17398	0.345478	0.349777	0.13254	0.476308	0.59361	0.204794	0.595901	0.443305	0.454894	0.459299	0.675302	0.41842	0.0993995	0.372647	0.109656
TCGA-16-0846-01A-01R-1850-01	High	0.440098	0.181288	0.6132	0.420837	0.153944	0.453178	0.390164	0.543415	0.231419	0.293458	0.476779	0.215483	0.504603	0.534141	0.35392	0.578019	0.416777	0.438401	0.480566	0.664953	0.437527	0.145554	0.380788	0.191603
TCGA-16-1045-01B-01R-1850-01	Low	0.355975	0.18499	0.592245	0.360774	0.370268	0.481629	0.478661	0.666041	0.219198	0.421808	0.495621	0.274097	0.508603	0.513124	0.32662	0.613049	0.419789	0.456621	0.453659	0.641488	0.406413	0.185594	0.349802	0.156732
TCGA-19-0957-02A-11R-2005-01	High	0.262034	0.18711	0.580937	0.343072	0.16346	0.437734	0.432314	0.6207	0.233881	0.309195	0.397076	0.265046	0.50145	0.475802	0.252372	0.614564	0.402767	0.42803	0.462358	0.644917	0.417082	0.146789	0.386233	0.116111
TCGA-19-1389-02A-21R-2005-01	Low	0.383345	0.114465	0.586703	0.329182	0.355687	0.425242	0.46576	0.6992	0.154505	0.47907	0.40678	0.24706	0.519084	0.480609	0.204722	0.58633	0.42144	0.480633	0.445492	0.543509	0.45076	0.14744	0.396883	-0.0116394
TCGA-19-1390-01A-01R-1850-01	High	0.191154	0.129893	0.590434	0.21525	0.132485	0.408906	0.339441	0.475588	0.0983622	0.267121	0.413878	0.180835	0.511815	0.544225	0.0544588	0.609925	0.403824	0.386903	0.390696	0.672347	0.395244	0.0250819	0.392106	0.144951
TCGA-19-1787-01B-01R-1850-01	Low	0.3658	0.173625	0.583414	0.325171	0.0997452	0.405233	0.36894	0.570062	0.18479	0.292004	0.46534	0.222416	0.515936	0.623628	0.291674	0.611907	0.422003	0.412338	0.39622	0.568875	0.378263	0.0753587	0.424972	0.251072
TCGA-19-2619-01A-01R-1850-01	Low	0.230362	0.165327	0.614291	0.29978	0.21396	0.455022	0.356644	0.527316	0.199251	0.322834	0.467345	0.201068	0.487925	0.661515	0.17695	0.586896	0.3989	0.422786	0.429029	0.620507	0.400704	0.0814442	0.400724	0.0749258
TCGA-19-2620-01A-01R-1850-01	Low	0.160261	0.121047	0.591901	0.261931	0.170367	0.457447	0.391884	0.567623	0.205499	0.320729	0.451636	0.217903	0.499109	0.681683	0.140934	0.577115	0.428935	0.416567	0.446856	0.646305	0.407552	0.0661623	0.328446	0.151642
TCGA-19-2624-01A-01R-1850-01	High	0.157996	0.133178	0.592227	0.218579	0.0426232	0.419842	0.311808	0.46695	0.175929	0.180598	0.452315	0.101403	0.47616	0.717073	0.137615	0.59194	0.445975	0.414206	0.418288	0.653596	0.398518	0.0383996	0.428775	0.0697422
TCGA-19-2625-01A-01R-1850-01	Low	0.182376	0.0911611	0.579047	0.287086	0.0812728	0.461694	0.360411	0.556831	0.136699	0.297333	0.473466	0.130534	0.523795	0.70058	0.0674699	0.571504	0.344123	0.361375	0.419963	0.66534	0.363504	0.0544974	0.39153	0.168748
TCGA-19-2629-01A-01R-1850-01	Low	0.385886	0.171938	0.59436	0.400462	0.13221	0.410989	0.395911	0.516696	0.188932	0.292317	0.38326	0.212995	0.487513	0.46011	0.230091	0.589901	0.431617	0.431316	0.453157	0.619426	0.369896	0.109562	0.392553	0.21097
TCGA-19-4065-01A-01R-2005-01	Low	0.243809	0.157667	0.598602	0.341747	0.166532	0.421219	0.450973	0.634829	0.21052	0.348984	0.382973	0.187572	0.469714	0.470242	0.286621	0.627604	0.44448	0.4172	0.408436	0.637786	0.433102	0.102303	0.415439	0.0825126
TCGA-19-4065-02A-11R-2005-01	Low	0.268141	0.165673	0.59854	0.408564	0.179128	0.422756	0.448137	0.630643	0.217765	0.316513	0.4948	0.239946	0.523795	0.520758	0.252894	0.610492	0.443868	0.45476	0.470364	0.611228	0.431651	0.073416	0.440454	0.0794025
TCGA-19-5960-01A-11R-1850-01	High	0.146853	0.168994	0.580772	0.25388	0.126742	0.395981	0.313102	0.482772	0.144587	0.145488	0.422776	0.10787	0.479849	0.603459	0.21664	0.594229	0.478439	0.41695	0.449472	0.660602	0.402982	0.0136571	0.439502	0.197493
TCGA-26-1442-01A-01R-1850-01	Low	0.122426	0.12881	0.594743	0.250627	0.127483	0.388672	0.371999	0.475145	0.232461	0.198605	0.44697	0.136416	0.481628	0.707554	0.127186	0.601226	0.463086	0.451967	0.452206	0.675801	0.377702	0.0424092	0.285887	0.0713915
TCGA-26-5132-01A-01R-1850-01	Low	0.2849	0.143392	0.60526	0.333685	0.145831	0.431825	0.406341	0.532302	0.180773	0.2551	0.422381	0.230626	0.503009	0.698836	0.238851	0.604542	0.404572	0.444499	0.432398	0.636836	0.384195	0.0265827	0.402567	0.276471
TCGA-26-5133-01A-01R-1850-01	High	0.207918	0.200549	0.613232	0.273457	0.163631	0.404988	0.342721	0.471167	0.163758	0.200313	0.372837	0.168273	0.459331	0.573112	0.220394	0.585591	0.427736	0.410314	0.403219	0.643773	0.401565	0.0759265	0.375197	0.0569719
TCGA-26-5134-01A-01R-1850-01	High	0.212503	0.111154	0.574784	0.242228	0.00896725	0.412576	0.333824	0.532175	0.159117	0.20138	0.445378	0.170542	0.471233	0.435041	0.172866	0.600988	0.440014	0.429224	0.424252	0.638841	0.391282	0.069511	0.397627	-0.0308185
TCGA-26-5135-01A-01R-1850-01	High	0.245126	0.171257	0.596484	0.301297	0.0952906	0.44193	0.399314	0.546608	0.213807	0.326827	0.488919	0.208741	0.508519	0.615852	0.183431	0.566963	0.369653	0.419319	0.434645	0.624482	0.395753	0.180236	0.390835	0.12973
TCGA-26-5136-01B-01R-1850-01	Low	0.323805	0.192384	0.562105	0.358829	0.110379	0.428245	0.411228	0.569138	0.181197	0.280957	0.472523	0.206153	0.471058	0.635078	0.303811	0.629979	0.394393	0.379382	0.41707	0.628813	0.395556	0.168991	0.392918	0.246313
TCGA-26-5139-01A-01R-1850-01	Low	0.28346	0.171968	0.587434	0.304418	0.138112	0.460366	0.402438	0.5847	0.217954	0.279802	0.484412	0.25179	0.498437	0.508694	0.20601	0.608118	0.399232	0.38218	0.428714	0.640026	0.396869	0.088007	0.373254	0.121436
TCGA-27-1830-01A-01R-1850-01	High	0.253218	0.183833	0.611511	0.33413	0.0955889	0.457923	0.401989	0.602322	0.201726	0.391475	0.390893	0.19122	0.479354	0.614062	0.270268	0.581707	0.432534	0.484992	0.465934	0.630409	0.434918	0.0858125	0.386537	0.0585269
TCGA-27-1831-01A-01R-1850-01	Low	0.349531	0.223607	0.575047	0.384434	0.145013	0.408895	0.379915	0.582462	0.192789	0.287084	0.366313	0.161878	0.459171	0.527449	0.316483	0.613043	0.406199	0.388765	0.435681	0.626736	0.410551	0.0511685	0.422088	-0.111493
TCGA-27-1832-01A-01R-1850-01	Low	0.343126	0.157336	0.577005	0.412559	0.126648	0.422103	0.40434	0.600202	0.169479	0.360541	0.408566	0.176736	0.501353	0.543754	0.307392	0.590393	0.352439	0.416369	0.407268	0.536192	0.404634	0.159624	0.403841	0.184487
TCGA-27-1834-01A-01R-1850-01	Low	0.396224	0.191698	0.565774	0.342328	0.129233	0.458009	0.387324	0.537708	0.214418	0.282808	0.484094	0.149656	0.482304	0.638754	0.296109	0.59157	0.445187	0.461619	0.459776	0.63998	0.404264	0.235379	0.346623	0.167193
TCGA-27-1835-01A-01R-1850-01	Low	0.231806	0.182176	0.587122	0.300971	0.121544	0.412842	0.317053	0.456088	0.154229	0.210429	0.383322	0.17928	0.496368	0.75807	0.182677	0.60246	0.384986	0.406039	0.398843	0.677096	0.36692	0.0237182	0.390355	0.165308
TCGA-27-1837-01A-01R-1850-01	Low	0.468251	0.220109	0.561397	0.2876	0.142864	0.433566	0.371103	0.518929	0.201796	0.300234	0.45326	0.170673	0.493789	0.516941	0.165019	0.589531	0.420071	0.42677	0.455111	0.64805	0.411389	0.169468	0.396716	0.120117
TCGA-27-2519-01A-01R-1850-01	Low	0.382564	0.220536	0.581498	0.378389	0.304961	0.469483	0.435107	0.606098	0.197365	0.33069	0.449537	0.222368	0.481658	0.504123	0.294731	0.59623	0.398393	0.426	0.442923	0.64952	0.446282	0.127108	0.393008	0.199142
TCGA-27-2521-01A-01R-1850-01	High	0.0825765	0.125123	0.593211	0.220953	0.141055	0.406976	0.39013	0.490295	0.202221	0.233932	0.383838	0.122574	0.461686	0.462702	0.160762	0.599137	0.398802	0.451171	0.42124	0.648361	0.352312	0.100036	0.390289	0.0993827
TCGA-27-2523-01A-01R-1850-01	High	0.243955	0.189602	0.588499	0.262035	0.141947	0.404676	0.36491	0.494355	0.199027	0.252542	0.447292	0.226919	0.490821	0.475284	0.21881	0.602356	0.422976	0.401802	0.44625	0.650379	0.408931	0.107269	0.421958	0.159889
TCGA-27-2524-01A-01R-1850-01	Low	0.341964	0.151634	0.584237	0.329949	0.196841	0.421011	0.453861	0.607337	0.198793	0.328724	0.47142	0.213132	0.498248	0.565242	0.227744	0.59393	0.368135	0.393955	0.456105	0.609514	0.451197	0.114032	0.402266	0.0167758
TCGA-27-2526-01A-01R-1850-01	Low	0.411568	0.208909	0.601659	0.466598	0.293143	0.412452	0.410369	0.560915	0.209835	0.273436	0.428809	0.207631	0.481586	0.499694	0.411651	0.603861	0.346317	0.404275	0.44717	0.65649	0.408288	0.0965673	0.406792	0.23816
TCGA-27-2528-01A-01R-1850-01	Low	0.233905	0.192645	0.585035	0.292248	0.221186	0.435185	0.385805	0.559164	0.201453	0.246962	0.439094	0.168501	0.527068	0.538712	0.176363	0.606656	0.424982	0.430535	0.409383	0.663904	0.426317	0.0845156	0.417855	0.137741
TCGA-28-1747-01C-01R-1850-01	Low	0.426252	0.195085	0.582676	0.366973	0.159534	0.421933	0.417856	0.528614	0.22072	0.302621	0.491639	0.166023	0.501277	0.509778	0.325555	0.593705	0.431649	0.440119	0.475714	0.64486	0.408976	0.164263	0.395791	0.1638
TCGA-28-1753-01A-01R-1850-01	High	0.32284	0.209486	0.607741	0.357528	0.248013	0.426779	0.54824	0.653379	0.273093	0.336297	0.433988	0.256812	0.506154	0.602375	0.315962	0.607279	0.445745	0.472272	0.445921	0.651941	0.449705	0.0990896	0.43469	0.146082
TCGA-28-2499-01A-01R-1850-01	Low	0.384003	0.139442	0.580447	0.269026	0.177143	0.435	0.390231	0.541549	0.165893	0.293182	0.466997	0.146046	0.511372	0.492342	0.20234	0.572406	0.405119	0.400991	0.431622	0.625049	0.359959	0.158135	0.308921	0.12662
TCGA-28-2509-01A-01R-1850-01	Low	0.212961	0.129168	0.588849	0.318053	0.110458	0.451755	0.362331	0.553554	0.233841	0.296401	0.450866	0.235843	0.517033	0.493191	0.188406	0.577167	0.37015	0.376279	0.428877	0.641388	0.397411	0.16885	0.416238	0.122379
TCGA-28-2510-01A-01R-1850-01	Low	0.197515	0.162934	0.579062	0.312715	0.256663	0.430633	0.419423	0.556968	0.240025	0.331762	0.526464	0.203815	0.500246	0.535743	0.21466	0.582062	0.399102	0.439516	0.46305	0.633004	0.412046	0.0840783	0.383095	0.163329
TCGA-28-2513-01A-01R-1850-01	Low	0.524021	0.219267	0.601982	0.371432	0.322331	0.465662	0.481369	0.656672	0.223345	0.41414	0.396258	0.262086	0.502291	0.557467	0.301496	0.591911	0.375959	0.422759	0.451042	0.630597	0.425268	0.167747	0.365358	0.251543
TCGA-28-2514-01A-02R-1850-01	Low	0.318341	0.194471	0.602601	0.32803	0.179225	0.436889	0.393775	0.524083	0.217563	0.326872	0.492149	0.23813	0.516757	0.578201	0.123077	0.594294	0.445352	0.43216	0.466635	0.667671	0.420443	0.0770601	0.378796	0.0828425
TCGA-28-5204-01A-01R-1850-01	Low	0.406162	0.195903	0.586981	0.362479	0.170941	0.4276	0.378952	0.503417	0.183947	0.282628	0.439615	0.230481	0.487977	0.513171	0.275227	0.597545	0.432579	0.427106	0.411977	0.640296	0.397971	0.0986785	0.442078	0.152302
TCGA-28-5207-01A-01R-1850-01	Low	0.265827	0.190583	0.590945	0.353043	0.210902	0.419303	0.434612	0.569976	0.246545	0.256889	0.480544	0.186281	0.497535	0.614486	0.250554	0.590581	0.458785	0.428136	0.461259	0.657218	0.418889	0.134768	0.372218	0.13284
TCGA-28-5208-01A-01R-1850-01	Low	0.304622	0.235866	0.59003	0.282481	0.191225	0.407335	0.472591	0.588628	0.206798	0.320672	0.408554	0.225886	0.502197	0.46322	0.237477	0.617149	0.436368	0.392671	0.467529	0.637299	0.40981	0.0750556	0.411339	0.158098
TCGA-28-5209-01A-01R-1850-01	Low	0.330893	0.119214	0.589743	0.266867	0.111004	0.438612	0.389983	0.530439	0.200829	0.274413	0.437991	0.238924	0.507348	0.438716	0.154782	0.604879	0.405356	0.427212	0.422384	0.634872	0.392455	0.103537	0.417352	0.0885444
TCGA-28-5213-01A-01R-1850-01	Low	0.317079	0.205856	0.603623	0.368286	0.228917	0.464292	0.470793	0.654846	0.219364	0.490902	0.418389	0.153666	0.459234	0.584421	0.33032	0.593026	0.394077	0.389693	0.406316	0.638227	0.400197	0.0958236	0.357336	0.112954
TCGA-28-5215-01A-01R-1850-01	High	0.297913	0.198637	0.576037	0.341498	0.13624	0.455518	0.411073	0.602179	0.214495	0.332659	0.428435	0.20447	0.486968	0.468027	0.273168	0.577246	0.389121	0.42884	0.460632	0.630675	0.439619	0.113944	0.43008	0.153951
TCGA-28-5216-01A-01R-1850-01	High	0.228176	0.154168	0.59058	0.299308	0.146441	0.43188	0.432461	0.600677	0.191288	0.302763	0.407246	0.134638	0.479221	0.464398	0.170876	0.580856	0.413535	0.408442	0.438062	0.639072	0.397903	0.131977	0.389642	0.0974978
TCGA-28-5218-01A-01R-1850-01	High	0.332572	0.232462	0.621524	0.495173	0.410237	0.402441	0.524683	0.604928	0.216445	0.376724	0.434372	0.320975	0.555778	0.596767	0.490754	0.605871	0.472426	0.547482	0.439976	0.431978	0.439045	0.251887	0.433514	0.32826
TCGA-28-5220-01A-01R-1850-01	Low	0.345912	0.144311	0.553057	0.319689	0.147242	0.431583	0.36897	0.511737	0.202856	0.25686	0.402271	0.136428	0.452669	0.454738	0.25191	0.576445	0.401564	0.388681	0.42208	0.636795	0.344914	0.198172	0.386605	0.13727
TCGA-32-1970-01A-01R-1850-01	Low	0.29455	0.173273	0.591966	0.281938	0.147137	0.441494	0.356739	0.515196	0.211746	0.296135	0.479233	0.28495	0.497098	0.602092	0.199402	0.591859	0.434637	0.426281	0.477314	0.654128	0.416699	0.0815103	0.401734	0.188917
TCGA-32-1980-01A-01R-1850-01	Low	0.333113	0.211724	0.580988	0.441974	0.223069	0.454623	0.474809	0.609333	0.235274	0.359057	0.514199	0.319542	0.500518	0.586165	0.320234	0.577523	0.428154	0.422164	0.47149	0.625431	0.441584	0.120454	0.358216	0.0932567
TCGA-32-1982-01A-01R-1850-01	Low	0.359732	0.233592	0.621902	0.469263	0.190422	0.43377	0.429403	0.572164	0.218797	0.391551	0.47948	0.284821	0.504663	0.732482	0.400076	0.604362	0.408224	0.384339	0.453609	0.666642	0.410075	0.0970748	0.351159	0.15249
TCGA-32-2615-01A-01R-1850-01	Low	0.312664	0.104891	0.598552	0.342295	0.185068	0.45978	0.430778	0.577921	0.142707	0.397892	0.489012	0.21125	0.52433	0.672259	0.270246	0.562797	0.425342	0.420949	0.415258	0.653234	0.416984	0.077324	0.3711	0.208426
TCGA-32-2616-01A-01R-1850-01	Low	0.283025	0.165344	0.576849	0.308092	0.091386	0.42569	0.37934	0.549091	0.162919	0.333496	0.464808	0.138089	0.50699	0.416144	0.276196	0.602981	0.372401	0.404431	0.400521	0.650717	0.410565	0.0732034	0.414434	0.186325
TCGA-32-2632-01A-01R-1850-01	Low	0.382214	0.203709	0.591724	0.39678	0.289657	0.450611	0.428988	0.576862	0.203223	0.360208	0.4791	0.216459	0.492032	0.569106	0.401365	0.600339	0.395353	0.388056	0.43628	0.642384	0.401504	0.211023	0.43618	0.356392
TCGA-32-2634-01A-01R-1850-01	High	0.17258	0.158239	0.584285	0.212995	0.135437	0.40926	0.390221	0.517095	0.195695	0.233952	0.441813	0.167007	0.512074	0.68173	0.118027	0.594685	0.427326	0.412279	0.467276	0.627667	0.432903	0.0507057	0.415101	-0.0376514
TCGA-32-2638-01A-01R-1850-01	Low	0.383155	0.18431	0.59042	0.353597	0.171027	0.445001	0.44499	0.589342	0.185066	0.351456	0.467963	0.225687	0.499629	0.5643	0.248214	0.605841	0.441672	0.447344	0.431726	0.659101	0.444086	0.0833613	0.374043	0.0675274
TCGA-32-4213-01A-01R-1850-01	Low	0.418599	0.19794	0.602976	0.387227	0.336213	0.431966	0.441052	0.625494	0.214536	0.381977	0.405357	0.199505	0.500879	0.542057	0.348047	0.584968	0.384393	0.4439	0.448984	0.623674	0.411545	0.135034	0.419346	0.248622
TCGA-32-5222-01A-01R-1850-01	Low	0.346152	0.137921	0.587244	0.359493	0.148328	0.428366	0.411911	0.617026	0.222205	0.374021	0.415595	0.169107	0.459999	0.584562	0.273899	0.599757	0.423279	0.373138	0.415831	0.648896	0.419015	0.0573696	0.382081	-0.0747373
TCGA-41-2571-01A-01R-1850-01	High	0.144566	0.119992	0.601801	0.259644	0.0276749	0.397683	0.363113	0.481489	0.204458	0.261844	0.420541	0.211424	0.484359	0.772537	0.101403	0.535046	0.36924	0.389312	0.427702	0.62805	0.39978	0.083172	0.361265	0.146647
TCGA-41-2572-01A-01R-1850-01	Low	0.390084	0.123776	0.604711	0.372733	0.177713	0.435326	0.397693	0.547013	0.191394	0.287737	0.473126	0.198064	0.490869	0.577777	0.227639	0.584547	0.419166	0.446596	0.421348	0.654939	0.374896	0.0864208	0.369032	0.0867537
TCGA-41-3915-01A-01R-1850-01	High	0.250279	0.188934	0.602726	0.323366	0.176043	0.479911	0.445938	0.62426	0.240221	0.449623	0.4003	0.246373	0.487085	0.602328	0.318828	0.605368	0.400581	0.460832	0.440226	0.621772	0.406525	0.110908	0.398441	0.148061
TCGA-41-4097-01A-01R-1850-01	Low	0.281173	0.186146	0.595755	0.37715	0.221005	0.473804	0.474955	0.59843	0.214575	0.35909	0.502986	0.256085	0.512817	0.614062	0.312513	0.593566	0.415226	0.447892	0.446308	0.642133	0.42909	0.161777	0.369255	0.137788
TCGA-41-5651-01A-01R-1850-01	High	0.115991	0.169033	0.598875	0.306488	0.146902	0.42058	0.347552	0.482444	0.193657	0.255654	0.423915	0.143303	0.481904	0.625041	0.210892	0.586922	0.398632	0.390059	0.439577	0.647987	0.40501	0.114876	0.426889	0.0205928
TCGA-76-4925-01A-01R-1850-01	Low	0.161873	0.134722	0.589402	0.241008	0.102397	0.433521	0.318523	0.518506	0.15382	0.267764	0.391356	0.141186	0.480699	0.425333	0.126953	0.616362	0.406805	0.425422	0.384416	0.661604	0.361472	0.0685414	0.435326	0.111069
TCGA-76-4926-01B-01R-1850-01	Low	0.289016	0.160901	0.581365	0.274675	0.120994	0.425192	0.400794	0.532808	0.191722	0.224378	0.466982	0.145708	0.489795	0.4701	0.171664	0.594175	0.440002	0.410451	0.452963	0.649875	0.390887	0.048623	0.393097	0.115028
TCGA-76-4927-01A-01R-1850-01	Low	0.272044	0.186841	0.588454	0.283173	0.173996	0.459742	0.429369	0.603467	0.205411	0.339087	0.437039	0.222772	0.513405	0.5602	0.218961	0.578577	0.404019	0.422042	0.431945	0.628616	0.415848	0.114546	0.393209	0.129777
TCGA-76-4928-01B-01R-1850-01	Low	0.290341	0.13522	0.601638	0.33504	0.288561	0.430916	0.446302	0.607871	0.13852	0.339281	0.444017	0.250863	0.49742	0.513784	0.267032	0.611536	0.391077	0.431239	0.459575	0.611259	0.400866	0.143512	0.418509	0.172376
TCGA-76-4929-01A-01R-1850-01	High	0.228574	0.122314	0.566916	0.234622	0.124896	0.434248	0.394576	0.567935	0.196959	0.280232	0.442272	0.174326	0.47025	0.623392	0.196037	0.576745	0.360499	0.388978	0.449898	0.63021	0.383476	0.138588	0.356032	0.214881
TCGA-76-4931-01A-01R-1850-01	High	0.138029	0.122472	0.582008	0.244354	0.0920917	0.425745	0.363147	0.504346	0.149301	0.260327	0.498483	0.168052	0.498008	0.64422	0.149298	0.592932	0.415908	0.403814	0.445979	0.646814	0.392958	0.0739704	0.410487	0.115216
TCGA-76-4932-01A-01R-1850-01	Low	0.283081	0.14553	0.580833	0.278157	0.179526	0.434664	0.388925	0.498504	0.188454	0.283782	0.438618	0.180165	0.49322	0.471938	0.148383	0.572612	0.394132	0.416541	0.417568	0.625249	0.385287	0.131493	0.41594	0.0394421
TCGA-CS-4938-01B-11R-1896-07	Low	0.212993	0.150545	0.560618	0.271683	0.159984	0.409069	0.366071	0.51239	0.211816	0.213502	0.448878	0.146518	0.488376	0.503511	0.164616	0.600791	0.438074	0.441808	0.468417	0.686425	0.42094	0.134807	0.336279	0.163235
TCGA-CS-4941-01A-01R-1470-07	Low	0.392579	0.311432	0.585818	0.377543	0.13896	0.451236	0.360104	0.54008	0.210076	0.326571	0.486366	0.246413	0.500393	0.577494	0.363024	0.613624	0.469553	0.447657	0.444731	0.680267	0.401289	0.168477	0.367724	0.217096
TCGA-CS-4942-01A-01R-1470-07	High	0.38787	0.236801	0.583068	0.341465	0.185118	0.44287	0.380567	0.49306	0.230286	0.259139	0.403511	0.195564	0.475958	0.406437	0.272525	0.592152	0.422969	0.448499	0.477985	0.664577	0.392823	0.140153	0.374708	0.199566
TCGA-CS-4943-01A-01R-1470-07	High	0.194157	0.180725	0.589552	0.289237	0.092259	0.422181	0.387458	0.447431	0.179662	0.245803	0.395006	0.141335	0.469418	0.514679	0.189468	0.610528	0.468246	0.446812	0.444082	0.666508	0.39631	0.0768094	0.455343	0.14971
TCGA-CS-4944-01A-01R-1470-07	Low	0.225627	0.197369	0.593344	0.359443	0.279939	0.426797	0.421541	0.552709	0.223515	0.252066	0.470949	0.204304	0.501965	0.515386	0.249275	0.585462	0.438609	0.431428	0.477908	0.662471	0.40926	0.173061	0.321291	0.250507
TCGA-CS-5390-01A-02R-1470-07	High	0.247884	0.178561	0.607179	0.309364	0.24689	0.397212	0.349678	0.420778	0.264591	0.207488	0.456653	0.173709	0.488924	0.662551	0.226396	0.598337	0.461965	0.423637	0.463088	0.658134	0.377077	0.115518	0.392178	0.163847
TCGA-CS-5393-01A-01R-1470-07	High	0.225074	0.184912	0.591667	0.275653	0.224551	0.39951	0.357759	0.467075	0.211528	0.275972	0.429249	0.149018	0.483545	0.622874	0.159993	0.594935	0.491858	0.460254	0.461211	0.682597	0.390347	0.10763	0.329762	0.109703
TCGA-CS-5394-01A-01R-1470-07	High	0.165992	0.154032	0.599295	0.299961	0.224523	0.397675	0.332042	0.403067	0.181334	0.207748	0.455578	0.123524	0.460815	0.556713	0.170065	0.620488	0.456234	0.438198	0.418869	0.667013	0.357591	0.055735	0.389912	0.238443
TCGA-CS-5395-01A-01R-1470-07	Low	0.213288	0.157139	0.57671	0.284643	0.172282	0.445345	0.378015	0.482963	0.239247	0.259633	0.438006	0.176937	0.515276	0.464351	0.176546	0.591674	0.495688	0.434267	0.495751	0.675295	0.387507	0.184957	0.418802	0.230903
TCGA-CS-5396-01A-02R-1470-07	High	0.302026	0.182991	0.590566	0.338078	0.292365	0.417972	0.409171	0.513112	0.243603	0.271808	0.467062	0.223642	0.473277	0.537392	0.238891	0.605268	0.442773	0.436347	0.440485	0.677142	0.384198	0.139618	0.357851	0.167523
TCGA-CS-5397-01A-01R-1896-07	Low	0.192994	0.158576	0.571315	0.28495	0.142696	0.457953	0.425505	0.568018	0.25443	0.253755	0.518108	0.20353	0.514674	0.44701	0.180168	0.589323	0.461094	0.419518	0.493464	0.655247	0.403848	0.155545	0.391884	0.183262
TCGA-CS-6186-01A-12R-2027-07	Low	0.259371	0.172427	0.603451	0.278577	0.222243	0.431212	0.371825	0.428582	0.172296	0.257105	0.368206	0.185414	0.489345	0.626266	0.145307	0.605474	0.462198	0.406421	0.440652	0.695461	0.361922	0.133018	0.336983	0.123745
TCGA-CS-6188-01A-11R-1896-07	Low	0.293224	0.186189	0.583633	0.307826	0.119951	0.454225	0.409905	0.558564	0.209651	0.317196	0.44716	0.190507	0.525855	0.472551	0.200214	0.607396	0.472895	0.420458	0.461964	0.676066	0.42384	0.171157	0.378576	0.136374
TCGA-CS-6290-01A-11R-1708-07	Low	0.348532	0.218518	0.597594	0.346321	0.223293	0.426304	0.400473	0.526705	0.203203	0.304585	0.408082	0.20371	0.483446	0.630131	0.239617	0.600198	0.471929	0.49273	0.466346	0.673783	0.391972	0.210331	0.303884	0.183026
TCGA-CS-6666-01A-11R-1896-07	High	0.225486	0.216144	0.579959	0.325764	0.201715	0.425217	0.430787	0.482346	0.239013	0.289282	0.422278	0.167702	0.499076	0.684793	0.241156	0.621003	0.468585	0.484311	0.43777	0.693249	0.402408	0.118088	0.379859	0.0532491
TCGA-CS-6667-01A-12R-2027-07	Low	0.121483	0.179602	0.611206	0.322785	0.186704	0.414309	0.359725	0.461266	0.180645	0.297216	0.417727	0.122912	0.501927	0.716177	0.12767	0.610097	0.461563	0.427954	0.436415	0.689347	0.396102	0.0934927	0.301273	0.15103
TCGA-CS-6668-01A-11R-1896-07	High	0.226211	0.159422	0.616311	0.274047	0.278362	0.394189	0.343453	0.433594	0.232141	0.180384	0.477982	0.141368	0.470157	0.62457	0.131533	0.611492	0.465049	0.422287	0.460641	0.660028	0.368108	0.127394	0.365861	0.18755
TCGA-CS-6669-01A-11R-1896-07	Low	0.140278	0.208511	0.559063	0.25188	0.127937	0.403675	0.347521	0.399146	0.299724	0.155961	0.531792	0.113123	0.484515	0.467367	0.193316	0.557103	0.426268	0.468256	0.4549	0.642723	0.409033	0.132328	0.298018	0.217568
TCGA-CS-6670-01A-11R-1896-07	High	0.162002	0.17497	0.61184	0.244361	0.169755	0.411431	0.356139	0.416841	0.22683	0.230687	0.503001	0.172691	0.494488	0.588756	0.157075	0.584902	0.470829	0.455677	0.472011	0.655083	0.445715	0.0706421	0.351081	0.21229
TCGA-DB-5270-01A-02R-1470-07	Low	0.23337	0.209504	0.57249	0.346706	0.14487	0.414253	0.421554	0.48827	0.325368	0.21494	0.558668	0.173408	0.494126	0.419584	0.25836	0.572017	0.408912	0.461666	0.503419	0.662807	0.450815	0.053384	0.377016	0.175769
TCGA-DB-5273-01A-01R-1470-07	High	0.297263	0.205861	0.594108	0.346858	0.0915096	0.426047	0.401246	0.492738	0.212036	0.280711	0.386994	0.196794	0.490314	0.539984	0.212899	0.591843	0.435564	0.480007	0.457862	0.669109	0.382046	0.111924	0.383979	0.14759
TCGA-DB-5274-01A-01R-1470-07	Low	0.293795	0.223369	0.600061	0.433218	0.350485	0.413005	0.461115	0.501972	0.322709	0.312204	0.483589	0.205416	0.49229	0.790679	0.312151	0.576631	0.402108	0.389896	0.457295	0.618818	0.438509	0.0799815	0.386267	0.146035
TCGA-DB-5275-01A-01R-1470-07	High	0.210463	0.17511	0.616235	0.302677	0.149715	0.422833	0.361538	0.44915	0.217248	0.270446	0.447991	0.140872	0.472109	0.678337	0.184559	0.590763	0.445584	0.426412	0.476321	0.662784	0.446914	0.0289382	0.353815	0.201357
TCGA-DB-5276-01A-01R-1470-07	Low	0.222063	0.198251	0.581707	0.381066	0.158265	0.423863	0.429732	0.53597	0.308215	0.271566	0.515693	0.247629	0.510257	0.546864	0.330479	0.603244	0.481198	0.476066	0.497316	0.670833	0.443563	0.170012	0.311033	0.133877
TCGA-DB-5277-01A-01R-1470-07	High	0.13699	0.152968	0.577741	0.281409	0.213811	0.423145	0.416886	0.48952	0.219062	0.184629	0.442255	0.193916	0.47204	0.516234	0.214507	0.604649	0.48298	0.466801	0.463622	0.6985	0.40601	0.0960057	0.420427	0.222657
TCGA-DB-5278-01A-01R-1470-07	High	0.15649	0.208583	0.600613	0.26919	0.17947	0.406591	0.387199	0.491502	0.253553	0.248341	0.497936	0.150583	0.487841	0.579049	0.243294	0.590376	0.45554	0.471839	0.471151	0.647611	0.425431	0.12462	0.330139	0.180152
TCGA-DB-5279-01A-03R-2347-07	Low	0.311127	0.187185	0.613053	0.417424	0.226084	0.435744	0.381579	0.470065	0.274284	0.376846	0.487501	0.226771	0.471398	0.516611	0.299119	0.597461	0.499157	0.450304	0.477749	0.666703	0.406192	0.0912576	0.309305	0.178361
TCGA-DB-5280-01A-01R-1470-07	High	0.156938	0.168589	0.575571	0.256094	0.148263	0.400804	0.355009	0.504334	0.176158	0.206081	0.41597	0.105042	0.484076	0.690307	0.135007	0.607186	0.481274	0.483935	0.444409	0.685311	0.393858	0.113114	0.306199	0.144668
TCGA-DB-5281-01A-01R-1470-07	High	0.190601	0.167299	0.60015	0.292786	0.163563	0.404306	0.418903	0.50375	0.321878	0.280463	0.497362	0.203687	0.514596	0.509118	0.201358	0.607813	0.477825	0.458921	0.48742	0.675913	0.434888	0.0379816	0.379431	0.117289
TCGA-DB-A4X9-01A-11R-A26U-07	High	0.163839	0.129428	0.595435	0.203813	0.0634513	0.427868	0.321155	0.420672	0.166451	0.182806	0.449193	0.0820333	0.475689	0.691909	0.130551	0.591318	0.44024	0.448703	0.45221	0.67764	0.421557	0.0359456	0.330941	0.213232
TCGA-DB-A4XA-01A-11R-A26U-07	High	0.200384	0.20403	0.59505	0.328197	0.223909	0.424052	0.421422	0.510035	0.216682	0.215145	0.521878	0.224182	0.500539	0.738891	0.269654	0.597997	0.453275	0.462795	0.467245	0.646363	0.403036	0.131654	0.332162	0.177324
TCGA-DB-A4XB-01A-11R-A26U-07	High	0.18062	0.226223	0.589865	0.247932	0.0429411	0.414956	0.358609	0.422659	0.216047	0.165667	0.473981	0.118439	0.486586	0.656755	0.200179	0.613879	0.490295	0.493807	0.462118	0.675132	0.422948	0.119033	0.379871	0.0728052
TCGA-DB-A4XC-01A-11R-A26U-07	High	0.241459	0.166408	0.621996	0.319847	0.173892	0.42428	0.349762	0.495148	0.241692	0.255199	0.453871	0.0914346	0.487579	0.696904	0.165119	0.612143	0.485217	0.481158	0.487809	0.680678	0.41733	0.0824983	0.369965	0.103859
TCGA-DB-A4XD-01A-11R-A27Q-07	High	0.12684	0.152155	0.609624	0.25408	0.121185	0.415868	0.354336	0.464362	0.195596	0.229848	0.376026	0.121124	0.480871	0.67207	0.0981855	0.602489	0.478858	0.456809	0.448519	0.685655	0.380864	0.0863773	0.333442	0.10975
TCGA-DB-A4XE-01A-11R-A27Q-07	High	0.140811	0.15638	0.587921	0.199152	0.106836	0.412843	0.34259	0.442988	0.220586	0.192603	0.456023	0.160656	0.468355	0.653786	0.0786746	0.589146	0.42581	0.417505	0.449436	0.681502	0.408196	0.0485162	0.395508	0.162952
TCGA-DB-A4XF-01A-11R-A27Q-07	High	0.166964	0.19146	0.601858	0.334228	0.149615	0.433813	0.394102	0.530672	0.232913	0.187128	0.456262	0.103127	0.49729	0.618491	0.158806	0.600059	0.459067	0.438473	0.488907	0.682035	0.407193	0.0577903	0.375318	0.0999953
TCGA-DB-A4XG-01A-11R-A27Q-07	High	0.192937	0.172953	0.607132	0.211231	0.187855	0.40278	0.335425	0.395409	0.232639	0.184886	0.468273	0.109582	0.475185	0.673531	0.0742469	0.588239	0.489881	0.455461	0.489721	0.653645	0.428486	0.053058	0.374673	0.103718
TCGA-DB-A4XH-01A-11R-A27Q-07	Low	0.145726	0.171224	0.593354	0.294399	0.17902	0.430835	0.366693	0.428816	0.198167	0.185547	0.456451	0.167191	0.497937	0.720607	0.110521	0.5839	0.441914	0.425222	0.458336	0.650842	0.420804	0.0383859	0.318023	0.174403
TCGA-DB-A64L-01A-11R-A29R-07	Low	0.288622	0.229473	0.629506	0.423516	0.265161	0.417871	0.376191	0.424609	0.230668	0.354848	0.513969	0.174365	0.493347	0.78182	0.229016	0.590223	0.444651	0.453969	0.460507	0.65416	0.438544	0.228018	0.310927	0.251166
TCGA-DB-A64O-01A-11R-A29R-07	Low	0.196908	0.155264	0.577507	0.25259	0.173104	0.460733	0.368786	0.51202	0.255242	0.259685	0.519275	0.152803	0.503582	0.692286	0.155081	0.57827	0.449857	0.4335	0.4844	0.651587	0.392576	0.136909	0.30052	0.18477
TCGA-DB-A64P-01A-11R-A29R-07	High	0.178473	0.170807	0.610586	0.300568	0.225295	0.412919	0.424773	0.515611	0.208124	0.254188	0.430276	0.139349	0.49503	0.715565	0.174522	0.605994	0.458319	0.42321	0.467439	0.666241	0.4213	0.128048	0.374125	0.200745
TCGA-DB-A64Q-01A-11R-A29R-07	High	0.219996	0.119669	0.616057	0.248593	0.132609	0.424478	0.326047	0.451186	0.182396	0.216472	0.407215	0.135721	0.460944	0.737053	0.135006	0.591807	0.427145	0.417994	0.45764	0.686288	0.397994	0.0667367	0.342337	0.236652
TCGA-DB-A64R-01A-11R-A29R-07	High	0.134279	0.172833	0.608885	0.249882	0.118643	0.424094	0.360813	0.407355	0.210498	0.174514	0.504478	0.114583	0.476441	0.790161	0.0989201	0.615224	0.436667	0.421102	0.467777	0.66942	0.412426	0.10409	0.350174	0.250365
TCGA-DB-A64S-01A-11R-A29R-07	Low	0.208646	0.190617	0.609052	0.293844	0.187686	0.425992	0.43496	0.501973	0.225013	0.296792	0.430227	0.183938	0.500644	0.744734	0.188254	0.627335	0.457583	0.463348	0.460279	0.656684	0.447075	0.100599	0.346989	0.0733236
TCGA-DB-A64U-01A-11R-A29R-07	High	0.122582	0.131215	0.601116	0.218081	0.149574	0.406587	0.350938	0.453988	0.211566	0.214969	0.433259	0.178867	0.489173	0.753735	0.164882	0.604593	0.425546	0.413964	0.427171	0.657759	0.394335	0.0705569	0.308512	0.0944348
TCGA-DB-A64V-01A-11R-A29R-07	High	0.260106	0.145512	0.621356	0.437859	0.234746	0.410552	0.443537	0.563595	0.23785	0.269513	0.459481	0.225594	0.500817	0.709769	0.329268	0.591068	0.428869	0.444934	0.474569	0.657798	0.402143	0.0789832	0.330266	0.13972
TCGA-DB-A64W-01A-11R-A29R-07	High	0.0525271	0.174194	0.58048	0.214049	0.122531	0.389348	0.31111	0.374278	0.203261	0.13017	0.514649	0.0912945	0.484474	0.644409	0.141248	0.597558	0.444427	0.43211	0.437141	0.653214	0.384177	0.0518632	0.458046	0.162481
TCGA-DB-A64X-01A-11R-A29R-07	Low	0.183265	0.159599	0.605682	0.262675	0.243944	0.405401	0.401718	0.434968	0.205369	0.189769	0.441958	0.148536	0.490695	0.728948	0.14052	0.594316	0.409972	0.439618	0.470499	0.664063	0.406291	0.0221824	0.318812	0.0547571
TCGA-DB-A75K-01A-11R-A32Q-07	Low	0.364826	0.15442	0.627329	0.338217	0.285846	0.426624	0.371905	0.468925	0.205157	0.303836	0.520325	0.226996	0.500606	0.798077	0.100618	0.576509	0.402133	0.430854	0.464374	0.656245	0.402961	0.0712331	0.308325	0.223317
TCGA-DB-A75L-01A-11R-A32Q-07	High	0.162882	0.151691	0.607066	0.252327	0.118002	0.409341	0.387981	0.461413	0.205268	0.222797	0.425941	0.0871807	0.489664	0.70925	0.100037	0.610107	0.443828	0.421017	0.471063	0.686996	0.38136	0.0367463	0.361207	0.134348
TCGA-DB-A75M-01A-11R-A32Q-07	Low	0.183168	0.123111	0.607303	0.273745	0.193541	0.400029	0.358219	0.477102	0.162219	0.210648	0.420064	0.154497	0.494618	0.784694	0.153651	0.583813	0.446219	0.463122	0.44567	0.681668	0.38349	0.0918247	0.308912	0.220631
TCGA-DB-A75O-01A-11R-A32Q-07	Low	0.316344	0.15566	0.603831	0.321244	0.185884	0.429768	0.371724	0.466696	0.223984	0.290339	0.441481	0.18756	0.490971	0.678809	0.1238	0.566569	0.444207	0.449166	0.473314	0.656445	0.388714	0.179702	0.312762	0.179304
TCGA-DB-A75P-01A-11R-A32Q-07	Low	0.224372	0.186076	0.586901	0.370969	0.227645	0.437009	0.402559	0.512425	0.249719	0.241058	0.60635	0.186336	0.528435	0.588992	0.301313	0.558532	0.408987	0.452286	0.489776	0.643702	0.405196	0.16293	0.310939	0.215211
TCGA-DH-5140-01A-01R-1470-07	High	0.235576	0.169414	0.604705	0.297241	0.159555	0.421178	0.329155	0.485	0.198774	0.187825	0.475085	0.135852	0.482428	0.505725	0.261398	0.596999	0.428546	0.422909	0.437723	0.66725	0.385895	0.102243	0.410944	0.139673
TCGA-DH-5141-01A-01R-1470-07	Low	0.212681	0.177936	0.615141	0.33293	0.345353	0.423813	0.393618	0.50305	0.240231	0.263772	0.465431	0.23588	0.503419	0.591395	0.201006	0.594582	0.431786	0.441948	0.462578	0.63676	0.431559	0.127289	0.317538	0.202912
TCGA-DH-5142-01A-01R-1470-07	High	0.315661	0.212306	0.597476	0.456321	0.102543	0.450274	0.413856	0.495287	0.238103	0.27625	0.415732	0.330488	0.486445	0.483625	0.29799	0.619413	0.456313	0.462307	0.471169	0.68273	0.404154	0.13597	0.389481	0.18166
TCGA-DH-5143-01A-01R-1470-07	High	0.24333	0.2139	0.584594	0.291824	0.1572	0.422558	0.395834	0.499904	0.245617	0.243946	0.499365	0.134121	0.490624	0.561661	0.191825	0.586271	0.471612	0.447171	0.491024	0.665802	0.436759	0.131863	0.371833	0.165119
TCGA-DH-5144-01A-01R-1470-07	High	0.16348	0.163699	0.594507	0.316703	0.199671	0.421047	0.387735	0.441834	0.216343	0.204052	0.452643	0.144444	0.467957	0.655624	0.195905	0.618654	0.435212	0.444001	0.472867	0.664751	0.416024	0.095211	0.341852	0.276094
TCGA-DH-A669-01A-12R-A31N-07	High	0.438551	0.211442	0.594294	0.328843	0.22347	0.422005	0.377031	0.444701	0.239527	0.221305	0.421415	0.144748	0.477748	0.521135	0.296616	0.62785	0.444363	0.450325	0.473641	0.657732	0.404605	0.0921203	0.437369	0.338533
TCGA-DH-A669-02A-11R-A31N-07	Low	0.294145	0.201507	0.587073	0.32755	0.257324	0.423292	0.400847	0.440464	0.246754	0.225762	0.473639	0.178593	0.490655	0.687479	0.284277	0.590852	0.414255	0.410469	0.464112	0.623791	0.406483	0.170464	0.413704	0.257905
TCGA-DH-A66B-01A-11R-A29R-07	High	0.293923	0.23941	0.599272	0.374396	0.0825609	0.406523	0.415155	0.50366	0.255326	0.233886	0.466954	0.233504	0.490771	0.605909	0.24847	0.619331	0.485976	0.482809	0.453134	0.702663	0.409751	0.124563	0.349068	0.060082
TCGA-DH-A66D-01A-11R-A31N-07	High	0.212654	0.13632	0.595299	0.299923	0.0730849	0.415921	0.397743	0.468631	0.194868	0.217678	0.419254	0.155368	0.484001	0.686443	0.186243	0.612817	0.434605	0.457813	0.48034	0.677053	0.400234	0.0908423	0.343858	0.156732
TCGA-DH-A66F-01A-11R-A29R-07	High	0.278816	0.167043	0.601548	0.278982	0.216397	0.400984	0.385348	0.49393	0.185977	0.210886	0.434086	0.174721	0.476403	0.795344	0.190581	0.591117	0.449121	0.441105	0.434683	0.674577	0.359615	0.113038	0.298445	0.130814
TCGA-DH-A66G-01A-21R-A31N-07	High	0.233959	0.249904	0.604596	0.332413	0.122755	0.46222	0.460005	0.517789	0.281383	0.269436	0.515268	0.178699	0.48335	0.553461	0.234053	0.608085	0.459812	0.458854	0.515748	0.683659	0.467127	0.101182	0.376838	0.140191
TCGA-DH-A7UR-01A-11R-A33Z-07	High	0.0926507	0.149609	0.608783	0.319635	0.190389	0.396383	0.337434	0.386164	0.241628	0.183859	0.526246	0.164739	0.51233	0.837048	0.166117	0.6138	0.428946	0.446523	0.439045	0.665107	0.381311	0.0414673	0.384765	0.30041
TCGA-DH-A7US-01A-11R-A33Z-07	High	0.181201	0.144447	0.600053	0.246584	0.205101	0.390946	0.39046	0.467056	0.190849	0.205792	0.446915	0.214222	0.487793	0.792894	0.189895	0.599649	0.439739	0.451383	0.429714	0.669992	0.36679	0.0818799	0.326625	0.150983
TCGA-DH-A7UT-01A-12R-A34F-07	Low	0.138498	0.140892	0.593049	0.238933	0.140365	0.409257	0.348175	0.462831	0.184683	0.253976	0.440561	0.177478	0.49516	0.7715	0.0718237	0.588854	0.453385	0.434185	0.451638	0.642361	0.388404	0.10029	0.301622	0.0296876
TCGA-DH-A7UU-01A-12R-A34F-07	High	0.136698	0.123371	0.586418	0.21444	0.16539	0.400901	0.338241	0.430887	0.151782	0.213833	0.429548	0.127243	0.503056	0.724848	0.109154	0.609685	0.475007	0.469498	0.429035	0.707766	0.368419	0.0821114	0.389657	0.175015
TCGA-DH-A7UV-01A-12R-A34F-07	High	0.161587	0.121875	0.588137	0.245421	0.204563	0.408134	0.348928	0.450659	0.116337	0.217561	0.419125	0.147207	0.494784	0.814335	0.0745171	0.607307	0.457484	0.464207	0.430515	0.69802	0.366822	0.051804	0.262412	0.112483
TCGA-DU-5847-01A-11R-1708-07	Low	0.318137	0.176345	0.584056	0.384812	0.169163	0.454004	0.398901	0.550061	0.188134	0.32384	0.450511	0.218597	0.524183	0.538665	0.374883	0.627338	0.428599	0.427001	0.45844	0.669223	0.3989	0.182472	0.40898	0.224966
TCGA-DU-5849-01A-11R-1708-07	High	0.141767	0.208236	0.600479	0.315809	0.194156	0.397604	0.384146	0.498343	0.26423	0.239782	0.490609	0.17938	0.49146	0.641581	0.218512	0.587772	0.470205	0.471539	0.48529	0.6432	0.424279	0.0948781	0.359629	0.144291
TCGA-DU-5852-01A-11R-1708-07	High	0.268621	0.185313	0.584109	0.317015	0.187834	0.435542	0.430523	0.572031	0.244796	0.32961	0.48266	0.224411	0.524992	0.63489	0.246006	0.603682	0.441695	0.448861	0.479711	0.674025	0.428497	0.129532	0.41681	0.133217
TCGA-DU-5853-01A-11R-1896-07	High	0.324795	0.24464	0.606625	0.345786	0.17096	0.430687	0.447689	0.505398	0.233033	0.293519	0.435735	0.172529	0.483296	0.660101	0.330419	0.623507	0.509579	0.508794	0.491925	0.676294	0.432798	0.118385	0.357503	0.233354
TCGA-DU-5854-01A-11R-1708-07	Low	0.276129	0.155117	0.60004	0.389274	0.209431	0.429479	0.382734	0.588635	0.250253	0.334819	0.499571	0.247642	0.536691	0.6896	0.314137	0.608668	0.431614	0.429733	0.453493	0.667162	0.374233	0.176464	0.351303	0.118515
TCGA-DU-5855-01A-11R-1708-07	High	0.273753	0.195356	0.598479	0.317472	0.211791	0.414861	0.448034	0.49616	0.225014	0.247689	0.467729	0.137702	0.4935	0.584185	0.18599	0.59971	0.462088	0.432956	0.495942	0.689848	0.439746	0.138783	0.32713	0.0785071
TCGA-DU-5870-01A-11R-1708-07	High	0.230696	0.160401	0.605633	0.293541	0.214617	0.416201	0.396253	0.510626	0.212959	0.238381	0.422887	0.179751	0.479859	0.643231	0.184631	0.596167	0.428061	0.413858	0.466831	0.670607	0.389158	0.0966197	0.358773	0.21474
TCGA-DU-5870-02A-12R-A36H-07	High	0.209817	0.139053	0.61012	0.336646	0.203561	0.387973	0.401775	0.440528	0.189524	0.192722	0.499052	0.183683	0.480214	0.686631	0.219532	0.610059	0.398633	0.42101	0.450569	0.667604	0.39678	0.0851736	0.383382	0.210452
TCGA-DU-5871-01A-12R-1708-07	High	0.231837	0.168547	0.586938	0.286233	0.231917	0.411312	0.370685	0.516543	0.199266	0.275572	0.461532	0.174329	0.492359	0.570331	0.113126	0.600788	0.464091	0.420026	0.463551	0.696275	0.416937	0.120974	0.301042	0.0653598
TCGA-DU-5872-01A-11R-1708-07	Low	0.317632	0.260973	0.609436	0.366209	0.242722	0.42057	0.440151	0.540823	0.224584	0.321605	0.467618	0.235948	0.49493	0.630885	0.263299	0.604435	0.426801	0.474199	0.453544	0.683283	0.419068	0.201689	0.331067	0.0974978
TCGA-DU-5872-02A-21R-A36H-07	Low	0.472158	0.263156	0.62593	0.555628	0.66672	0.449605	0.612404	0.689119	0.379475	0.388253	0.531277	0.38902	0.527483	0.82687	0.550106	0.630988	0.426411	0.476994	0.473369	0.661854	0.476564	0.205976	0.33566	0.449932
TCGA-DU-5874-01A-11R-1708-07	High	0.107477	0.150076	0.60888	0.266296	0.210451	0.400014	0.361703	0.404991	0.218124	0.198531	0.495831	0.190372	0.48332	0.742896	0.165344	0.601827	0.442294	0.436142	0.470663	0.646727	0.378597	0.0936692	0.375846	0.306442
TCGA-DU-6392-01A-11R-1708-07	High	0.309439	0.231614	0.600392	0.330857	0.192281	0.436612	0.409298	0.512079	0.253744	0.297234	0.427241	0.239316	0.500726	0.535837	0.270806	0.598777	0.418457	0.445488	0.475802	0.657089	0.428503	0.168897	0.430858	0.18034
TCGA-DU-6393-01A-11R-1708-07	High	0.231528	0.138005	0.597341	0.297159	0.314868	0.401398	0.335316	0.386828	0.192342	0.166013	0.497989	0.148963	0.494261	0.659535	0.14222	0.605363	0.492487	0.445746	0.462366	0.662151	0.375398	0.019493	0.376661	0.296593
TCGA-DU-6394-01A-11R-1708-07	High	0.2952	0.163783	0.605444	0.303172	0.248804	0.408699	0.359821	0.464614	0.221842	0.261906	0.438441	0.142168	0.471537	0.666274	0.132237	0.603979	0.48119	0.456431	0.447875	0.664253	0.390035	0.130341	0.351548	0.240564
TCGA-DU-6395-01A-13R-1708-07	Low	0.24064	0.198064	0.605086	0.27322	0.144157	0.416922	0.379686	0.499882	0.177303	0.264239	0.490155	0.139152	0.489765	0.620235	0.200475	0.588132	0.436586	0.442621	0.461558	0.656217	0.42895	0.0912076	0.333642	0.173696
TCGA-DU-6396-01A-11R-1708-07	High	0.494189	0.235558	0.623817	0.440375	0.170829	0.411127	0.416905	0.542778	0.201744	0.323846	0.38817	0.2786	0.49667	0.440743	0.350515	0.623019	0.476718	0.468721	0.468192	0.696402	0.395304	0.13753	0.344515	0.152349
TCGA-DU-6397-01A-11R-1708-07	High	0.27917	0.229296	0.605154	0.324349	0.302783	0.426949	0.424703	0.466209	0.294314	0.277721	0.48912	0.189033	0.481882	0.666133	0.235161	0.60167	0.456105	0.478738	0.448167	0.665029	0.401592	0.149544	0.344594	0.246171
TCGA-DU-6397-02A-12R-A36H-07	High	0.145993	0.215875	0.615545	0.359628	0.248667	0.418509	0.429152	0.44379	0.271858	0.229218	0.500386	0.252269	0.485455	0.738325	0.23608	0.615215	0.454756	0.483115	0.452715	0.651185	0.393403	0.151274	0.388868	0.186231
TCGA-DU-6399-01A-12R-1708-07	High	0.240897	0.176943	0.595068	0.311693	0.156313	0.434293	0.381792	0.479836	0.212602	0.263744	0.376942	0.196315	0.488262	0.600443	0.193889	0.60155	0.470841	0.463227	0.464052	0.661446	0.409736	0.117415	0.381141	0.188116
TCGA-DU-6400-01A-12R-1708-07	High	0.243815	0.179845	0.617199	0.331793	0.30176	0.399198	0.382997	0.445406	0.23599	0.205992	0.520906	0.201687	0.487274	0.717638	0.232651	0.594473	0.444345	0.408619	0.493281	0.656469	0.415227	0.0896899	0.33055	0.305217
TCGA-DU-6401-01A-11R-1708-07	Low	0.223891	0.192351	0.615693	0.351625	0.22147	0.436279	0.409831	0.510711	0.197091	0.334246	0.420439	0.224814	0.521926	0.655671	0.175921	0.60711	0.442736	0.474296	0.450105	0.682213	0.453258	0.176665	0.297988	0.0767165
TCGA-DU-6402-01A-11R-1708-07	Low	0.338687	0.190332	0.605573	0.421059	0.231623	0.467283	0.391827	0.595291	0.168532	0.31145	0.415302	0.2374	0.517669	0.543942	0.348161	0.611229	0.439837	0.42898	0.468091	0.666956	0.459497	0.13464	0.423875	0.240705
TCGA-DU-6403-01A-11R-1708-07	High	0.333025	0.16913	0.593174	0.320808	0.178827	0.428883	0.380658	0.541946	0.19829	0.252983	0.450434	0.192103	0.516976	0.424579	0.267339	0.588701	0.43735	0.434954	0.464244	0.669146	0.421201	0.170739	0.44763	0.145516
TCGA-DU-6404-01A-11R-1708-07	Low	0.265295	0.158419	0.580052	0.300103	0.125771	0.451011	0.393499	0.490298	0.231534	0.281789	0.482336	0.157821	0.498785	0.549833	0.216027	0.591909	0.437652	0.475739	0.468658	0.666021	0.422097	0.132461	0.371854	0.144809
TCGA-DU-6404-02A-21R-A36H-07	High	0.236145	0.106983	0.59069	0.372388	0.154151	0.452083	0.41512	0.564275	0.260035	0.283984	0.521555	0.227139	0.518121	0.656802	0.319088	0.605854	0.42557	0.516332	0.435701	0.630333	0.412635	0.209759	0.308879	0.146176
TCGA-DU-6404-02B-11R-A36H-07	High	0.117517	0.135661	0.589149	0.298214	0.114307	0.399705	0.323412	0.393011	0.187069	0.171389	0.42405	0.093121	0.522944	0.508459	0.164752	0.608783	0.463541	0.475471	0.354148	0.464228	0.285788	0.13924	0.438203	0.114603
TCGA-DU-6405-01A-11R-1708-07	High	0.212703	0.150371	0.571545	0.247928	0.065666	0.431457	0.376509	0.526323	0.204125	0.26015	0.48204	0.139967	0.518422	0.500212	0.188863	0.597582	0.445644	0.444659	0.454184	0.664046	0.403875	0.133039	0.409666	0.186136
TCGA-DU-6406-01A-11R-1708-07	Low	0.398363	0.196102	0.599258	0.315749	0.129961	0.426899	0.365445	0.507749	0.174814	0.250478	0.466285	0.169491	0.514376	0.527355	0.220893	0.603512	0.436544	0.419717	0.448239	0.673047	0.408851	0.0715573	0.442194	0.138212
TCGA-DU-6407-01A-13R-1708-07	High	0.206961	0.159954	0.58851	0.259904	0.189463	0.427286	0.388403	0.477858	0.199034	0.244282	0.43711	0.143085	0.503556	0.492342	0.111296	0.600982	0.427165	0.447722	0.448249	0.680334	0.395533	0.11743	0.380661	0.162858
TCGA-DU-6407-02A-12R-A36H-07	High	0.246871	0.172137	0.586918	0.315866	0.121627	0.418325	0.402995	0.503913	0.200946	0.236021	0.442456	0.161857	0.483875	0.622591	0.20908	0.586329	0.400935	0.431883	0.451201	0.655665	0.408283	0.0775128	0.41698	0.161067
TCGA-DU-6407-02B-11R-A36H-07	High	0.279881	0.140606	0.597281	0.269991	0.209697	0.400344	0.378703	0.511045	0.145794	0.233497	0.396322	0.214917	0.476959	0.5389	0.240311	0.644063	0.444641	0.430073	0.421882	0.696451	0.418167	0.0527188	0.442061	0.137081
TCGA-DU-6408-01A-11R-1708-07	High	0.233737	0.187235	0.598678	0.270012	0.145502	0.417843	0.36975	0.480445	0.201353	0.23168	0.456163	0.100738	0.490901	0.500071	0.144367	0.595615	0.442877	0.437017	0.475234	0.662324	0.428607	0.111805	0.373709	0.107771
TCGA-DU-6410-01A-11R-1896-07	High	0.111338	0.174193	0.585381	0.257147	0.174428	0.405761	0.315016	0.364898	0.205127	0.177037	0.433648	0.158531	0.461664	0.606051	0.0636788	0.599555	0.518822	0.461773	0.469663	0.676687	0.364145	0.101806	0.406114	0.151501
TCGA-DU-6542-01A-11R-1896-07	High	0.287839	0.204889	0.60382	0.323777	0.139479	0.419578	0.42532	0.49519	0.219969	0.2323	0.481146	0.206539	0.486635	0.467933	0.18503	0.611071	0.500476	0.46238	0.482353	0.67599	0.423059	0.130916	0.363527	0.115734
TCGA-DU-7006-01A-11R-2027-07	High	0.236667	0.204588	0.585787	0.348458	0.14718	0.441344	0.390642	0.586451	0.206826	0.321516	0.391936	0.224155	0.504733	0.449555	0.317376	0.623313	0.445273	0.44728	0.424127	0.670762	0.401009	0.192195	0.40532	0.18543
TCGA-DU-7007-01A-11R-2027-07	Low	0.190984	0.259189	0.594615	0.375892	0.219986	0.417955	0.423269	0.576881	0.210693	0.296669	0.42518	0.189146	0.488905	0.537581	0.37782	0.63112	0.497273	0.495092	0.476462	0.670527	0.407536	0.139153	0.357337	0.108807
TCGA-DU-7008-01A-11R-2027-07	High	0.14614	0.246716	0.594755	0.257423	0.0837395	0.390832	0.343781	0.422106	0.222391	0.174199	0.438145	0.10787	0.478108	0.529428	0.165542	0.586524	0.432637	0.441986	0.466896	0.667081	0.398984	0.0272185	0.391584	0.163517
TCGA-DU-7009-01A-11R-2027-07	High	0.146674	0.183512	0.591866	0.207406	0.188331	0.400127	0.350623	0.441589	0.20481	0.176008	0.437543	0.146193	0.48255	0.612365	0.18617	0.606749	0.443071	0.41908	0.479972	0.67006	0.416455	0.101559	0.368656	0.211866
TCGA-DU-7010-01A-11R-2027-07	High	0.153865	0.191942	0.587395	0.273389	0.107419	0.451178	0.342292	0.499664	0.201009	0.217277	0.430868	0.158981	0.488056	0.508082	0.1699	0.606619	0.441819	0.422635	0.460942	0.689111	0.406928	0.0249466	0.428914	0.0881203
TCGA-DU-7011-01A-11R-2027-07	Low	0.2235	0.231191	0.586324	0.343343	0.223652	0.450757	0.470985	0.52809	0.253041	0.320921	0.446302	0.198283	0.493597	0.671175	0.252104	0.610638	0.491848	0.489481	0.456158	0.667525	0.455779	0.134115	0.344501	0.0967909
TCGA-DU-7012-01A-11R-2027-07	Low	0.440898	0.281689	0.569109	0.451588	0.264678	0.475903	0.466015	0.602537	0.260915	0.334068	0.484554	0.225256	0.49449	0.483672	0.451627	0.62596	0.444845	0.447188	0.489445	0.645693	0.446172	0.2636	0.413493	0.391593
TCGA-DU-7013-01A-11R-2027-07	High	0.329509	0.198476	0.607242	0.344922	0.192732	0.433745	0.410956	0.555461	0.190569	0.25031	0.454588	0.180219	0.492183	0.494793	0.285993	0.611629	0.502249	0.441867	0.454571	0.663178	0.401777	0.139897	0.459543	0.181424
TCGA-DU-7014-01A-11R-2027-07	High	0.189386	0.161979	0.609067	0.317221	0.308308	0.385707	0.409518	0.503954	0.210599	0.256377	0.420623	0.170293	0.48865	0.671599	0.181993	0.610152	0.462117	0.464216	0.442244	0.679436	0.39508	0.101085	0.347623	0.0850101
TCGA-DU-7015-01A-11R-2027-07	Low	0.305755	0.256816	0.594963	0.339351	0.152919	0.43199	0.385462	0.502472	0.285237	0.273802	0.403588	0.156372	0.460352	0.471703	0.249826	0.619041	0.443709	0.432404	0.486964	0.680493	0.375191	0.130928	0.38583	0.141982
TCGA-DU-7018-01A-11R-2027-07	High	0.184758	0.153556	0.594683	0.282892	0.223406	0.408725	0.340123	0.427143	0.228201	0.221688	0.475111	0.0974109	0.481716	0.611234	0.136468	0.594276	0.446088	0.418653	0.434225	0.65434	0.400205	0.0985601	0.388835	0.206399
TCGA-DU-7019-01A-11R-2027-07	Low	0.230904	0.205322	0.609863	0.359911	0.224291	0.432758	0.432463	0.52938	0.26977	0.318365	0.44516	0.222462	0.498619	0.586871	0.260333	0.612262	0.484874	0.489847	0.474863	0.694725	0.449776	0.114763	0.346143	0.112671
TCGA-DU-7290-01A-11R-2027-07	Low	0.291401	0.170958	0.560714	0.371667	0.0913969	0.522041	0.391808	0.567318	0.204613	0.336485	0.477494	0.188039	0.501326	0.468828	0.29502	0.60491	0.435327	0.395646	0.428602	0.572746	0.412819	0.356966	0.384931	0.178408
TCGA-DU-7292-01A-11R-2027-07	Low	0.118026	0.186506	0.582507	0.304017	0.152123	0.433852	0.361998	0.491617	0.267551	0.221676	0.536199	0.146419	0.506106	0.509637	0.199258	0.566002	0.458895	0.450317	0.478643	0.650308	0.423907	0.0416776	0.39783	0.103671
TCGA-DU-7294-01A-11R-2027-07	High	0.162133	0.162878	0.609029	0.290802	0.158864	0.422536	0.360505	0.471376	0.209243	0.267025	0.455035	0.206143	0.462824	0.619528	0.18422	0.611882	0.455801	0.422794	0.463814	0.665801	0.393965	0.0837903	0.366725	0.148202
TCGA-DU-7298-01A-11R-2027-07	High	0.16933	0.188836	0.604322	0.234807	0.181567	0.407495	0.362369	0.483941	0.215211	0.239916	0.42636	0.17281	0.486103	0.559022	0.142912	0.614537	0.463691	0.402188	0.442685	0.67577	0.40013	0.0907247	0.404326	0.145705
TCGA-DU-7299-01A-21R-2027-07	Low	0.249862	0.157962	0.606883	0.28916	0.203595	0.412251	0.343749	0.456405	0.19386	0.245785	0.449721	0.155282	0.471805	0.68649	0.19003	0.602864	0.500874	0.452692	0.456734	0.691939	0.380836	0.10736	0.349134	0.130531
TCGA-DU-7300-01A-21R-2090-07	High	0.238138	0.220205	0.599224	0.339143	0.217334	0.416277	0.415283	0.521858	0.276231	0.226957	0.522051	0.167508	0.494694	0.49927	0.285119	0.602215	0.432421	0.458174	0.505108	0.64597	0.435003	0.122582	0.382353	0.225673
TCGA-DU-7301-01A-11R-2090-07	Low	0.251173	0.168798	0.606743	0.317958	0.189735	0.438487	0.452355	0.530257	0.242154	0.292432	0.40827	0.171557	0.491123	0.523491	0.223473	0.621515	0.476258	0.45844	0.488824	0.683608	0.427637	0.0451238	0.37271	0.192451
TCGA-DU-7302-01A-11R-2090-07	High	0.232183	0.192268	0.593667	0.2686	0.183587	0.412054	0.352971	0.439843	0.248777	0.235064	0.51185	0.150767	0.479318	0.522925	0.188119	0.591785	0.474722	0.457588	0.456734	0.669259	0.424413	0.0652517	0.379361	0.17412
TCGA-DU-7304-01A-12R-2090-07	Low	0.231301	0.184245	0.590696	0.303777	0.17903	0.422476	0.414061	0.51521	0.260696	0.351722	0.499255	0.189411	0.50335	0.65619	0.170625	0.60093	0.50867	0.487762	0.469812	0.689919	0.408534	0.0962127	0.36655	0.119127
TCGA-DU-7304-02A-12R-A36H-07	Low	0.124696	0.227626	0.58375	0.270696	0.202718	0.390089	0.403965	0.359346	0.180389	0.182932	0.495056	0.175851	0.507659	0.787993	0.148351	0.560173	0.403642	0.464114	0.431245	0.627721	0.351823	0.108908	0.389335	0.0906178
TCGA-DU-7306-01A-11R-2090-07	Low	0.297391	0.199461	0.595887	0.319227	0.295066	0.432824	0.423836	0.493405	0.31471	0.303168	0.394229	0.141655	0.488696	0.461194	0.226298	0.608703	0.469291	0.464658	0.459794	0.691722	0.412079	0.117444	0.325003	0.131238
TCGA-DU-7309-01A-11R-2090-07	Low	0.154336	0.204493	0.578799	0.256802	0.116641	0.42464	0.407398	0.504309	0.272004	0.277302	0.506734	0.117859	0.491819	0.570944	0.166611	0.584618	0.451821	0.457481	0.478734	0.671399	0.44214	0.0620122	0.358189	0.187079
TCGA-DU-8158-01A-11R-2256-07	Low	0.214452	0.170611	0.571112	0.38188	0.200082	0.48112	0.398732	0.589449	0.212104	0.342104	0.48075	0.219668	0.503571	0.486641	0.357723	0.588155	0.434672	0.412737	0.492588	0.635481	0.416463	0.201053	0.356531	0.2629
TCGA-DU-8161-01A-11R-2256-07	Low	0.464317	0.175059	0.588395	0.398087	0.250827	0.465157	0.423697	0.553279	0.204121	0.298082	0.442759	0.212738	0.486514	0.573206	0.378379	0.623456	0.4569	0.406476	0.497472	0.675721	0.411629	0.152641	0.364342	0.26568
TCGA-DU-8162-01A-21R-2256-07	Low	0.158236	0.203843	0.577725	0.302271	0.214603	0.431735	0.411721	0.493292	0.260271	0.271323	0.52362	0.274734	0.493038	0.506102	0.222617	0.580091	0.4532	0.452269	0.484232	0.662435	0.449213	0.121435	0.358675	0.158192
TCGA-DU-8163-01A-11R-2256-07	High	0.200848	0.187999	0.599288	0.28842	0.154844	0.417223	0.385519	0.473739	0.238391	0.253581	0.409244	0.157132	0.486162	0.672306	0.314143	0.616597	0.501213	0.471625	0.491428	0.677444	0.411602	0.179695	0.38124	0.138071
TCGA-DU-8164-01A-11R-2256-07	High	0.137972	0.16789	0.598044	0.2201	0.18008	0.400358	0.340295	0.430605	0.219563	0.177082	0.467843	0.133768	0.466985	0.596673	0.140352	0.597005	0.484737	0.451154	0.477015	0.674387	0.441446	0.0452608	0.380259	0.23194
TCGA-DU-8165-01A-11R-2256-07	Low	0.327529	0.224599	0.563229	0.321418	0.132924	0.459304	0.369584	0.546402	0.216636	0.288868	0.402098	0.185509	0.491903	0.482588	0.338405	0.649281	0.446562	0.432704	0.449496	0.605382	0.395601	0.209296	0.443127	0.2629
TCGA-DU-8166-01A-11R-2256-07	High	0.232643	0.189911	0.597218	0.267874	0.0907691	0.41359	0.364753	0.472447	0.221351	0.297605	0.42606	0.131958	0.48149	0.659394	0.165041	0.615347	0.466607	0.45003	0.476049	0.679252	0.457767	0.0748162	0.356056	0.0758682
TCGA-DU-8167-01A-11R-2256-07	Low	0.275247	0.16226	0.597425	0.318311	0.206614	0.408811	0.428844	0.522122	0.2215	0.290615	0.446347	0.16993	0.498314	0.611517	0.232772	0.612034	0.432441	0.421275	0.48011	0.670296	0.431108	0.131705	0.335167	0.0670562
TCGA-DU-8168-01A-11R-2256-07	High	0.176032	0.153571	0.603098	0.238199	0.23303	0.381424	0.351947	0.38972	0.265591	0.193494	0.50448	0.116419	0.466571	0.782951	0.137987	0.611779	0.465909	0.420037	0.438315	0.657026	0.404292	-0.0204518	0.428083	0.238679
TCGA-DU-A5TP-01A-11R-A28M-07	High	0.29779	0.167974	0.62637	0.361772	0.144577	0.429785	0.371052	0.520265	0.188932	0.316309	0.409326	0.252525	0.472677	0.66651	0.228144	0.619091	0.481778	0.46281	0.447268	0.65471	0.422352	0.149578	0.342147	0.143443
TCGA-DU-A5TR-01A-11R-A28M-07	Low	0.253567	0.253521	0.605601	0.530832	0.118488	0.419138	0.429168	0.527494	0.235363	0.299156	0.478704	0.30052	0.494648	0.67207	0.348612	0.592105	0.447147	0.486671	0.449533	0.673912	0.422834	0.182208	0.271773	0.154752
TCGA-DU-A5TS-01A-11R-A28M-07	Low	0.179854	0.170353	0.600376	0.224234	0.213184	0.410647	0.382869	0.449714	0.201789	0.22887	0.482712	0.190576	0.525417	0.730032	0.118836	0.604204	0.450155	0.461107	0.424718	0.671238	0.381305	0.0928892	0.339609	0.165261
TCGA-DU-A5TT-01A-11R-A28M-07	Low	0.255868	0.151424	0.598546	0.306121	0.168386	0.442802	0.354502	0.53714	0.230303	0.307432	0.469602	0.150419	0.514751	0.616936	0.156536	0.590895	0.42411	0.414439	0.46692	0.665656	0.417739	0.0421329	0.33638	0.192451
TCGA-DU-A5TU-01A-11R-A28M-07	High	0.235915	0.220705	0.583375	0.310753	0.214803	0.443209	0.433865	0.520653	0.263152	0.300696	0.449422	0.187666	0.485846	0.609491	0.201837	0.594329	0.424524	0.458379	0.474034	0.659978	0.433947	0.111775	0.334444	0.100137
TCGA-DU-A5TW-01A-11R-A28M-07	High	0.175	0.158837	0.596762	0.21591	0.123125	0.400169	0.373226	0.459978	0.149132	0.225036	0.399978	0.0923849	0.481469	0.692851	0.0684128	0.62541	0.417302	0.437301	0.43828	0.673037	0.372228	0.0771254	0.326712	0.101974
TCGA-DU-A5TY-01A-11R-A28M-07	Low	0.322753	0.202799	0.591195	0.355249	0.163227	0.425323	0.452251	0.622797	0.21494	0.312887	0.445654	0.214309	0.495319	0.67895	0.3065	0.652864	0.429774	0.414496	0.447997	0.651946	0.437511	0.116995	0.367902	0.203383
TCGA-DU-A6S2-01A-21R-A32Q-07	High	0.193553	0.184069	0.63777	0.342965	0.175996	0.425465	0.33919	0.439051	0.192789	0.29322	0.555423	0.225579	0.494323	0.768625	0.193767	0.570688	0.441316	0.425106	0.471864	0.651232	0.443704	0.0758675	0.30869	0.200038
TCGA-DU-A6S3-01A-12R-A32Q-07	High	0.0713798	0.171064	0.589202	0.283839	0.179936	0.394868	0.337985	0.388769	0.216537	0.172163	0.554712	0.210791	0.495476	0.792894	0.14886	0.559186	0.453118	0.470785	0.440459	0.652356	0.411369	0.0161389	0.350465	0.215494
TCGA-DU-A6S6-01A-21R-A32Q-07	High	0.100384	0.172673	0.588924	0.231506	0.144196	0.381944	0.339201	0.389169	0.247777	0.154898	0.532442	0.172935	0.497879	0.755761	0.177296	0.559919	0.409971	0.452709	0.478763	0.64537	0.398036	0.041207	0.326127	0.241506
TCGA-DU-A6S7-01A-21R-A32Q-07	High	0.193886	0.142049	0.592046	0.249551	0.155071	0.400154	0.359651	0.460894	0.128055	0.262092	0.407295	0.152881	0.498861	0.791716	0.0849714	0.583655	0.418912	0.432472	0.444022	0.670892	0.399623	0.0743917	0.346936	0.186372
TCGA-DU-A6S8-01A-12R-A32Q-07	High	0.130518	0.137155	0.589017	0.31631	0.140018	0.395699	0.356451	0.400547	0.200666	0.183257	0.512161	0.198567	0.461569	0.797371	0.152221	0.591953	0.426458	0.42762	0.453793	0.652458	0.366011	0.103687	0.336664	0.24504
TCGA-DU-A76K-01A-11R-A33Z-07	Low	0.18324	0.148463	0.592946	0.29877	0.106144	0.412571	0.359599	0.427033	0.24052	0.206602	0.546919	0.147141	0.512998	0.608501	0.163322	0.5629	0.420929	0.427625	0.508903	0.647438	0.422259	0.0573858	0.358501	0.112483
TCGA-DU-A76L-01A-11R-A32Q-07	High	0.363324	0.168643	0.617355	0.348092	0.148781	0.420828	0.459457	0.596644	0.217014	0.391101	0.423732	0.223875	0.53156	0.626361	0.299262	0.622754	0.47087	0.444918	0.448313	0.671954	0.4788	0.144526	0.421931	0.133264
TCGA-DU-A76O-01A-11R-A32Q-07	High	0.192428	0.214426	0.609034	0.247655	0.163058	0.431837	0.38601	0.446654	0.214994	0.231801	0.426509	0.151603	0.482212	0.753263	0.120467	0.579206	0.448519	0.464428	0.453908	0.648843	0.36867	0.132517	0.341195	0.173083
TCGA-DU-A76R-01A-11R-A32Q-07	Low	0.228349	0.149973	0.581331	0.22644	0.212207	0.40252	0.371674	0.482208	0.215531	0.196778	0.49872	0.099793	0.486084	0.708826	0.106299	0.598866	0.483446	0.44612	0.468123	0.658755	0.368325	0.0825119	0.321125	0.184016
TCGA-DU-A7T6-01A-11R-A33Z-07	Low	0.164242	0.158763	0.592897	0.293909	0.239692	0.407844	0.406502	0.451076	0.235214	0.20395	0.480091	0.174924	0.486224	0.623345	0.251767	0.574011	0.422807	0.421387	0.460778	0.636811	0.415676	0.128433	0.407389	0.199755
TCGA-DU-A7T8-01A-21R-A34R-07	High	0.307633	0.183367	0.617879	0.324233	0.156133	0.43326	0.416213	0.502275	0.226238	0.324501	0.420513	0.160805	0.480116	0.763677	0.202155	0.605069	0.452624	0.480133	0.497607	0.666109	0.452101	0.0855365	0.34201	0.143773
TCGA-DU-A7TA-01A-11R-A33Z-07	Low	0.350391	0.168251	0.598407	0.31618	0.11791	0.411545	0.419372	0.468991	0.211783	0.254057	0.433701	0.16817	0.469283	0.752886	0.159826	0.592986	0.455485	0.480319	0.46563	0.666044	0.398943	0.0492741	0.348848	0.12662
TCGA-DU-A7TB-01A-11R-A33Z-07	High	0.10024	0.144662	0.563748	0.251901	0.153762	0.420876	0.335897	0.454435	0.209124	0.210904	0.430511	0.17306	0.490406	0.604684	0.122093	0.585166	0.44504	0.473714	0.42123	0.645512	0.385951	0.159308	0.30566	0.217238
TCGA-DU-A7TC-01A-21R-A34R-07	High	0.192955	0.163404	0.602254	0.272278	0.130279	0.404995	0.36335	0.422341	0.244401	0.189175	0.502853	0.151172	0.486617	0.630083	0.134539	0.571949	0.417392	0.440342	0.456824	0.633021	0.379892	0.0910326	0.363118	0.195043
TCGA-DU-A7TD-01A-12R-A34F-07	High	0.386571	0.199773	0.589354	0.356909	0.152147	0.43132	0.385318	0.553141	0.203025	0.326131	0.451108	0.194568	0.501639	0.47142	0.296278	0.618553	0.483281	0.470794	0.431993	0.681198	0.419729	0.160448	0.425746	0.158098
TCGA-DU-A7TG-01A-21R-A34R-07	Low	0.188976	0.20835	0.58614	0.284242	0.147152	0.425578	0.364742	0.470221	0.267132	0.346611	0.530514	0.159867	0.500368	0.611941	0.17413	0.570461	0.451867	0.48911	0.476046	0.648534	0.429361	0.0589968	0.326294	0.0847745
TCGA-DU-A7TI-01A-11R-A33Z-07	High	0.313333	0.237107	0.610288	0.253931	0.0828339	0.423589	0.40258	0.465541	0.187607	0.265265	0.505039	0.143473	0.461198	0.691579	0.0959451	0.602283	0.49628	0.445279	0.496839	0.671599	0.461814	0.056689	0.35306	0.104566
TCGA-DU-A7TJ-01A-11R-A34R-07	Low	0.253669	0.165873	0.584639	0.275671	0.0125487	0.419507	0.370925	0.523064	0.160937	0.258565	0.371396	0.179255	0.504391	0.513595	0.212738	0.616345	0.465822	0.447321	0.456209	0.67372	0.407357	0.0834618	0.415433	0.158192
TCGA-E1-5302-01A-01R-1470-07	High	0.242335	0.186433	0.589477	0.315257	0.154947	0.429294	0.408798	0.53152	0.221371	0.243195	0.456554	0.22846	0.484822	0.44635	0.217326	0.581267	0.464998	0.473241	0.469217	0.678908	0.424538	0.11463	0.374782	0.130107
TCGA-E1-5303-01A-01R-1470-07	Low	0.281671	0.177998	0.598588	0.301555	0.182058	0.432245	0.402637	0.548507	0.213933	0.298782	0.426473	0.143065	0.484645	0.618161	0.130841	0.594712	0.453355	0.418747	0.473325	0.666016	0.406272	0.169653	0.350509	0.0634277
TCGA-E1-5304-01A-01R-1470-07	High	0.122453	0.138541	0.600282	0.19931	0.065701	0.413342	0.281161	0.357608	0.140157	0.143062	0.392078	0.0931777	0.466593	0.69549	0.131739	0.612718	0.472042	0.446626	0.407249	0.682951	0.346738	0.133342	0.443141	0.132463
TCGA-E1-5305-01A-01R-1896-07	High	0.189799	0.192733	0.599073	0.278672	0.175295	0.437525	0.380288	0.495694	0.231626	0.268446	0.467014	0.175704	0.509936	0.460534	0.167031	0.600841	0.490957	0.444597	0.477795	0.667098	0.419682	0.102176	0.386988	0.0736535
TCGA-E1-5307-01A-01R-1896-07	High	0.219318	0.181598	0.599563	0.224404	0.180204	0.418049	0.357526	0.464464	0.235114	0.222925	0.460967	0.119656	0.477997	0.554592	0.150595	0.600181	0.473315	0.432013	0.493864	0.660523	0.413021	0.162555	0.363573	0.154941
TCGA-E1-5311-01A-01R-1470-07	High	0.254851	0.222227	0.610879	0.283775	0.170735	0.41691	0.344786	0.430379	0.25289	0.259887	0.51132	0.188994	0.489887	0.603176	0.178028	0.582129	0.493044	0.448681	0.474445	0.635351	0.428555	0.0848261	0.378277	0.174685
TCGA-E1-5318-01A-01R-1470-07	High	0.189441	0.201272	0.607116	0.276374	0.243118	0.412728	0.390935	0.42336	0.234727	0.255669	0.430382	0.146218	0.495952	0.68993	0.134521	0.6029	0.450019	0.448452	0.423479	0.676612	0.370737	0.0767752	0.356855	0.216342
TCGA-E1-5319-01A-01R-1896-07	High	0.341248	0.22535	0.607447	0.344793	0.338268	0.426289	0.398361	0.553668	0.255569	0.252792	0.490794	0.181789	0.5032	0.52481	0.28071	0.60868	0.434924	0.439879	0.468881	0.658686	0.403837	0.131047	0.31428	0.134442
TCGA-E1-5322-01A-01R-1470-07	High	0.263805	0.203279	0.594687	0.282784	0.184769	0.431942	0.399174	0.494922	0.235641	0.274136	0.425364	0.12511	0.472382	0.479996	0.13573	0.610551	0.445437	0.437489	0.471553	0.687926	0.433473	0.15741	0.378847	0.173225
TCGA-E1-A7YD-01A-11R-A34F-07	High	0.269764	0.189128	0.608026	0.302323	0.0553215	0.424161	0.308775	0.467473	0.166945	0.244314	0.434126	0.14682	0.486678	0.428632	0.246162	0.583184	0.436798	0.408454	0.440558	0.659865	0.417639	0.0943834	0.406078	0.147307
TCGA-E1-A7YE-01A-11R-A34F-07	High	0.187512	0.183575	0.615018	0.317085	0.171027	0.432483	0.42653	0.529724	0.17632	0.352141	0.429502	0.197206	0.460722	0.455398	0.169677	0.637957	0.454885	0.437181	0.473174	0.685336	0.428808	0.0678411	0.382878	0.0935394
TCGA-E1-A7YH-01A-11R-A34F-07	Low	0.114434	0.139367	0.606562	0.246658	0.192739	0.398281	0.34022	0.454077	0.153463	0.186856	0.440697	0.143208	0.498007	0.622355	0.0602536	0.59293	0.418614	0.411483	0.447531	0.691041	0.363156	0.0780707	0.273499	0.0942934
TCGA-E1-A7YI-01A-11R-A34F-07	High	0.140503	0.192223	0.614567	0.252726	0.0921857	0.377529	0.339142	0.476756	0.176169	0.247202	0.397752	0.120887	0.500655	0.545262	0.17408	0.640749	0.449453	0.443571	0.428292	0.672651	0.378936	0.0651619	0.434711	0.103859
TCGA-E1-A7YJ-01A-11R-A34F-07	Low	0.370049	0.120972	0.616675	0.356728	0.137485	0.42903	0.331282	0.565199	0.150171	0.304783	0.479108	0.167986	0.512538	0.732388	0.256312	0.606776	0.442949	0.43566	0.408545	0.686609	0.368398	0.0701833	0.330399	0.154564
TCGA-E1-A7YK-01A-11R-A34F-07	Low	0.246914	0.147608	0.602514	0.43839	0.177017	0.43029	0.403529	0.548152	0.185203	0.306457	0.469201	0.238892	0.523667	0.538099	0.322998	0.613341	0.470086	0.495301	0.434643	0.670312	0.374096	0.115708	0.335193	0.078083
TCGA-E1-A7YL-01A-11R-A34F-07	Low	0.319222	0.188569	0.600448	0.372884	0.0758755	0.47122	0.367843	0.557621	0.139745	0.318589	0.424416	0.180418	0.501696	0.586871	0.310062	0.585029	0.410963	0.463234	0.456214	0.645543	0.38915	0.115864	0.387123	0.177277
TCGA-E1-A7YM-01A-11R-A34F-07	Low	0.164101	0.138936	0.601887	0.304575	0.113808	0.416428	0.314546	0.486217	0.185787	0.256977	0.495843	0.157356	0.521244	0.764526	0.130503	0.590555	0.45631	0.419963	0.448187	0.659485	0.379752	0.0357687	0.327528	0.209604
TCGA-E1-A7YN-01A-11R-A34F-07	Low	0.426764	0.223739	0.615248	0.50587	0.226067	0.45558	0.462749	0.608726	0.180117	0.379994	0.528608	0.248734	0.51268	0.550492	0.453883	0.630179	0.440378	0.472832	0.478041	0.655651	0.412996	0.260453	0.283285	0.244051
TCGA-E1-A7YO-01A-11R-A34F-07	High	0.16187	0.170707	0.612419	0.273493	0.206174	0.415923	0.340147	0.433996	0.222931	0.210407	0.532218	0.153225	0.496922	0.830969	0.124041	0.60085	0.494751	0.467506	0.45991	0.672856	0.417572	0.134881	0.353251	0.205645
TCGA-E1-A7YQ-01A-11R-A34R-07	Low	0.409099	0.15331	0.613085	0.439232	0.251404	0.475225	0.410891	0.549855	0.185067	0.378973	0.447143	0.300356	0.519117	0.674568	0.260722	0.62917	0.419445	0.441747	0.441999	0.698572	0.376251	0.168354	0.419516	0.108525
TCGA-E1-A7YS-01A-11R-A34F-07	High	0.273851	0.117833	0.600931	0.232198	0.151607	0.384885	0.324211	0.390953	0.135253	0.15905	0.393289	0.11349	0.461352	0.639461	0.105261	0.586544	0.473739	0.42069	0.484488	0.65913	0.341805	0.0838707	0.363842	0.21884
TCGA-E1-A7YU-01A-11R-A34R-07	Low	0.181196	0.175204	0.611468	0.256008	0.129961	0.40662	0.335817	0.449179	0.190225	0.229727	0.454262	0.145828	0.495351	0.727487	0.0723195	0.589414	0.453118	0.469652	0.456139	0.667128	0.379902	0.0569443	0.318519	0.112106
TCGA-E1-A7YV-01A-11R-A34R-07	High	0.0738817	0.218138	0.62492	0.297934	0.131614	0.396429	0.341125	0.453538	0.200664	0.283957	0.380675	0.157183	0.505259	0.662975	0.174415	0.620337	0.437367	0.409782	0.425992	0.668139	0.379004	-0.00279433	0.434527	0.0950945
TCGA-E1-A7YW-01A-11R-A34R-07	High	0.174887	0.0951006	0.601339	0.213019	0.0770871	0.381703	0.321206	0.469938	0.0953683	0.18829	0.412194	0.0945068	0.467238	0.771594	0.0447529	0.594278	0.479376	0.4619	0.444179	0.693607	0.35786	0.0367476	0.32735	0.0527779
TCGA-E1-A7YY-01A-11R-A34R-07	Low	0.108364	0.19839	0.568842	0.264209	0.0926974	0.415891	0.373147	0.452556	0.286815	0.198437	0.569557	0.149268	0.499616	0.525706	0.146661	0.566803	0.431969	0.462574	0.473317	0.642496	0.415043	0.0814426	0.334318	0.163282
TCGA-E1-A7Z2-01A-21R-A34R-07	Low	0.146963	0.12099	0.587925	0.282832	0.0718296	0.417063	0.333088	0.442334	0.20554	0.203033	0.510025	0.117741	0.532115	0.631261	0.0767933	0.566351	0.410069	0.40982	0.492746	0.663107	0.36958	0.106305	0.360133	0.19476
TCGA-E1-A7Z3-01A-11R-A34R-07	Low	0.262933	0.200436	0.60821	0.293079	0.183257	0.435068	0.399941	0.49213	0.287084	0.24671	0.544553	0.218842	0.517617	0.626031	0.164326	0.573984	0.42192	0.434376	0.489002	0.656543	0.446341	0.0907171	0.323495	0.175487
TCGA-E1-A7Z4-01A-11R-A34R-07	High	0.193239	0.19302	0.605613	0.276361	0.148645	0.404023	0.39071	0.48887	0.178437	0.210291	0.432279	0.117766	0.473308	0.698129	0.090707	0.60087	0.455616	0.455592	0.443304	0.675169	0.376201	0.179806	0.246136	0.158381
TCGA-E1-A7Z6-01A-11R-A34R-07	Low	0.216503	0.155482	0.583448	0.23847	0.132153	0.432566	0.349257	0.474936	0.182648	0.186357	0.456814	0.0760474	0.483733	0.637482	0.0840104	0.598616	0.451424	0.438112	0.457681	0.685164	0.390081	0.114919	0.281315	0.145658
TCGA-EZ-7264-01A-11R-2027-07	High	0.159445	0.144387	0.598958	0.263088	0.178693	0.407639	0.334159	0.439142	0.202814	0.203816	0.463349	0.108151	0.466342	0.691343	0.15645	0.615848	0.451076	0.432743	0.444461	0.677092	0.395423	0.16265	0.355262	0.247396
TCGA-F6-A8O3-01A-11R-A36H-07	High	0.162923	0.165706	0.599565	0.296145	0.11378	0.397331	0.368959	0.402159	0.18891	0.172527	0.455404	0.136683	0.471378	0.708214	0.175715	0.595223	0.478687	0.438354	0.437248	0.662255	0.412741	0.0332347	0.375232	0.205975
TCGA-F6-A8O4-01A-11R-A36H-07	Low	0.0927014	0.168017	0.590964	0.283787	0.155029	0.407219	0.349914	0.428703	0.21965	0.206503	0.513959	0.153634	0.488194	0.633523	0.180438	0.592413	0.471375	0.446153	0.480142	0.678571	0.428261	0.0586201	0.33765	0.125677
TCGA-FG-5962-01B-11R-1896-07	Low	0.257926	0.199221	0.588684	0.284859	0.210983	0.4308	0.378632	0.449212	0.246566	0.211241	0.532573	0.227218	0.477176	0.557231	0.199133	0.572318	0.46728	0.461185	0.498604	0.64715	0.415871	0.0609699	0.360075	0.246831
TCGA-FG-5963-01A-11R-1708-07	High	0.44548	0.194232	0.600359	0.405174	0.222107	0.436982	0.431703	0.601236	0.227493	0.28521	0.460633	0.240237	0.516942	0.555299	0.394465	0.597495	0.455695	0.496828	0.460446	0.653599	0.398639	0.169275	0.377578	0.26012
TCGA-FG-5963-02A-12R-A29R-07	High	0.288062	0.164711	0.606655	0.277785	0.111205	0.438424	0.315404	0.468158	0.129469	0.270603	0.403482	0.122827	0.514969	0.614344	0.178453	0.598145	0.474344	0.491294	0.413205	0.658949	0.377608	0.066781	0.443829	0.168418
TCGA-FG-5964-01A-11R-1708-07	High	0.207028	0.183286	0.600196	0.375294	0.305216	0.437702	0.444089	0.522031	0.255375	0.251355	0.551515	0.208136	0.519001	0.677772	0.234497	0.577807	0.438445	0.455352	0.485514	0.640089	0.432196	0.114932	0.359234	0.215871
TCGA-FG-5965-01B-11R-1896-07	High	0.266031	0.187337	0.620651	0.339959	0.189926	0.450633	0.374656	0.479845	0.23305	0.377105	0.422275	0.184329	0.500313	0.527025	0.267495	0.6061	0.455397	0.461184	0.488408	0.678063	0.440513	0.102406	0.360567	0.147731
TCGA-FG-5965-02A-11R-A29R-07	High	0.212115	0.153785	0.598959	0.340534	0.196126	0.432295	0.403499	0.556908	0.223858	0.23467	0.471809	0.198844	0.497464	0.455304	0.292782	0.615782	0.415759	0.44759	0.45619	0.687356	0.429161	0.0920516	0.418508	0.134678
TCGA-FG-5965-02B-11R-A29R-07	High	0.0875542	0.165576	0.588713	0.269307	0.1239	0.397127	0.340334	0.399953	0.213929	0.137206	0.514597	0.122744	0.490224	0.538193	0.197333	0.580005	0.420841	0.436191	0.480165	0.647131	0.405061	0.0209324	0.36498	0.0914189
TCGA-FG-6688-01A-11R-1896-07	Low	0.292396	0.160433	0.589818	0.353218	0.178633	0.448205	0.384829	0.573612	0.244281	0.307354	0.458505	0.174677	0.519967	0.559776	0.215521	0.573547	0.401295	0.397211	0.456494	0.618141	0.428773	0.166654	0.359896	0.179304
TCGA-FG-6689-01A-11R-1896-07	Low	0.210725	0.186754	0.595869	0.337871	0.161705	0.407203	0.36323	0.47693	0.259389	0.228073	0.452919	0.173689	0.490257	0.656425	0.214449	0.582609	0.482076	0.471698	0.480707	0.665477	0.432772	0.114857	0.303848	0.100419
TCGA-FG-6690-01A-11R-1896-07	High	0.237621	0.174626	0.607582	0.324799	0.169629	0.430625	0.379062	0.522198	0.21369	0.273608	0.414745	0.107666	0.484844	0.62801	0.24198	0.597062	0.486255	0.481023	0.466808	0.684673	0.412946	0.089878	0.353322	0.18788
TCGA-FG-6691-01A-11R-1896-07	High	0.259091	0.174738	0.586665	0.290907	0.224305	0.431442	0.39766	0.541178	0.245008	0.304635	0.374238	0.0923536	0.481369	0.644833	0.136441	0.592304	0.440211	0.435348	0.489638	0.672019	0.389511	0.165936	0.368606	0.175392
TCGA-FG-6692-01A-11R-1896-07	Low	0.295562	0.175904	0.603506	0.387555	0.171476	0.444978	0.382319	0.521588	0.210802	0.304696	0.486957	0.211935	0.491501	0.570661	0.321346	0.613314	0.433823	0.462761	0.439873	0.648155	0.399345	0.0874771	0.410501	0.199519
TCGA-FG-7634-01A-11R-2090-07	High	0.291393	0.164754	0.607228	0.349227	0.17222	0.443015	0.438288	0.544376	0.252197	0.320411	0.404186	0.206974	0.478851	0.607888	0.246426	0.615396	0.494681	0.477114	0.479361	0.670395	0.429218	0.121065	0.399122	0.13416
TCGA-FG-7636-01A-11R-2090-07	High	0.225343	0.14724	0.591747	0.268437	0.173229	0.413603	0.359467	0.433888	0.228472	0.182522	0.457407	0.105901	0.474539	0.628623	0.123576	0.586944	0.472032	0.453301	0.469605	0.660723	0.392922	0.106992	0.350928	0.179351
TCGA-FG-7637-01A-11R-2090-07	High	0.21182	0.240014	0.610389	0.309321	0.224087	0.420782	0.393593	0.455396	0.223892	0.241947	0.385293	0.150676	0.490381	0.640969	0.216667	0.61054	0.477186	0.441264	0.454668	0.664422	0.421342	0.0767427	0.371807	0.189953
TCGA-FG-7638-01B-12R-2090-07	High	0.226218	0.218402	0.599629	0.323139	0.190242	0.419756	0.391095	0.459811	0.291592	0.196943	0.493043	0.214211	0.486634	0.543565	0.242126	0.584072	0.4326	0.431612	0.461599	0.638031	0.4292	0.145493	0.374846	0.152679
TCGA-FG-7641-01B-11R-2256-07	High	0.089092	0.185437	0.593144	0.220076	0.138647	0.384846	0.314965	0.420374	0.209132	0.161762	0.490725	0.179257	0.467878	0.69959	0.131246	0.591955	0.486716	0.444421	0.44556	0.666214	0.397295	0.0513015	0.324205	0.145705
TCGA-FG-7643-01A-11R-2090-07	Low	0.098369	0.219007	0.601287	0.383782	0.209263	0.42818	0.376178	0.500675	0.275635	0.292886	0.50568	0.224813	0.510976	0.536685	0.278737	0.567768	0.427462	0.437575	0.48079	0.65768	0.415293	0.106452	0.358713	0.171528
TCGA-FG-8181-01A-11R-2256-07	Low	0.195142	0.186354	0.595461	0.329654	0.11025	0.441381	0.365867	0.463546	0.296293	0.245907	0.563249	0.104227	0.492464	0.538853	0.212973	0.563547	0.4646	0.499589	0.486728	0.620357	0.449295	0.0631712	0.314963	0.125913
TCGA-FG-8182-01A-11R-2256-07	High	0.195707	0.144238	0.596729	0.27207	0.168605	0.422077	0.368544	0.475479	0.169144	0.260719	0.363588	0.111223	0.46645	0.747703	0.157164	0.60554	0.485439	0.455924	0.451381	0.679328	0.405496	0.0764582	0.342079	0.115593
TCGA-FG-8185-01A-11R-2256-07	High	0.186997	0.138376	0.590029	0.264735	0.181497	0.398203	0.377266	0.434303	0.169963	0.192847	0.418952	0.095844	0.487368	0.720136	0.105115	0.60071	0.477184	0.458279	0.431904	0.681836	0.385081	0.0771191	0.349868	0.130814
TCGA-FG-8186-01A-11R-2256-07	Low	0.357466	0.178033	0.610688	0.3316	0.243073	0.43526	0.373268	0.495685	0.243154	0.285982	0.45232	0.261856	0.477171	0.708638	0.181557	0.59868	0.436649	0.452925	0.489804	0.679792	0.432333	0.137006	0.324037	0.183168
TCGA-FG-8187-01A-11R-2256-07	Low	0.167832	0.150317	0.604618	0.257289	0.128047	0.413914	0.346602	0.468539	0.200072	0.22349	0.43826	0.180612	0.501663	0.73809	0.16979	0.604269	0.484025	0.39888	0.45561	0.664522	0.422783	0.0925876	0.319221	0.161585
TCGA-FG-8188-01A-11R-2256-07	Low	0.221225	0.167545	0.596281	0.262792	0.185021	0.424655	0.369949	0.475145	0.18335	0.259351	0.38915	0.188701	0.497273	0.645398	0.100201	0.620669	0.476172	0.455186	0.449597	0.67885	0.415645	0.130843	0.3451	0.108902
TCGA-FG-8189-01B-11R-A28M-07	High	0.16923	0.179082	0.568757	0.23969	0.118532	0.387613	0.377245	0.403163	0.26767	0.183442	0.530829	0.119618	0.484708	0.51204	0.157366	0.558038	0.440422	0.469007	0.476527	0.645858	0.408565	0.0686545	0.326604	0.141841
TCGA-FG-8191-01A-11R-2256-07	Low	0.250209	0.167223	0.620404	0.337606	0.183727	0.43385	0.400468	0.542744	0.173501	0.297213	0.421244	0.137032	0.488306	0.684652	0.204103	0.601824	0.481441	0.449427	0.462297	0.669382	0.45281	0.0346504	0.298313	0.0546157
TCGA-FG-A4MT-01A-11R-A26U-07	High	0.203819	0.123098	0.600145	0.242678	0.116182	0.421656	0.335485	0.454775	0.165871	0.205122	0.41398	0.126367	0.483447	0.70336	0.0472424	0.581609	0.393917	0.430122	0.450072	0.638505	0.368116	0.144351	0.356336	0.189152
TCGA-FG-A4MT-02A-11R-A29R-07	High	0.146485	0.203183	0.608779	0.294653	0.170429	0.422078	0.386403	0.493063	0.242949	0.214423	0.480674	0.199331	0.491171	0.514019	0.168241	0.565694	0.434615	0.432394	0.466984	0.646354	0.449653	0.0713724	0.37144	0.104472
TCGA-FG-A4MU-01B-11R-A28M-07	Low	0.348657	0.181114	0.594784	0.326133	0.0863594	0.463433	0.392148	0.58566	0.188512	0.338905	0.506055	0.173739	0.516717	0.651619	0.262196	0.608553	0.463833	0.467096	0.446083	0.65523	0.395281	0.0981042	0.398021	0.155883
TCGA-FG-A4MW-01A-11R-A26U-07	Low	0.221958	0.162395	0.601928	0.281677	0.150014	0.439648	0.386442	0.515558	0.228665	0.263571	0.4805	0.204762	0.537312	0.597474	0.178422	0.583446	0.446682	0.434711	0.465487	0.661295	0.423171	0.129646	0.409363	0.0630508
TCGA-FG-A4MX-01A-11R-A26U-07	Low	0.127683	0.134392	0.604624	0.227672	0.178458	0.391713	0.37823	0.432312	0.1867	0.199235	0.464527	0.100959	0.479227	0.888507	0.0726521	0.608661	0.43467	0.411757	0.436705	0.669944	0.387216	0.120044	0.279623	0.20885
TCGA-FG-A4MY-01A-11R-A26U-07	High	0.18976	0.12523	0.619466	0.292709	0.22407	0.412532	0.384081	0.517831	0.181762	0.250932	0.477945	0.139607	0.521041	0.656001	0.183407	0.606206	0.414176	0.424356	0.431737	0.688209	0.396168	0.057625	0.291982	0.131049
TCGA-FG-A60J-01A-11R-A28M-07	High	0.237847	0.204176	0.602323	0.293365	0.148376	0.440007	0.400175	0.488122	0.199739	0.237274	0.457082	0.158078	0.475474	0.688516	0.176636	0.594017	0.42253	0.405889	0.502176	0.665413	0.424255	0.10191	0.331485	0.209934
TCGA-FG-A60K-01A-11R-A29R-07	High	0.147321	0.187472	0.61207	0.269898	0.147556	0.423597	0.343782	0.460267	0.173861	0.234601	0.432894	0.152514	0.458971	0.755148	0.179004	0.613306	0.450731	0.424712	0.432908	0.681357	0.379654	0.0883323	0.303991	0.0957071
TCGA-FG-A60L-01A-12R-A31N-07	Low	0.18603	0.190038	0.608883	0.369113	0.260988	0.414286	0.399476	0.491912	0.208414	0.268042	0.479861	0.151337	0.498735	0.785166	0.227981	0.558577	0.38658	0.407099	0.464542	0.631128	0.394904	0.0876379	0.31019	0.166109
TCGA-FG-A6IZ-01A-11R-A31N-07	Low	0.206173	0.154951	0.600545	0.320169	0.303212	0.40526	0.398957	0.424085	0.223192	0.210315	0.522321	0.224986	0.471482	0.806842	0.216965	0.548265	0.401101	0.44593	0.475226	0.607592	0.378326	0.0536587	0.346989	0.253947
TCGA-FG-A6J1-01A-11R-A31N-07	Low	0.205687	0.216186	0.620088	0.367083	0.235547	0.412949	0.384895	0.434582	0.235522	0.269603	0.526083	0.209728	0.480217	0.804203	0.26231	0.563375	0.378567	0.453481	0.470028	0.615879	0.402275	0.115574	0.321926	0.133735
TCGA-FG-A6J3-01A-11R-A31N-07	Low	0.269626	0.211456	0.612012	0.427951	0.224839	0.459867	0.433446	0.542095	0.252751	0.323555	0.452363	0.307086	0.497312	0.697658	0.399833	0.558041	0.389578	0.402492	0.460331	0.632678	0.424906	0.144334	0.376162	0.0893926
TCGA-FG-A70Y-01A-12R-A34R-07	Low	0.194919	0.194741	0.585929	0.25111	0.251646	0.426229	0.391106	0.494446	0.183671	0.249536	0.441344	0.187898	0.502356	0.661986	0.128669	0.58786	0.423031	0.418432	0.449664	0.672762	0.379675	0.119916	0.293956	0.12695
TCGA-FG-A70Z-01A-12R-A33Z-07	Low	0.307375	0.273633	0.598196	0.331258	0.175771	0.468018	0.433427	0.544042	0.244768	0.310084	0.518088	0.279385	0.511963	0.63112	0.260159	0.57106	0.405655	0.4157	0.484331	0.646888	0.446692	0.115608	0.401405	0.186231
TCGA-FG-A710-01A-12R-A33Z-07	High	0.343264	0.216358	0.595258	0.341358	0.176307	0.42251	0.457601	0.519252	0.24491	0.28189	0.504844	0.163423	0.487346	0.702653	0.244108	0.593181	0.421659	0.440207	0.491984	0.642835	0.458254	0.138387	0.368154	0.160596
TCGA-FG-A711-01A-21R-A33Z-07	High	0.267717	0.160391	0.595286	0.231907	0.120034	0.403093	0.358188	0.427718	0.216245	0.182486	0.464436	0.138585	0.477921	0.629754	0.104607	0.583276	0.414476	0.417582	0.455829	0.663067	0.390487	0.090488	0.347557	0.0816644
TCGA-FG-A713-01A-11R-A32Q-07	Low	0.126875	0.195516	0.580099	0.27535	0.178987	0.403703	0.352342	0.440726	0.234198	0.192065	0.531094	0.136275	0.497896	0.625842	0.157788	0.562052	0.410396	0.440238	0.456778	0.646797	0.415437	0.0672248	0.323854	0.203383
TCGA-FG-A87N-01A-11R-A36H-07	High	0.137752	0.173141	0.608694	0.23599	0.0930236	0.41853	0.362449	0.484339	0.192835	0.253272	0.416836	0.118338	0.484953	0.44258	0.152613	0.621573	0.453265	0.450604	0.448446	0.684083	0.413893	0.0898229	0.42248	0.0782244
TCGA-FG-A87Q-01A-11R-A36H-07	Low	0.299497	0.167357	0.603213	0.373838	0.170365	0.452556	0.385115	0.569502	0.209547	0.327842	0.476211	0.240312	0.524423	0.650016	0.267683	0.581241	0.425973	0.433157	0.452121	0.651214	0.40286	0.179114	0.349776	0.113567
TCGA-FN-7833-01A-11R-2090-07	High	0.396444	0.189626	0.591567	0.303409	0.192969	0.449708	0.433275	0.529861	0.178474	0.351755	0.432552	0.175708	0.46782	0.626125	0.194552	0.631177	0.479081	0.493328	0.453638	0.685866	0.434635	0.1748	0.348425	0.105273
TCGA-HT-7467-01A-11R-2027-07	Low	0.180962	0.191133	0.589289	0.323085	0.220827	0.421213	0.367099	0.457934	0.234069	0.234612	0.507854	0.24132	0.500438	0.660949	0.219248	0.588858	0.478811	0.444464	0.475857	0.65917	0.411433	0.0894676	0.362951	0.212195
TCGA-HT-7468-01A-11R-2027-07	High	0.246433	0.1846	0.59002	0.271462	0.182591	0.403903	0.400034	0.48457	0.195429	0.229905	0.420487	0.124902	0.464625	0.599265	0.246717	0.6239	0.489436	0.469642	0.456544	0.673286	0.376233	0.0853467	0.385457	0.0974035
TCGA-HT-7469-01A-11R-2256-07	High	0.158687	0.146611	0.585118	0.235169	-0.00491206	0.431675	0.310557	0.401822	0.132391	0.211957	0.409034	0.152788	0.475673	0.762594	0.133878	0.644001	0.502338	0.447197	0.378228	0.708333	0.393851	0.0554329	0.406553	0.189671
TCGA-HT-7470-01A-12R-2090-07	High	0.145311	0.179807	0.577482	0.257699	0.173827	0.421093	0.388434	0.47078	0.250844	0.215465	0.476179	0.181067	0.490742	0.584845	0.199146	0.587696	0.486836	0.473234	0.484968	0.674384	0.427064	0.0878654	0.356555	0.124735
TCGA-HT-7471-01A-11R-2256-07	High	0.380771	0.201495	0.614693	0.348075	0.203448	0.433473	0.447916	0.50228	0.236746	0.271999	0.474857	0.181798	0.47744	0.694972	0.260309	0.634171	0.441531	0.446008	0.480256	0.663261	0.409664	0.10516	0.384949	0.210405
TCGA-HT-7472-01A-11R-2027-07	High	0.236261	0.193931	0.607766	0.310979	0.268814	0.420028	0.449652	0.535134	0.24162	0.256744	0.404729	0.136732	0.472079	0.543	0.266102	0.618277	0.484722	0.503029	0.474005	0.676996	0.41252	0.114012	0.379231	0.176005
TCGA-HT-7473-01A-11R-2027-07	Low	0.296214	0.257908	0.597984	0.345371	0.181623	0.432543	0.417708	0.596243	0.215018	0.306307	0.430072	0.161626	0.45672	0.589887	0.272853	0.624935	0.503574	0.485915	0.454627	0.7089	0.391491	0.173702	0.314247	0.0606946
TCGA-HT-7474-01A-11R-2027-07	Low	0.154902	0.156588	0.57852	0.335785	0.128921	0.41024	0.365936	0.470047	0.22322	0.187692	0.493717	0.153505	0.490443	0.519533	0.214022	0.576456	0.455606	0.467001	0.480978	0.674378	0.425783	0.082456	0.3387	0.121248
TCGA-HT-7475-01A-11R-2027-07	High	0.0631311	0.146393	0.602709	0.279861	0.146842	0.42958	0.322554	0.419878	0.218252	0.293699	0.488066	0.120366	0.479583	0.640498	0.207908	0.58663	0.479617	0.479113	0.463687	0.657683	0.394385	0.0460376	0.356138	0.153621
TCGA-HT-7476-01A-11R-2027-07	Low	0.164637	0.219865	0.599699	0.351642	0.165844	0.419212	0.395361	0.471233	0.265136	0.226062	0.463206	0.20429	0.513345	0.72777	0.220059	0.58694	0.474508	0.462586	0.483085	0.662303	0.431694	0.112802	0.382098	0.154517
TCGA-HT-7477-01B-11R-A28M-07	High	0.222577	0.156082	0.602747	0.287891	0.0933689	0.420848	0.35161	0.430791	0.1793	0.257515	0.447538	0.14317	0.499888	0.561849	0.151495	0.633564	0.464481	0.453502	0.413802	0.679549	0.410784	0.040297	0.426482	0.0157862
TCGA-HT-7478-01A-11R-2027-07	High	0.24161	0.209458	0.611891	0.452173	0.200409	0.468164	0.41897	0.524675	0.226594	0.396889	0.425974	0.243796	0.476401	0.57429	0.361293	0.617426	0.499553	0.490292	0.487862	0.687197	0.437338	0.152252	0.376342	0.0906178
TCGA-HT-7479-01A-11R-2027-07	Low	0.213215	0.181221	0.586924	0.340047	0.230768	0.421748	0.390133	0.534792	0.238851	0.294725	0.44839	0.189108	0.486616	0.648084	0.221481	0.608667	0.467683	0.449987	0.451448	0.667762	0.423845	0.123256	0.316918	0.1769
TCGA-HT-7480-01A-11R-2090-07	High	0.132668	0.160232	0.593473	0.245513	0.126428	0.402544	0.334699	0.423813	0.204461	0.166749	0.480817	0.191938	0.473439	0.774469	0.133381	0.600377	0.49923	0.464483	0.464052	0.656495	0.411804	0.0550839	0.336454	0.121672
TCGA-HT-7481-01A-11R-2027-07	High	0.160494	0.178561	0.591348	0.313981	0.190152	0.402442	0.346848	0.452357	0.233966	0.214094	0.458127	0.192337	0.492881	0.654446	0.200212	0.597289	0.476445	0.449321	0.475652	0.672436	0.4139	0.111349	0.38281	0.205127
TCGA-HT-7482-01A-11R-2027-07	Low	0.18801	0.141318	0.590491	0.248791	0.145338	0.421246	0.392074	0.520901	0.213964	0.28124	0.412618	0.160583	0.480768	0.566656	0.150246	0.60621	0.444326	0.438081	0.470951	0.68043	0.42965	0.105609	0.348222	0.15348
TCGA-HT-7483-01A-11R-2027-07	High	0.19386	0.23032	0.602093	0.266983	0.163706	0.40776	0.395114	0.509856	0.290298	0.268185	0.452334	0.197544	0.491442	0.62146	0.186659	0.608491	0.477585	0.451764	0.466826	0.690971	0.453319	0.0832757	0.398372	0.238396
TCGA-HT-7485-01A-11R-2027-07	Low	0.218299	0.178892	0.586022	0.273318	0.197608	0.411521	0.366894	0.498457	0.210392	0.239984	0.42505	0.161848	0.471015	0.529994	0.187142	0.613067	0.484138	0.441277	0.481291	0.676739	0.405541	0.156977	0.319378	0.200697
TCGA-HT-7601-01A-11R-2090-07	High	0.350558	0.228077	0.603345	0.391075	0.169084	0.448184	0.450227	0.554127	0.228	0.286612	0.417751	0.287499	0.47944	0.484944	0.312376	0.628945	0.460763	0.470249	0.491631	0.686108	0.442175	0.167061	0.398074	0.199472
TCGA-HT-7602-01A-21R-2090-07	Low	0.180659	0.160602	0.572239	0.281948	0.132742	0.410103	0.375931	0.465154	0.210265	0.249353	0.441361	0.19615	0.482281	0.662363	0.18337	0.610311	0.471516	0.420659	0.440187	0.686408	0.399903	0.113461	0.282237	0.208473
TCGA-HT-7603-01A-21R-2090-07	High	0.154435	0.203354	0.601791	0.264204	0.130423	0.388112	0.368379	0.445405	0.280117	0.199789	0.495712	0.177473	0.472573	0.488101	0.176009	0.579603	0.460653	0.443075	0.494241	0.640097	0.421692	0.0567436	0.344477	0.0645587
TCGA-HT-7604-01A-11R-2090-07	High	0.171845	0.181906	0.601078	0.250156	0.145679	0.390963	0.366786	0.466605	0.229897	0.211163	0.426397	0.109798	0.476028	0.609066	0.150445	0.627497	0.45753	0.42986	0.474479	0.675202	0.393186	0.0575138	0.391244	0.164083
TCGA-HT-7605-01A-11R-2090-07	Low	0.180649	0.16808	0.587197	0.291585	0.152677	0.401365	0.363984	0.46327	0.24933	0.209771	0.508707	0.232384	0.488013	0.654635	0.19955	0.58917	0.461722	0.47915	0.48127	0.663286	0.429326	0.0868547	0.335259	0.200745
TCGA-HT-7606-01A-11R-2090-07	High	0.22644	0.144624	0.592147	0.254361	0.135611	0.404589	0.327363	0.447035	0.139043	0.206552	0.362786	0.135165	0.46565	0.518025	0.14666	0.616202	0.42154	0.415271	0.415792	0.675407	0.367753	0.0950573	0.429695	0.119504
TCGA-HT-7607-01A-11R-2090-07	Low	0.205274	0.228012	0.57763	0.332247	0.195881	0.424752	0.380627	0.494184	0.277237	0.222334	0.501006	0.188602	0.495648	0.458414	0.23244	0.582388	0.449161	0.461734	0.502919	0.646764	0.429321	0.0601698	0.348856	0.136516
TCGA-HT-7608-01A-11R-2090-07	Low	0.267572	0.152475	0.5815	0.281753	0.233198	0.439043	0.384026	0.487623	0.221132	0.269956	0.464778	0.133563	0.481628	0.643985	0.156902	0.599953	0.479818	0.469591	0.477985	0.666261	0.401181	0.15334	0.318831	0.216766
TCGA-HT-7609-01A-11R-2090-07	Low	0.207281	0.186642	0.593988	0.243648	0.138147	0.404084	0.34626	0.471452	0.163528	0.243942	0.409053	0.118918	0.490943	0.682249	0.0490256	0.595502	0.47957	0.444849	0.442115	0.673051	0.422667	0.12655	0.31086	0.0950945
TCGA-HT-7610-01A-21R-2090-07	Low	0.118137	0.177529	0.573925	0.263718	0.0952781	0.399126	0.365077	0.425043	0.217643	0.206097	0.472374	0.140173	0.467486	0.605627	0.140314	0.590744	0.453825	0.439627	0.470741	0.666853	0.430117	0.0211456	0.343502	0.130437
TCGA-HT-7611-01A-11R-2403-07	Low	0.161709	0.145097	0.584328	0.284338	0.140322	0.410718	0.390401	0.521253	0.17035	0.251229	0.431817	0.130923	0.491935	0.579285	0.182678	0.611886	0.476366	0.47233	0.457503	0.683557	0.400775	0.100597	0.341454	0.188116
TCGA-HT-7616-01A-11R-2256-07	Low	0.48062	0.303219	0.626926	0.473513	0.366656	0.449556	0.440452	0.534068	0.278715	0.308578	0.435554	0.220972	0.499151	0.702182	0.406678	0.636295	0.486778	0.520218	0.456494	0.677662	0.435817	0.174449	0.344836	0.221903
TCGA-HT-7620-01A-11R-2256-07	High	0.214842	0.181077	0.584565	0.245047	0.223782	0.406605	0.35306	0.442248	0.222306	0.253616	0.428191	0.186618	0.488592	0.750719	0.159582	0.609229	0.478004	0.432662	0.446265	0.672235	0.378136	0.105599	0.316392	0.198294
TCGA-HT-7676-01A-11R-2403-07	High	0.232982	0.193484	0.609239	0.28845	0.170445	0.433735	0.380282	0.490076	0.186317	0.297454	0.393152	0.154829	0.47438	0.605627	0.201523	0.605178	0.456596	0.478671	0.469987	0.654711	0.402695	0.130612	0.366369	0.13939
TCGA-HT-7677-01A-11R-2256-07	High	0.130952	0.171131	0.609589	0.291379	0.153359	0.408654	0.374615	0.445203	0.194735	0.274656	0.435233	0.139318	0.463567	0.809387	0.226629	0.597444	0.4794	0.474825	0.445694	0.670515	0.405459	0.115775	0.330793	0.200085
TCGA-HT-7680-01A-11R-2256-07	Low	0.261721	0.212505	0.584399	0.365617	0.175215	0.472118	0.381876	0.597452	0.248513	0.366085	0.427074	0.148662	0.490336	0.464116	0.243489	0.592537	0.453849	0.446202	0.442102	0.669207	0.410421	0.21132	0.293125	0.220819
TCGA-HT-7681-01A-11R-2403-07	Low	0.243435	0.230375	0.602305	0.361352	0.2012	0.415521	0.424407	0.495571	0.260439	0.21935	0.540823	0.186525	0.490133	0.618444	0.31348	0.591886	0.417038	0.457437	0.501912	0.657859	0.448712	0.126102	0.357648	0.232694
TCGA-HT-7684-01A-11R-2256-07	Low	0.296287	0.149376	0.606937	0.323614	0.317136	0.43996	0.38851	0.49555	0.236593	0.31088	0.461783	0.201697	0.482498	0.691155	0.166463	0.569469	0.422098	0.400305	0.456072	0.649437	0.433995	0.219068	0.285391	0.165732
TCGA-HT-7686-01A-11R-2256-07	High	0.274792	0.20818	0.596584	0.361486	0.223738	0.438767	0.400111	0.538071	0.227202	0.338319	0.403089	0.19502	0.487117	0.496301	0.255788	0.596533	0.450913	0.455118	0.474956	0.682544	0.390016	0.191124	0.3539	0.0785543
TCGA-HT-7687-01A-11R-2256-07	High	0.275017	0.205787	0.619768	0.360414	0.313007	0.430048	0.428612	0.490343	0.235849	0.230203	0.505209	0.182933	0.489401	0.752604	0.240959	0.618476	0.501149	0.472479	0.502225	0.660623	0.428713	0.136495	0.362047	0.204185
TCGA-HT-7688-01A-11R-2256-07	High	0.0767242	0.188201	0.606236	0.309152	0.14175	0.406536	0.368867	0.434082	0.252286	0.243664	0.489753	0.14934	0.481646	0.500071	0.208693	0.586379	0.477157	0.470167	0.466462	0.671668	0.432427	0.0276131	0.349762	0.137175
TCGA-HT-7689-01A-11R-2256-07	Low	0.174863	0.161613	0.598197	0.260337	0.221541	0.422411	0.356014	0.510354	0.213095	0.225181	0.427405	0.151845	0.484654	0.519391	0.0959248	0.607079	0.445339	0.412523	0.479462	0.676129	0.385874	0.0752282	0.31874	0.17445
TCGA-HT-7690-01A-11R-2256-07	High	0.367813	0.221654	0.625013	0.44003	0.18179	0.436871	0.410627	0.493249	0.231096	0.259008	0.44651	0.308598	0.491054	0.662269	0.29941	0.607486	0.466802	0.463195	0.50847	0.671312	0.431032	0.0839296	0.381102	0.164931
TCGA-HT-7691-01A-11R-2256-07	Low	0.333613	0.19049	0.60521	0.383885	0.237828	0.453228	0.424637	0.595805	0.258489	0.369474	0.387318	0.136433	0.490946	0.565713	0.242981	0.601461	0.415117	0.418213	0.486985	0.673189	0.427721	0.144325	0.323707	0.168135
TCGA-HT-7692-01A-12R-2256-07	High	0.276285	0.137359	0.595256	0.295838	0.18633	0.407601	0.348169	0.431471	0.162953	0.173258	0.432873	0.16219	0.473323	0.79836	0.134433	0.58946	0.452433	0.437128	0.439559	0.668907	0.371937	0.116334	0.338833	0.243674
TCGA-HT-7693-01A-11R-2256-07	Low	0.207447	0.165546	0.613113	0.329195	0.129679	0.43151	0.383955	0.505096	0.17934	0.309581	0.354502	0.106531	0.466158	0.724612	0.23847	0.622343	0.458147	0.428656	0.435999	0.690617	0.411285	0.0744567	0.29933	0.0244098
TCGA-HT-7694-01A-11R-2256-07	Low	0.18765	0.167517	0.589535	0.280174	0.191704	0.394873	0.343361	0.432371	0.249827	0.234798	0.525555	0.138522	0.496071	0.526695	0.198213	0.575934	0.4722	0.458273	0.472677	0.653263	0.416694	0.0515708	0.362231	0.157014
TCGA-HT-7695-01A-11R-2256-07	High	0.154615	0.180266	0.594877	0.261163	0.12863	0.401216	0.362632	0.444372	0.268714	0.194018	0.502728	0.132662	0.476868	0.546911	0.184167	0.588765	0.439621	0.44703	0.487864	0.65331	0.422479	0.0586119	0.360846	0.181518
TCGA-HT-7854-01A-11R-2256-07	Low	0.249112	0.193081	0.610534	0.344071	0.215213	0.47409	0.389665	0.584405	0.259745	0.341642	0.504367	0.199383	0.511327	0.62867	0.257428	0.597485	0.497322	0.456518	0.467979	0.687092	0.435687	0.172086	0.277442	0.120164
TCGA-HT-7855-01A-11R-2403-07	High	0.183523	0.157234	0.597311	0.260115	0.216781	0.392005	0.384598	0.445575	0.195637	0.24087	0.421637	0.0699633	0.486096	0.686773	0.0813177	0.624076	0.503225	0.459977	0.43563	0.699892	0.378085	0.123488	0.319782	0.050139
TCGA-HT-7856-01A-11R-2403-07	High	0.154106	0.191701	0.595002	0.278797	0.146828	0.410449	0.351804	0.458301	0.255811	0.232643	0.520013	0.134353	0.508255	0.592244	0.165327	0.573244	0.46148	0.469656	0.476372	0.656792	0.412886	0.0702659	0.347816	0.178314
TCGA-HT-7857-01A-11R-2403-07	Low	0.366156	0.247287	0.618729	0.445642	0.213097	0.46321	0.459992	0.613426	0.274193	0.410857	0.424629	0.284895	0.511592	0.5905	0.424861	0.639896	0.460835	0.423353	0.450853	0.647321	0.451733	0.247725	0.38969	0.127374
TCGA-HT-7858-01A-11R-2403-07	High	0.191041	0.253787	0.618917	0.381716	0.239115	0.420915	0.422249	0.537437	0.173775	0.322951	0.413115	0.155483	0.477617	0.690495	0.314968	0.635669	0.48348	0.465409	0.45402	0.690786	0.405293	0.0516911	0.351585	0.182555
TCGA-HT-7860-01A-11R-2403-07	Low	0.401189	0.197312	0.596856	0.370163	0.26147	0.449369	0.419996	0.556851	0.244047	0.277543	0.423068	0.206198	0.520027	0.646671	0.258315	0.603211	0.463823	0.453884	0.488848	0.686305	0.432494	0.121617	0.361957	0.163282
TCGA-HT-7873-01B-11R-2403-07	High	0.17112	0.117526	0.590365	0.184799	0.051192	0.398655	0.276076	0.430915	0.180092	0.32305	0.417286	0.137295	0.476287	0.712549	0.059268	0.606004	0.492612	0.471561	0.450116	0.713176	0.349376	0.0977861	0.334014	0.141794
TCGA-HT-7874-01A-11R-2403-07	High	0.221222	0.189515	0.588557	0.264405	0.179003	0.406418	0.35896	0.440707	0.25442	0.272921	0.521593	0.173031	0.492944	0.55054	0.149142	0.571058	0.448389	0.444208	0.476581	0.654586	0.42525	0.0826185	0.335644	0.150747
TCGA-HT-7875-01A-11R-2403-07	High	0.138195	0.173084	0.603532	0.208707	0.182926	0.401051	0.342761	0.441501	0.200806	0.182855	0.483153	0.170308	0.483043	0.684699	0.109739	0.596284	0.484028	0.461795	0.459929	0.659645	0.402456	0.0704551	0.328801	0.212714
TCGA-HT-7877-01A-11R-2403-07	High	0.11756	0.19558	0.614827	0.273349	0.134696	0.41318	0.324885	0.444537	0.215799	0.327008	0.486754	0.173402	0.486465	0.745488	0.203098	0.605729	0.444762	0.443252	0.467453	0.66897	0.41696	0.0612362	0.355145	0.151218
TCGA-HT-7879-01A-11R-2403-07	High	0.1621	0.123104	0.606379	0.252258	0.118841	0.402604	0.354444	0.458977	0.14517	0.213701	0.390175	0.0975668	0.493515	0.764149	0.116835	0.600827	0.471671	0.457689	0.445553	0.699308	0.376014	0.0520579	0.316864	0.178832
TCGA-HT-7880-01A-11R-2403-07	Low	0.162966	0.190114	0.599176	0.351056	0.146302	0.408925	0.354693	0.457201	0.235622	0.241865	0.522776	0.182699	0.499522	0.671269	0.233988	0.580358	0.458645	0.46262	0.47363	0.655644	0.400912	0.096637	0.327531	0.190754
TCGA-HT-7881-01A-11R-2403-07	Low	0.0927034	0.164707	0.592398	0.271874	0.151352	0.404344	0.356694	0.40989	0.231112	0.177566	0.457344	0.250007	0.478962	0.631356	0.20641	0.576583	0.474595	0.448097	0.457102	0.659871	0.398867	0.0904645	0.307058	0.1597
TCGA-HT-7882-01A-11R-2403-07	High	0.364323	0.234387	0.617967	0.473691	0.442082	0.454671	0.545054	0.703804	0.341621	0.539695	0.410702	0.27897	0.534354	0.722492	0.436336	0.643787	0.465492	0.510488	0.435536	0.585322	0.506204	0.174979	0.409483	0.192734
TCGA-HT-7884-01B-11R-2403-07	High	0.147244	0.130552	0.585174	0.221145	0.114643	0.38552	0.324291	0.429423	0.184547	0.202263	0.393925	0.160204	0.469756	0.810282	0.116407	0.60347	0.45341	0.425904	0.440757	0.688041	0.382888	0.0241408	0.308049	0.140898
TCGA-HT-7902-01A-12R-2403-07	Low	0.189361	0.196401	0.607492	0.341402	0.168394	0.419323	0.322722	0.469743	0.179968	0.281257	0.432549	0.196613	0.505272	0.651572	0.250427	0.602463	0.44394	0.422223	0.435149	0.67897	0.391827	0.0636603	0.318083	0.114462
TCGA-HT-8010-01A-11R-2403-07	Low	0.192697	0.19038	0.594974	0.298579	0.182364	0.432846	0.356834	0.478982	0.256466	0.219417	0.510256	0.120529	0.491903	0.708308	0.15238	0.592652	0.447659	0.45727	0.460272	0.661727	0.411374	0.103021	0.306394	0.209227
TCGA-HT-8011-01A-11R-2403-07	High	0.189518	0.157283	0.579446	0.291303	0.122221	0.413769	0.374222	0.473738	0.1507	0.205347	0.431588	0.185999	0.491333	0.479855	0.169555	0.633385	0.480294	0.415444	0.435828	0.667644	0.362087	0.10891	0.444383	0.239009
TCGA-HT-8012-01A-11R-2403-07	High	0.260872	0.18202	0.595829	0.251162	0.257238	0.392382	0.375194	0.442942	0.216108	0.20652	0.507972	0.140335	0.494797	0.756091	0.144894	0.590914	0.447026	0.414448	0.465232	0.664345	0.409317	0.114839	0.291103	0.146789
TCGA-HT-8013-01A-11R-2403-07	High	0.255986	0.175098	0.582689	0.304185	0.122209	0.44428	0.38938	0.511679	0.182555	0.27824	0.420011	0.222409	0.474814	0.585552	0.106034	0.610553	0.447306	0.443911	0.470326	0.667221	0.388108	0.142664	0.358097	0.105933
TCGA-HT-8015-01B-11R-A28M-07	Low	0.17154	0.21511	0.574963	0.345775	0.221784	0.437457	0.412578	0.518728	0.296877	0.256126	0.565134	0.263506	0.49687	0.553555	0.249935	0.574888	0.469832	0.476808	0.488504	0.644377	0.463575	0.171001	0.349799	0.138024
TCGA-HT-8018-01A-11R-2404-07	Low	0.340125	0.245903	0.611787	0.411072	0.227663	0.491277	0.465469	0.556651	0.30866	0.32871	0.557139	0.230422	0.530051	0.569295	0.301408	0.583088	0.452168	0.470813	0.482857	0.657356	0.481073	0.141886	0.345025	0.128034
TCGA-HT-8019-01A-21R-2404-07	Low	0.0747498	0.206499	0.565539	0.297049	0.154238	0.403541	0.370596	0.407574	0.286695	0.157828	0.549453	0.10504	0.501532	0.530371	0.171476	0.559033	0.409763	0.45361	0.46748	0.61978	0.400419	0.0428288	0.307532	0.214457
TCGA-HT-8104-01A-11R-2404-07	Low	0.266474	0.170069	0.599869	0.321195	0.128276	0.427359	0.397113	0.526581	0.234747	0.253949	0.461741	0.159959	0.520581	0.553838	0.223302	0.604092	0.432077	0.410062	0.460291	0.655487	0.425696	0.105604	0.412466	0.158852
TCGA-HT-8105-01A-11R-2404-07	High	0.218748	0.178729	0.61664	0.305248	0.288513	0.40092	0.389024	0.476741	0.256318	0.339121	0.500136	0.135947	0.481343	0.833514	0.171923	0.6065	0.498043	0.468834	0.47225	0.65334	0.435207	0.144556	0.330279	0.228594
TCGA-HT-8106-01A-11R-2404-07	Low	0.455567	0.407526	0.638459	0.562138	0.327453	0.433562	0.509702	0.597708	0.25554	0.388934	0.435444	0.249233	0.484327	0.502238	0.608914	0.671807	0.536284	0.499071	0.51681	0.684862	0.450369	0.229604	0.363183	0.450827
TCGA-HT-8107-01A-13R-2404-07	Low	0.173616	0.179495	0.587209	0.311288	0.199921	0.401879	0.360527	0.453525	0.247896	0.230148	0.519848	0.152554	0.507435	0.538429	0.163481	0.579834	0.481188	0.467157	0.485521	0.6397	0.422846	0.0826133	0.313197	0.159182
TCGA-HT-8108-01A-11R-2404-07	High	0.290439	0.198815	0.599859	0.309184	0.111774	0.43965	0.363379	0.478405	0.169903	0.284933	0.388871	0.128283	0.457631	0.671175	0.186735	0.613836	0.463015	0.443366	0.459248	0.681161	0.38346	0.0850623	0.349936	0.143443
TCGA-HT-8109-01A-11R-2404-07	High	0.131184	0.18936	0.58489	0.304537	0.191875	0.412203	0.35915	0.481923	0.251496	0.218755	0.473243	0.131468	0.474763	0.571368	0.210527	0.593537	0.492898	0.450994	0.484	0.66945	0.420744	0.0598407	0.346314	0.182367
TCGA-HT-8110-01A-11R-2404-07	Low	0.366545	0.22257	0.590427	0.372432	0.177642	0.464957	0.420172	0.589845	0.200409	0.394849	0.459416	0.156686	0.468688	0.530654	0.27948	0.603229	0.459472	0.46526	0.48084	0.675589	0.390975	0.210936	0.41128	0.180199
TCGA-HT-8111-01A-11R-2404-07	High	0.250668	0.217086	0.59775	0.325052	0.147418	0.418805	0.374446	0.498216	0.198428	0.2429	0.418056	0.133678	0.48484	0.559681	0.283148	0.609746	0.485581	0.477225	0.47993	0.675614	0.384116	0.0902355	0.362871	0.192168
TCGA-HT-8113-01A-11R-2404-07	Low	0.139766	0.222869	0.603507	0.338258	0.102969	0.398157	0.345043	0.415669	0.243466	0.268053	0.515773	0.175645	0.491411	0.549409	0.231203	0.573928	0.422411	0.452795	0.471784	0.651512	0.423742	0.028457	0.319113	0.15249
TCGA-HT-8114-01A-11R-2404-07	High	0.331859	0.199599	0.607535	0.413212	0.243696	0.430054	0.436081	0.521985	0.253648	0.29781	0.447141	0.172553	0.47064	0.571368	0.243568	0.613184	0.493152	0.508987	0.493252	0.690751	0.42083	0.124226	0.332606	0.112153
TCGA-HT-8558-01A-21R-2404-07	Low	0.0759676	0.184746	0.584083	0.259714	0.130928	0.402849	0.352918	0.423598	0.2698	0.224375	0.520721	0.144777	0.489195	0.505348	0.21886	0.563806	0.42434	0.453466	0.457434	0.627769	0.410225	0.0707837	0.299636	0.200415
TCGA-HT-8563-01A-11R-2404-07	Low	0.565679	0.254645	0.616092	0.490705	0.275108	0.435599	0.456244	0.609458	0.236078	0.423065	0.390472	0.295491	0.50284	0.447764	0.461585	0.641985	0.468508	0.470982	0.462343	0.591269	0.443556	0.207172	0.359763	0.292352
TCGA-HT-8564-01A-11R-2404-07	High	0.269374	0.166901	0.596028	0.375344	0.10959	0.429845	0.381003	0.490518	0.21672	0.192628	0.499415	0.243858	0.502916	0.678997	0.235838	0.59374	0.503085	0.449455	0.469749	0.695803	0.406854	0.103502	0.376541	0.139767
TCGA-HT-A4DS-01A-11R-A26U-07	Low	0.305447	0.223691	0.600502	0.461391	0.250192	0.44589	0.415567	0.508121	0.241554	0.259078	0.502316	0.21353	0.511922	0.776306	0.293396	0.545043	0.393864	0.450177	0.473787	0.642486	0.413342	0.182718	0.386255	0.173837
TCGA-HT-A4DV-01A-11R-A26U-07	Low	0.215836	0.208293	0.61235	0.332494	0.241124	0.424857	0.379707	0.44678	0.243094	0.25277	0.518307	0.238704	0.511867	0.715848	0.263731	0.573933	0.410021	0.426925	0.464812	0.638118	0.423861	0.140424	0.311019	0.237218
TCGA-HT-A5R5-01A-11R-A28M-07	Low	0.347895	0.197563	0.600257	0.305603	0.243	0.448327	0.41337	0.527047	0.248092	0.291371	0.523775	0.169524	0.506854	0.644032	0.157737	0.583189	0.427083	0.453779	0.492507	0.658696	0.469186	0.135228	0.330272	0.100278
TCGA-HT-A5R7-01A-11R-A28M-07	High	0.192261	0.190269	0.603677	0.301208	0.121504	0.422059	0.384726	0.452573	0.227708	0.179087	0.505654	0.183047	0.492782	0.516705	0.190156	0.573597	0.422033	0.435225	0.493103	0.65406	0.433287	0.100119	0.377051	0.170256
TCGA-HT-A5R9-01A-11R-A28M-07	High	0.117726	0.187086	0.610131	0.357755	0.156076	0.389669	0.352114	0.39901	0.231218	0.284997	0.471554	0.13439	0.498626	0.742284	0.253523	0.612749	0.454941	0.445209	0.441569	0.663379	0.407855	0.0908068	0.394114	0.176806
TCGA-HT-A5RA-01A-11R-A28M-07	Low	0.360691	0.180634	0.588865	0.353299	0.203757	0.459155	0.406333	0.533867	0.243832	0.29113	0.470725	0.205134	0.51968	0.566844	0.277983	0.621414	0.420048	0.436771	0.441622	0.654187	0.414137	0.186278	0.41936	0.162999
TCGA-HT-A5RB-01A-11R-A28M-07	High	0.124619	0.215966	0.583906	0.184027	0.0951197	0.403693	0.349445	0.43413	0.190786	0.153766	0.461414	0.0956252	0.486712	0.749635	0.145838	0.607393	0.500004	0.460735	0.454388	0.671862	0.406287	0.0282206	0.332625	0.12186
TCGA-HT-A5RC-01A-11R-A28M-07	Low	0.187555	0.151649	0.595537	0.321225	0.101064	0.439286	0.352956	0.542571	0.22433	0.28703	0.43469	0.166908	0.526912	0.563027	0.200216	0.601724	0.429679	0.43446	0.422488	0.666934	0.38626	0.166708	0.360699	0.10631
TCGA-HT-A614-01A-11R-A29R-07	High	0.150572	0.18082	0.602481	0.210866	0.127299	0.410107	0.369417	0.467732	0.197193	0.175833	0.423104	0.215978	0.483325	0.712737	0.190332	0.604229	0.456201	0.463213	0.448862	0.676091	0.405138	0.0651346	0.330103	0.104472
TCGA-HT-A615-01A-11R-A29R-07	High	0.257284	0.189356	0.613988	0.345944	0.158656	0.395059	0.387916	0.51612	0.219654	0.229206	0.480597	0.161999	0.477186	0.743556	0.282797	0.624135	0.44464	0.456419	0.473824	0.679304	0.411471	0.111566	0.341769	0.271853
TCGA-HT-A616-01A-11R-A29R-07	Low	0.122963	0.197751	0.60356	0.283776	0.113361	0.409998	0.360661	0.457523	0.255071	0.196629	0.517005	0.102308	0.492524	0.553084	0.194402	0.581386	0.42434	0.444191	0.484521	0.652042	0.452363	0.0672813	0.348864	0.085717
TCGA-HT-A617-01A-11R-A29R-07	Low	0.297935	0.229925	0.605103	0.401077	0.322543	0.445852	0.459758	0.612451	0.281171	0.2524	0.497902	0.190242	0.498619	0.651383	0.349626	0.590412	0.442184	0.440627	0.457456	0.644624	0.413196	0.0992373	0.347311	0.141464
TCGA-HT-A618-01A-11R-A29R-07	Low	0.218486	0.196509	0.60241	0.393251	0.125566	0.415075	0.407312	0.542921	0.193803	0.301323	0.423263	0.258065	0.478183	0.669761	0.270275	0.622693	0.468126	0.462384	0.445881	0.682256	0.415821	0.153661	0.338802	-0.0140898
TCGA-HT-A619-01A-11R-A29R-07	High	0.125356	0.207043	0.602853	0.339116	0.148966	0.383097	0.362494	0.360108	0.191107	0.183419	0.434377	0.206807	0.464266	0.717308	0.186399	0.619793	0.438097	0.410721	0.448072	0.684568	0.379176	0.054913	0.356978	0.0585269
TCGA-HT-A61A-01A-11R-A29R-07	Low	0.192882	0.228333	0.583237	0.293703	0.141147	0.41396	0.364638	0.451618	0.273734	0.173185	0.556706	0.217142	0.495012	0.60393	0.216978	0.570745	0.427488	0.430056	0.483565	0.655505	0.418696	0.180736	0.325966	0.131002
TCGA-HT-A61B-01A-11R-A29R-07	High	0.37738	0.20988	0.597606	0.32201	0.168006	0.425746	0.416647	0.502352	0.19216	0.299436	0.388854	0.214567	0.474334	0.670327	0.208337	0.617372	0.454456	0.470532	0.429916	0.661458	0.392611	0.143438	0.401271	0.108949
TCGA-HT-A61C-01A-11R-A29R-07	High	0.39821	0.171264	0.613204	0.335726	0.134153	0.434196	0.370409	0.541274	0.202709	0.278452	0.511421	0.192778	0.51279	0.542434	0.264908	0.587024	0.446292	0.444437	0.458563	0.643876	0.426422	0.177324	0.430681	0.158428
TCGA-HT-A74H-01A-11R-A32Q-07	Low	0.194446	0.169873	0.581904	0.343921	0.235579	0.434984	0.40453	0.542363	0.242897	0.260104	0.546887	0.165686	0.509341	0.682814	0.280928	0.569212	0.4287	0.427152	0.45199	0.620003	0.381179	0.234484	0.294204	0.184346
TCGA-HT-A74J-01A-12R-A32Q-07	High	0.193178	0.145521	0.605404	0.258577	0.147119	0.407752	0.3221	0.4515	0.26097	0.194997	0.490747	0.177867	0.493672	0.769568	0.11271	0.575405	0.47272	0.447948	0.452826	0.673618	0.401436	0.0969183	0.345467	0.150181
TCGA-HT-A74K-01A-11R-A32Q-07	Low	0.280459	0.201522	0.596586	0.324366	0.318348	0.418868	0.455042	0.490671	0.347767	0.258788	0.496755	0.268288	0.520106	0.743085	0.203234	0.564893	0.362743	0.4217	0.467133	0.62807	0.391029	0.111752	0.349592	0.212054
TCGA-HT-A74L-01A-11R-A32Q-07	High	0.209874	0.126993	0.605833	0.217244	0.100346	0.411935	0.356572	0.446798	0.158503	0.239819	0.366481	0.15577	0.465638	0.833797	0.0709632	0.596976	0.439122	0.422354	0.466032	0.673435	0.381858	0.0651999	0.325776	0.137694
TCGA-HT-A74O-01A-11R-A32Q-07	Low	0.36146	0.214449	0.611224	0.359103	0.162778	0.408949	0.464235	0.507387	0.258545	0.281267	0.449669	0.207286	0.497254	0.66962	0.331746	0.594047	0.438765	0.44662	0.45829	0.675669	0.383453	0.136704	0.362341	0.166769
TCGA-HW-7486-01A-11R-2027-07	Low	0.237791	0.165168	0.591251	0.287179	0.249748	0.405299	0.371803	0.495102	0.231434	0.277657	0.415202	0.275763	0.489762	0.591301	0.190088	0.597143	0.462681	0.433676	0.465546	0.655161	0.412547	0.140142	0.332031	0.157203
TCGA-HW-7487-01A-11R-2027-07	High	0.157929	0.18374	0.596273	0.252787	0.24196	0.402662	0.338731	0.44546	0.259788	0.228169	0.527651	0.144406	0.481773	0.592244	0.163823	0.587318	0.479334	0.447125	0.450041	0.657144	0.414783	0.0925357	0.329579	0.151595
TCGA-HW-7489-01A-11R-2027-07	High	0.135324	0.195557	0.587435	0.285249	0.168781	0.411432	0.366575	0.47439	0.293921	0.239172	0.520976	0.150127	0.494613	0.555959	0.177615	0.5656	0.451426	0.46978	0.482999	0.641542	0.437153	0.0738807	0.332991	0.177466
TCGA-HW-7490-01A-11R-2027-07	Low	0.269227	0.221019	0.611497	0.373681	0.17421	0.414975	0.397815	0.504871	0.274441	0.278105	0.44628	0.207941	0.491372	0.649828	0.235716	0.615086	0.468135	0.445264	0.473529	0.670893	0.440084	0.129657	0.322431	0.184157
TCGA-HW-7491-01A-11R-2027-07	High	0.127447	0.205042	0.606553	0.282002	0.234299	0.422636	0.332844	0.436918	0.167665	0.33512	0.437751	0.198662	0.477161	0.509778	0.205849	0.595035	0.459427	0.443942	0.442974	0.654752	0.38723	0.0902183	0.366579	0.182791
TCGA-HW-7493-01A-11R-2027-07	Low	0.238597	0.247386	0.577919	0.344026	0.157352	0.442309	0.417442	0.541856	0.290487	0.307221	0.497077	0.180129	0.486478	0.502945	0.27717	0.596562	0.474625	0.464011	0.500995	0.693846	0.458257	0.132293	0.365436	0.148579
TCGA-HW-7495-01A-11R-2027-07	High	0.117191	0.187762	0.60031	0.219301	0.161404	0.411829	0.357343	0.461234	0.241863	0.238874	0.48234	0.18278	0.500272	0.619952	0.15448	0.588559	0.440325	0.423463	0.489195	0.660576	0.413445	0.122301	0.32732	0.103954
TCGA-HW-8319-01A-11R-2404-07	High	0.136818	0.131501	0.592347	0.20655	0.0762998	0.408721	0.336779	0.448863	0.190639	0.187162	0.428046	0.10677	0.467297	0.670515	0.12066	0.610331	0.463574	0.443803	0.490018	0.680361	0.426522	-0.00499225	0.374672	0.101315
TCGA-HW-8320-01A-11R-2404-07	High	0.163146	0.163481	0.611953	0.233271	0.196789	0.41416	0.392828	0.472052	0.174509	0.27603	0.396171	0.0914527	0.467163	0.654729	0.0959447	0.618352	0.493148	0.449246	0.460624	0.690245	0.404811	0.0614201	0.326039	0.102776
TCGA-HW-8321-01A-11R-2404-07	High	0.207813	0.207809	0.621233	0.339655	0.247408	0.408891	0.421027	0.491695	0.29302	0.308381	0.444589	0.199037	0.496528	0.718534	0.223383	0.609136	0.493463	0.453761	0.453094	0.709003	0.431844	0.10383	0.304179	0.039819
TCGA-HW-8322-01A-11R-2404-07	High	0.202933	0.196826	0.605772	0.27853	0.215761	0.406124	0.401207	0.448097	0.220443	0.247261	0.384318	0.172604	0.457267	0.73743	0.21112	0.623017	0.491025	0.474569	0.462331	0.677101	0.369818	0.0383552	0.381463	0.203572
TCGA-HW-A5KJ-01A-12R-A27Q-07	Low	0.179762	0.204547	0.629608	0.444716	0.270151	0.389763	0.343183	0.389049	0.218183	0.180975	0.502248	0.151368	0.493414	0.791056	0.298631	0.590941	0.44115	0.461718	0.452982	0.635354	0.419775	0.129521	0.362162	0.205174
TCGA-HW-A5KK-01A-11R-A27Q-07	Low	0.224755	0.138869	0.597581	0.382549	0.188938	0.436531	0.394273	0.590956	0.231131	0.337525	0.493351	0.174781	0.518542	0.662551	0.312378	0.592131	0.44679	0.470715	0.46091	0.642368	0.393111	0.174796	0.308508	0.118043
TCGA-HW-A5KL-01A-11R-A27Q-07	High	0.181907	0.176905	0.602519	0.268359	0.162639	0.395114	0.348323	0.439863	0.170614	0.206218	0.371079	0.108953	0.482354	0.765233	0.115521	0.609568	0.433624	0.43429	0.451927	0.681941	0.345581	0.068113	0.332191	0.156213
TCGA-HW-A5KM-01A-11R-A27Q-07	High	0.483822	0.202994	0.599116	0.379678	0.184085	0.427835	0.433386	0.534771	0.182828	0.321227	0.37933	0.207948	0.471906	0.601668	0.249942	0.621376	0.466541	0.487247	0.483565	0.681504	0.385821	0.183682	0.315278	0.0671505
TCGA-IK-7675-01A-11R-2090-07	High	0.0681798	0.131542	0.595476	0.195589	0.180051	0.444275	0.365855	0.46609	0.149143	0.191679	0.364542	0.0882989	0.493518	0.514537	0.141067	0.602736	0.484109	0.43499	0.447578	0.686375	0.370494	0.13986	0.397339	0.196786
TCGA-IK-8125-01A-11R-2256-07	High	0.215743	0.223259	0.601613	0.274804	0.261249	0.405587	0.395534	0.456107	0.229811	0.244858	0.465155	0.187836	0.469205	0.703313	0.192724	0.60459	0.506441	0.484312	0.463231	0.667456	0.419648	0.0801119	0.368684	0.12563
TCGA-KT-A74X-01A-11R-A32Q-07	High	0.160402	0.154996	0.610392	0.353036	0.190354	0.404787	0.395113	0.473363	0.192614	0.215271	0.459089	0.149361	0.483167	0.686396	0.264521	0.603561	0.439586	0.450639	0.438823	0.644274	0.404967	0.0804769	0.363904	0.228689
TCGA-KT-A7W1-01A-11R-A34F-07	Low	0.357552	0.176887	0.599069	0.308495	0.0616201	0.429993	0.316966	0.467781	0.178278	0.213024	0.45944	0.149244	0.517869	0.593233	0.28473	0.612343	0.423992	0.444395	0.440668	0.673467	0.405638	0.0770742	0.436611	0.131521
TCGA-P5-A5ET-01A-11R-A27Q-07	High	0.111879	0.16098	0.599524	0.255696	0.146758	0.395748	0.343293	0.419415	0.204398	0.155464	0.466199	0.202778	0.479598	0.727346	0.174297	0.590926	0.443365	0.451254	0.448922	0.656834	0.389529	0.0803829	0.344381	0.207248
TCGA-P5-A5EU-01A-11R-A27Q-07	High	0.396154	0.186917	0.592089	0.395544	0.195983	0.450548	0.40414	0.546025	0.193703	0.310414	0.391662	0.300798	0.475683	0.479431	0.250335	0.62223	0.44997	0.460795	0.430086	0.670887	0.407311	0.120231	0.439681	0.129966
TCGA-P5-A5EV-01A-11R-A27Q-07	High	0.183236	0.179929	0.602733	0.380345	0.151605	0.419921	0.386692	0.4434	0.183369	0.20608	0.445261	0.204777	0.473204	0.644974	0.25193	0.600991	0.448248	0.456875	0.436584	0.668398	0.373661	0.0944878	0.336061	0.212761
TCGA-P5-A5EW-01A-11R-A27Q-07	High	0.226436	0.166414	0.603015	0.30014	0.127501	0.424972	0.363315	0.462941	0.181398	0.242597	0.39561	0.125615	0.487138	0.6167	0.202622	0.603482	0.449596	0.447973	0.466548	0.680797	0.424252	0.12365	0.332612	0.174638
TCGA-P5-A5EX-01A-12R-A28M-07	Low	0.389432	0.268261	0.610748	0.425934	0.28083	0.445335	0.441319	0.59188	0.416506	0.31772	0.496509	0.22372	0.504886	0.654446	0.405602	0.615205	0.431768	0.46659	0.451765	0.667021	0.449044	0.204808	0.303832	0.207672
TCGA-P5-A5EY-01A-11R-A27Q-07	Low	0.193666	0.199807	0.587354	0.412648	0.174152	0.435784	0.387504	0.481953	0.271518	0.224241	0.518027	0.176065	0.492648	0.530512	0.328308	0.583683	0.476655	0.469312	0.48932	0.663405	0.407329	0.137407	0.348475	0.144244
TCGA-P5-A5EZ-01A-11R-A27Q-07	High	0.159602	0.190895	0.604308	0.39503	0.222857	0.400896	0.391386	0.488728	0.185629	0.250687	0.463441	0.192349	0.491414	0.639131	0.393737	0.61751	0.478339	0.474715	0.451277	0.688221	0.39526	0.163803	0.340083	0.108053
TCGA-P5-A5F0-01A-11R-A28M-07	High	0.185503	0.1774	0.595349	0.276474	0.117176	0.372149	0.330516	0.387908	0.223038	0.140973	0.503714	0.151371	0.482564	0.630508	0.182234	0.586646	0.46755	0.446824	0.454125	0.65308	0.400689	0.03693	0.358004	0.172659
TCGA-P5-A5F1-01A-11R-A28M-07	Low	0.315833	0.21121	0.597491	0.365334	0.207289	0.430808	0.40798	0.479334	0.193066	0.25147	0.497811	0.184773	0.48233	0.567645	0.24285	0.589941	0.426343	0.458248	0.435567	0.680854	0.37643	0.146177	0.286938	0.0735121
TCGA-P5-A5F2-01A-11R-A28M-07	Low	0.171179	0.159015	0.592102	0.275159	0.0793467	0.409515	0.367047	0.450984	0.19504	0.185531	0.560581	0.201169	0.497788	0.546817	0.142453	0.595047	0.444982	0.433675	0.457624	0.662953	0.407346	0.0825979	0.308792	0.141605
TCGA-P5-A5F4-01A-11R-A28M-07	High	0.102856	0.19544	0.604081	0.303107	0.0895834	0.393571	0.374018	0.39914	0.232352	0.185108	0.511846	0.174271	0.492108	0.686254	0.19148	0.581332	0.433187	0.431369	0.481387	0.644059	0.425832	0.0717727	0.332687	0.0754441
TCGA-P5-A5F6-01A-11R-A28M-07	Low	0.21062	0.150418	0.600172	0.309155	0.222069	0.462288	0.445125	0.504385	0.23141	0.300003	0.519209	0.179204	0.505423	0.486546	0.360685	0.631356	0.481772	0.408909	0.378869	0.300304	0.360754	0.31007	0.323063	0.146129
TCGA-P5-A72U-01A-31R-A32Q-07	Low	0.328276	0.290306	0.635487	0.461588	0.366105	0.456638	0.442656	0.565925	0.31222	0.351558	0.440489	0.280563	0.526812	0.661185	0.366067	0.589516	0.377575	0.428905	0.468836	0.642622	0.393303	0.148557	0.36528	0.188822
TCGA-P5-A72W-01A-11R-A32Q-07	Low	0.140156	0.123632	0.596627	0.291294	0.22956	0.401851	0.387994	0.442264	0.191033	0.191576	0.483884	0.194495	0.491649	0.758588	0.174092	0.582877	0.426877	0.447439	0.463365	0.643518	0.379486	0.183367	0.314805	0.248999
TCGA-P5-A72X-01A-11R-A32Q-07	High	0.157	0.175617	0.60591	0.340183	0.187157	0.403297	0.37177	0.481018	0.230656	0.219357	0.516906	0.136103	0.511298	0.745111	0.221883	0.59619	0.467196	0.474254	0.445677	0.695558	0.417876	0.0936365	0.330237	0.144338
TCGA-P5-A72Z-01A-11R-A32Q-07	High	0.178217	0.135771	0.585015	0.305871	0.178611	0.381419	0.333807	0.342139	0.207063	0.157858	0.449271	0.178073	0.465952	0.734178	0.171865	0.603415	0.415855	0.43925	0.435926	0.648906	0.337858	0.0651947	0.354542	0.277508
TCGA-P5-A730-01A-11R-A32Q-07	Low	0.13636	0.173905	0.612	0.315546	0.232263	0.398706	0.399407	0.481692	0.189432	0.196293	0.442025	0.136276	0.513654	0.724895	0.128833	0.613837	0.457276	0.467362	0.434828	0.665107	0.384082	0.148539	0.338276	0.17723
TCGA-P5-A731-01A-11R-A32Q-07	Low	0.231647	0.172151	0.591029	0.302146	0.152786	0.407782	0.419094	0.529187	0.23718	0.277678	0.522613	0.192762	0.507682	0.577353	0.168843	0.596522	0.439354	0.428184	0.467308	0.654537	0.449396	0.129438	0.338269	0.160124
TCGA-P5-A733-01A-11R-A32Q-07	Low	0.136371	0.157361	0.600639	0.272084	0.154732	0.393168	0.347981	0.469472	0.18235	0.23789	0.442233	0.075278	0.497864	0.59705	0.0887694	0.587905	0.43796	0.42402	0.460324	0.662792	0.386162	0.124521	0.273439	0.026389
TCGA-P5-A735-01A-11R-A32Q-07	High	0.186256	0.14828	0.606705	0.227432	0.112356	0.396408	0.343214	0.422604	0.189042	0.203545	0.454878	0.150821	0.486411	0.677301	0.0979351	0.583474	0.424189	0.415684	0.467421	0.63788	0.386279	0.102602	0.340504	0.218651
TCGA-P5-A736-01A-11R-A32Q-07	Low	0.296752	0.19529	0.584504	0.368999	0.232908	0.429274	0.434913	0.562762	0.259777	0.288238	0.518196	0.174954	0.502581	0.617879	0.261913	0.591074	0.429941	0.441759	0.465763	0.657287	0.389337	0.196503	0.292702	0.204232
TCGA-P5-A737-01A-11R-A32Q-07	High	0.226373	0.127337	0.599942	0.271766	0.175658	0.397666	0.371849	0.426736	0.187276	0.196888	0.461613	0.15367	0.474492	0.769191	0.181623	0.590887	0.458117	0.445029	0.479136	0.649745	0.378085	0.0683233	0.354675	0.290985
TCGA-P5-A77W-01A-11R-A32Q-07	High	0.169778	0.172666	0.589672	0.26312	0.179731	0.367467	0.336537	0.406122	0.249911	0.19525	0.45098	0.129636	0.472872	0.606616	0.114346	0.594018	0.438577	0.410493	0.413263	0.66377	0.366131	0.0827605	0.335473	0.169125
TCGA-P5-A77X-01A-11R-A32Q-07	High	0.130228	0.179725	0.587621	0.266783	0.107243	0.382585	0.321659	0.421908	0.207101	0.127387	0.508302	0.154839	0.481992	0.725885	0.103797	0.597025	0.445931	0.411023	0.466718	0.663327	0.388296	0.0500919	0.356161	0.199001
TCGA-P5-A780-01A-12R-A32Q-07	High	0.141304	0.141737	0.611539	0.315521	0.210644	0.405583	0.416184	0.49741	0.250179	0.234881	0.42989	0.189651	0.491266	0.706234	0.190101	0.61131	0.450709	0.416588	0.445432	0.699241	0.400783	0.0326506	0.318146	0.0871307
TCGA-P5-A781-01A-11R-A32Q-07	Low	0.173703	0.149821	0.597678	0.241033	0.148693	0.384303	0.357971	0.444632	0.206396	0.190022	0.444498	0.192829	0.470109	0.715329	0.152165	0.59862	0.435677	0.402762	0.448891	0.661249	0.401293	0.078548	0.319131	0.183592
TCGA-QH-A65R-01A-21R-A31N-07	High	0.129938	0.19577	0.624766	0.288528	0.244205	0.416076	0.420179	0.469273	0.257955	0.21413	0.476393	0.0865074	0.489526	0.758353	0.118716	0.58792	0.424578	0.40625	0.462249	0.642443	0.432677	0.0792137	0.341202	0.147967
TCGA-QH-A65S-01A-11R-A29R-07	Low	0.200874	0.169641	0.607972	0.261616	0.176096	0.416671	0.361084	0.479242	0.199791	0.271065	0.40645	0.172417	0.500942	0.660902	0.151311	0.593897	0.415437	0.416396	0.454508	0.65766	0.387997	0.115988	0.318226	0.112294
TCGA-QH-A65V-01A-11R-A29R-07	Low	0.176944	0.195013	0.610431	0.267759	0.210574	0.407127	0.380985	0.462724	0.235972	0.230643	0.472708	0.215464	0.499229	0.653268	0.143004	0.572726	0.409854	0.390602	0.441383	0.650235	0.390252	0.121802	0.319984	0.129447
TCGA-QH-A65X-01A-11R-A32Q-07	High	0.242598	0.218372	0.615847	0.431742	0.323781	0.423555	0.446786	0.412849	0.288088	0.224454	0.548156	0.243081	0.530334	0.798831	0.270129	0.563165	0.382468	0.427901	0.469103	0.641381	0.417085	0.102157	0.382464	0.203525
TCGA-QH-A65Z-01A-11R-A29R-07	High	0.179581	0.19622	0.601013	0.244675	0.198258	0.391539	0.363303	0.449417	0.233752	0.200794	0.504543	0.158513	0.482654	0.736723	0.144857	0.592248	0.449684	0.439077	0.464264	0.640011	0.416698	0.0455876	0.323687	0.23293
TCGA-QH-A6CS-01A-11R-A31N-07	Low	0.214119	0.17057	0.558876	0.259001	0.194581	0.452698	0.371582	0.545684	0.250992	0.289768	0.512222	0.191353	0.511761	0.64276	0.156834	0.571271	0.418765	0.408373	0.451112	0.642069	0.403361	0.270834	0.278597	0.177183
TCGA-QH-A6CU-01A-11R-A31N-07	Low	0.226746	0.128971	0.601404	0.295976	0.238769	0.422665	0.365367	0.531478	0.227988	0.244184	0.476081	0.188906	0.508899	0.679516	0.163129	0.573068	0.383383	0.377949	0.442988	0.621327	0.394793	0.143641	0.261031	0.214505
TCGA-QH-A6CV-01A-11R-A31N-07	Low	0.321448	0.134049	0.60025	0.32818	0.170842	0.431222	0.372437	0.531307	0.200631	0.286356	0.481455	0.189376	0.526377	0.698553	0.187384	0.586202	0.389741	0.384585	0.416358	0.628892	0.351243	0.0885465	0.394498	0.0388766
TCGA-QH-A6CW-01A-11R-A32Q-07	High	0.238366	0.209115	0.617989	0.299002	0.182365	0.43764	0.392237	0.484662	0.183188	0.269342	0.437853	0.103344	0.507983	0.7027	0.159629	0.58738	0.452745	0.454983	0.442302	0.662902	0.428771	0.101323	0.356309	0.165261
TCGA-QH-A6CX-01A-11R-A32Q-07	Low	0.210296	0.0950671	0.572472	0.329197	0.244483	0.431808	0.378776	0.5448	0.248298	0.311156	0.497206	0.252699	0.538965	0.66208	0.190112	0.574348	0.426565	0.454709	0.420652	0.666538	0.378781	0.151722	0.321675	0.207483
TCGA-QH-A6CY-01A-11R-A32Q-07	Low	0.17689	0.204213	0.594108	0.297206	0.165455	0.410219	0.353522	0.448321	0.214228	0.193871	0.492106	0.149728	0.4749	0.611187	0.205322	0.58097	0.443891	0.443151	0.477389	0.634959	0.438327	0.0921508	0.340387	0.173319
TCGA-QH-A6CZ-01A-11R-A32Q-07	High	0.190492	0.158749	0.600845	0.257815	0.141326	0.401964	0.342305	0.403345	0.240106	0.18782	0.502005	0.12658	0.472576	0.601103	0.156309	0.583309	0.468253	0.452869	0.464079	0.648494	0.402458	0.0667678	0.346316	0.148155
TCGA-QH-A6X3-01A-21R-A32Q-07	Low	0.0984956	0.126357	0.604497	0.28159	0.235856	0.428849	0.396229	0.441783	0.205505	0.196376	0.414537	0.0586168	0.47922	0.658452	0.107586	0.620774	0.488337	0.460256	0.446091	0.687694	0.433656	0.024595	0.357709	0.121059
TCGA-QH-A6X4-01A-51R-A32Q-07	High	0.231392	0.137616	0.593366	0.256633	0.168087	0.381192	0.294324	0.383242	0.167645	0.166799	0.49849	0.210367	0.503747	0.797135	0.116025	0.580271	0.450848	0.437445	0.430601	0.651765	0.35809	0.0505662	0.334675	0.265209
TCGA-QH-A6X5-01A-12R-A32Q-07	Low	0.166102	0.155046	0.604575	0.270111	0.192725	0.406772	0.341548	0.444743	0.226435	0.228354	0.46967	0.203566	0.49196	0.673814	0.15855	0.584125	0.413571	0.409932	0.440854	0.650253	0.39992	0.0916256	0.305685	0.190425
TCGA-QH-A6X8-01A-12R-A32Q-07	High	0.17902	0.128913	0.601532	0.299461	0.177087	0.40962	0.353044	0.437091	0.241769	0.238103	0.481459	0.136355	0.50651	0.674285	0.201351	0.582341	0.396142	0.42236	0.445555	0.641593	0.402941	0.125642	0.352373	0.298478
TCGA-QH-A6X9-01A-12R-A32Q-07	High	0.144545	0.163031	0.595451	0.262177	0.0931364	0.402526	0.355959	0.422274	0.208445	0.194609	0.427749	0.0954922	0.470177	0.696716	0.0853314	0.616181	0.464017	0.420986	0.457663	0.689656	0.393586	0.0539543	0.359631	0.193063
TCGA-QH-A6XA-01A-12R-A32Q-07	High	0.169733	0.154762	0.600709	0.240454	0.153392	0.408433	0.358973	0.460805	0.181244	0.226037	0.418495	0.126444	0.480371	0.70402	0.12658	0.59356	0.440095	0.429715	0.447778	0.675082	0.416911	0.0914455	0.336825	0.171151
TCGA-QH-A6XC-01A-12R-A32Q-07	Low	0.236961	0.168023	0.594449	0.329783	0.197449	0.423556	0.394972	0.470019	0.260615	0.221723	0.59027	0.210207	0.530144	0.697941	0.178769	0.550717	0.418755	0.418247	0.476779	0.643237	0.410849	0.0826328	0.373105	0.171198
TCGA-QH-A86X-01A-11R-A36H-07	High	0.164736	0.161063	0.614936	0.304813	0.308383	0.416197	0.384516	0.455348	0.205694	0.209362	0.510218	0.116452	0.470837	0.800434	0.210892	0.597996	0.464066	0.46188	0.450661	0.669579	0.407971	0.0447792	0.346249	0.176476
TCGA-QH-A870-01A-11R-A36H-07	Low	0.138709	0.155241	0.583085	0.23269	0.090369	0.418718	0.315637	0.456571	0.147898	0.18399	0.437646	0.0847009	0.474929	0.668724	0.082057	0.604117	0.441426	0.43784	0.420978	0.684646	0.353734	0.0856591	0.249274	0.104048
TCGA-R8-A6MK-01A-11R-A32Q-07	Low	0.272154	0.157478	0.590932	0.233271	0.218563	0.392321	0.328187	0.446715	0.199528	0.184263	0.500093	0.117454	0.473239	0.633241	0.0836725	0.608295	0.459279	0.42654	0.463251	0.675752	0.379691	0.0499677	0.339319	0.17346
TCGA-R8-A6ML-01A-11R-A32Q-07	High	0.174168	0.177528	0.625761	0.337121	0.158142	0.398453	0.364467	0.486042	0.157855	0.161706	0.456584	0.186949	0.489452	0.627492	0.210124	0.609922	0.431884	0.422025	0.438879	0.666047	0.408918	0.082408	0.319882	0.239103
TCGA-R8-A6MO-01A-11R-A33Z-07	High	0.269408	0.1621	0.631322	0.363615	0.221444	0.401131	0.379633	0.467943	0.191057	0.241258	0.461919	0.195554	0.492255	0.783469	0.224599	0.590394	0.396234	0.408539	0.443247	0.665883	0.376813	0.0977124	0.31932	0.220678
TCGA-R8-A6YH-01A-21R-A32Q-07	High	0.172593	0.160984	0.604753	0.25061	0.120451	0.417339	0.390274	0.410867	0.142752	0.202382	0.384187	0.104604	0.490434	0.751284	0.0755613	0.594079	0.459016	0.437225	0.439621	0.66492	0.402063	0.11229	0.349808	0.12318
TCGA-R8-A73M-01A-11R-A32Q-07	High	0.208651	0.164973	0.594889	0.227168	0.203611	0.407766	0.360156	0.389342	0.239933	0.171674	0.541759	0.131224	0.473019	0.770887	0.169925	0.559205	0.392698	0.418523	0.440034	0.631568	0.411266	0.132156	0.343736	0.232977
TCGA-RY-A83X-01A-11R-A36H-07	High	0.129842	0.120722	0.611402	0.217664	0.145271	0.409982	0.338434	0.440907	0.166907	0.195837	0.42719	0.125354	0.496397	0.783469	0.0674407	0.583245	0.413165	0.401601	0.449531	0.669632	0.365768	0.0742382	0.319307	0.163989
TCGA-RY-A83Y-01A-11R-A36H-07	High	0.279823	0.1493	0.624196	0.36231	0.332612	0.403799	0.39829	0.473919	0.210583	0.219929	0.523418	0.198325	0.496637	0.821168	0.208906	0.583095	0.424141	0.438479	0.465653	0.64564	0.411005	0.136346	0.343165	0.180623
TCGA-RY-A83Z-01A-11R-A36H-07	High	0.108165	0.180299	0.601823	0.301393	0.121012	0.428579	0.371288	0.424181	0.174489	0.253075	0.437897	0.136738	0.491769	0.686019	0.178615	0.57436	0.400561	0.453021	0.442501	0.661056	0.377203	0.0868678	0.399102	0.150888
TCGA-RY-A840-01A-11R-A36H-07	Low	0.157481	0.138077	0.603274	0.273169	0.222105	0.406145	0.367723	0.426898	0.125616	0.164121	0.444954	0.140342	0.457032	0.66142	0.111394	0.580743	0.402508	0.421506	0.453542	0.653771	0.35438	0.095268	0.37741	0.314217
TCGA-RY-A843-01A-11R-A36H-07	Low	0.183771	0.150022	0.600398	0.291673	0.165113	0.388545	0.356774	0.443889	0.199148	0.176931	0.470132	0.093786	0.478366	0.746572	0.149041	0.592155	0.469368	0.417471	0.446923	0.679558	0.431548	0.0376435	0.366383	0.105933
TCGA-RY-A845-01A-11R-A36H-07	High	0.203723	0.157856	0.603866	0.249976	0.0911316	0.407229	0.359363	0.464387	0.193529	0.197511	0.417673	0.0955299	0.474655	0.696339	0.129821	0.591064	0.4333	0.43329	0.470202	0.661456	0.413605	0.0279117	0.335462	0.120447
TCGA-RY-A847-01A-11R-A36H-07	High	0.270895	0.193471	0.595641	0.29072	0.199664	0.420138	0.410511	0.472221	0.254154	0.220952	0.49264	0.167354	0.484157	0.721691	0.181245	0.590849	0.457133	0.443953	0.486642	0.649734	0.430271	0.0909156	0.338773	0.182225
TCGA-S9-A6TS-01A-12R-A33Z-07	Low	0.185779	0.167318	0.587886	0.258388	0.182313	0.409327	0.415153	0.501548	0.224252	0.225241	0.466224	0.15788	0.496273	0.642807	0.123797	0.602056	0.431122	0.446305	0.461955	0.668345	0.393601	0.083434	0.309501	0.156119
TCGA-S9-A6TU-01A-12R-A32Q-07	Low	0.165935	0.180188	0.619714	0.304426	0.216	0.410897	0.420964	0.480047	0.252524	0.264744	0.453252	0.179507	0.512507	0.787475	0.122238	0.596613	0.468328	0.450483	0.434833	0.676106	0.394656	0.159955	0.299582	0.142265
TCGA-S9-A6TV-01A-12R-A34R-07	Low	0.421647	0.171392	0.617965	0.426109	0.24209	0.440887	0.417519	0.565707	0.225381	0.316935	0.395242	0.26795	0.461937	0.587531	0.23336	0.61779	0.447179	0.503219	0.437018	0.674795	0.43348	0.145742	0.343636	0.124075
TCGA-S9-A6TW-01A-12R-A32Q-07	Low	0.173076	0.242558	0.611183	0.382515	0.29783	0.425536	0.397675	0.44449	0.254616	0.246931	0.470577	0.163883	0.491594	0.809952	0.265819	0.593252	0.45636	0.45997	0.422325	0.673233	0.404965	0.105902	0.333116	0.205033
TCGA-S9-A6TX-01A-21R-A32Q-07	High	0.219856	0.167324	0.615039	0.27493	0.275454	0.410838	0.37696	0.446515	0.209292	0.231752	0.501188	0.22117	0.498493	0.80868	0.165915	0.584271	0.434454	0.451279	0.443472	0.656876	0.376264	0.127915	0.339133	0.216908
TCGA-S9-A6TY-01A-12R-A32Q-07	Low	0.0930517	0.161614	0.582826	0.18257	0.145762	0.378552	0.327796	0.384765	0.213098	0.138303	0.464978	0.151255	0.465207	0.754111	0.0836946	0.60581	0.476973	0.445184	0.450581	0.657089	0.380024	0.0910266	0.362822	0.247067
TCGA-S9-A6TZ-01A-21R-A32Q-07	Low	0.312147	0.195362	0.611032	0.283652	0.184915	0.414128	0.38455	0.500326	0.187095	0.267288	0.419078	0.166473	0.478136	0.726073	0.186711	0.608595	0.477239	0.43771	0.456567	0.695551	0.394976	0.154419	0.303429	0.132228
TCGA-S9-A6U0-01A-12R-A32Q-07	Low	0.352487	0.219371	0.616747	0.511641	0.221757	0.461267	0.440271	0.604704	0.265751	0.330234	0.398785	0.29476	0.529517	0.761227	0.423813	0.608068	0.474184	0.528249	0.467167	0.662139	0.41412	0.192113	0.405305	0.233731
TCGA-S9-A6U1-01A-21R-A33Z-07	High	0.173955	0.13191	0.601457	0.24636	0.141222	0.404236	0.361293	0.436602	0.138955	0.271626	0.40015	0.121905	0.498612	0.743509	0.128378	0.609045	0.431351	0.419421	0.443277	0.674185	0.380962	0.0596959	0.353156	0.134301
TCGA-S9-A6U2-01A-21R-A33Z-07	Low	0.150893	0.149735	0.588261	0.274979	0.157216	0.431478	0.356589	0.501384	0.221013	0.254917	0.418757	0.141308	0.478235	0.711182	0.182747	0.604253	0.439991	0.4351	0.452886	0.678737	0.421487	0.0993239	0.31436	0.204373
TCGA-S9-A6U5-01A-12R-A33Z-07	High	0.311706	0.222607	0.613651	0.415238	0.246228	0.421307	0.512602	0.540499	0.230998	0.227896	0.491561	0.215491	0.479221	0.652467	0.345981	0.599376	0.455811	0.478491	0.460293	0.666213	0.40435	0.144624	0.338585	0.21606
TCGA-S9-A6U6-01A-12R-A33Z-07	High	0.189012	0.15852	0.608989	0.243809	0.123347	0.411212	0.370272	0.454773	0.204053	0.250471	0.490571	0.131551	0.48295	0.789689	0.115188	0.585266	0.452228	0.450054	0.48585	0.638716	0.425117	0.0650924	0.337265	0.160643
TCGA-S9-A6U8-01A-21R-A33Z-07	Low	0.158189	0.165513	0.59451	0.210211	0.116303	0.41136	0.352033	0.484192	0.207029	0.226735	0.428281	0.140382	0.483901	0.750624	0.111469	0.59762	0.477125	0.437017	0.45652	0.662801	0.399351	0.0902911	0.303025	0.146412
TCGA-S9-A6U9-01A-11R-A32Q-07	Low	0.20471	0.172873	0.619457	0.352153	0.198898	0.44247	0.39729	0.524954	0.186549	0.296188	0.464801	0.19184	0.51953	0.763301	0.189653	0.595416	0.470151	0.445396	0.45208	0.669292	0.408966	0.162351	0.268245	0.143726
TCGA-S9-A6UA-01A-12R-A33Z-07	High	0.345451	0.260991	0.613534	0.465898	0.181252	0.479476	0.412591	0.593089	0.211943	0.354399	0.402604	0.218684	0.489877	0.47175	0.385256	0.61363	0.46258	0.495507	0.449957	0.662467	0.43436	0.154529	0.407661	0.0582913
TCGA-S9-A6UB-01A-21R-A33Z-07	High	0.148856	0.120308	0.598073	0.276179	0.194349	0.400435	0.312395	0.383103	0.199504	0.145434	0.493677	0.178279	0.468864	0.770322	0.12903	0.589421	0.452626	0.444907	0.434477	0.661911	0.375029	0.0456804	0.339111	0.283022
TCGA-S9-A6WD-01A-12R-A33Z-07	Low	0.200784	0.143425	0.586245	0.268548	0.233846	0.39081	0.359651	0.433786	0.207419	0.183438	0.468317	0.203604	0.479995	0.684369	0.14324	0.571958	0.467449	0.428636	0.451614	0.642216	0.41695	0.137862	0.334294	0.172518
TCGA-S9-A6WE-01A-12R-A33Z-07	High	0.170507	0.172112	0.621219	0.294535	0.240194	0.413978	0.365483	0.495487	0.218953	0.193939	0.480794	0.207894	0.487653	0.667075	0.201716	0.597072	0.460166	0.450263	0.45048	0.664618	0.405587	0.0821104	0.308284	0.0582913
TCGA-S9-A6WG-01A-11R-A33Z-07	Low	0.226058	0.195999	0.627681	0.440575	0.21929	0.441186	0.405849	0.50847	0.199658	0.42238	0.517748	0.210627	0.553793	0.818953	0.284483	0.614728	0.459815	0.493826	0.451324	0.664579	0.458575	0.108468	0.426126	0.108383
TCGA-S9-A6WH-01A-12R-A33Z-07	High	0.180411	0.131614	0.608529	0.263298	0.231684	0.384399	0.371984	0.406697	0.192051	0.23086	0.516405	0.116429	0.482866	0.815984	0.118666	0.598734	0.436045	0.423	0.443398	0.652914	0.387639	0.13281	0.313258	0.26568
TCGA-S9-A6WI-01A-21R-A33Z-07	Low	0.11822	0.194699	0.581442	0.292778	0.196386	0.40232	0.370354	0.435728	0.264083	0.208365	0.541334	0.175546	0.500224	0.579992	0.221481	0.554199	0.398824	0.450978	0.468849	0.629123	0.44061	0.0570356	0.310756	0.178314
TCGA-S9-A6WL-01A-21R-A33Z-07	High	0.155599	0.182938	0.602773	0.242994	0.201337	0.421359	0.387492	0.489517	0.252087	0.221248	0.526088	0.163464	0.486431	0.77362	0.110504	0.592423	0.473564	0.460091	0.49351	0.663918	0.414523	0.0570133	0.337789	0.149475
TCGA-S9-A6WM-01A-12R-A33Z-07	Low	0.223221	0.168186	0.577607	0.313717	0.16778	0.446036	0.380944	0.53897	0.188132	0.21964	0.504338	0.136018	0.518526	0.653504	0.235973	0.596479	0.409624	0.429098	0.428469	0.650363	0.38583	0.146687	0.369942	0.198106
TCGA-S9-A6WN-01A-12R-A33Z-07	Low	0.374921	0.199172	0.593873	0.361621	0.243009	0.447299	0.428614	0.61185	0.19831	0.317114	0.385248	0.225444	0.488905	0.585364	0.304797	0.608021	0.463135	0.489763	0.484313	0.645246	0.418719	0.171512	0.324302	0.142547
TCGA-S9-A6WO-01A-21R-A34F-07	High	0.192216	0.173029	0.603166	0.267074	0.168423	0.39314	0.391142	0.474909	0.189867	0.26118	0.395045	0.106453	0.478716	0.761133	0.113108	0.608337	0.474343	0.478436	0.44783	0.671616	0.393917	0.0899048	0.314831	0.135479
TCGA-S9-A6WP-01A-12R-A34F-07	High	0.238458	0.149935	0.609518	0.352167	0.240524	0.42638	0.416599	0.492677	0.197851	0.237492	0.470965	0.247311	0.499257	0.786108	0.238229	0.595113	0.458385	0.463353	0.448556	0.663941	0.409006	0.0781191	0.349336	0.180387
TCGA-S9-A6WQ-01A-12R-A34F-07	Low	0.206263	0.160453	0.600953	0.329051	0.206364	0.40934	0.402488	0.498975	0.22455	0.272864	0.461384	0.270405	0.496	0.705386	0.197144	0.581364	0.415063	0.43922	0.474814	0.652949	0.381347	0.149858	0.304269	0.149616
TCGA-S9-A7IQ-01A-21R-A34F-07	High	0.0669695	0.184459	0.575939	0.262318	0.154425	0.386732	0.355091	0.408419	0.252646	0.185845	0.543482	0.107923	0.486943	0.546298	0.156807	0.555895	0.404692	0.450967	0.485339	0.633205	0.415779	0.0430096	0.321867	0.180246
TCGA-S9-A7IS-01A-11R-A34F-07	High	0.209309	0.174127	0.608432	0.287877	0.188997	0.428376	0.277612	0.432699	0.16283	0.253182	0.463301	0.142623	0.493702	0.621413	0.23991	0.612442	0.43793	0.423341	0.420751	0.68912	0.417762	0.00302966	0.436919	0.165072
TCGA-S9-A7IX-01A-12R-A34F-07	Low	0.222196	0.167188	0.591649	0.372809	0.149669	0.440571	0.407028	0.538951	0.265419	0.317547	0.543733	0.240884	0.520797	0.606428	0.211532	0.583093	0.469944	0.455932	0.503364	0.658893	0.411078	0.139078	0.396235	0.194006
TCGA-S9-A7IY-01A-11R-A34F-07	Low	0.241645	0.206915	0.617498	0.316729	0.233399	0.418464	0.362017	0.507526	0.202211	0.307456	0.465721	0.205519	0.480512	0.771688	0.201272	0.595729	0.467906	0.472274	0.460521	0.658895	0.382951	0.137158	0.283536	0.180199
TCGA-S9-A7IZ-01A-11R-A34F-07	Low	0.16821	0.196824	0.602931	0.294481	0.11269	0.430849	0.390566	0.513585	0.236193	0.197568	0.497466	0.17343	0.479206	0.598275	0.144221	0.588013	0.435755	0.443225	0.468907	0.671102	0.437261	0.0879079	0.346039	0.155742
TCGA-S9-A7J0-01A-11R-A34F-07	High	0.0503343	0.149794	0.586973	0.240465	0.100724	0.389798	0.325318	0.413389	0.169392	0.129627	0.419098	0.0921332	0.452346	0.537109	0.124754	0.608355	0.439752	0.40964	0.411989	0.683502	0.342573	-0.0469188	0.431182	0.0266246
TCGA-S9-A7J1-01A-21R-A34R-07	Low	0.410924	0.168228	0.594793	0.263793	0.280995	0.399146	0.340756	0.474242	0.179187	0.185158	0.453853	0.17996	0.462423	0.776683	0.168467	0.608087	0.474939	0.433729	0.450971	0.67176	0.376705	0.103284	0.310228	0.191603
TCGA-S9-A7J2-01A-11R-A34F-07	High	0.149639	0.151741	0.605679	0.193697	0.134744	0.410543	0.359296	0.404067	0.202304	0.213062	0.460557	0.139361	0.473724	0.807314	0.0995518	0.606255	0.471477	0.463057	0.428433	0.674043	0.411964	0.0998087	0.326779	0.135385
TCGA-S9-A7J3-01A-21R-A34R-07	High	0.245971	0.1489	0.617023	0.317553	0.190713	0.407602	0.319445	0.48036	0.202803	0.242303	0.481302	0.157153	0.49458	0.764054	0.131865	0.595783	0.436406	0.423249	0.462613	0.668867	0.396711	0.075702	0.298521	0.214363
TCGA-S9-A7QW-01A-11R-A34F-07	High	0.1188	0.160222	0.587048	0.180318	0.09011	0.403451	0.320921	0.391877	0.1716	0.168248	0.451198	0.0926341	0.468936	0.779181	0.0858247	0.587936	0.412796	0.405007	0.446522	0.642883	0.404908	0.0456679	0.353398	0.16281
TCGA-S9-A7QX-01A-11R-A34F-07	High	0.154043	0.147803	0.59693	0.268423	0.169751	0.397531	0.360033	0.453884	0.152522	0.216648	0.393184	0.145991	0.483314	0.725461	0.0698545	0.605329	0.426457	0.424173	0.429472	0.665871	0.378506	0.0724875	0.342791	0.153339
TCGA-S9-A7QY-01A-11R-A34F-07	Low	0.170599	0.157972	0.600334	0.275649	0.168192	0.412275	0.341597	0.417294	0.184911	0.180153	0.477564	0.213914	0.490797	0.806088	0.143302	0.592054	0.41787	0.421392	0.443795	0.643046	0.389899	0.109739	0.298501	0.202818
TCGA-S9-A7QZ-01A-12R-A34R-07	High	0.209399	0.168488	0.604788	0.280118	0.205964	0.417217	0.327425	0.406152	0.238222	0.159999	0.52881	0.169574	0.502404	0.74742	0.152925	0.584177	0.453518	0.459585	0.458159	0.667218	0.396993	0.0677967	0.337864	0.216295
TCGA-S9-A7R1-01A-12R-A34R-07	High	0.237047	0.184973	0.615653	0.269034	0.213816	0.4116	0.385809	0.427921	0.221649	0.227602	0.47196	0.119166	0.487129	0.651006	0.147262	0.586409	0.479287	0.444498	0.468025	0.672302	0.440721	0.12397	0.323107	0.117902
TCGA-S9-A7R2-01A-21R-A34R-07	Low	0.200177	0.170961	0.595393	0.407104	0.236452	0.466027	0.368232	0.562652	0.224771	0.282302	0.541986	0.224102	0.509649	0.708449	0.354002	0.580276	0.44451	0.441982	0.449838	0.626526	0.373922	0.216521	0.291443	0.124122
TCGA-S9-A7R3-01A-11R-A34R-07	Low	0.213173	0.167827	0.611938	0.319912	0.207614	0.422591	0.382187	0.516106	0.180461	0.260898	0.400135	0.100661	0.500577	0.737383	0.172248	0.609926	0.427644	0.439808	0.421178	0.674785	0.413858	0.083084	0.305851	0.167287
TCGA-S9-A7R4-01A-12R-A34R-07	High	0.194339	0.163954	0.603178	0.232398	0.154904	0.412224	0.422549	0.547975	0.217368	0.283762	0.416264	0.113768	0.501999	0.750907	0.0835886	0.621508	0.492163	0.468054	0.46991	0.682067	0.433268	0.104628	0.330268	0.0655483
TCGA-S9-A7R7-01A-11R-A34R-07	Low	0.228016	0.19244	0.592737	0.335612	0.149514	0.443721	0.421701	0.576437	0.210968	0.338533	0.478055	0.207223	0.48874	0.532397	0.238005	0.610772	0.489505	0.518417	0.430159	0.65267	0.394158	0.169079	0.317044	0.0876019
TCGA-S9-A7R8-01A-11R-A34R-07	High	0.182693	0.094661	0.600129	0.244807	0.143488	0.393114	0.348535	0.493513	0.117178	0.200142	0.394588	0.128885	0.473226	0.747891	0.0342468	0.608595	0.429929	0.411039	0.432703	0.668427	0.355747	0.00658257	0.343977	0.0127704
TCGA-S9-A89V-01A-11R-A36H-07	High	0.133901	0.15209	0.595538	0.322678	0.132581	0.412139	0.305511	0.509351	0.208835	0.219473	0.450495	0.112551	0.519073	0.593516	0.238899	0.612649	0.500683	0.453476	0.494108	0.705654	0.400528	0.270553	0.307792	0.0369445
TCGA-S9-A89Z-01A-11R-A36H-07	High	0.281034	0.189121	0.608344	0.385397	0.221876	0.423279	0.440693	0.531287	0.218754	0.285598	0.422685	0.213839	0.516745	0.628952	0.267378	0.60418	0.450376	0.464177	0.457067	0.691599	0.41191	0.118281	0.389167	0.207295
TCGA-TM-A7C3-01A-11R-A32Q-07	Low	0.137491	0.149818	0.588491	0.278296	0.140261	0.421809	0.347468	0.47155	0.163724	0.180014	0.48982	0.155066	0.484443	0.79214	0.206654	0.619364	0.397336	0.402889	0.436551	0.661063	0.353262	0.0720777	0.321645	0.175628
TCGA-TM-A7C4-01A-11R-A32Q-07	High	0.107281	0.155818	0.576785	0.224759	0.0232372	0.40606	0.351794	0.440573	0.240701	0.150144	0.483496	0.0615223	0.476279	0.623722	0.153114	0.585072	0.447696	0.439663	0.477442	0.665859	0.403628	0.0453387	0.351152	0.144527
TCGA-TM-A7C5-01A-11R-A32Q-07	Low	0.176457	0.179698	0.593602	0.307892	0.186327	0.408818	0.399166	0.411752	0.238362	0.211648	0.465842	0.164853	0.463047	0.687762	0.232191	0.609491	0.487365	0.452224	0.473419	0.646399	0.424916	0.124123	0.362163	0.20574
TCGA-TM-A7CA-01A-21R-A33Z-07	High	0.108522	0.144069	0.582315	0.205464	0.0499887	0.3665	0.344461	0.431114	0.168249	0.15679	0.436736	0.116081	0.463102	0.769285	0.0653706	0.59596	0.470931	0.462796	0.454325	0.690932	0.396633	0.00797775	0.345878	0.0147967
TCGA-TM-A7CF-01A-11R-A32Q-07	Low	0.122435	0.166667	0.58237	0.214923	0.0959238	0.391229	0.307417	0.429354	0.222552	0.156428	0.502398	0.118401	0.488099	0.704114	0.135958	0.574856	0.442999	0.439823	0.442637	0.652881	0.386247	0.0549816	0.30958	0.211489
TCGA-TM-A7CF-02A-11R-A32Q-07	High	0.132074	0.1487	0.607036	0.222108	0.150502	0.384493	0.292137	0.396713	0.148048	0.177985	0.441848	0.152324	0.493319	0.749541	0.0843181	0.577286	0.436326	0.406738	0.405861	0.681616	0.35829	0.0343847	0.284114	0.19165
TCGA-TM-A84B-01A-11R-A36H-07	High	0.227774	0.211932	0.592002	0.323577	0.171125	0.446924	0.393015	0.464087	0.212289	0.200127	0.432859	0.168227	0.476362	0.650252	0.311884	0.617586	0.446593	0.458841	0.460852	0.662635	0.390563	0.113502	0.392931	0.203572
TCGA-TM-A84C-01A-11R-A36H-07	Low	0.207034	0.155862	0.603032	0.334312	0.0306595	0.47524	0.361395	0.550381	0.205779	0.267008	0.413125	0.215854	0.478103	0.500636	0.176707	0.608102	0.451769	0.451934	0.463787	0.672896	0.409847	0.199446	0.335308	0.121106
TCGA-TM-A84F-01A-11R-A36H-07	Low	0.397522	0.249794	0.613083	0.491108	0.274363	0.449602	0.422615	0.513075	0.222109	0.280278	0.461871	0.246075	0.503403	0.745818	0.414946	0.625127	0.467984	0.475388	0.497293	0.665274	0.466523	0.193385	0.351291	0.279346
TCGA-TM-A84G-01A-11R-A36H-07	High	0.113259	0.136249	0.597345	0.26841	0.245613	0.377201	0.317787	0.383123	0.177308	0.160288	0.479257	0.0855836	0.472636	0.717968	0.142708	0.603685	0.426	0.441991	0.448244	0.673916	0.369617	0.0670138	0.293922	0.28222
TCGA-TM-A84H-01A-11R-A36H-07	High	0.146231	0.127739	0.594474	0.1978	0.138509	0.389626	0.304388	0.436504	0.124067	0.157965	0.445648	0.0765843	0.478458	0.759766	0.0700664	0.588364	0.455422	0.437769	0.442414	0.692668	0.344806	-0.00871093	0.302128	0.118892
TCGA-TM-A84I-01A-11R-A36H-07	High	0.0840446	0.224318	0.590565	0.285018	0.102217	0.416195	0.319055	0.453683	0.146247	0.164759	0.345018	0.0709678	0.442829	0.648697	0.19352	0.619262	0.48733	0.465501	0.44875	0.683778	0.359638	0.0866686	0.412561	0.0785071
TCGA-TM-A84J-01A-11R-A36H-07	High	0.1265	0.236853	0.595683	0.236975	0.135515	0.411194	0.307216	0.454914	0.236419	0.210618	0.408732	0.196122	0.448135	0.399463	0.131303	0.618207	0.474255	0.43964	0.459042	0.66707	0.391023	0.118478	0.440721	0.140521
TCGA-TM-A84L-01A-11R-A36H-07	Low	0.212029	0.162056	0.602522	0.289565	0.177226	0.406839	0.377829	0.495467	0.17872	0.272357	0.443814	0.144915	0.488662	0.727346	0.160887	0.595272	0.461263	0.476458	0.467364	0.678968	0.406039	0.0941734	0.303574	0.158004
TCGA-TM-A84M-01A-11R-A36H-07	High	0.108191	0.114771	0.599859	0.192648	0.192977	0.400979	0.341407	0.379868	0.143059	0.122392	0.473267	0.0989234	0.446967	0.711277	0.0982083	0.585714	0.456423	0.442867	0.481093	0.668855	0.412527	0.113095	0.369639	0.247773
TCGA-TM-A84O-01A-11R-A36H-07	High	0.138402	0.208874	0.583027	0.279153	0.257176	0.394718	0.394337	0.475669	0.199499	0.193357	0.503259	0.172991	0.482209	0.702417	0.232044	0.590216	0.426572	0.443893	0.469066	0.671042	0.414352	0.118135	0.358221	0.135526
TCGA-TM-A84Q-01A-11R-A36H-07	High	0.262777	0.188932	0.614773	0.341855	0.126263	0.418455	0.425317	0.496401	0.185856	0.256805	0.413993	0.171498	0.471105	0.565148	0.223701	0.623882	0.489334	0.452771	0.457244	0.67612	0.410243	0.115832	0.320608	0.109703
TCGA-TM-A84R-01A-21R-A36H-07	Low	0.0871682	0.196088	0.586685	0.282567	0.143593	0.388724	0.343784	0.444027	0.25133	0.178262	0.540276	0.146693	0.496839	0.600349	0.241466	0.576532	0.461999	0.474979	0.466777	0.636695	0.405075	0.0250445	0.321662	0.145092
TCGA-TM-A84S-01A-11R-A36H-07	High	0.184505	0.15143	0.600749	0.282367	0.149968	0.396946	0.361707	0.499093	0.208528	0.200282	0.432966	0.188256	0.485813	0.690118	0.15999	0.599997	0.451013	0.45766	0.468688	0.650192	0.385567	0.10231	0.338916	0.163517
TCGA-TM-A84T-01A-11R-A36H-07	High	0.134067	0.13298	0.605607	0.254828	0.148305	0.403158	0.352718	0.447081	0.156771	0.192975	0.368619	0.135964	0.481534	0.662221	0.156096	0.609877	0.449267	0.46257	0.421986	0.661691	0.361399	0.0573347	0.30091	0.145799
TCGA-TQ-A7RF-01A-11R-A33Z-07	Low	0.160813	0.212852	0.615743	0.30931	0.159413	0.392533	0.394917	0.466617	0.186236	0.198927	0.485215	0.070547	0.487653	0.622308	0.16648	0.583472	0.437123	0.414377	0.416003	0.672709	0.397534	0.108103	0.276278	0.106451
TCGA-TQ-A7RG-01A-11R-A33Z-07	High	0.244844	0.149242	0.6151	0.285069	0.176012	0.40861	0.37897	0.488491	0.22988	0.23038	0.466996	0.16714	0.464502	0.716319	0.228713	0.607152	0.458609	0.463978	0.453003	0.6748	0.410281	0.0936869	0.331388	0.156119
TCGA-TQ-A7RH-01A-12R-A34F-07	High	0.191729	0.156376	0.59742	0.294715	0.177315	0.414133	0.386654	0.457662	0.152682	0.245001	0.477769	0.16678	0.46778	0.777579	0.190309	0.60379	0.466229	0.477971	0.467292	0.673709	0.407151	0.0615938	0.326303	0.141699
TCGA-TQ-A7RI-01A-11R-A33Z-07	High	0.228702	0.134782	0.607275	0.2695	0.172199	0.413162	0.323378	0.494012	0.178805	0.20158	0.442061	0.207198	0.471321	0.791622	0.159319	0.594587	0.423139	0.432741	0.455346	0.675292	0.353439	0.0995735	0.291263	0.142736
TCGA-TQ-A7RJ-01A-11R-A33Z-07	High	0.215318	0.167575	0.596714	0.267652	0.134579	0.406958	0.36624	0.487489	0.186529	0.218681	0.459679	0.0983994	0.480142	0.696574	0.104368	0.599375	0.455755	0.444968	0.472997	0.66826	0.376377	0.0494769	0.330609	0.129541
TCGA-TQ-A7RK-01A-11R-A33Z-07	Low	0.114328	0.127877	0.583754	0.207303	0.154893	0.383238	0.340047	0.412198	0.141426	0.16887	0.446755	0.097389	0.479723	0.760567	0.0532024	0.607712	0.448538	0.449209	0.427459	0.681344	0.368752	0.0716717	0.365075	0.128882
TCGA-TQ-A7RK-02A-11R-A36H-07	High	0.141485	0.138721	0.597641	0.24542	0.121895	0.392819	0.367579	0.468227	0.162775	0.198114	0.42741	0.125194	0.482988	0.739456	0.102077	0.609815	0.463396	0.452456	0.456419	0.675201	0.384705	0.0826632	0.357328	0.131144
TCGA-TQ-A7RK-02B-11R-A40A-07	High	0.176087	0.16469	0.599764	0.263257	0.148588	0.384907	0.357926	0.441584	0.157357	0.205363	0.398817	0.124993	0.491664	0.7928	0.108137	0.623394	0.481169	0.468607	0.444197	0.690266	0.368599	0.0809572	0.352978	0.120777
TCGA-TQ-A7RM-01A-11R-A33Z-07	High	0.0440262	0.117469	0.578909	0.231881	0.0166238	0.397155	0.249462	0.337239	0.114697	0.172811	0.359219	0.114979	0.45609	0.694642	0.10964	0.620585	0.41455	0.414954	0.408531	0.680162	0.346315	-0.000422567	0.405301	0.107346
TCGA-TQ-A7RN-01A-11R-A33Z-07	High	0.087048	0.130013	0.600638	0.209004	0.164618	0.40243	0.344138	0.43178	0.157293	0.174377	0.414184	0.190323	0.481503	0.803591	0.0633965	0.603975	0.469264	0.433937	0.449857	0.68222	0.378163	0.0990718	0.341705	0.201546
TCGA-TQ-A7RO-01A-11R-A33Z-07	High	0.203527	0.192391	0.606989	0.330121	0.158449	0.431589	0.362267	0.455088	0.19249	0.215092	0.476543	0.135677	0.491694	0.632817	0.227755	0.603259	0.471766	0.459546	0.450119	0.661432	0.429728	0.151035	0.360492	0.160831
TCGA-TQ-A7RP-01A-21R-A34F-07	Low	0.208291	0.136255	0.601535	0.354753	0.248269	0.468678	0.358963	0.520615	0.214645	0.306784	0.470942	0.222847	0.522087	0.56642	0.214367	0.564733	0.444596	0.427226	0.448184	0.659833	0.374988	0.219286	0.293849	0.190802
TCGA-TQ-A7RQ-01A-11R-A33Z-07	High	0.257853	0.170017	0.61413	0.238172	0.282533	0.380124	0.32871	0.384915	0.144729	0.177997	0.531948	0.116606	0.477491	0.821309	0.125872	0.590929	0.446393	0.410605	0.461133	0.667831	0.418449	0.04312	0.319531	0.139767
TCGA-TQ-A7RR-01A-21R-A34F-07	Low	0.128612	0.144673	0.599742	0.277202	0.132379	0.405006	0.346342	0.468552	0.166652	0.222888	0.426273	0.170931	0.478966	0.755007	0.127381	0.601873	0.480986	0.45396	0.458922	0.679798	0.389853	0.111676	0.28155	0.0884972
TCGA-TQ-A7RS-01A-12R-A33Z-07	High	0.162311	0.137976	0.609289	0.241066	0.165131	0.406805	0.306195	0.410945	0.184089	0.180322	0.481461	0.134777	0.495985	0.795815	0.10967	0.590698	0.403264	0.43099	0.424459	0.6654	0.386014	0.0645218	0.281363	0.134395
TCGA-TQ-A7RU-01A-21R-A34F-07	High	0.101133	0.185395	0.607758	0.284169	0.178769	0.408961	0.369443	0.420891	0.161437	0.17206	0.483416	0.158594	0.464317	0.820838	0.199677	0.605678	0.443956	0.47909	0.423526	0.661791	0.347514	0.0382494	0.325917	0.182696
TCGA-TQ-A7RV-01A-21R-A34F-07	High	0.127248	0.138395	0.599404	0.267624	0.109371	0.389562	0.334131	0.425888	0.160835	0.184683	0.430768	0.116499	0.478033	0.738514	0.101618	0.600011	0.469878	0.457719	0.446266	0.695792	0.363492	0.014291	0.328369	0.127421
TCGA-TQ-A7RV-02A-11R-A36H-07	Low	0.186986	0.168699	0.604847	0.329905	0.165697	0.439641	0.406981	0.518701	0.229103	0.266075	0.456183	0.148412	0.479874	0.597474	0.235774	0.60432	0.48215	0.467419	0.484309	0.68441	0.429599	0.123007	0.304765	0.167523
TCGA-TQ-A7RW-01A-11R-A33Z-07	High	0.293564	0.143032	0.601683	0.313151	0.179048	0.430354	0.424303	0.5231	0.179821	0.216343	0.404086	0.138551	0.455519	0.73154	0.179712	0.625629	0.490966	0.468817	0.460932	0.67121	0.381587	0.112761	0.349794	0.118138
TCGA-TQ-A8XE-01A-11R-A36H-07	High	0.173882	0.157598	0.597907	0.249841	0.133702	0.4125	0.377514	0.461397	0.141333	0.222353	0.436223	0.133186	0.489443	0.817021	0.118881	0.599173	0.415616	0.439551	0.436995	0.655168	0.412034	0.120878	0.314475	0.0851515
TCGA-TQ-A8XE-02A-11R-A36H-07	High	0.35255	0.143648	0.595134	0.301446	0.17931	0.412592	0.374986	0.519798	0.183897	0.259636	0.387236	0.193268	0.487814	0.645163	0.165753	0.60322	0.424511	0.446696	0.428793	0.710082	0.379595	0.112798	0.344929	0.110598
TCGA-VM-A8C8-01A-11R-A36H-07	Low	0.21309	0.129032	0.592046	0.285919	0.17064	0.429218	0.362693	0.488157	0.222035	0.228373	0.429615	0.150614	0.485481	0.730032	0.144163	0.600856	0.412554	0.433964	0.45703	0.677092	0.382377	0.0893845	0.336051	0.17035
TCGA-VM-A8C9-01A-11R-A36H-07	Low	0.31715	0.249277	0.599123	0.494269	0.282819	0.458382	0.439772	0.593681	0.330696	0.362575	0.598488	0.228488	0.536862	0.66651	0.353134	0.54666	0.372846	0.426914	0.470699	0.604508	0.373816	0.223162	0.321543	0.131851
TCGA-VM-A8CA-01A-11R-A36H-07	Low	0.269514	0.194543	0.609805	0.39691	0.335515	0.432707	0.427397	0.509178	0.265441	0.305556	0.535139	0.270644	0.513906	0.75053	0.219962	0.566255	0.443539	0.440453	0.488329	0.648163	0.427423	0.139258	0.291829	0.194807
TCGA-VM-A8CB-01A-11R-A36H-07	High	0.217724	0.198339	0.611561	0.314768	0.245655	0.377941	0.349857	0.375459	0.180635	0.20405	0.533653	0.140738	0.4724	0.813675	0.131901	0.589058	0.45858	0.429453	0.426625	0.645386	0.370852	0.153202	0.315081	0.247538
TCGA-VM-A8CD-01A-11R-A36H-07	Low	0.418664	0.173418	0.601958	0.350958	0.176865	0.480854	0.391019	0.566895	0.216828	0.292137	0.483266	0.171593	0.529757	0.587201	0.21083	0.590093	0.457205	0.430389	0.461443	0.675398	0.42871	0.131405	0.365366	0.145893
TCGA-VM-A8CE-01A-11R-A36H-07	High	0.148437	0.149184	0.609875	0.259504	0.201264	0.406978	0.368318	0.478631	0.216044	0.222909	0.462868	0.228076	0.497024	0.771123	0.173276	0.603497	0.452125	0.468782	0.450613	0.66467	0.399985	0.108783	0.303127	0.14792
TCGA-VM-A8CF-01A-11R-A36H-07	Low	0.231418	0.19268	0.59841	0.367943	0.226476	0.431722	0.403698	0.54203	0.228281	0.255727	0.534612	0.204874	0.516503	0.704679	0.196652	0.578779	0.398329	0.381001	0.449856	0.617147	0.377885	0.140405	0.269953	0.0987701
TCGA-VM-A8CH-01A-12R-A36H-07	Low	0.206696	0.160984	0.60479	0.30388	0.234844	0.415658	0.406873	0.500481	0.19717	0.242965	0.3875	0.136101	0.496032	0.623109	0.13263	0.624752	0.446935	0.402344	0.446756	0.687158	0.394094	0.0756007	0.328183	0.0716272
TCGA-VV-A829-01A-21R-A36H-07	High	0.261219	0.211541	0.593484	0.366396	0.275434	0.413937	0.457658	0.459358	0.271946	0.228434	0.400734	0.207722	0.468835	0.604213	0.159897	0.600595	0.472362	0.470066	0.469856	0.64903	0.397035	0.183826	0.339924	0.130295
TCGA-VV-A86M-01A-11R-A36H-07	High	0.226474	0.185111	0.624573	0.358803	0.179123	0.386165	0.39255	0.45247	0.150196	0.232624	0.352415	0.176589	0.46125	0.597804	0.173779	0.631707	0.440069	0.428314	0.441231	0.65832	0.376589	0.0824412	0.332141	0.025635
TCGA-VW-A7QS-01A-12R-A33Z-07	Low	0.255428	0.100788	0.616604	0.223354	0.231358	0.42222	0.385904	0.431166	0.15398	0.182328	0.431351	0.0824767	0.462165	0.737289	0.07268	0.591963	0.397117	0.399523	0.424006	0.678186	0.395063	0.134602	0.319741	0.160407
TCGA-VW-A8FI-01A-11R-A36H-07	Low	0.313357	0.181902	0.610428	0.36548	0.102273	0.43253	0.360193	0.509763	0.192766	0.252656	0.444223	0.162194	0.505192	0.697799	0.275454	0.597435	0.422104	0.425326	0.426008	0.621548	0.414592	0.0773076	0.388175	0.103388
TCGA-W9-A837-01A-11R-A36H-07	High	0.132181	0.143162	0.60632	0.257247	0.16017	0.402948	0.336439	0.441727	0.225994	0.183348	0.487965	0.161312	0.482195	0.700627	0.118281	0.592542	0.477745	0.454755	0.47842	0.665959	0.402062	0.0551939	0.330551	0.176665
TCGA-WH-A86K-01A-11R-A36H-07	Low	0.187663	0.142583	0.591953	0.302511	0.143744	0.42877	0.373144	0.486208	0.156898	0.227257	0.430331	0.142101	0.4934	0.749682	0.196967	0.598452	0.453237	0.465778	0.442291	0.687422	0.381827	0.101028	0.318891	0.163659
TCGA-WY-A858-01A-11R-A36H-07	Low	0.229556	0.173964	0.603618	0.348033	0.216552	0.422901	0.422505	0.555725	0.212652	0.300229	0.411806	0.177319	0.509487	0.747891	0.191901	0.61579	0.402977	0.426505	0.426014	0.671702	0.39268	0.169619	0.340687	0.200556
TCGA-WY-A859-01A-12R-A36H-07	High	0.0510311	0.164136	0.58245	0.207074	0.102646	0.406383	0.378263	0.382247	0.240058	0.159397	0.520131	0.100392	0.489391	0.70958	0.122156	0.557275	0.417849	0.436245	0.466481	0.653671	0.404917	0.0443572	0.349586	0.186466
TCGA-WY-A85A-01A-21R-A36H-07	High	0.181469	0.124412	0.583925	0.301617	0.00125275	0.414345	0.353984	0.435459	0.16779	0.1891	0.398596	0.194052	0.477325	0.746242	0.164969	0.589529	0.464777	0.484299	0.450049	0.697639	0.412018	0.0715468	0.315301	0.198436
TCGA-WY-A85B-01A-11R-A36H-07	High	0.208904	0.187772	0.616065	0.303216	0.144552	0.395727	0.415701	0.456764	0.165686	0.227451	0.388801	0.149651	0.476989	0.695019	0.199299	0.627557	0.466739	0.462829	0.444762	0.678228	0.382499	0.0872769	0.360758	0.149239
TCGA-WY-A85C-01A-11R-A36H-07	High	0.129596	0.168294	0.607808	0.288372	0.18565	0.389701	0.386872	0.423537	0.189711	0.286976	0.455691	0.120678	0.484764	0.752321	0.132333	0.601331	0.484671	0.451926	0.452702	0.683569	0.381664	0.157102	0.290184	0.0915602
TCGA-WY-A85D-01A-11R-A36H-07	Low	0.222084	0.160131	0.591455	0.222218	0.170935	0.399809	0.354445	0.490376	0.159545	0.236572	0.43905	0.159481	0.486295	0.771924	0.0968945	0.605548	0.437741	0.453919	0.450682	0.662332	0.382378	0.0558575	0.300575	0.176853
TCGA-WY-A85E-01A-11R-A36H-07	High	0.168323	0.153597	0.596864	0.246754	0.0427875	0.404237	0.324356	0.407295	0.200792	0.151724	0.455574	0.0610679	0.459117	0.660713	0.128685	0.585553	0.424452	0.423871	0.460672	0.693489	0.399502	0.0245354	0.394418	0.0902879

## Sheet: MEX3C
sample_id	MEX3C	aDC	B cells	CD8 T cells	Cytotoxic cells	DC	Eosinophils	iDC	Macrophages	Mast cells	Neutrophils	NK CD56bright cells	NK CD56dim cells	NK cells	pDC	T cells	T helper cells	Tcm	Tem	TFH	Tgd	Th1 cells	Th17 cells	Th2 cells	TReg
TCGA-02-0047-01A-01R-1849-01	High	0.237329	0.184339	0.58191	0.292898	0.203149	0.455713	0.424577	0.595475	0.202403	0.349501	0.446881	0.192206	0.472525	0.393902	0.2003	0.598878	0.453983	0.481115	0.473226	0.674682	0.418073	0.144093	0.383532	0.0164931
TCGA-02-0055-01A-01R-1849-01	High	0.351473	0.174335	0.614663	0.459553	0.347241	0.4382	0.469979	0.672056	0.233664	0.530462	0.456779	0.261415	0.514664	0.478488	0.277741	0.596516	0.407147	0.425102	0.446722	0.519645	0.474932	0.142509	0.434762	0.116724
TCGA-02-2483-01A-01R-1849-01	High	0.233789	0.195622	0.614848	0.368386	0.153092	0.423512	0.479322	0.532549	0.217189	0.35003	0.397825	0.26193	0.456442	0.5389	0.262778	0.607842	0.434317	0.422385	0.437035	0.637177	0.408383	0.0557404	0.438929	0.0788841
TCGA-02-2485-01A-01R-1849-01	High	0.345416	0.199306	0.616471	0.374784	0.197792	0.45035	0.354187	0.505919	0.177636	0.24123	0.49439	0.181817	0.484682	0.652184	0.295847	0.595622	0.430415	0.421848	0.469065	0.651212	0.446462	0.0717167	0.398086	0.144998
TCGA-02-2486-01A-01R-1849-01	Low	0.469602	0.19165	0.599141	0.406409	0.139458	0.44089	0.439349	0.643313	0.211027	0.397907	0.47344	0.196179	0.515032	0.466331	0.365501	0.612267	0.397673	0.434513	0.417848	0.61618	0.403148	0.126838	0.333679	0.31007
TCGA-06-0125-01A-01R-1849-01	High	0.227444	0.164185	0.591432	0.20895	0.130173	0.415556	0.395789	0.54964	0.191451	0.317462	0.445804	0.184716	0.488018	0.580369	0.101337	0.6016	0.400977	0.418335	0.430116	0.660909	0.390692	0.062439	0.399838	0.0575845
TCGA-06-0125-02A-11R-2005-01	High	0.318134	0.172182	0.582933	0.32345	0.174419	0.448021	0.445927	0.635545	0.222591	0.353464	0.476765	0.229151	0.502528	0.392253	0.206176	0.577058	0.417643	0.442956	0.467848	0.617301	0.433776	0.127451	0.361389	0.0946704
TCGA-06-0129-01A-01R-1849-01	High	0.347111	0.194878	0.583166	0.294589	0.12682	0.396753	0.326055	0.510934	0.116068	0.222178	0.338814	0.128856	0.45569	0.621413	0.2225	0.63412	0.470598	0.47282	0.465895	0.670655	0.375519	0.0930136	0.415065	0.130437
TCGA-06-0130-01A-01R-1849-01	High	0.478278	0.180288	0.604697	0.502269	0.370675	0.4241	0.479852	0.652292	0.219962	0.425158	0.432547	0.319482	0.516356	0.660949	0.499944	0.639638	0.465977	0.500277	0.396226	0.508771	0.466601	0.204486	0.448587	0.210876
TCGA-06-0132-01A-02R-1849-01	Low	0.351216	0.233205	0.586222	0.414892	0.284061	0.459645	0.492745	0.641834	0.254346	0.385978	0.507825	0.257795	0.465619	0.534188	0.321499	0.580924	0.423178	0.43238	0.494822	0.618212	0.419162	0.156757	0.331594	0.136798
TCGA-06-0138-01A-02R-1849-01	Low	0.289799	0.156277	0.601492	0.340867	0.20971	0.47102	0.426013	0.604897	0.198273	0.354958	0.410405	0.159994	0.459682	0.630837	0.281278	0.604542	0.416968	0.42498	0.422431	0.635814	0.402725	0.0457562	0.380854	0.0540974
TCGA-06-0139-01A-01R-1849-01	Low	0.384282	0.236523	0.627024	0.488638	0.361116	0.459134	0.529429	0.723448	0.256136	0.588954	0.410488	0.244439	0.473084	0.627492	0.39995	0.615203	0.416668	0.423449	0.433636	0.579876	0.441093	0.185663	0.357215	0.160643
TCGA-06-0141-01A-01R-1849-01	Low	0.36236	0.209336	0.606086	0.439008	0.358096	0.471289	0.519401	0.690719	0.219814	0.5017	0.409814	0.284966	0.479615	0.593233	0.312003	0.604084	0.440915	0.416197	0.458123	0.656461	0.431518	0.130322	0.345956	0.204043
TCGA-06-0152-02A-01R-2005-01	High	0.53848	0.253134	0.60427	0.43236	0.47504	0.435396	0.501501	0.555493	0.219777	0.327206	0.471234	0.260974	0.50869	0.623769	0.462866	0.642222	0.474829	0.480126	0.466981	0.648379	0.466991	0.170674	0.433145	0.419396
TCGA-06-0156-01A-02R-1849-01	High	0.252109	0.195119	0.60483	0.334904	0.373353	0.442056	0.416922	0.61808	0.188313	0.420272	0.41052	0.128306	0.476832	0.522266	0.306732	0.610971	0.437651	0.467939	0.470676	0.65279	0.417843	0.062211	0.421913	0.14349
TCGA-06-0156-01A-03R-1849-01	Low	0.269267	0.186484	0.603746	0.343507	0.357993	0.447432	0.416672	0.612473	0.198032	0.423996	0.398951	0.117962	0.472809	0.550681	0.306751	0.613454	0.426226	0.459596	0.46316	0.648564	0.419968	0.0629486	0.434099	0.159465
TCGA-06-0157-01A-01R-1849-01	High	0.279093	0.170212	0.595814	0.32542	0.145873	0.473168	0.43242	0.522933	0.197683	0.338023	0.452301	0.201123	0.486331	0.651006	0.360452	0.609992	0.383312	0.427056	0.439343	0.642242	0.386473	0.12608	0.415599	0.119316
TCGA-06-0158-01A-01R-1849-01	High	0.287833	0.138948	0.598609	0.299929	0.124422	0.457631	0.373477	0.534964	0.208369	0.38869	0.458753	0.189173	0.484149	0.622167	0.226117	0.59629	0.437445	0.450926	0.464017	0.659704	0.418448	0.10631	0.352669	0.12219
TCGA-06-0168-01A-01R-1849-01	Low	0.394078	0.191281	0.59931	0.362271	0.325051	0.466895	0.469666	0.615539	0.262552	0.370458	0.496491	0.298753	0.512295	0.476179	0.277235	0.57677	0.379847	0.397261	0.476395	0.63786	0.419495	0.180077	0.406029	0.138024
TCGA-06-0171-02A-11R-2005-01	Low	0.471703	0.249936	0.623858	0.460611	0.476349	0.47963	0.501356	0.690111	0.252342	0.666941	0.42364	0.354568	0.512391	0.5176	0.469401	0.620813	0.491115	0.539924	0.442735	0.581445	0.469544	0.265193	0.310639	0.264832
TCGA-06-0174-01A-01R-1849-01	High	0.221669	0.181925	0.600124	0.233527	0.0944956	0.448201	0.394256	0.534226	0.182284	0.316975	0.460907	0.192949	0.483543	0.524575	0.177137	0.582885	0.414813	0.412401	0.444636	0.633995	0.394441	0.0919274	0.425868	0.0543801
TCGA-06-0178-01A-01R-1849-01	Low	0.219323	0.204324	0.602876	0.353472	0.171362	0.406828	0.451077	0.542797	0.210774	0.319988	0.345559	0.175891	0.430463	0.641817	0.267869	0.599652	0.381673	0.409161	0.418302	0.639912	0.384145	0.0208978	0.40059	0.0234673
TCGA-06-0184-01A-01R-1849-01	Low	0.292697	0.166051	0.596831	0.387673	0.279451	0.448309	0.428473	0.611677	0.207644	0.417745	0.450766	0.29951	0.508547	0.667452	0.270561	0.587625	0.40052	0.445981	0.421686	0.617373	0.41797	0.11841	0.351814	0.0683757
TCGA-06-0187-01A-01R-1849-01	High	0.321747	0.130809	0.595728	0.344842	0.299858	0.454842	0.41731	0.592284	0.213691	0.392808	0.511338	0.274865	0.496294	0.502191	0.194197	0.590388	0.426508	0.46736	0.395692	0.642751	0.414918	0.143179	0.406331	0.15725
TCGA-06-0190-01A-01R-1849-01	High	0.350078	0.180171	0.609573	0.388683	0.261074	0.455491	0.450897	0.658596	0.198286	0.464643	0.459531	0.206378	0.507374	0.556995	0.336923	0.596916	0.426028	0.459617	0.442995	0.609371	0.493887	0.103971	0.397891	0.174167
TCGA-06-0190-02A-01R-2005-01	High	0.35666	0.189559	0.599835	0.430965	0.520125	0.44468	0.476859	0.690548	0.379985	0.522817	0.390829	0.294983	0.52552	0.574195	0.367994	0.603684	0.457061	0.53846	0.41729	0.469947	0.478101	0.241715	0.452557	0.292729
TCGA-06-0210-01A-01R-1849-01	High	0.259488	0.164554	0.602349	0.341258	0.210795	0.439449	0.444059	0.631928	0.187194	0.457447	0.416473	0.218934	0.508104	0.457283	0.247976	0.591579	0.400331	0.435699	0.395454	0.649935	0.415699	0.150063	0.388848	0.155176
TCGA-06-0210-02A-01R-2005-01	Low	0.335176	0.221781	0.584761	0.38847	0.288401	0.429336	0.445986	0.638286	0.212539	0.388415	0.432554	0.256393	0.512586	0.431459	0.350808	0.602046	0.398951	0.446091	0.443482	0.643549	0.416701	0.20356	0.408649	0.22261
TCGA-06-0211-01A-01R-1849-01	High	0.312675	0.167185	0.610486	0.30767	0.441657	0.446277	0.487309	0.601454	0.196839	0.420427	0.420095	0.222167	0.500929	0.560577	0.281335	0.607505	0.436734	0.475432	0.434572	0.648165	0.423129	0.120888	0.413166	0.285378
TCGA-06-0211-01B-01R-1849-01	High	0.235761	0.189711	0.598666	0.299942	0.207791	0.407735	0.417835	0.518476	0.200232	0.301209	0.443961	0.202443	0.500028	0.548372	0.228716	0.598299	0.454106	0.40522	0.429922	0.639046	0.405818	0.0564285	0.404021	0.0656425
TCGA-06-0211-02A-02R-2005-01	High	0.311497	0.222373	0.612315	0.387962	0.432296	0.445069	0.46571	0.61035	0.202031	0.420073	0.422741	0.232028	0.491571	0.575939	0.319036	0.601366	0.425001	0.462625	0.447648	0.642608	0.466438	0.106382	0.403283	0.252297
TCGA-06-0219-01A-01R-1849-01	Low	0.276704	0.160577	0.582384	0.345984	0.145427	0.394377	0.402964	0.562715	0.210886	0.292942	0.420917	0.175177	0.453384	0.49239	0.258098	0.579949	0.387057	0.347345	0.421291	0.632909	0.387815	0.0113501	0.395134	-0.00801093
TCGA-06-0221-02A-11R-2005-01	High	0.169724	0.204669	0.580543	0.26023	0.121619	0.394349	0.372618	0.458536	0.196272	0.236062	0.432208	0.121691	0.492352	0.542434	0.235965	0.622965	0.484318	0.489339	0.462611	0.66895	0.393677	-0.0153714	0.422622	0.018378
TCGA-06-0238-01A-02R-1849-01	Low	0.294899	0.227526	0.590884	0.330162	0.313556	0.450207	0.437816	0.575495	0.301903	0.303062	0.415928	0.165506	0.450183	0.530701	0.329275	0.589439	0.407356	0.391519	0.470306	0.613235	0.436055	0.0791585	0.393116	0.156213
TCGA-06-0644-01A-02R-1849-01	High	0.367664	0.223015	0.574892	0.364003	0.397593	0.42203	0.501102	0.651634	0.283017	0.371167	0.445119	0.242989	0.510185	0.518873	0.389428	0.603023	0.422849	0.472317	0.415526	0.533673	0.465017	0.149225	0.433678	0.33071
TCGA-06-0645-01A-01R-1849-01	Low	0.369864	0.202079	0.604848	0.397393	0.350868	0.468545	0.497061	0.640824	0.244422	0.462339	0.451645	0.269802	0.50424	0.592338	0.280073	0.597171	0.395317	0.44048	0.447917	0.638446	0.46236	0.131018	0.37598	0.178644
TCGA-06-0646-01A-01R-1849-01	Low	0.301938	0.141868	0.585066	0.296882	0.0699449	0.475308	0.382077	0.590816	0.246325	0.379603	0.48984	0.193119	0.479246	0.453654	0.177334	0.579145	0.445653	0.433153	0.445044	0.639419	0.423327	0.190213	0.410425	0.143537
TCGA-06-0649-01B-01R-1849-01	Low	0.246534	0.234396	0.575346	0.325949	0.185404	0.459427	0.432438	0.644149	0.219127	0.382848	0.442398	0.196664	0.45867	0.525046	0.331851	0.589448	0.391272	0.426757	0.43976	0.614673	0.402288	0.173886	0.352571	0.252486
TCGA-06-0686-01A-01R-1849-01	Low	0.175695	0.19001	0.582657	0.262841	0.212998	0.429718	0.457017	0.541452	0.22846	0.303169	0.426313	0.170781	0.479416	0.516799	0.156365	0.572691	0.390199	0.418987	0.443337	0.60973	0.424135	0.0982147	0.420162	0.101786
TCGA-06-0743-01A-01R-1849-01	Low	0.291363	0.168712	0.594893	0.367962	0.200258	0.431363	0.398141	0.518801	0.181686	0.306905	0.477918	0.233606	0.482998	0.747279	0.26188	0.596579	0.402635	0.454204	0.415772	0.663578	0.401794	0.0521409	0.346865	0.103907
TCGA-06-0744-01A-01R-1849-01	High	0.121265	0.165278	0.595603	0.293553	0.125606	0.435049	0.385904	0.477404	0.176706	0.250779	0.469738	0.160108	0.478009	0.824231	0.22132	0.59491	0.426237	0.423934	0.428107	0.661213	0.385356	0.00607894	0.359721	0.022572
TCGA-06-0745-01A-01R-1849-01	Low	0.30206	0.16206	0.602632	0.341995	0.163061	0.474532	0.430611	0.548366	0.257255	0.361713	0.447871	0.201592	0.480641	0.634654	0.240103	0.583279	0.39147	0.420414	0.415602	0.619622	0.403644	0.0802087	0.406302	0.117714
TCGA-06-0747-01A-01R-1849-01	High	0.329986	0.122335	0.597449	0.236602	0.0799905	0.426216	0.359637	0.52544	0.161646	0.273502	0.461587	0.136635	0.485895	0.770887	0.0957012	0.596528	0.433708	0.426024	0.415988	0.623946	0.367602	0.0233865	0.33821	0.152538
TCGA-06-0749-01A-01R-1849-01	Low	0.281152	0.189775	0.5892	0.372501	0.164931	0.427532	0.437392	0.570257	0.238851	0.307558	0.5058	0.232786	0.482741	0.618067	0.229696	0.556505	0.40002	0.412375	0.463465	0.63017	0.407963	0.165941	0.310529	0.117101
TCGA-06-0750-01A-01R-1849-01	Low	0.381232	0.172962	0.59495	0.368271	0.297826	0.439063	0.485223	0.636946	0.237605	0.431871	0.509119	0.239526	0.517092	0.620517	0.231322	0.569582	0.389496	0.452471	0.420701	0.631901	0.416099	0.115598	0.361531	0.148155
TCGA-06-0878-01A-01R-1849-01	High	0.345399	0.184051	0.593433	0.273971	0.151891	0.455106	0.420672	0.659264	0.217579	0.378815	0.469056	0.219199	0.486399	0.541539	0.247871	0.616681	0.461327	0.404961	0.439715	0.653603	0.408762	0.0883308	0.405743	0.150276
TCGA-06-0882-01A-01R-1849-01	Low	0.294813	0.154081	0.590177	0.300676	0.155757	0.449656	0.450505	0.605398	0.210314	0.373114	0.46486	0.190094	0.503244	0.573253	0.230495	0.606234	0.447075	0.445567	0.449774	0.644128	0.432225	0.146369	0.326822	0.135196
TCGA-06-1804-01A-01R-1849-01	Low	0.250324	0.139135	0.552155	0.270785	0.0267638	0.410298	0.327894	0.489633	0.145693	0.359543	0.465513	0.14775	0.479438	0.617454	0.127758	0.589178	0.40896	0.439658	0.43362	0.628273	0.362592	0.0271453	0.324722	0.225767
TCGA-06-2557-01A-01R-1849-01	High	0.416229	0.270766	0.58907	0.40462	0.238968	0.456939	0.4384	0.565406	0.238742	0.34506	0.449028	0.25832	0.485495	0.513218	0.434059	0.618836	0.448976	0.48231	0.43711	0.665221	0.428276	0.177679	0.39905	0.260497
TCGA-06-2558-01A-01R-1849-01	Low	0.149814	0.195234	0.591275	0.313855	0.110407	0.438684	0.403866	0.557058	0.237429	0.330926	0.408249	0.171703	0.485162	0.610386	0.220381	0.592897	0.405801	0.40563	0.460719	0.636876	0.414943	0.0561227	0.403413	0.0590924
TCGA-06-2559-01A-01R-1849-01	High	0.268006	0.166092	0.590194	0.264497	0.157091	0.441903	0.373037	0.571116	0.22425	0.280422	0.444142	0.15826	0.468133	0.604637	0.205099	0.621778	0.448365	0.45004	0.420366	0.674706	0.388592	0.0541859	0.446167	4.71231e-05
TCGA-06-2561-01A-02R-1849-01	Low	0.267853	0.161195	0.591648	0.32847	0.215601	0.436667	0.409316	0.598516	0.202954	0.332629	0.464888	0.163773	0.49757	0.529099	0.263425	0.603715	0.430239	0.428449	0.441312	0.654505	0.406104	0.153576	0.350308	0.133971
TCGA-06-2562-01A-01R-1849-01	High	0.23167	0.157046	0.603899	0.271073	0.122267	0.422534	0.411286	0.598965	0.196254	0.35574	0.445244	0.184074	0.508015	0.505631	0.101341	0.610792	0.442322	0.428221	0.454372	0.634126	0.438728	0.111963	0.384629	0.0574431
TCGA-06-2563-01A-01R-1849-01	High	0.362486	0.176508	0.587524	0.315423	0.165071	0.411447	0.389988	0.519394	0.19207	0.292288	0.463464	0.236221	0.494068	0.580698	0.262851	0.61783	0.431231	0.397681	0.429538	0.657985	0.40173	0.0447004	0.394734	0.0357193
TCGA-06-2564-01A-01R-1849-01	High	0.201111	0.177454	0.585687	0.296489	0.112076	0.441062	0.389664	0.582314	0.187584	0.34257	0.449385	0.170571	0.495768	0.52236	0.229544	0.625953	0.46913	0.471097	0.426705	0.662272	0.391604	0.0895382	0.389673	0.0538146
TCGA-06-2565-01A-01R-1849-01	High	0.293637	0.158183	0.578819	0.291428	0.182958	0.435424	0.407089	0.527279	0.175481	0.241211	0.428253	0.139357	0.500575	0.638801	0.274786	0.632019	0.480828	0.479678	0.422038	0.683574	0.412351	0.0372699	0.360851	0.0950474
TCGA-06-2567-01A-01R-1849-01	High	0.346809	0.152119	0.585803	0.421984	0.23365	0.445502	0.428605	0.54824	0.211811	0.458574	0.478911	0.330403	0.500725	0.700061	0.257728	0.598585	0.431693	0.448526	0.470701	0.651212	0.398172	0.107976	0.390084	0.253758
TCGA-06-2569-01A-01R-1849-01	High	0.126898	0.0838821	0.595066	0.274309	0.0723799	0.418081	0.342384	0.463645	0.122621	0.174463	0.404094	0.111062	0.514845	0.359173	0.189913	0.604662	0.435291	0.474243	0.355344	0.482821	0.342745	0.0791727	0.460394	0.107017
TCGA-06-2570-01A-01R-1849-01	High	0.18184	0.192903	0.606221	0.279895	0.102292	0.44173	0.403337	0.544693	0.188505	0.359778	0.408085	0.206866	0.475296	0.549644	0.156044	0.624709	0.418362	0.43339	0.437638	0.657513	0.364051	0.0806317	0.370122	0.0441544
TCGA-06-5408-01A-01R-1849-01	High	0.293383	0.162033	0.594263	0.259262	0.187291	0.449803	0.397848	0.558907	0.19361	0.311807	0.460939	0.155853	0.505364	0.480562	0.178407	0.596687	0.399028	0.399457	0.451215	0.658728	0.396529	0.0781852	0.398392	0.101126
TCGA-06-5410-01A-01R-1849-01	Low	0.341349	0.210547	0.594313	0.430156	0.529764	0.459229	0.55012	0.709882	0.248606	0.558776	0.462428	0.373046	0.511683	0.636963	0.313225	0.594409	0.400032	0.445212	0.45561	0.583584	0.445645	0.19036	0.346656	0.179869
TCGA-06-5411-01A-01R-1849-01	Low	0.217728	0.181117	0.588686	0.286965	0.216073	0.420974	0.451872	0.546696	0.226845	0.312822	0.475916	0.198344	0.463673	0.535979	0.231175	0.5717	0.418154	0.40797	0.445191	0.634198	0.423336	0.033406	0.384558	0.0489609
TCGA-06-5412-01A-01R-1849-01	Low	0.356046	0.210268	0.606638	0.416572	0.242179	0.466143	0.470199	0.641875	0.231688	0.432058	0.415249	0.338804	0.482803	0.697705	0.323317	0.604154	0.386684	0.388991	0.474652	0.622387	0.447659	0.100805	0.378789	0.128363
TCGA-06-5413-01A-01R-1849-01	Low	0.291751	0.256529	0.596339	0.350749	0.284928	0.438756	0.462733	0.621767	0.254672	0.397208	0.417151	0.213376	0.466952	0.584892	0.335358	0.608646	0.414357	0.43289	0.432027	0.644838	0.414357	0.0888224	0.428423	0.140615
TCGA-06-5414-01A-01R-1849-01	High	0.351014	0.168473	0.601104	0.341939	0.259669	0.454059	0.43626	0.582099	0.175491	0.391697	0.412844	0.250272	0.489556	0.498845	0.233982	0.607221	0.445358	0.443555	0.415238	0.665621	0.422077	0.105904	0.391225	0.0813345
TCGA-06-5416-01A-01R-1849-01	High	0.21008	0.133205	0.574645	0.251614	0.108416	0.38587	0.402902	0.494351	0.209027	0.160292	0.391067	0.117047	0.477746	0.381839	0.212017	0.580867	0.381582	0.362487	0.404099	0.619145	0.388899	0.133436	0.416594	0.0376985
TCGA-06-5417-01A-01R-1849-01	High	0.181262	0.138915	0.613366	0.194609	0.134322	0.399659	0.381795	0.500373	0.192368	0.237401	0.316112	0.0740979	0.445474	0.446445	0.114608	0.623829	0.405239	0.393945	0.424912	0.692543	0.366664	0.0336916	0.41429	0.0449555
TCGA-06-5418-01A-01R-1849-01	High	0.2147	0.136215	0.596017	0.290208	0.174354	0.450671	0.428437	0.584304	0.173864	0.381771	0.450422	0.131789	0.468314	0.490128	0.175216	0.592938	0.380763	0.419454	0.399475	0.639069	0.390621	0.0828075	0.376124	0.0407144
TCGA-06-5856-01A-01R-1849-01	High	0.245941	0.192538	0.582698	0.308238	0.182221	0.437307	0.429607	0.570041	0.192979	0.308675	0.453683	0.247773	0.482606	0.635126	0.239888	0.595048	0.409294	0.43898	0.439451	0.639035	0.451465	0.0614153	0.415518	0.111305
TCGA-06-5858-01A-01R-1849-01	High	0.343312	0.14685	0.580459	0.217819	0.12502	0.424106	0.37976	0.564489	0.195921	0.315819	0.396567	0.168507	0.499398	0.417747	0.155559	0.608745	0.386244	0.412297	0.400321	0.667759	0.409903	0.0628251	0.40225	0.196503
TCGA-06-5859-01A-01R-1849-01	Low	0.316007	0.17906	0.600843	0.387308	0.214217	0.443432	0.38093	0.513978	0.168902	0.30882	0.407541	0.143205	0.481098	0.434004	0.333157	0.600986	0.408616	0.404386	0.434137	0.619618	0.407968	0.119777	0.418053	0.170209
TCGA-08-0386-01A-01R-1849-01	High	0.233869	0.177364	0.567421	0.233313	0.150604	0.448966	0.384808	0.481144	0.252169	0.29761	0.494933	0.141237	0.490946	0.56053	0.0738302	0.601745	0.431862	0.437594	0.427798	0.652097	0.383994	0.110259	0.391872	0.155129
TCGA-12-0616-01A-01R-1849-01	Low	0.356444	0.222184	0.615746	0.368075	0.184115	0.443156	0.402692	0.549252	0.17046	0.255357	0.441115	0.15478	0.482307	0.521606	0.34956	0.603211	0.388538	0.40724	0.439226	0.643956	0.397	0.0637294	0.429676	0.156355
TCGA-12-0618-01A-01R-1849-01	High	0.132848	0.153993	0.596425	0.218433	0.123807	0.429266	0.370625	0.495996	0.207523	0.239924	0.356693	0.115911	0.458182	0.705151	0.121797	0.564476	0.404936	0.454686	0.443523	0.633009	0.414686	0.0417933	0.401686	-0.026389
TCGA-12-0619-01A-01R-1849-01	High	0.292809	0.195636	0.587769	0.342316	0.249401	0.447371	0.384803	0.608276	0.175184	0.429888	0.44236	0.236146	0.500725	0.466331	0.221375	0.600905	0.43544	0.444448	0.416644	0.629635	0.426069	0.24551	0.432315	0.21196
TCGA-12-0821-01A-01R-1849-01	High	0.192158	0.129079	0.589117	0.277354	0.0942298	0.427408	0.404894	0.538667	0.225252	0.255237	0.39933	0.16692	0.497016	0.455728	0.193919	0.598846	0.431317	0.407925	0.452719	0.6841	0.382896	0.0493177	0.403748	0.141935
TCGA-12-1597-01B-01R-1849-01	Low	0.168427	0.187032	0.596142	0.318288	0.0986355	0.42781	0.373974	0.503265	0.198844	0.271514	0.452534	0.217134	0.474294	0.393761	0.183836	0.562777	0.353777	0.382916	0.448494	0.631524	0.416048	0.0741475	0.393497	0.0588568
TCGA-12-3650-01A-01R-1849-01	Low	0.308527	0.167386	0.599163	0.306662	0.153637	0.409621	0.402661	0.549015	0.185917	0.283438	0.442094	0.187617	0.498188	0.506479	0.250244	0.591955	0.395915	0.357213	0.44299	0.618672	0.41417	0.0654691	0.421003	0.090335
TCGA-12-3652-01A-01R-1849-01	Low	0.283459	0.189792	0.587553	0.345214	0.272006	0.421132	0.380677	0.504089	0.154025	0.191147	0.449161	0.143991	0.487729	0.379153	0.274606	0.590935	0.39582	0.377938	0.434505	0.632293	0.413355	0.0547174	0.393274	0.101833
TCGA-12-3653-01A-01R-1849-01	High	0.429248	0.188396	0.592306	0.354717	0.178085	0.453886	0.364014	0.507951	0.182434	0.317045	0.483503	0.132682	0.511273	0.443947	0.290175	0.619207	0.407242	0.407755	0.429254	0.662843	0.362653	0.156598	0.404169	0.214316
TCGA-12-5295-01A-01R-1849-01	Low	0.39403	0.202525	0.599655	0.410337	0.170891	0.412767	0.447765	0.571928	0.190683	0.293047	0.42161	0.22519	0.50225	0.417888	0.372302	0.589654	0.365829	0.354463	0.405206	0.641003	0.389327	0.0589378	0.435898	0.103954
TCGA-12-5299-01A-02R-1849-01	High	0.41037	0.158953	0.586725	0.298642	0.200467	0.44461	0.419654	0.587207	0.190736	0.336995	0.495252	0.207204	0.501644	0.435088	0.160438	0.586765	0.3769	0.37064	0.43034	0.625936	0.405998	0.105671	0.399607	0.0578672
TCGA-14-0736-02A-01R-2005-01	Low	0.339046	0.339633	0.579787	0.422205	0.220269	0.433096	0.47964	0.608511	0.256963	0.341216	0.457968	0.221974	0.467639	0.476038	0.407947	0.582882	0.386327	0.362651	0.476581	0.652641	0.419984	0.119483	0.336466	0.176759
TCGA-14-0781-01B-01R-1849-01	High	0.236621	0.182739	0.588834	0.294617	0.251983	0.469084	0.445246	0.638159	0.218691	0.410307	0.381184	0.199041	0.496733	0.636257	0.218235	0.586126	0.411925	0.478366	0.416995	0.61858	0.423822	0.131406	0.380852	0.142453
TCGA-14-0787-01A-01R-1849-01	Low	0.263068	0.162384	0.586747	0.300236	0.234592	0.418907	0.419546	0.568494	0.211241	0.281741	0.451284	0.196588	0.51	0.595542	0.226654	0.584469	0.417573	0.437996	0.432523	0.648139	0.394556	0.122312	0.414028	0.161208
TCGA-14-0789-01A-01R-1849-01	High	0.353488	0.133102	0.598833	0.372556	0.325742	0.464891	0.489262	0.668632	0.224475	0.410212	0.443757	0.255709	0.522779	0.595448	0.298343	0.60625	0.440274	0.448133	0.458384	0.596509	0.440252	0.199222	0.373896	0.261581
TCGA-14-0790-01B-01R-1849-01	High	0.264256	0.145193	0.57932	0.299306	0.0878376	0.41951	0.354386	0.497779	0.158171	0.233232	0.465485	0.131182	0.481286	0.531313	0.204049	0.596909	0.382443	0.375392	0.430657	0.654691	0.397166	0.051374	0.377378	0.0170115
TCGA-14-0817-01A-01R-1849-01	Low	0.389711	0.184451	0.599781	0.39736	0.164349	0.430349	0.445563	0.581187	0.217033	0.347679	0.469561	0.244706	0.477846	0.566467	0.346227	0.594804	0.360527	0.346538	0.423178	0.636815	0.403097	0.0879609	0.382405	0.0642288
TCGA-14-0871-01A-01R-1849-01	High	0.174187	0.106917	0.567362	0.27698	0.14197	0.379682	0.373093	0.512735	0.153479	0.24696	0.465363	0.20274	0.516029	0.361199	0.180429	0.626321	0.426974	0.497849	0.40313	0.504634	0.328311	0.0516264	0.448761	0.0529193
TCGA-14-1034-01A-01R-1849-01	High	0.284173	0.192903	0.581617	0.371117	0.213408	0.465771	0.440583	0.610901	0.222007	0.371625	0.398005	0.250165	0.522751	0.43702	0.251517	0.598544	0.384675	0.410067	0.461828	0.650232	0.408848	0.174557	0.425697	0.161114
TCGA-14-1034-02B-01R-2005-01	High	0.216253	0.131746	0.589015	0.276408	0.0930102	0.402597	0.339635	0.517824	0.138497	0.21914	0.412145	0.141069	0.49951	0.69059	0.12367	0.612536	0.4318	0.392375	0.401697	0.658492	0.379746	0.0440819	0.415416	0.0477357
TCGA-14-1402-02A-01R-2005-01	Low	0.2695	0.194313	0.602205	0.387001	0.176157	0.399942	0.390973	0.599062	0.212488	0.308377	0.413642	0.187629	0.471167	0.494463	0.305758	0.616321	0.3757	0.331818	0.414204	0.649537	0.390739	0.00594162	0.386398	-0.0455209
TCGA-14-1823-01A-01R-1849-01	Low	0.323935	0.175734	0.582016	0.359748	0.194205	0.447727	0.420713	0.620543	0.251009	0.348182	0.406361	0.173612	0.475273	0.468734	0.281822	0.612419	0.391874	0.385856	0.41785	0.605172	0.363209	0.161979	0.390364	0.0810518
TCGA-14-1825-01A-01R-1850-01	High	0.197512	0.204478	0.587088	0.250008	0.0975671	0.428867	0.360519	0.521884	0.193266	0.246577	0.367717	0.163225	0.47529	0.502427	0.13602	0.58209	0.411431	0.432617	0.429398	0.618388	0.388547	0.102821	0.408316	0.132133
TCGA-14-1829-01A-01R-1850-01	Low	0.295593	0.222792	0.576137	0.362509	0.207984	0.425941	0.424545	0.621826	0.210015	0.323141	0.333929	0.130387	0.448618	0.56086	0.325139	0.602466	0.396133	0.342691	0.4021	0.632496	0.402486	0.0529796	0.401385	0.0612129
TCGA-14-2554-01A-01R-1850-01	High	0.272654	0.216595	0.589287	0.364374	0.138137	0.447051	0.433935	0.598871	0.193497	0.305311	0.433267	0.18065	0.492797	0.557231	0.284431	0.59871	0.388734	0.351191	0.454198	0.627975	0.414763	0.0775383	0.369239	0.0647472
TCGA-15-0742-01A-01R-1850-01	Low	0.243163	0.161266	0.587585	0.259847	0.158813	0.437833	0.341395	0.49741	0.152119	0.307633	0.48813	0.19209	0.512219	0.585364	0.140711	0.56269	0.418327	0.413563	0.410419	0.638427	0.389684	0.0519634	0.407016	0.225955
TCGA-15-1444-01A-02R-1850-01	High	0.313261	0.157105	0.594657	0.326636	0.199107	0.439821	0.371571	0.538305	0.17398	0.345478	0.349777	0.13254	0.476308	0.59361	0.204794	0.595901	0.443305	0.454894	0.459299	0.675302	0.41842	0.0993995	0.372647	0.109656
TCGA-16-0846-01A-01R-1850-01	High	0.440098	0.181288	0.6132	0.420837	0.153944	0.453178	0.390164	0.543415	0.231419	0.293458	0.476779	0.215483	0.504603	0.534141	0.35392	0.578019	0.416777	0.438401	0.480566	0.664953	0.437527	0.145554	0.380788	0.191603
TCGA-16-1045-01B-01R-1850-01	Low	0.355975	0.18499	0.592245	0.360774	0.370268	0.481629	0.478661	0.666041	0.219198	0.421808	0.495621	0.274097	0.508603	0.513124	0.32662	0.613049	0.419789	0.456621	0.453659	0.641488	0.406413	0.185594	0.349802	0.156732
TCGA-19-0957-02A-11R-2005-01	Low	0.262034	0.18711	0.580937	0.343072	0.16346	0.437734	0.432314	0.6207	0.233881	0.309195	0.397076	0.265046	0.50145	0.475802	0.252372	0.614564	0.402767	0.42803	0.462358	0.644917	0.417082	0.146789	0.386233	0.116111
TCGA-19-1389-02A-21R-2005-01	High	0.383345	0.114465	0.586703	0.329182	0.355687	0.425242	0.46576	0.6992	0.154505	0.47907	0.40678	0.24706	0.519084	0.480609	0.204722	0.58633	0.42144	0.480633	0.445492	0.543509	0.45076	0.14744	0.396883	-0.0116394
TCGA-19-1390-01A-01R-1850-01	Low	0.191154	0.129893	0.590434	0.21525	0.132485	0.408906	0.339441	0.475588	0.0983622	0.267121	0.413878	0.180835	0.511815	0.544225	0.0544588	0.609925	0.403824	0.386903	0.390696	0.672347	0.395244	0.0250819	0.392106	0.144951
TCGA-19-1787-01B-01R-1850-01	High	0.3658	0.173625	0.583414	0.325171	0.0997452	0.405233	0.36894	0.570062	0.18479	0.292004	0.46534	0.222416	0.515936	0.623628	0.291674	0.611907	0.422003	0.412338	0.39622	0.568875	0.378263	0.0753587	0.424972	0.251072
TCGA-19-2619-01A-01R-1850-01	High	0.230362	0.165327	0.614291	0.29978	0.21396	0.455022	0.356644	0.527316	0.199251	0.322834	0.467345	0.201068	0.487925	0.661515	0.17695	0.586896	0.3989	0.422786	0.429029	0.620507	0.400704	0.0814442	0.400724	0.0749258
TCGA-19-2620-01A-01R-1850-01	Low	0.160261	0.121047	0.591901	0.261931	0.170367	0.457447	0.391884	0.567623	0.205499	0.320729	0.451636	0.217903	0.499109	0.681683	0.140934	0.577115	0.428935	0.416567	0.446856	0.646305	0.407552	0.0661623	0.328446	0.151642
TCGA-19-2624-01A-01R-1850-01	High	0.157996	0.133178	0.592227	0.218579	0.0426232	0.419842	0.311808	0.46695	0.175929	0.180598	0.452315	0.101403	0.47616	0.717073	0.137615	0.59194	0.445975	0.414206	0.418288	0.653596	0.398518	0.0383996	0.428775	0.0697422
TCGA-19-2625-01A-01R-1850-01	Low	0.182376	0.0911611	0.579047	0.287086	0.0812728	0.461694	0.360411	0.556831	0.136699	0.297333	0.473466	0.130534	0.523795	0.70058	0.0674699	0.571504	0.344123	0.361375	0.419963	0.66534	0.363504	0.0544974	0.39153	0.168748
TCGA-19-2629-01A-01R-1850-01	High	0.385886	0.171938	0.59436	0.400462	0.13221	0.410989	0.395911	0.516696	0.188932	0.292317	0.38326	0.212995	0.487513	0.46011	0.230091	0.589901	0.431617	0.431316	0.453157	0.619426	0.369896	0.109562	0.392553	0.21097
TCGA-19-4065-01A-01R-2005-01	Low	0.243809	0.157667	0.598602	0.341747	0.166532	0.421219	0.450973	0.634829	0.21052	0.348984	0.382973	0.187572	0.469714	0.470242	0.286621	0.627604	0.44448	0.4172	0.408436	0.637786	0.433102	0.102303	0.415439	0.0825126
TCGA-19-4065-02A-11R-2005-01	Low	0.268141	0.165673	0.59854	0.408564	0.179128	0.422756	0.448137	0.630643	0.217765	0.316513	0.4948	0.239946	0.523795	0.520758	0.252894	0.610492	0.443868	0.45476	0.470364	0.611228	0.431651	0.073416	0.440454	0.0794025
TCGA-19-5960-01A-11R-1850-01	High	0.146853	0.168994	0.580772	0.25388	0.126742	0.395981	0.313102	0.482772	0.144587	0.145488	0.422776	0.10787	0.479849	0.603459	0.21664	0.594229	0.478439	0.41695	0.449472	0.660602	0.402982	0.0136571	0.439502	0.197493
TCGA-26-1442-01A-01R-1850-01	Low	0.122426	0.12881	0.594743	0.250627	0.127483	0.388672	0.371999	0.475145	0.232461	0.198605	0.44697	0.136416	0.481628	0.707554	0.127186	0.601226	0.463086	0.451967	0.452206	0.675801	0.377702	0.0424092	0.285887	0.0713915
TCGA-26-5132-01A-01R-1850-01	High	0.2849	0.143392	0.60526	0.333685	0.145831	0.431825	0.406341	0.532302	0.180773	0.2551	0.422381	0.230626	0.503009	0.698836	0.238851	0.604542	0.404572	0.444499	0.432398	0.636836	0.384195	0.0265827	0.402567	0.276471
TCGA-26-5133-01A-01R-1850-01	Low	0.207918	0.200549	0.613232	0.273457	0.163631	0.404988	0.342721	0.471167	0.163758	0.200313	0.372837	0.168273	0.459331	0.573112	0.220394	0.585591	0.427736	0.410314	0.403219	0.643773	0.401565	0.0759265	0.375197	0.0569719
TCGA-26-5134-01A-01R-1850-01	Low	0.212503	0.111154	0.574784	0.242228	0.00896725	0.412576	0.333824	0.532175	0.159117	0.20138	0.445378	0.170542	0.471233	0.435041	0.172866	0.600988	0.440014	0.429224	0.424252	0.638841	0.391282	0.069511	0.397627	-0.0308185
TCGA-26-5135-01A-01R-1850-01	Low	0.245126	0.171257	0.596484	0.301297	0.0952906	0.44193	0.399314	0.546608	0.213807	0.326827	0.488919	0.208741	0.508519	0.615852	0.183431	0.566963	0.369653	0.419319	0.434645	0.624482	0.395753	0.180236	0.390835	0.12973
TCGA-26-5136-01B-01R-1850-01	Low	0.323805	0.192384	0.562105	0.358829	0.110379	0.428245	0.411228	0.569138	0.181197	0.280957	0.472523	0.206153	0.471058	0.635078	0.303811	0.629979	0.394393	0.379382	0.41707	0.628813	0.395556	0.168991	0.392918	0.246313
TCGA-26-5139-01A-01R-1850-01	High	0.28346	0.171968	0.587434	0.304418	0.138112	0.460366	0.402438	0.5847	0.217954	0.279802	0.484412	0.25179	0.498437	0.508694	0.20601	0.608118	0.399232	0.38218	0.428714	0.640026	0.396869	0.088007	0.373254	0.121436
TCGA-27-1830-01A-01R-1850-01	High	0.253218	0.183833	0.611511	0.33413	0.0955889	0.457923	0.401989	0.602322	0.201726	0.391475	0.390893	0.19122	0.479354	0.614062	0.270268	0.581707	0.432534	0.484992	0.465934	0.630409	0.434918	0.0858125	0.386537	0.0585269
TCGA-27-1831-01A-01R-1850-01	High	0.349531	0.223607	0.575047	0.384434	0.145013	0.408895	0.379915	0.582462	0.192789	0.287084	0.366313	0.161878	0.459171	0.527449	0.316483	0.613043	0.406199	0.388765	0.435681	0.626736	0.410551	0.0511685	0.422088	-0.111493
TCGA-27-1832-01A-01R-1850-01	High	0.343126	0.157336	0.577005	0.412559	0.126648	0.422103	0.40434	0.600202	0.169479	0.360541	0.408566	0.176736	0.501353	0.543754	0.307392	0.590393	0.352439	0.416369	0.407268	0.536192	0.404634	0.159624	0.403841	0.184487
TCGA-27-1834-01A-01R-1850-01	High	0.396224	0.191698	0.565774	0.342328	0.129233	0.458009	0.387324	0.537708	0.214418	0.282808	0.484094	0.149656	0.482304	0.638754	0.296109	0.59157	0.445187	0.461619	0.459776	0.63998	0.404264	0.235379	0.346623	0.167193
TCGA-27-1835-01A-01R-1850-01	High	0.231806	0.182176	0.587122	0.300971	0.121544	0.412842	0.317053	0.456088	0.154229	0.210429	0.383322	0.17928	0.496368	0.75807	0.182677	0.60246	0.384986	0.406039	0.398843	0.677096	0.36692	0.0237182	0.390355	0.165308
TCGA-27-1837-01A-01R-1850-01	High	0.468251	0.220109	0.561397	0.2876	0.142864	0.433566	0.371103	0.518929	0.201796	0.300234	0.45326	0.170673	0.493789	0.516941	0.165019	0.589531	0.420071	0.42677	0.455111	0.64805	0.411389	0.169468	0.396716	0.120117
TCGA-27-2519-01A-01R-1850-01	Low	0.382564	0.220536	0.581498	0.378389	0.304961	0.469483	0.435107	0.606098	0.197365	0.33069	0.449537	0.222368	0.481658	0.504123	0.294731	0.59623	0.398393	0.426	0.442923	0.64952	0.446282	0.127108	0.393008	0.199142
TCGA-27-2521-01A-01R-1850-01	High	0.0825765	0.125123	0.593211	0.220953	0.141055	0.406976	0.39013	0.490295	0.202221	0.233932	0.383838	0.122574	0.461686	0.462702	0.160762	0.599137	0.398802	0.451171	0.42124	0.648361	0.352312	0.100036	0.390289	0.0993827
TCGA-27-2523-01A-01R-1850-01	High	0.243955	0.189602	0.588499	0.262035	0.141947	0.404676	0.36491	0.494355	0.199027	0.252542	0.447292	0.226919	0.490821	0.475284	0.21881	0.602356	0.422976	0.401802	0.44625	0.650379	0.408931	0.107269	0.421958	0.159889
TCGA-27-2524-01A-01R-1850-01	Low	0.341964	0.151634	0.584237	0.329949	0.196841	0.421011	0.453861	0.607337	0.198793	0.328724	0.47142	0.213132	0.498248	0.565242	0.227744	0.59393	0.368135	0.393955	0.456105	0.609514	0.451197	0.114032	0.402266	0.0167758
TCGA-27-2526-01A-01R-1850-01	Low	0.411568	0.208909	0.601659	0.466598	0.293143	0.412452	0.410369	0.560915	0.209835	0.273436	0.428809	0.207631	0.481586	0.499694	0.411651	0.603861	0.346317	0.404275	0.44717	0.65649	0.408288	0.0965673	0.406792	0.23816
TCGA-27-2528-01A-01R-1850-01	High	0.233905	0.192645	0.585035	0.292248	0.221186	0.435185	0.385805	0.559164	0.201453	0.246962	0.439094	0.168501	0.527068	0.538712	0.176363	0.606656	0.424982	0.430535	0.409383	0.663904	0.426317	0.0845156	0.417855	0.137741
TCGA-28-1747-01C-01R-1850-01	High	0.426252	0.195085	0.582676	0.366973	0.159534	0.421933	0.417856	0.528614	0.22072	0.302621	0.491639	0.166023	0.501277	0.509778	0.325555	0.593705	0.431649	0.440119	0.475714	0.64486	0.408976	0.164263	0.395791	0.1638
TCGA-28-1753-01A-01R-1850-01	High	0.32284	0.209486	0.607741	0.357528	0.248013	0.426779	0.54824	0.653379	0.273093	0.336297	0.433988	0.256812	0.506154	0.602375	0.315962	0.607279	0.445745	0.472272	0.445921	0.651941	0.449705	0.0990896	0.43469	0.146082
TCGA-28-2499-01A-01R-1850-01	Low	0.384003	0.139442	0.580447	0.269026	0.177143	0.435	0.390231	0.541549	0.165893	0.293182	0.466997	0.146046	0.511372	0.492342	0.20234	0.572406	0.405119	0.400991	0.431622	0.625049	0.359959	0.158135	0.308921	0.12662
TCGA-28-2509-01A-01R-1850-01	High	0.212961	0.129168	0.588849	0.318053	0.110458	0.451755	0.362331	0.553554	0.233841	0.296401	0.450866	0.235843	0.517033	0.493191	0.188406	0.577167	0.37015	0.376279	0.428877	0.641388	0.397411	0.16885	0.416238	0.122379
TCGA-28-2510-01A-01R-1850-01	Low	0.197515	0.162934	0.579062	0.312715	0.256663	0.430633	0.419423	0.556968	0.240025	0.331762	0.526464	0.203815	0.500246	0.535743	0.21466	0.582062	0.399102	0.439516	0.46305	0.633004	0.412046	0.0840783	0.383095	0.163329
TCGA-28-2513-01A-01R-1850-01	High	0.524021	0.219267	0.601982	0.371432	0.322331	0.465662	0.481369	0.656672	0.223345	0.41414	0.396258	0.262086	0.502291	0.557467	0.301496	0.591911	0.375959	0.422759	0.451042	0.630597	0.425268	0.167747	0.365358	0.251543
TCGA-28-2514-01A-02R-1850-01	High	0.318341	0.194471	0.602601	0.32803	0.179225	0.436889	0.393775	0.524083	0.217563	0.326872	0.492149	0.23813	0.516757	0.578201	0.123077	0.594294	0.445352	0.43216	0.466635	0.667671	0.420443	0.0770601	0.378796	0.0828425
TCGA-28-5204-01A-01R-1850-01	High	0.406162	0.195903	0.586981	0.362479	0.170941	0.4276	0.378952	0.503417	0.183947	0.282628	0.439615	0.230481	0.487977	0.513171	0.275227	0.597545	0.432579	0.427106	0.411977	0.640296	0.397971	0.0986785	0.442078	0.152302
TCGA-28-5207-01A-01R-1850-01	Low	0.265827	0.190583	0.590945	0.353043	0.210902	0.419303	0.434612	0.569976	0.246545	0.256889	0.480544	0.186281	0.497535	0.614486	0.250554	0.590581	0.458785	0.428136	0.461259	0.657218	0.418889	0.134768	0.372218	0.13284
TCGA-28-5208-01A-01R-1850-01	High	0.304622	0.235866	0.59003	0.282481	0.191225	0.407335	0.472591	0.588628	0.206798	0.320672	0.408554	0.225886	0.502197	0.46322	0.237477	0.617149	0.436368	0.392671	0.467529	0.637299	0.40981	0.0750556	0.411339	0.158098
TCGA-28-5209-01A-01R-1850-01	High	0.330893	0.119214	0.589743	0.266867	0.111004	0.438612	0.389983	0.530439	0.200829	0.274413	0.437991	0.238924	0.507348	0.438716	0.154782	0.604879	0.405356	0.427212	0.422384	0.634872	0.392455	0.103537	0.417352	0.0885444
TCGA-28-5213-01A-01R-1850-01	Low	0.317079	0.205856	0.603623	0.368286	0.228917	0.464292	0.470793	0.654846	0.219364	0.490902	0.418389	0.153666	0.459234	0.584421	0.33032	0.593026	0.394077	0.389693	0.406316	0.638227	0.400197	0.0958236	0.357336	0.112954
TCGA-28-5215-01A-01R-1850-01	High	0.297913	0.198637	0.576037	0.341498	0.13624	0.455518	0.411073	0.602179	0.214495	0.332659	0.428435	0.20447	0.486968	0.468027	0.273168	0.577246	0.389121	0.42884	0.460632	0.630675	0.439619	0.113944	0.43008	0.153951
TCGA-28-5216-01A-01R-1850-01	High	0.228176	0.154168	0.59058	0.299308	0.146441	0.43188	0.432461	0.600677	0.191288	0.302763	0.407246	0.134638	0.479221	0.464398	0.170876	0.580856	0.413535	0.408442	0.438062	0.639072	0.397903	0.131977	0.389642	0.0974978
TCGA-28-5218-01A-01R-1850-01	High	0.332572	0.232462	0.621524	0.495173	0.410237	0.402441	0.524683	0.604928	0.216445	0.376724	0.434372	0.320975	0.555778	0.596767	0.490754	0.605871	0.472426	0.547482	0.439976	0.431978	0.439045	0.251887	0.433514	0.32826
TCGA-28-5220-01A-01R-1850-01	High	0.345912	0.144311	0.553057	0.319689	0.147242	0.431583	0.36897	0.511737	0.202856	0.25686	0.402271	0.136428	0.452669	0.454738	0.25191	0.576445	0.401564	0.388681	0.42208	0.636795	0.344914	0.198172	0.386605	0.13727
TCGA-32-1970-01A-01R-1850-01	High	0.29455	0.173273	0.591966	0.281938	0.147137	0.441494	0.356739	0.515196	0.211746	0.296135	0.479233	0.28495	0.497098	0.602092	0.199402	0.591859	0.434637	0.426281	0.477314	0.654128	0.416699	0.0815103	0.401734	0.188917
TCGA-32-1980-01A-01R-1850-01	Low	0.333113	0.211724	0.580988	0.441974	0.223069	0.454623	0.474809	0.609333	0.235274	0.359057	0.514199	0.319542	0.500518	0.586165	0.320234	0.577523	0.428154	0.422164	0.47149	0.625431	0.441584	0.120454	0.358216	0.0932567
TCGA-32-1982-01A-01R-1850-01	Low	0.359732	0.233592	0.621902	0.469263	0.190422	0.43377	0.429403	0.572164	0.218797	0.391551	0.47948	0.284821	0.504663	0.732482	0.400076	0.604362	0.408224	0.384339	0.453609	0.666642	0.410075	0.0970748	0.351159	0.15249
TCGA-32-2615-01A-01R-1850-01	High	0.312664	0.104891	0.598552	0.342295	0.185068	0.45978	0.430778	0.577921	0.142707	0.397892	0.489012	0.21125	0.52433	0.672259	0.270246	0.562797	0.425342	0.420949	0.415258	0.653234	0.416984	0.077324	0.3711	0.208426
TCGA-32-2616-01A-01R-1850-01	High	0.283025	0.165344	0.576849	0.308092	0.091386	0.42569	0.37934	0.549091	0.162919	0.333496	0.464808	0.138089	0.50699	0.416144	0.276196	0.602981	0.372401	0.404431	0.400521	0.650717	0.410565	0.0732034	0.414434	0.186325
TCGA-32-2632-01A-01R-1850-01	Low	0.382214	0.203709	0.591724	0.39678	0.289657	0.450611	0.428988	0.576862	0.203223	0.360208	0.4791	0.216459	0.492032	0.569106	0.401365	0.600339	0.395353	0.388056	0.43628	0.642384	0.401504	0.211023	0.43618	0.356392
TCGA-32-2634-01A-01R-1850-01	Low	0.17258	0.158239	0.584285	0.212995	0.135437	0.40926	0.390221	0.517095	0.195695	0.233952	0.441813	0.167007	0.512074	0.68173	0.118027	0.594685	0.427326	0.412279	0.467276	0.627667	0.432903	0.0507057	0.415101	-0.0376514
TCGA-32-2638-01A-01R-1850-01	High	0.383155	0.18431	0.59042	0.353597	0.171027	0.445001	0.44499	0.589342	0.185066	0.351456	0.467963	0.225687	0.499629	0.5643	0.248214	0.605841	0.441672	0.447344	0.431726	0.659101	0.444086	0.0833613	0.374043	0.0675274
TCGA-32-4213-01A-01R-1850-01	Low	0.418599	0.19794	0.602976	0.387227	0.336213	0.431966	0.441052	0.625494	0.214536	0.381977	0.405357	0.199505	0.500879	0.542057	0.348047	0.584968	0.384393	0.4439	0.448984	0.623674	0.411545	0.135034	0.419346	0.248622
TCGA-32-5222-01A-01R-1850-01	High	0.346152	0.137921	0.587244	0.359493	0.148328	0.428366	0.411911	0.617026	0.222205	0.374021	0.415595	0.169107	0.459999	0.584562	0.273899	0.599757	0.423279	0.373138	0.415831	0.648896	0.419015	0.0573696	0.382081	-0.0747373
TCGA-41-2571-01A-01R-1850-01	Low	0.144566	0.119992	0.601801	0.259644	0.0276749	0.397683	0.363113	0.481489	0.204458	0.261844	0.420541	0.211424	0.484359	0.772537	0.101403	0.535046	0.36924	0.389312	0.427702	0.62805	0.39978	0.083172	0.361265	0.146647
TCGA-41-2572-01A-01R-1850-01	Low	0.390084	0.123776	0.604711	0.372733	0.177713	0.435326	0.397693	0.547013	0.191394	0.287737	0.473126	0.198064	0.490869	0.577777	0.227639	0.584547	0.419166	0.446596	0.421348	0.654939	0.374896	0.0864208	0.369032	0.0867537
TCGA-41-3915-01A-01R-1850-01	High	0.250279	0.188934	0.602726	0.323366	0.176043	0.479911	0.445938	0.62426	0.240221	0.449623	0.4003	0.246373	0.487085	0.602328	0.318828	0.605368	0.400581	0.460832	0.440226	0.621772	0.406525	0.110908	0.398441	0.148061
TCGA-41-4097-01A-01R-1850-01	High	0.281173	0.186146	0.595755	0.37715	0.221005	0.473804	0.474955	0.59843	0.214575	0.35909	0.502986	0.256085	0.512817	0.614062	0.312513	0.593566	0.415226	0.447892	0.446308	0.642133	0.42909	0.161777	0.369255	0.137788
TCGA-41-5651-01A-01R-1850-01	High	0.115991	0.169033	0.598875	0.306488	0.146902	0.42058	0.347552	0.482444	0.193657	0.255654	0.423915	0.143303	0.481904	0.625041	0.210892	0.586922	0.398632	0.390059	0.439577	0.647987	0.40501	0.114876	0.426889	0.0205928
TCGA-76-4925-01A-01R-1850-01	High	0.161873	0.134722	0.589402	0.241008	0.102397	0.433521	0.318523	0.518506	0.15382	0.267764	0.391356	0.141186	0.480699	0.425333	0.126953	0.616362	0.406805	0.425422	0.384416	0.661604	0.361472	0.0685414	0.435326	0.111069
TCGA-76-4926-01B-01R-1850-01	High	0.289016	0.160901	0.581365	0.274675	0.120994	0.425192	0.400794	0.532808	0.191722	0.224378	0.466982	0.145708	0.489795	0.4701	0.171664	0.594175	0.440002	0.410451	0.452963	0.649875	0.390887	0.048623	0.393097	0.115028
TCGA-76-4927-01A-01R-1850-01	High	0.272044	0.186841	0.588454	0.283173	0.173996	0.459742	0.429369	0.603467	0.205411	0.339087	0.437039	0.222772	0.513405	0.5602	0.218961	0.578577	0.404019	0.422042	0.431945	0.628616	0.415848	0.114546	0.393209	0.129777
TCGA-76-4928-01B-01R-1850-01	High	0.290341	0.13522	0.601638	0.33504	0.288561	0.430916	0.446302	0.607871	0.13852	0.339281	0.444017	0.250863	0.49742	0.513784	0.267032	0.611536	0.391077	0.431239	0.459575	0.611259	0.400866	0.143512	0.418509	0.172376
TCGA-76-4929-01A-01R-1850-01	Low	0.228574	0.122314	0.566916	0.234622	0.124896	0.434248	0.394576	0.567935	0.196959	0.280232	0.442272	0.174326	0.47025	0.623392	0.196037	0.576745	0.360499	0.388978	0.449898	0.63021	0.383476	0.138588	0.356032	0.214881
TCGA-76-4931-01A-01R-1850-01	High	0.138029	0.122472	0.582008	0.244354	0.0920917	0.425745	0.363147	0.504346	0.149301	0.260327	0.498483	0.168052	0.498008	0.64422	0.149298	0.592932	0.415908	0.403814	0.445979	0.646814	0.392958	0.0739704	0.410487	0.115216
TCGA-76-4932-01A-01R-1850-01	High	0.283081	0.14553	0.580833	0.278157	0.179526	0.434664	0.388925	0.498504	0.188454	0.283782	0.438618	0.180165	0.49322	0.471938	0.148383	0.572612	0.394132	0.416541	0.417568	0.625249	0.385287	0.131493	0.41594	0.0394421
TCGA-CS-4938-01B-11R-1896-07	Low	0.212993	0.150545	0.560618	0.271683	0.159984	0.409069	0.366071	0.51239	0.211816	0.213502	0.448878	0.146518	0.488376	0.503511	0.164616	0.600791	0.438074	0.441808	0.468417	0.686425	0.42094	0.134807	0.336279	0.163235
TCGA-CS-4941-01A-01R-1470-07	High	0.392579	0.311432	0.585818	0.377543	0.13896	0.451236	0.360104	0.54008	0.210076	0.326571	0.486366	0.246413	0.500393	0.577494	0.363024	0.613624	0.469553	0.447657	0.444731	0.680267	0.401289	0.168477	0.367724	0.217096
TCGA-CS-4942-01A-01R-1470-07	High	0.38787	0.236801	0.583068	0.341465	0.185118	0.44287	0.380567	0.49306	0.230286	0.259139	0.403511	0.195564	0.475958	0.406437	0.272525	0.592152	0.422969	0.448499	0.477985	0.664577	0.392823	0.140153	0.374708	0.199566
TCGA-CS-4943-01A-01R-1470-07	High	0.194157	0.180725	0.589552	0.289237	0.092259	0.422181	0.387458	0.447431	0.179662	0.245803	0.395006	0.141335	0.469418	0.514679	0.189468	0.610528	0.468246	0.446812	0.444082	0.666508	0.39631	0.0768094	0.455343	0.14971
TCGA-CS-4944-01A-01R-1470-07	Low	0.225627	0.197369	0.593344	0.359443	0.279939	0.426797	0.421541	0.552709	0.223515	0.252066	0.470949	0.204304	0.501965	0.515386	0.249275	0.585462	0.438609	0.431428	0.477908	0.662471	0.40926	0.173061	0.321291	0.250507
TCGA-CS-5390-01A-02R-1470-07	Low	0.247884	0.178561	0.607179	0.309364	0.24689	0.397212	0.349678	0.420778	0.264591	0.207488	0.456653	0.173709	0.488924	0.662551	0.226396	0.598337	0.461965	0.423637	0.463088	0.658134	0.377077	0.115518	0.392178	0.163847
TCGA-CS-5393-01A-01R-1470-07	Low	0.225074	0.184912	0.591667	0.275653	0.224551	0.39951	0.357759	0.467075	0.211528	0.275972	0.429249	0.149018	0.483545	0.622874	0.159993	0.594935	0.491858	0.460254	0.461211	0.682597	0.390347	0.10763	0.329762	0.109703
TCGA-CS-5394-01A-01R-1470-07	High	0.165992	0.154032	0.599295	0.299961	0.224523	0.397675	0.332042	0.403067	0.181334	0.207748	0.455578	0.123524	0.460815	0.556713	0.170065	0.620488	0.456234	0.438198	0.418869	0.667013	0.357591	0.055735	0.389912	0.238443
TCGA-CS-5395-01A-01R-1470-07	High	0.213288	0.157139	0.57671	0.284643	0.172282	0.445345	0.378015	0.482963	0.239247	0.259633	0.438006	0.176937	0.515276	0.464351	0.176546	0.591674	0.495688	0.434267	0.495751	0.675295	0.387507	0.184957	0.418802	0.230903
TCGA-CS-5396-01A-02R-1470-07	Low	0.302026	0.182991	0.590566	0.338078	0.292365	0.417972	0.409171	0.513112	0.243603	0.271808	0.467062	0.223642	0.473277	0.537392	0.238891	0.605268	0.442773	0.436347	0.440485	0.677142	0.384198	0.139618	0.357851	0.167523
TCGA-CS-5397-01A-01R-1896-07	High	0.192994	0.158576	0.571315	0.28495	0.142696	0.457953	0.425505	0.568018	0.25443	0.253755	0.518108	0.20353	0.514674	0.44701	0.180168	0.589323	0.461094	0.419518	0.493464	0.655247	0.403848	0.155545	0.391884	0.183262
TCGA-CS-6186-01A-12R-2027-07	High	0.259371	0.172427	0.603451	0.278577	0.222243	0.431212	0.371825	0.428582	0.172296	0.257105	0.368206	0.185414	0.489345	0.626266	0.145307	0.605474	0.462198	0.406421	0.440652	0.695461	0.361922	0.133018	0.336983	0.123745
TCGA-CS-6188-01A-11R-1896-07	High	0.293224	0.186189	0.583633	0.307826	0.119951	0.454225	0.409905	0.558564	0.209651	0.317196	0.44716	0.190507	0.525855	0.472551	0.200214	0.607396	0.472895	0.420458	0.461964	0.676066	0.42384	0.171157	0.378576	0.136374
TCGA-CS-6290-01A-11R-1708-07	Low	0.348532	0.218518	0.597594	0.346321	0.223293	0.426304	0.400473	0.526705	0.203203	0.304585	0.408082	0.20371	0.483446	0.630131	0.239617	0.600198	0.471929	0.49273	0.466346	0.673783	0.391972	0.210331	0.303884	0.183026
TCGA-CS-6666-01A-11R-1896-07	High	0.225486	0.216144	0.579959	0.325764	0.201715	0.425217	0.430787	0.482346	0.239013	0.289282	0.422278	0.167702	0.499076	0.684793	0.241156	0.621003	0.468585	0.484311	0.43777	0.693249	0.402408	0.118088	0.379859	0.0532491
TCGA-CS-6667-01A-12R-2027-07	Low	0.121483	0.179602	0.611206	0.322785	0.186704	0.414309	0.359725	0.461266	0.180645	0.297216	0.417727	0.122912	0.501927	0.716177	0.12767	0.610097	0.461563	0.427954	0.436415	0.689347	0.396102	0.0934927	0.301273	0.15103
TCGA-CS-6668-01A-11R-1896-07	High	0.226211	0.159422	0.616311	0.274047	0.278362	0.394189	0.343453	0.433594	0.232141	0.180384	0.477982	0.141368	0.470157	0.62457	0.131533	0.611492	0.465049	0.422287	0.460641	0.660028	0.368108	0.127394	0.365861	0.18755
TCGA-CS-6669-01A-11R-1896-07	Low	0.140278	0.208511	0.559063	0.25188	0.127937	0.403675	0.347521	0.399146	0.299724	0.155961	0.531792	0.113123	0.484515	0.467367	0.193316	0.557103	0.426268	0.468256	0.4549	0.642723	0.409033	0.132328	0.298018	0.217568
TCGA-CS-6670-01A-11R-1896-07	High	0.162002	0.17497	0.61184	0.244361	0.169755	0.411431	0.356139	0.416841	0.22683	0.230687	0.503001	0.172691	0.494488	0.588756	0.157075	0.584902	0.470829	0.455677	0.472011	0.655083	0.445715	0.0706421	0.351081	0.21229
TCGA-DB-5270-01A-02R-1470-07	Low	0.23337	0.209504	0.57249	0.346706	0.14487	0.414253	0.421554	0.48827	0.325368	0.21494	0.558668	0.173408	0.494126	0.419584	0.25836	0.572017	0.408912	0.461666	0.503419	0.662807	0.450815	0.053384	0.377016	0.175769
TCGA-DB-5273-01A-01R-1470-07	High	0.297263	0.205861	0.594108	0.346858	0.0915096	0.426047	0.401246	0.492738	0.212036	0.280711	0.386994	0.196794	0.490314	0.539984	0.212899	0.591843	0.435564	0.480007	0.457862	0.669109	0.382046	0.111924	0.383979	0.14759
TCGA-DB-5274-01A-01R-1470-07	Low	0.293795	0.223369	0.600061	0.433218	0.350485	0.413005	0.461115	0.501972	0.322709	0.312204	0.483589	0.205416	0.49229	0.790679	0.312151	0.576631	0.402108	0.389896	0.457295	0.618818	0.438509	0.0799815	0.386267	0.146035
TCGA-DB-5275-01A-01R-1470-07	High	0.210463	0.17511	0.616235	0.302677	0.149715	0.422833	0.361538	0.44915	0.217248	0.270446	0.447991	0.140872	0.472109	0.678337	0.184559	0.590763	0.445584	0.426412	0.476321	0.662784	0.446914	0.0289382	0.353815	0.201357
[truncated: 509 more rows]

## Sheet: MEX3D
sample_id	MEX3D	aDC	B cells	CD8 T cells	Cytotoxic cells	DC	Eosinophils	iDC	Macrophages	Mast cells	Neutrophils	NK CD56bright cells	NK CD56dim cells	NK cells	pDC	T cells	T helper cells	Tcm	Tem	TFH	Tgd	Th1 cells	Th17 cells	Th2 cells	TReg
[truncated: 701 more rows]
