# Supplementary material for: Integrative bioinformatic and experimental analysis reveals prognostic and immunological roles of MEX3 family genes in glioma
Source: Front Immunol. 2026 Jan 14;16:1654036. doi: 10.3389/fimmu.2025.1654036 (PMC12847448; doi:10.3389/fimmu.2025.1654036)
Supplement: Supplementary file 16 [file Table12.xlsx]

## Sheet: MEX3A
id	correlation_spearman	pvalue_spearman	gene_name	gene_type
ENSG00000000003.15	0.0742707	0.0493589	TSPAN6	protein_coding
ENSG00000124145.6	-0.570908	0	SDC4	protein_coding
ENSG00000159176.14	-0.563576	0	CSRP1	protein_coding
ENSG00000120306.11	-0.557609	0	CYSTM1	protein_coding
ENSG00000198832.10	-0.550415	0	SELENOM	protein_coding
ENSG00000187980.7	-0.55033	9.48959e-57	PLA2G2C	protein_coding
ENSG00000127472.11	-0.52594	4.04583e-51	PLA2G5	protein_coding
ENSG00000250479.9	-0.52067	0	CHCHD10	protein_coding
ENSG00000188051.7	-0.517356	3.03156e-49	TMEM221	protein_coding
ENSG00000145824.13	-0.516317	0	CXCL14	protein_coding
ENSG00000066185.13	-0.508557	2.23162e-47	ZMYND12	protein_coding
ENSG00000101439.9	-0.505919	0	CST3	protein_coding
ENSG00000188266.14	-0.498328	2.8289e-45	HYKK	protein_coding
ENSG00000001561.7	-0.0613778	0.104441	ENPP4	protein_coding
ENSG00000001617.12	-0.0993536	0.00847975	SEMA3F	protein_coding
ENSG00000167107.13	-0.497055	5.10748e-45	ACSF2	protein_coding
ENSG00000119431.9	-0.496078	0	HDHD3	protein_coding
ENSG00000171174.15	-0.495417	1.08935e-44	RBKS	protein_coding
ENSG00000196502.12	-0.493056	3.22034e-44	SULT1A1	protein_coding
ENSG00000167487.12	-0.489963	1.31523e-43	KLHL26	protein_coding
ENSG00000002330.14	-0.105797	0.00504735	BAD	protein_coding
ENSG00000002549.12	-0.103835	0.00594829	LAP3	protein_coding
ENSG00000122359.18	-0.488738	2.28761e-43	ANXA11	protein_coding
ENSG00000002586.20_PAR_Y			CD99	protein_coding
ENSG00000002587.10	0.0358685	0.342987	HS3ST1	protein_coding
ENSG00000002726.21	-0.0439988	0.244661	AOC1	protein_coding
ENSG00000167705.12	-0.487918	3.30923e-43	RILP	protein_coding
ENSG00000189171.14	-0.487543	3.91697e-43	S100A13	protein_coding
ENSG00000153446.16	-0.486734	0	C16orf89	protein_coding
ENSG00000101400.6	-0.486672	0	SNTA1	protein_coding
ENSG00000002919.15	0.111667	0.00308573	SNX11	protein_coding
ENSG00000090013.11	-0.486067	0	BLVRB	protein_coding
ENSG00000103876.13	-0.481248	6.42706e-42	FAH	protein_coding
ENSG00000140459.18	-0.479536	1.36184e-41	CYP11A1	protein_coding
ENSG00000003137.8	-0.0582097	0.123624	CYP26B1	protein_coding
ENSG00000013583.10	-0.475947	0	HEBP1	protein_coding
ENSG00000203780.12	-0.474006	1.49594e-40	FANK1	protein_coding
ENSG00000001460.18	-0.47142	4.52077e-40	STPG1	protein_coding
ENSG00000005243.10	-0.47074	6.03494e-40	COPZ2	protein_coding
ENSG00000003402.20	0.0311548	0.41017	CFLAR	protein_coding
ENSG00000003436.16	0.122498	0.00115505	TFPI	protein_coding
ENSG00000136147.18	-0.46956	0	PHF11	protein_coding
ENSG00000174326.14	-0.469092	1.21319e-39	SLC16A11	protein_coding
ENSG00000112981.5	-0.467417	2.4569e-39	NME5	protein_coding
ENSG00000003989.18	-0.0624252	0.0986379	SLC7A2	protein_coding
ENSG00000004059.11	0.00883726	0.815276	ARF5	protein_coding
ENSG00000185187.13	-0.466485	3.63369e-39	SIGIRR	protein_coding
ENSG00000106538.10	-0.46493	0	RARRES2	protein_coding
ENSG00000139899.11	-0.464745	7.51512e-39	CBLN3	protein_coding
ENSG00000004455.17	-0.00874455	0.817225	AK2	protein_coding
ENSG00000004468.13	0.113299	0.00267765	CD38	protein_coding
ENSG00000143416.21	-0.463546	0	SELENBP1	protein_coding
ENSG00000144199.12	-0.463084	1.49832e-38	FAHD2B	protein_coding
ENSG00000101460.13	-0.462394	0	MAP1LC3A	protein_coding
ENSG00000125246.15	-0.461458	2.93228e-38	CLYBL	protein_coding
ENSG00000149090.12	-0.461188	3.27764e-38	PAMR1	protein_coding
ENSG00000169715.15	-0.459664	0	MT1E	protein_coding
ENSG00000143198.13	-0.458567	0	MGST3	protein_coding
ENSG00000158113.13	-0.458158	1.13363e-37	LRRC43	protein_coding
ENSG00000004779.10	-0.0235575	0.533397	NDUFAB1	protein_coding
ENSG00000004799.8	0.0367949	0.330574	PDK4	protein_coding
ENSG00000004809.14	-0.102914	0.00638779	SLC22A16	protein_coding
ENSG00000107521.19	-0.457351	0	HPS1	protein_coding
ENSG00000004846.16	-0.0896765	0.0175556	ABCB5	protein_coding
ENSG00000024862.18	-0.455874	2.86492e-37	CCDC28A	protein_coding
ENSG00000130988.13	-0.454725	4.55503e-37	RGN	protein_coding
ENSG00000178814.17	-0.454705	4.59179e-37	OPLAH	protein_coding
ENSG00000087250.9	-0.45354	0	MT3	protein_coding
ENSG00000004939.15	0.0925312	0.0142547	SLC4A1	protein_coding
ENSG00000104324.16	-0.45335	7.917e-37	CPQ	protein_coding
ENSG00000004961.15	-0.0582927	0.123089	HCCS	protein_coding
ENSG00000108231.14	-0.452995	9.12614e-37	LGI1	protein_coding
ENSG00000005001.10	-0.0881293	0.0196102	PRSS22	protein_coding
ENSG00000149292.17	-0.452955	9.2742e-37	TTC12	protein_coding
ENSG00000215217.7	-0.451763	1.49349e-36	C5orf49	protein_coding
ENSG00000005022.6	0.0780019	0.0389755	SLC25A5	protein_coding
ENSG00000215845.11	-0.45125	1.83219e-36	TSTD1	protein_coding
ENSG00000062096.15	-0.451201	1.86855e-36	ARSF	protein_coding
ENSG00000005075.15	-0.0237351	0.530314	POLR2J	protein_coding
ENSG00000145945.7	-0.45076	2.22749e-36	FAM50B	protein_coding
ENSG00000005102.14	-0.0344617	0.362262	MEOX1	protein_coding
ENSG00000135926.15	-0.450323	0	TMBIM1	protein_coding
ENSG00000165169.11	-0.44728	8.81538e-36	DYNLT3	protein_coding
ENSG00000134107.5	-0.447161	9.23841e-36	BHLHE40	protein_coding
ENSG00000005187.12	0.121915	0.00121996	ACSM3	protein_coding
ENSG00000120885.22	-0.447084	0	CLU	protein_coding
ENSG00000152760.10	-0.446909	1.01974e-35	TCTEX1D1	protein_coding
ENSG00000168004.10	-0.445988	1.46309e-35	PLAAT5	protein_coding
ENSG00000109099.16	-0.444366	2.7555e-35	PMP22	protein_coding
ENSG00000106733.21	-0.444186	0	NMRK1	protein_coding
ENSG00000005249.13	0.0198738	0.599291	PRKAR2B	protein_coding
ENSG00000005302.19	0.080575	0.0329248	MSL3	protein_coding
ENSG00000205364.4	-0.443501	0	MT1M	protein_coding
ENSG00000169439.12	-0.442856	0	SDC2	protein_coding
ENSG00000101222.12	-0.440796	1.09677e-34	SPEF1	protein_coding
ENSG00000005421.9	0.0822705	0.0294036	PON1	protein_coding
ENSG00000099785.10	-0.43995	0	MARCHF2	protein_coding
ENSG00000008283.16	-0.43991	0	CYB561	protein_coding
ENSG00000005469.12	-0.0830078	0.0280011	CROT	protein_coding
ENSG00000159348.13	-0.439886	0	CYB5R1	protein_coding
ENSG00000163923.10	-0.438862	2.3026e-34	RPL39L	protein_coding
ENSG00000087842.11	-0.438857	0	PIR	protein_coding
ENSG00000135480.16	-0.438727	2.42436e-34	KRT7	protein_coding
ENSG00000168899.5	-0.438149	0	VAMP5	protein_coding
ENSG00000159713.11	-0.438074	0	TPPP3	protein_coding
ENSG00000171476.22	-0.437958	0	HOPX	protein_coding
ENSG00000005812.11	0.110043	0.0035318	FBXL3	protein_coding
ENSG00000005844.19	-0.101306	0.00726754	ITGAL	protein_coding
ENSG00000005882.12	-0.0593376	0.116486	PDK2	protein_coding
ENSG00000109610.6	-0.436983	4.71084e-34	SOD3	protein_coding
ENSG00000196091.15	-0.435455	0	MYBPC1	protein_coding
ENSG00000169220.18	-0.434991	1.00142e-33	RGS14	protein_coding
ENSG00000239697.11	-0.434763	1.09139e-33	TNFSF12	protein_coding
ENSG00000005981.13	0.0462593	0.221236	ASB4	protein_coding
ENSG00000006007.12	-0.0490995	0.194135	GDE1	protein_coding
ENSG00000188039.16	-0.434227	1.33535e-33	NWD1	protein_coding
ENSG00000006016.11	-0.113075	0.00271662	CRLF1	protein_coding
ENSG00000113578.18	-0.434147	0	FGF1	protein_coding
ENSG00000099849.15	-0.43266	2.40492e-33	RASSF7	protein_coding
ENSG00000006047.13	-0.0949995	0.0118544	YBX2	protein_coding
ENSG00000006059.4	-0.0766956	0.0423574	KRT33A	protein_coding
ENSG00000006062.17	0.0795642	0.0351909	MAP3K14	protein_coding
ENSG00000183828.15	-0.429352	0	NUDT14	protein_coding
ENSG00000006116.4	-0.0987845	0.00886555	CACNG3	protein_coding
ENSG00000100206.10	-0.429118	8.98633e-33	DMC1	protein_coding
ENSG00000170430.10	-0.42807	1.3229e-32	MGMT	protein_coding
ENSG00000006128.12	-0.102512	0.0065981	TAC1	protein_coding
ENSG00000171903.16	-0.427919	1.39897e-32	CYP4F11	protein_coding
ENSG00000006210.7	0.0576337	0.127368	CX3CL1	protein_coding
ENSG00000198624.13	-0.427843	1.43849e-32	CCDC69	protein_coding
ENSG00000006283.18	0.0394987	0.296335	CACNA1G	protein_coding
ENSG00000119703.15	-0.427627	1.55737e-32	ZC2HC1C	protein_coding
ENSG00000008394.13	-0.427585	1.58202e-32	MGST1	protein_coding
ENSG00000006432.15	0.0166804	0.659301	MAP3K9	protein_coding
ENSG00000181019.13	-0.427369	1.71281e-32	NQO1	protein_coding
ENSG00000006453.14	-0.107449	0.00439889	BAIAP2L1	protein_coding
ENSG00000109854.14	-0.426207	2.62361e-32	HTATIP2	protein_coding
ENSG00000117400.18	-0.425571	3.31156e-32	MPL	protein_coding
ENSG00000006530.18	0.118735	0.0016371	AGK	protein_coding
ENSG00000006757.12	-0.425466	0	PNPLA4	protein_coding
ENSG00000148175.13	-0.425266	0	STOM	protein_coding
ENSG00000145358.6	-0.425122	3.90163e-32	DDIT4L	protein_coding
ENSG00000205362.11	-0.424784	4.41406e-32	MT1A	protein_coding
ENSG00000121310.17	-0.424213	5.43335e-32	ECHDC2	protein_coding
ENSG00000006611.17	0.0809956	0.0320194	USH1C	protein_coding
ENSG00000178602.8	-0.423669	6.62167e-32	OTOS	protein_coding
ENSG00000185860.13	-0.423123	8.07454e-32	CCDC190	protein_coding
ENSG00000006638.13	0.121645	0.00125113	TBXA2R	protein_coding
ENSG00000006652.15	-0.0565848	0.134475	IFRD1	protein_coding
ENSG00000204520.14	-0.422933	0	MICA	protein_coding
ENSG00000134996.12	-0.422364	0	OSTF1	protein_coding
ENSG00000157856.12	-0.421241	1.59441e-31	DRC1	protein_coding
ENSG00000006712.15	0.123781	0.00103121	PAF1	protein_coding
ENSG00000140057.9	-0.420876	1.81783e-31	AK7	protein_coding
ENSG00000006740.17	0.0129862	0.731427	ARHGAP44	protein_coding
ENSG00000102096.9	-0.42073	0	PIM2	protein_coding
ENSG00000006747.15	-0.108552	0.00400897	SCIN	protein_coding
ENSG00000135929.9	-0.420335	0	CYP27A1	protein_coding
ENSG00000111907.21	-0.41925	3.25901e-31	TPD52L1	protein_coding
ENSG00000176485.12	-0.419018	3.54008e-31	PLAAT3	protein_coding
ENSG00000150281.7	-0.418893	3.70279e-31	CTF1	protein_coding
ENSG00000148482.12	-0.418611	4.09496e-31	SLC39A12	protein_coding
ENSG00000184785.6	-0.418201	4.74059e-31	SMIM10	protein_coding
ENSG00000117592.9	-0.417744	0	PRDX6	protein_coding
ENSG00000134873.10	-0.417698	5.67146e-31	CLDN10	protein_coding
ENSG00000007062.12	0.120856	0.00134652	PROM1	protein_coding
ENSG00000148655.15	-0.41725	6.65053e-31	LRMDA	protein_coding
ENSG00000158156.9	-0.416862	7.63396e-31	XKR8	protein_coding
ENSG00000166979.13	-0.415914	0	EVA1C	protein_coding
ENSG00000007171.18	-0.0562361	0.136896	NOS2	protein_coding
ENSG00000117602.13	-0.415674	1.16304e-30	RCAN3	protein_coding
ENSG00000162755.14	-0.415624	0	KLHDC9	protein_coding
ENSG00000007216.15	-0.0747775	0.0478074	SLC13A2	protein_coding
ENSG00000102001.13	-0.415457	1.25549e-30	CACNA1F	protein_coding
ENSG00000007255.10	0.0769831	0.0416082	TRAPPC6A	protein_coding
ENSG00000104369.5	-0.41544	1.26323e-30	JPH1	protein_coding
ENSG00000007306.15	-0.0880884	0.0196672	CEACAM7	protein_coding
ENSG00000183690.13	-0.415339	1.30891e-30	EFHC2	protein_coding
ENSG00000007314.12	-0.119251	0.0015616	SCN4A	protein_coding
ENSG00000133067.17	-0.414811	1.57689e-30	LGR6	protein_coding
ENSG00000184922.14	-0.414622	1.6855e-30	FMNL1	protein_coding
ENSG00000007372.24	-0.0117868	0.755401	PAX6	protein_coding
ENSG00000169026.13	-0.414524	1.74512e-30	SLC49A3	protein_coding
ENSG00000007384.15	-0.0690911	0.0675271	RHBDF1	protein_coding
ENSG00000111058.8	-0.414125	2.00828e-30	ACSS3	protein_coding
ENSG00000131435.13	-0.413107	2.871e-30	PDLIM4	protein_coding
ENSG00000173156.7	-0.4122	3.94382e-30	RHOD	protein_coding
ENSG00000158716.9	-0.41112	0	DUSP23	protein_coding
ENSG00000007541.17	0.0302806	0.423437	PIGQ	protein_coding
ENSG00000159228.13	-0.410799	0	CBR1	protein_coding
ENSG00000081051.8	-0.409864	8.8936e-30	AFP	protein_coding
ENSG00000007908.16	-0.112206	0.00293082	SELE	protein_coding
ENSG00000127399.15	-0.409579	9.81592e-30	LRRC61	protein_coding
ENSG00000007933.13	-0.0610829	0.106121	FMO3	protein_coding
ENSG00000007944.15	0.119665	0.0015132	MYLIP	protein_coding
ENSG00000204219.11	-0.408817	1.27786e-29	TCEA3	protein_coding
ENSG00000139211.7	-0.408478	1.43677e-29	AMIGO2	protein_coding
ENSG00000008018.9	0.0390399	0.301905	PSMB1	protein_coding
ENSG00000008056.14	0.00518359	0.891004	SYN1	protein_coding
ENSG00000168917.9	-0.408002	1.69295e-29	SLC35G2	protein_coding
ENSG00000008086.13	0.00150861	0.968196	CDKL5	protein_coding
ENSG00000109113.20	-0.407922	0	RAB34	protein_coding
ENSG00000127125.9	-0.40697	0	PPCS	protein_coding
ENSG00000068976.14	-0.406662	2.68299e-29	PYGM	protein_coding
ENSG00000008196.13	0.0612776	0.105009	TFAP2B	protein_coding
ENSG00000008197.5	-0.0688623	0.0684343	TFAP2D	protein_coding
ENSG00000050165.18	-0.406454	0	DKK3	protein_coding
ENSG00000246705.4	-0.405933	3.44501e-29	H2AJ	protein_coding
ENSG00000153064.12	-0.405753	3.66267e-29	BANK1	protein_coding
ENSG00000131981.16	-0.405743	0	LGALS3	protein_coding
ENSG00000196420.7	-0.40565	3.79515e-29	S100A5	protein_coding
ENSG00000183087.15	-0.405287	4.29521e-29	GAS6	protein_coding
ENSG00000147804.10	-0.405214	4.40408e-29	SLC39A4	protein_coding
ENSG00000178980.15	-0.404485	5.6458e-29	SELENOW	protein_coding
ENSG00000166669.13	-0.402704	1.03353e-28	ATF7IP2	protein_coding
ENSG00000069535.14	-0.402639	0	MAOB	protein_coding
ENSG00000142089.16	-0.402175	0	IFITM3	protein_coding
ENSG00000072954.7	-0.401939	0	TMEM38A	protein_coding
ENSG00000155367.15	-0.401785	1.40982e-28	PPM1J	protein_coding
ENSG00000008438.5	0.012437	0.742373	PGLYRP1	protein_coding
ENSG00000100097.12	-0.401703	1.44959e-28	LGALS1	protein_coding
ENSG00000127824.14	-0.401154	0	TUBA4A	protein_coding
ENSG00000008516.17	0.116498	0.00200507	MMP25	protein_coding
ENSG00000157873.17	-0.400749	1.99833e-28	TNFRSF14	protein_coding
ENSG00000122986.14	-0.400296	2.32683e-28	HVCN1	protein_coding
ENSG00000168140.5	-0.400001	2.56906e-28	VASN	protein_coding
ENSG00000162543.6	-0.399473	3.06557e-28	UBXN10	protein_coding
ENSG00000008853.17	0.118174	0.00172313	RHOBTB2	protein_coding
ENSG00000165912.16	-0.39878	3.86593e-28	PACSIN3	protein_coding
ENSG00000008952.17	0.110997	0.00326921	SEC62	protein_coding
ENSG00000184731.6	-0.398647	4.04119e-28	FAM110C	protein_coding
ENSG00000188677.15	-0.398621	4.07619e-28	PARVB	protein_coding
ENSG00000016402.13	-0.398463	4.29664e-28	IL20RA	protein_coding
ENSG00000154065.17	-0.397949	5.09899e-28	ANKRD29	protein_coding
ENSG00000009694.13	0.0701298	0.0634883	TENM1	protein_coding
ENSG00000009709.12	-0.0526793	0.163548	PAX7	protein_coding
ENSG00000085831.15	-0.397619	5.69247e-28	TTC39A	protein_coding
ENSG00000009765.15	-0.0855131	0.0235626	IYD	protein_coding
ENSG00000165197.5	-0.397287	6.35515e-28	VEGFD	protein_coding
ENSG00000101850.13	-0.397223	6.49229e-28	GPR143	protein_coding
ENSG00000109944.11	-0.397093	6.77868e-28	JHY	protein_coding
ENSG00000100228.12	-0.395182	1.27594e-27	RAB36	protein_coding
ENSG00000177465.4	-0.394769	1.46184e-27	ACOT4	protein_coding
ENSG00000172830.13	-0.394223	1.74938e-27	SSH3	protein_coding
ENSG00000170791.18	-0.394199	1.76335e-27	CHCHD7	protein_coding
ENSG00000150873.12	-0.394037	1.8598e-27	C2orf50	protein_coding
ENSG00000172794.20	-0.394033	1.86224e-27	RAB37	protein_coding
ENSG00000163075.13	-0.393943	1.918e-27	CFAP221	protein_coding
ENSG00000010219.13	0.087746	0.0201763	DYRK4	protein_coding
ENSG00000134201.12	-0.392333	3.25041e-27	GSTM5	protein_coding
ENSG00000010256.11	0.0482307	0.202101	UQCRC1	protein_coding
ENSG00000010270.14	0.113465	0.00263894	STARD3NL	protein_coding
ENSG00000119943.13	-0.392011	3.61087e-27	PYROXD2	protein_coding
ENSG00000130813.18	-0.391939	3.69602e-27	SHFL	protein_coding
ENSG00000166289.6	-0.391791	3.8785e-27	PLEKHF1	protein_coding
ENSG00000010295.20	-0.00435913	0.908257	IFFO1	protein_coding
ENSG00000174307.7	-0.391474	0	PHLDA3	protein_coding
ENSG00000081803.16	-0.389763	0	CADPS2	protein_coding
ENSG00000010319.7	0.0611434	0.105775	SEMA3G	protein_coding
ENSG00000163485.17	-0.389319	8.65453e-27	ADORA1	protein_coding
ENSG00000010327.10	-0.0177231	0.639389	STAB1	protein_coding
ENSG00000010361.14	0.0540446	0.152856	FUZ	protein_coding
ENSG00000010379.16	-0.0937657	0.0130053	SLC6A13	protein_coding
ENSG00000010404.18	-0.0710555	0.0600773	IDS	protein_coding
ENSG00000147036.12	-0.389137	9.17873e-27	LANCL3	protein_coding
ENSG00000136003.16	-0.388946	0	ISCU	protein_coding
ENSG00000010610.10	-0.122273	0.00118836	CD4	protein_coding
ENSG00000104518.11	-0.386884	1.89522e-26	GSDMD	protein_coding
ENSG00000120915.14	-0.38602	2.49892e-26	EPHX2	protein_coding
ENSG00000137198.10	-0.386009	2.50817e-26	GMPR	protein_coding
ENSG00000161955.16	-0.385318	3.12699e-26	TNFSF13	protein_coding
ENSG00000144959.11	-0.384841	3.64068e-26	NCEH1	protein_coding
ENSG00000010818.10	0.0264404	0.484509	HIVEP2	protein_coding
ENSG00000010932.17	0.00797851	0.83299	FMO1	protein_coding
ENSG00000179761.12	-0.38467	0	PIPOX	protein_coding
ENSG00000172428.11	-0.384312	0	COPS9	protein_coding
ENSG00000142227.11	-0.383835	0	EMP3	protein_coding
ENSG00000104361.10	-0.383773	5.11098e-26	NIPAL2	protein_coding
ENSG00000011052.21			NME1-NME2	protein_coding
ENSG00000011083.9	-0.116161	0.00206673	SLC6A7	protein_coding
ENSG00000126458.4	-0.383659	0	RRAS	protein_coding
ENSG00000139714.12	-0.383375	5.79889e-26	MORN3	protein_coding
ENSG00000133805.15	-0.38328	0	AMPD3	protein_coding
ENSG00000150977.10	-0.38325	0	RILPL2	protein_coding
ENSG00000166394.15	-0.382626	7.34902e-26	CYB5R2	protein_coding
ENSG00000154265.16	-0.381825	9.46014e-26	ABCA5	protein_coding
ENSG00000115112.8	-0.381595	1.01707e-25	TFCP2L1	protein_coding
ENSG00000153902.14	-0.381499	0	LGI4	protein_coding
ENSG00000161798.7	-0.381481	1.05426e-25	AQP5	protein_coding
ENSG00000089472.16	-0.380893	1.26818e-25	HEPH	protein_coding
ENSG00000168589.15	-0.379653	1.87039e-25	DYNLRB2	protein_coding
ENSG00000169764.16	-0.379311	2.08119e-25	UGP2	protein_coding
ENSG00000072682.19	-0.378641	2.56487e-25	P4HA2	protein_coding
ENSG00000011347.10	-0.021944	0.561804	SYT7	protein_coding
ENSG00000100218.12	-0.378237	2.90882e-25	RSPH14	protein_coding
ENSG00000127220.6	-0.377848	0	ABHD8	protein_coding
ENSG00000134864.10	-0.377801	3.33177e-25	GGACT	protein_coding
ENSG00000011426.11	-0.0495927	0.189689	ANLN	protein_coding
ENSG00000175664.10	-0.377533	3.62014e-25	TEX26	protein_coding
ENSG00000122971.9	-0.377089	4.15543e-25	ACADS	protein_coding
ENSG00000186088.16	-0.377071	4.17862e-25	GSAP	protein_coding
ENSG00000011478.13	-0.0997361	0.0082289	QPCTL	protein_coding
ENSG00000124588.21	-0.376945	4.34472e-25	NQO2	protein_coding
ENSG00000139117.14	-0.376435	5.08644e-25	CPNE8	protein_coding
ENSG00000117594.10	-0.376371	5.18821e-25	HSD11B1	protein_coding
ENSG00000095932.7	-0.376051	5.7272e-25	SMIM24	protein_coding
ENSG00000106211.10	-0.375751	0	HSPB1	protein_coding
ENSG00000011638.11	-0.112495	0.00285784	TMEM159	protein_coding
ENSG00000117525.14	-0.375639	0	F3	protein_coding
ENSG00000106633.17	-0.375219	7.40283e-25	GCK	protein_coding
ENSG00000012061.16	0.098165	0.00932622	ERCC1	protein_coding
ENSG00000241644.2	-0.375037	7.83014e-25	INMT	protein_coding
ENSG00000086289.12	-0.374732	8.60035e-25	EPDR1	protein_coding
ENSG00000164403.15	-0.374655	8.80427e-25	SHROOM1	protein_coding
ENSG00000158109.15	-0.37418	1.01875e-24	TPRG1L	protein_coding
ENSG00000189334.9	-0.373942	1.09584e-24	S100A14	protein_coding
ENSG00000104213.13	-0.373027	1.44995e-24	PDGFRL	protein_coding
ENSG00000160188.10	-0.372976	0	RSPH1	protein_coding
ENSG00000167779.9	-0.372796	1.55598e-24	IGFBP6	protein_coding
ENSG00000165233.18	-0.372729	0	CARD19	protein_coding
ENSG00000012817.16	0.123108	0.00109055	KDM5D	protein_coding
ENSG00000163393.13	-0.37255	1.67701e-24	SLC22A15	protein_coding
ENSG00000166900.17	-0.37238	1.76645e-24	STX3	protein_coding
ENSG00000083067.23	-0.371602	2.23883e-24	TRPM3	protein_coding
ENSG00000013016.16	0.107484	0.00440332	EHD3	protein_coding
ENSG00000013275.8	0.0451808	0.232141	PSMC4	protein_coding
ENSG00000149131.17	-0.371445	0	SERPING1	protein_coding
ENSG00000013293.6	0.0981958	0.0092811	SLC7A14	protein_coding
ENSG00000175106.17	-0.371315	2.44241e-24	TVP23C	protein_coding
ENSG00000013306.16	0.013355	0.724041	SLC25A39	protein_coding
ENSG00000253958.2	-0.371244	2.49582e-24	CLDN23	protein_coding
ENSG00000152582.14	-0.370871	2.79505e-24	SPEF2	protein_coding
ENSG00000173947.14	-0.370719	0	PIFO	protein_coding
ENSG00000085063.17	-0.370553	0	CD59	protein_coding
ENSG00000197620.11	-0.370263	3.36029e-24	EOLA1	protein_coding
ENSG00000108602.18	-0.370214	3.4097e-24	ALDH3A1	protein_coding
ENSG00000148180.21	-0.369753	3.92065e-24	GSN	protein_coding
ENSG00000196975.16	-0.369361	4.41299e-24	ANXA4	protein_coding
ENSG00000170209.5	-0.368988	4.93769e-24	ANKK1	protein_coding
ENSG00000188316.15	-0.368754	5.29793e-24	ENO4	protein_coding
ENSG00000214491.8	-0.368415	5.86645e-24	SEC14L6	protein_coding
ENSG00000128965.13	-0.36827	6.1274e-24	CHAC1	protein_coding
ENSG00000087077.14	-0.368165	0	TRIP6	protein_coding
ENSG00000160345.13	-0.367789	7.08079e-24	C9orf116	protein_coding
ENSG00000144908.14	-0.367435	0	ALDH1L1	protein_coding
ENSG00000164088.18	-0.367267	0	PPM1M	protein_coding
ENSG00000162433.15	-0.367072	0	AK4	protein_coding
ENSG00000006282.21	-0.366951	9.09987e-24	SPATA20	protein_coding
ENSG00000047597.7	-0.366521	1.03472e-23	XK	protein_coding
ENSG00000255150.2	-0.366362	1.08523e-23	EID3	protein_coding
ENSG00000114626.18	-0.366288	1.10936e-23	ABTB1	protein_coding
ENSG00000105427.10	-0.365751	1.30173e-23	CNFN	protein_coding
ENSG00000014914.21	-0.106952	0.00458551	MTMR11	protein_coding
ENSG00000127418.15	-0.365497	1.40419e-23	FGFRL1	protein_coding
ENSG00000181061.14	-0.365262	0	HIGD1A	protein_coding
ENSG00000108771.13	-0.364732	1.76259e-23	DHX58	protein_coding
ENSG00000249242.8	-0.364676	0	TMEM150C	protein_coding
ENSG00000133321.11	-0.364397	1.94695e-23	PLAAT4	protein_coding
ENSG00000015413.9	0.0614193	0.104207	DPEP1	protein_coding
ENSG00000125637.16	-0.364103	2.12388e-23	PSD4	protein_coding
ENSG00000161944.16	-0.363614	2.45473e-23	ASGR2	protein_coding
ENSG00000162542.13	-0.363575	2.48268e-23	TMCO4	protein_coding
ENSG00000015532.10	0.0933748	0.0133901	XYLT2	protein_coding
ENSG00000015568.13	-0.0327246	0.386976	RGPD5	protein_coding
ENSG00000156049.7	-0.363447	2.57846e-23	GNA14	protein_coding
ENSG00000133048.13	-0.363325	2.67331e-23	CHI3L1	protein_coding
ENSG00000016082.15	0.0810589	0.0318849	ISL1	protein_coding
ENSG00000016391.11	0.0657869	0.0817586	CHDH	protein_coding
ENSG00000079931.15	-0.36318	2.79024e-23	MOXD1	protein_coding
ENSG00000123453.18	-0.363084	2.87007e-23	SARDH	protein_coding
ENSG00000143036.17	-0.362306	3.60964e-23	SLC44A3	protein_coding
ENSG00000016864.18	0.117617	0.00181257	GLT8D1	protein_coding
ENSG00000103381.12	-0.362204	3.71931e-23	CPPED1	protein_coding
ENSG00000017427.17	-0.102319	0.00670161	IGF1	protein_coding
ENSG00000198483.13	-0.361879	4.09308e-23	ANKRD35	protein_coding
ENSG00000017797.13	-0.038584	0.30759	RALBP1	protein_coding
ENSG00000142185.16	-0.361726	4.28013e-23	TRPM2	protein_coding
ENSG00000149218.5	-0.361514	0	ENDOD1	protein_coding
ENSG00000164687.11	-0.361446	4.64655e-23	FABP5	protein_coding
ENSG00000180347.13	-0.361363	4.76174e-23	ITPRID1	protein_coding
ENSG00000179133.15	-0.360943	5.38488e-23	C10orf67	protein_coding
ENSG00000104804.8	-0.360869	5.50373e-23	TULP2	protein_coding
ENSG00000122679.8	-0.360782	0	RAMP3	protein_coding
ENSG00000170442.12	-0.360756	5.6889e-23	KRT86	protein_coding
ENSG00000018869.17	0.11478	0.00233773	ZNF582	protein_coding
ENSG00000214688.6	-0.360657	5.85626e-23	C10orf105	protein_coding
ENSG00000114115.10	-0.359995	7.10443e-23	RBP1	protein_coding
ENSG00000013725.14	-0.359763	7.60229e-23	CD6	protein_coding
ENSG00000183773.15	-0.359726	0	AIFM3	protein_coding
ENSG00000054219.11	-0.359283	8.74224e-23	LY75	protein_coding
ENSG00000019505.8	-0.00345395	0.927248	SYT13	protein_coding
ENSG00000019549.13	0.0299996	0.427753	SNAI2	protein_coding
ENSG00000171224.9	-0.358927	9.69656e-23	FAM241B	protein_coding
ENSG00000243710.8	-0.358383	1.1357e-22	CFAP57	protein_coding
ENSG00000166888.12	-0.358273	1.17267e-22	STAT6	protein_coding
ENSG00000102024.18	-0.35805	1.25102e-22	PLS3	protein_coding
ENSG00000021355.13	-0.357683	0	SERPINB1	protein_coding
ENSG00000158428.4	-0.357392	1.51343e-22	CATIP	protein_coding
ENSG00000188643.11	-0.357364	0	S100A16	protein_coding
ENSG00000020577.14	0.0640727	0.0900479	SAMD4A	protein_coding
ENSG00000020633.19	0.00413794	0.912915	RUNX3	protein_coding
ENSG00000086288.12	-0.357191	1.60398e-22	NME8	protein_coding
ENSG00000174791.11	-0.357169	1.61411e-22	RIN1	protein_coding
ENSG00000129295.9	-0.357134	1.63047e-22	LRRC6	protein_coding
ENSG00000010704.18	-0.357111	1.64151e-22	HFE	protein_coding
ENSG00000021488.13	0.0465717	0.218129	SLC7A9	protein_coding
ENSG00000166592.12	-0.357069	1.6614e-22	RRAD	protein_coding
ENSG00000021645.20	-0.0600995	0.111876	NRXN3	protein_coding
ENSG00000186047.10	-0.357068	1.66167e-22	DLEU7	protein_coding
ENSG00000161281.11	-0.357008	1.69112e-22	COX7A1	protein_coding
ENSG00000172638.13	-0.35672	1.83722e-22	EFEMP2	protein_coding
ENSG00000021852.13	0.0839903	0.0261671	C8B	protein_coding
ENSG00000141744.4	-0.356417	2.0054e-22	PNMT	protein_coding
ENSG00000022277.13	0.11185	0.00303737	RTF2	protein_coding
ENSG00000022355.18	-0.0893179	0.0180142	GABRA1	protein_coding
ENSG00000132000.13	-0.356397	2.01703e-22	PODNL1	protein_coding
ENSG00000120217.14	-0.356329	2.05677e-22	CD274	protein_coding
ENSG00000186654.21	-0.356326	2.05869e-22	PRR5	protein_coding
ENSG00000196460.14	-0.356044	2.23267e-22	RFX8	protein_coding
ENSG00000128218.8	-0.355785	2.40487e-22	VPREB3	protein_coding
ENSG00000023171.18	0.0262504	0.487747	GRAMD1B	protein_coding
ENSG00000023191.17	-0.0524365	0.165501	RNH1	protein_coding
ENSG00000198865.10	-0.355329	2.74163e-22	CCDC152	protein_coding
ENSG00000235169.11	-0.354998	3.01528e-22	SMIM1	protein_coding
ENSG00000184232.9	-0.35425	3.73493e-22	OAF	protein_coding
ENSG00000023330.15	0.107268	0.00446621	ALAS1	protein_coding
ENSG00000117984.15	-0.354247	0	CTSD	protein_coding
ENSG00000232859.10	-0.354245	3.74055e-22	LYRM9	protein_coding
ENSG00000185100.11	-0.354137	3.85796e-22	ADSS1	protein_coding
ENSG00000152078.10	-0.354058	3.94574e-22	TLCD4	protein_coding
ENSG00000023697.13	0.098212	0.0092923	DERA	protein_coding
ENSG00000143001.5	-0.353903	4.12434e-22	TMEM61	protein_coding
ENSG00000136783.10	-0.353554	4.55653e-22	NIPSNAP3A	protein_coding
ENSG00000183876.9	-0.353308	4.88733e-22	ARSI	protein_coding
ENSG00000147434.9	-0.353094	5.19427e-22	CHRNA6	protein_coding
ENSG00000138771.16	-0.352934	5.43668e-22	SHROOM3	protein_coding
ENSG00000076555.15	-0.352648	5.89689e-22	ACACB	protein_coding
ENSG00000130707.18	-0.351292	0	ASS1	protein_coding
ENSG00000175040.6	-0.351062	0	CHST2	protein_coding
ENSG00000161179.14	-0.351	9.40749e-22	YDJC	protein_coding
ENSG00000139800.8	-0.350529	0	ZIC5	protein_coding
ENSG00000176635.18	-0.350301	1.14605e-21	HORMAD2	protein_coding
ENSG00000173641.18	-0.35015	1.19598e-21	HSPB7	protein_coding
ENSG00000171992.13	-0.350016	0	SYNPO	protein_coding
ENSG00000025434.19	-0.0459458	0.224325	NR1H3	protein_coding
ENSG00000111305.19	-0.349793	1.32225e-21	GSG1	protein_coding
ENSG00000133317.16	-0.349464	1.45035e-21	LGALS12	protein_coding
ENSG00000025772.8	-0.000375358	0.992083	TOMM34	protein_coding
ENSG00000167858.13	-0.349126	1.59498e-21	TEKT1	protein_coding
ENSG00000142765.18	-0.349011	1.64717e-21	SYTL1	protein_coding
ENSG00000140067.6	-0.348823	1.73635e-21	FAM181A	protein_coding
ENSG00000023445.16	-0.348626	1.83488e-21	BIRC3	protein_coding
ENSG00000026103.22	-0.348477	1.9133e-21	FAS	protein_coding
ENSG00000166171.13	-0.348382	0	DPCD	protein_coding
ENSG00000071967.12	-0.348168	0	CYBRD1	protein_coding
ENSG00000002933.9	-0.348063	0	TMEM176A	protein_coding
ENSG00000164972.13	-0.347885	2.25754e-21	C9orf24	protein_coding
ENSG00000026751.17	-0.0937823	0.0129892	SLAMF7	protein_coding
ENSG00000173013.6	-0.347642	2.41617e-21	CCDC96	protein_coding
ENSG00000027001.10	-0.0690057	0.0678675	MIPEP	protein_coding
ENSG00000027075.15	-0.0198977	0.598936	PRKCH	protein_coding
ENSG00000027644.5	0.0613558	0.104566	INSRR	protein_coding
ENSG00000027697.15	-0.0952067	0.0116944	IFNGR1	protein_coding
ENSG00000027847.14	0.0468987	0.214854	B4GALT7	protein_coding
ENSG00000178222.13	-0.347608	2.43965e-21	RNF212	protein_coding
ENSG00000123689.6	-0.347412	2.57699e-21	G0S2	protein_coding
ENSG00000028137.19	-0.113284	0.00268098	TNFRSF1B	protein_coding
ENSG00000172456.18	-0.347063	2.8403e-21	FGGY	protein_coding
ENSG00000028277.21	0.102639	0.00653133	POU2F2	protein_coding
ENSG00000163932.15	-0.346833	0	PRKCD	protein_coding
ENSG00000129158.11	-0.34678	0	SERGEF	protein_coding
ENSG00000133640.20	-0.346743	3.10458e-21	LRRIQ1	protein_coding
ENSG00000101443.18	-0.346552	3.27381e-21	WFDC2	protein_coding
ENSG00000123095.6	-0.346053	0	BHLHE41	protein_coding
ENSG00000132554.20	-0.346009	3.80677e-21	RGS22	protein_coding
ENSG00000125409.13	-0.345924	3.89776e-21	TEKT3	protein_coding
ENSG00000180758.12	-0.345834	3.99674e-21	GPR157	protein_coding
ENSG00000029639.11	0.106237	0.00486689	TFB1M	protein_coding
ENSG00000183696.14	-0.345514	4.36707e-21	UPP1	protein_coding
ENSG00000139629.16	-0.345169	4.80486e-21	GALNT6	protein_coding
ENSG00000185610.6	-0.345067	4.94252e-21	DBX2	protein_coding
ENSG00000030110.13	0.0927783	0.0139965	BAK1	protein_coding
ENSG00000101470.10	-0.34496	5.09128e-21	TNNC2	protein_coding
ENSG00000113749.7	-0.344938	5.12254e-21	HRH2	protein_coding
ENSG00000030582.18	-0.0342274	0.365447	GRN	protein_coding
ENSG00000031003.10	0.0953249	0.0115662	FAM13B	protein_coding
ENSG00000183196.10	-0.344669	5.51752e-21	CHST6	protein_coding
ENSG00000235863.4	-0.344645	0	B3GALT4	protein_coding
ENSG00000214575.9	-0.344281	6.14078e-21	CPEB1	protein_coding
ENSG00000269190.6	-0.344041	6.56121e-21	FBXO17	protein_coding
ENSG00000117643.14	-0.343885	0	MAN1C1	protein_coding
ENSG00000184254.17	-0.343565	7.48036e-21	ALDH1A3	protein_coding
ENSG00000032444.17	-0.0383738	0.310234	PNPLA6	protein_coding
ENSG00000032742.18	0.106701	0.00468273	IFT88	protein_coding
ENSG00000033011.13	-0.0155389	0.68129	ALG1	protein_coding
ENSG00000068078.20	-0.343548	7.51483e-21	FGFR3	protein_coding
ENSG00000162639.16	-0.343169	8.34082e-21	HENMT1	protein_coding
ENSG00000033100.16	0.0523818	0.165943	CHPF2	protein_coding
ENSG00000033122.21	-0.00722032	0.848659	LRRC7	protein_coding
ENSG00000033170.17	-0.0548948	0.146525	FUT8	protein_coding
ENSG00000130303.13	-0.342969	0	BST2	protein_coding
ENSG00000152056.17	-0.342918	8.93668e-21	AP1S3	protein_coding
ENSG00000145247.12	-0.342789	9.25895e-21	OCIAD2	protein_coding
ENSG00000112796.10	-0.342789	0	ENPP5	protein_coding
ENSG00000197261.11	-0.342771	9.30554e-21	C6orf141	protein_coding
ENSG00000165028.12	-0.342703	9.48069e-21	NIPSNAP3B	protein_coding
ENSG00000034152.19	-0.0920574	0.0147868	MAP2K3	protein_coding
ENSG00000157110.16	-0.342556	9.86831e-21	RBPMS	protein_coding
ENSG00000050327.15	-0.342149	1.1032e-20	ARHGEF5	protein_coding
ENSG00000156535.15	-0.341907	1.17886e-20	CD109	protein_coding
ENSG00000034677.13	-0.0369028	0.329242	RNF19A	protein_coding
ENSG00000138678.11	-0.341851	1.1969e-20	GPAT3	protein_coding
ENSG00000034713.8	-0.0909648	0.0160166	GABARAPL2	protein_coding
ENSG00000183831.7	-0.341765	1.22551e-20	ANKRD45	protein_coding
ENSG00000086300.16	-0.341586	1.28714e-20	SNX10	protein_coding
ENSG00000109943.9	-0.341515	1.31222e-20	CRTAM	protein_coding
ENSG00000003249.15	-0.341445	0	DBNDD1	protein_coding
ENSG00000061656.10	-0.341192	1.43317e-20	SPAG4	protein_coding
ENSG00000035664.11	-0.0875006	0.0205031	DAPK2	protein_coding
ENSG00000126106.14	-0.34105	1.48989e-20	TMEM53	protein_coding
ENSG00000035687.10	-0.0659623	0.0809449	ADSS2	protein_coding
ENSG00000141639.12	-0.340833	1.58051e-20	MAPK4	protein_coding
ENSG00000106565.18	-0.340704	0	TMEM176B	protein_coding
ENSG00000250254.2	-0.340417	1.76976e-20	PTTG2	protein_coding
ENSG00000162241.12	-0.339774	2.10797e-20	SLC25A45	protein_coding
ENSG00000144852.19	-0.33974	2.12739e-20	NR1I2	protein_coding
ENSG00000158296.14	-0.339572	2.2265e-20	SLC13A3	protein_coding
ENSG00000036473.8	0.0526134	0.164076	OTC	protein_coding
ENSG00000160570.14	-0.339566	2.23025e-20	DEDD2	protein_coding
ENSG00000005486.17	-0.339436	0	RHBDD2	protein_coding
ENSG00000261652.3	-0.339402	2.3318e-20	C15orf65	protein_coding
ENSG00000036672.16	-0.0903206	0.0167831	USP2	protein_coding
ENSG00000168754.15	-0.33935	2.36457e-20	FAM178B	protein_coding
ENSG00000037042.9	-0.0401827	0.287966	TUBG2	protein_coding
ENSG00000111863.13	-0.338942	2.64103e-20	ADTRP	protein_coding
ENSG00000159214.13	-0.33889	2.67805e-20	CCDC24	protein_coding
ENSG00000266964.6	-0.338837	2.71701e-20	FXYD1	protein_coding
ENSG00000165084.16	-0.338834	2.71935e-20	C8orf34	protein_coding
ENSG00000231738.11	-0.338635	2.8695e-20	TSPAN19	protein_coding
ENSG00000037757.14	0.0856061	0.023411	MRI1	protein_coding
ENSG00000117791.16	-0.338557	3.86745e-22	MTARC2	protein_coding
ENSG00000037965.6	-0.0579612	0.125238	HOXC8	protein_coding
ENSG00000137501.17	-0.33758	3.81351e-20	SYTL2	protein_coding
ENSG00000038210.14	0.00228963	0.951747	PI4K2B	protein_coding
ENSG00000169583.13	-0.337327	4.08247e-20	CLIC3	protein_coding
ENSG00000038274.17	-0.0995568	0.00834559	MAT2B	protein_coding
ENSG00000128284.19	-0.337307	4.105e-20	APOL3	protein_coding
ENSG00000180155.20	-0.337304	6.76779e-21	LYNX1	protein_coding
ENSG00000164125.16	-0.337284	4.13015e-20	GASK1B	protein_coding
ENSG00000162595.7	-0.33723	4.19069e-20	DIRAS3	protein_coding
ENSG00000184454.7	-0.337134	4.3004e-20	NCMAP	protein_coding
ENSG00000125148.7	-0.337101	8.14069e-21	MT2A	protein_coding
ENSG00000223802.8	-0.337071	4.37405e-20	CERS1	protein_coding
ENSG00000161677.12	-0.336986	4.47467e-20	JOSD2	protein_coding
ENSG00000160183.17	-0.336812	4.68876e-20	TMPRSS3	protein_coding
ENSG00000172673.11	-0.3368	4.70417e-20	THEMIS	protein_coding
ENSG00000136449.15	-0.336456	5.1588e-20	MYCBPAP	protein_coding
ENSG00000145088.9	-0.336278	5.41026e-20	EAF2	protein_coding
ENSG00000162643.13	-0.336236	5.4713e-20	DNAI3	protein_coding
ENSG00000039600.11	-0.0781451	0.0385955	SOX30	protein_coding
ENSG00000039650.12	-0.0445204	0.239107	PNKP	protein_coding
ENSG00000186281.12	-0.335924	5.94918e-20	GPAT2	protein_coding
ENSG00000131730.16	-0.33574	6.24872e-20	CKMT2	protein_coding
ENSG00000182326.15	-0.335238	2.72247e-20	C1S	protein_coding
ENSG00000141198.16	-0.335193	7.23105e-20	TOM1L1	protein_coding
ENSG00000040487.13	0.023778	0.52957	SLC66A1	protein_coding
ENSG00000172216.6	-0.335181	2.80253e-20	CEBPB	protein_coding
ENSG00000111666.11	-0.335056	2.98693e-20	CHPT1	protein_coding
ENSG00000105518.14	-0.33449	3.92608e-20	TMEM205	protein_coding
ENSG00000184908.18	-0.334329	9.10406e-20	CLCNKB	protein_coding
ENSG00000040933.16	0.0261097	0.489991	INPP4A	protein_coding
ENSG00000163624.6	-0.334207	9.4038e-20	CDS1	protein_coding
ENSG00000143933.19	-0.333745	5.46968e-20	CALM2	protein_coding
ENSG00000162390.18	-0.333725	1.06889e-19	ACOT11	protein_coding
ENSG00000204540.11	-0.333233	1.21782e-19	PSORS1C1	protein_coding
ENSG00000041880.14	0.0212115	0.574938	PARP3	protein_coding
ENSG00000041982.16	-0.0862334	0.022411	TNC	protein_coding
ENSG00000185290.4	-0.332938	1.31695e-19	NUPR2	protein_coding
ENSG00000164136.17	-0.332851	1.34747e-19	IL15	protein_coding
ENSG00000285777.1	-0.332478	1.48704e-19	AL139142.2	protein_coding
ENSG00000042286.15	-0.0940118	0.0127682	AIFM2	protein_coding
ENSG00000042304.12	-0.0103472	0.784488	C2orf83	protein_coding
ENSG00000186577.14	-0.332326	9.69145e-20	SMIM29	protein_coding
ENSG00000070882.13	-0.332156	1.61914e-19	OSBPL3	protein_coding
ENSG00000167315.18	-0.331754	1.79994e-19	ACAA2	protein_coding
ENSG00000179546.4	-0.331721	1.81581e-19	HTR1D	protein_coding
ENSG00000182732.18	-0.331518	1.91579e-19	RGS6	protein_coding
ENSG00000088986.11	-0.331275	1.42959e-19	DYNLL1	protein_coding
ENSG00000042813.8	-0.00858495	0.820504	ZPBP	protein_coding
ENSG00000042832.12	-0.0356288	0.346224	TG	protein_coding
ENSG00000105976.16	-0.331042	2.17097e-19	MET	protein_coding
ENSG00000043039.7	-0.111097	0.00322625	BARX2	protein_coding
ENSG00000157601.14	-0.330907	1.62955e-19	MX1	protein_coding
ENSG00000085871.9	-0.330372	2.58842e-19	MGST2	protein_coding
ENSG00000070019.5	-0.330269	2.65948e-19	GUCY2C	protein_coding
ENSG00000235098.8	-0.330244	2.67684e-19	ANKRD65	protein_coding
ENSG00000152661.9	-0.330046	2.19431e-19	GJA1	protein_coding
ENSG00000170468.8	-0.330001	2.85321e-19	RIOX1	protein_coding
ENSG00000044012.4	-0.0837125	0.0266681	GUCA2B	protein_coding
ENSG00000145491.12	-0.329998	2.85504e-19	ROPN1L	protein_coding
ENSG00000044115.21	-0.0233041	0.537809	CTNNA1	protein_coding
ENSG00000044446.12	0.0424353	0.261848	PHKA2	protein_coding
ENSG00000248712.7	-0.329802	3.00563e-19	CCDC153	protein_coding
ENSG00000044524.11	-0.0583281	0.122861	EPHA3	protein_coding
ENSG00000044574.8	-0.0207589	0.583211	HSPA5	protein_coding
ENSG00000167283.8	-0.329785	3.01853e-19	ATP5MG	protein_coding
ENSG00000046647.13	0.0845429	0.0251946	GEMIN8	protein_coding
ENSG00000158062.20	-0.329386	2.73648e-19	UBXN11	protein_coding
ENSG00000131771.14	-0.329252	2.85972e-19	PPP1R1B	protein_coding
ENSG00000046774.10	-0.00588111	0.876479	MAGEC2	protein_coding
ENSG00000046889.19	-0.0300832	0.426372	PREX2	protein_coding
ENSG00000042493.16	-0.328637	4.0734e-19	CAPG	protein_coding
ENSG00000184719.12	-0.328631	4.0802e-19	RNLS	protein_coding
ENSG00000197555.9	-0.328547	4.17079e-19	SIPA1L1	protein_coding
ENSG00000047249.18	-0.119506	0.00152534	ATP6V1H	protein_coding
ENSG00000141293.16	-0.328504	4.21766e-19	SKAP1	protein_coding
ENSG00000185043.12	-0.328468	3.68813e-19	CIB1	protein_coding
ENSG00000147509.14	-0.328282	4.46775e-19	RGS20	protein_coding
ENSG00000189068.11	-0.328155	4.61768e-19	VSTM1	protein_coding
ENSG00000162753.13	-0.327699	5.199e-19	SLC9C2	protein_coding
ENSG00000100151.16	-0.32765	5.2656e-19	PICK1	protein_coding
ENSG00000099330.9	-0.327623	5.30277e-19	OCEL1	protein_coding
ENSG00000140403.12	-0.327574	4.89247e-19	DNAJA4	protein_coding
ENSG00000047617.15	0.0314311	0.406029	ANO2	protein_coding
ENSG00000117472.10	-0.327571	5.37457e-19	TSPAN1	protein_coding
ENSG00000047634.15	0.0241414	0.523389	SCML1	protein_coding
ENSG00000148344.11	-0.32753	5.43253e-19	PTGES	protein_coding
ENSG00000047648.23	-0.108532	0.00403257	ARHGAP6	protein_coding
ENSG00000119636.16	-0.327485	5.49643e-19	BBOF1	protein_coding
ENSG00000047849.21	-0.0278225	0.46196	MAP4	protein_coding
ENSG00000116661.11	-0.327412	5.14533e-19	FBXO2	protein_coding
ENSG00000047936.11	-0.109901	0.00357499	ROS1	protein_coding
ENSG00000109047.8	-0.327026	6.18982e-19	RCVRN	protein_coding
ENSG00000135374.11	-0.32698	6.26422e-19	ELF5	protein_coding
ENSG00000048140.18	0.00896901	0.812573	TSPAN17	protein_coding
ENSG00000125356.7	-0.326859	6.10116e-19	NDUFA1	protein_coding
ENSG00000157703.16	-0.326754	6.64108e-19	SVOPL	protein_coding
ENSG00000048392.12	-0.0319509	0.398213	RRM2B	protein_coding
ENSG00000165092.13	-0.326737	6.33354e-19	ALDH1A1	protein_coding
ENSG00000048462.11	-0.00265102	0.944142	TNFRSF17	protein_coding
ENSG00000141401.12	-0.326699	6.73653e-19	IMPA2	protein_coding
ENSG00000104267.10	-0.326691	6.42404e-19	CA2	protein_coding
ENSG00000160307.10	-0.326043	7.9815e-19	S100B	protein_coding
ENSG00000048545.16	0.000524231	0.988946	GUCA1A	protein_coding
ENSG00000128394.17	-0.325705	8.70777e-19	APOBEC3F	protein_coding
ENSG00000275074.2	-0.325669	8.78956e-19	NUDT18	protein_coding
ENSG00000174567.8	-0.325659	8.81129e-19	GOLT1A	protein_coding
ENSG00000163827.13	-0.325498	9.18497e-19	LRRC2	protein_coding
ENSG00000165929.13	-0.325484	9.2176e-19	TC2N	protein_coding
ENSG00000049089.15	-0.0689922	0.0679133	COL9A2	protein_coding
ENSG00000049130.16	-0.079403	0.0355644	KITLG	protein_coding
ENSG00000153563.16	-0.325342	9.55946e-19	CD8A	protein_coding
ENSG00000137767.14	-0.325268	9.74344e-19	SQOR	protein_coding
ENSG00000118898.16	-0.325048	1.03108e-18	PPL	protein_coding
ENSG00000130830.15	-0.324399	1.2181e-18	MPP1	protein_coding
ENSG00000049246.14	0.095615	0.0113146	PER3	protein_coding
ENSG00000184307.16	-0.324243	1.26785e-18	ZDHHC23	protein_coding
ENSG00000049249.9	-0.0934123	0.0133528	TNFRSF9	protein_coding
ENSG00000224383.8	-0.32424	1.26888e-18	PRR29	protein_coding
ENSG00000115756.13	-0.324187	1.28613e-18	HPCAL1	protein_coding
ENSG00000049449.10	0.0305319	0.419598	RCN1	protein_coding
ENSG00000049540.18	0.115986	0.00209935	ELN	protein_coding
ENSG00000161267.12	-0.323841	1.40531e-18	BDH1	protein_coding
ENSG00000177469.13	-0.323617	1.59049e-18	CAVIN1	protein_coding
ENSG00000091137.14	-0.323533	1.52055e-18	SLC26A4	protein_coding
ENSG00000049759.19	-0.0262036	0.488524	NEDD4L	protein_coding
ENSG00000049768.16	-0.012091	0.749296	FOXP3	protein_coding
ENSG00000049769.14	-0.0192351	0.611162	PPP1R3F	protein_coding
ENSG00000186529.16	-0.323416	1.56664e-18	CYP4F3	protein_coding
ENSG00000135898.10	-0.323376	1.58273e-18	GPR55	protein_coding
ENSG00000142530.11	-0.323303	1.61266e-18	FAM71E1	protein_coding
ENSG00000197747.9	-0.322641	2.09878e-18	S100A10	protein_coding
ENSG00000138400.13	-0.322589	1.93432e-18	MDH1B	protein_coding
ENSG00000133328.4	-0.322589	1.93462e-18	PLAAT2	protein_coding
ENSG00000050344.9	-0.0279645	0.459772	NFE2L3	protein_coding
ENSG00000133256.13	-0.322214	2.12856e-18	PDE6B	protein_coding
ENSG00000151773.13	-0.321815	2.35548e-18	CCDC122	protein_coding
ENSG00000005020.13	-0.321438	2.59173e-18	SKAP2	protein_coding
ENSG00000050438.17	-0.0403415	0.286141	SLC4A8	protein_coding
ENSG00000050555.19	0.0117668	0.755745	LAMC3	protein_coding
ENSG00000050628.20	0.0967098	0.0104081	PTGER3	protein_coding
ENSG00000064655.19	-0.321348	2.65209e-18	EYA2	protein_coding
ENSG00000132518.7	-0.321225	2.73609e-18	GUCY2D	protein_coding
ENSG00000159374.17	-0.321205	2.74952e-18	M1AP	protein_coding
ENSG00000119655.11	-0.321156	3.17554e-18	NPC2	protein_coding
ENSG00000148204.12	-0.321126	2.80505e-18	CRB2	protein_coding
ENSG00000150967.18	-0.320775	3.06566e-18	ABCB9	protein_coding
ENSG00000105707.14	-0.320754	3.08239e-18	HPN	protein_coding
ENSG00000118156.12	-0.320513	3.27567e-18	ZNF541	protein_coding
ENSG00000186710.11	-0.319581	4.14386e-18	CFAP73	protein_coding
ENSG00000131969.15	-0.319544	4.18313e-18	ABHD12B	protein_coding
ENSG00000162522.11	-0.319289	4.46032e-18	KIAA1522	protein_coding
ENSG00000122223.13	-0.319212	4.54702e-18	CD244	protein_coding
ENSG00000138744.16	-0.319029	4.76144e-18	NAAA	protein_coding
ENSG00000183644.13	-0.318864	4.96373e-18	HOATZ	protein_coding
ENSG00000052126.14	0.0949246	0.0119459	PLEKHA5	protein_coding
ENSG00000052344.16	-0.0140636	0.710111	PRSS8	protein_coding
ENSG00000134830.6	-0.318806	5.03662e-18	C5AR2	protein_coding
ENSG00000197444.10	-0.318772	5.07918e-18	OGDHL	protein_coding
ENSG00000183346.9	-0.318554	5.36511e-18	CABCOCO1	protein_coding
ENSG00000052802.13	-0.0438534	0.246159	MSMO1	protein_coding
ENSG00000138131.4	-0.318496	5.44363e-18	LOXL4	protein_coding
ENSG00000052850.8	0.0852568	0.0239846	ALX4	protein_coding
ENSG00000053108.17	0.0275608	0.466278	FSTL4	protein_coding
ENSG00000113924.12	-0.318322	5.68634e-18	HGD	protein_coding
ENSG00000179023.8	-0.318295	5.72413e-18	KLHDC7A	protein_coding
ENSG00000185149.6	-0.318167	5.91176e-18	NPY2R	protein_coding
ENSG00000168491.10	-0.318054	6.08032e-18	CCDC110	protein_coding
ENSG00000158104.11	-0.318027	6.12282e-18	HPD	protein_coding
ENSG00000053501.13	0.116411	0.00203266	USE1	protein_coding
ENSG00000053524.12	0.118672	0.00164658	MCF2L2	protein_coding
ENSG00000053702.15	0.0807262	0.0326206	NRIP2	protein_coding
ENSG00000085832.17	-0.317546	8.40769e-18	EPS15	protein_coding
ENSG00000104611.12	-0.31752	6.94964e-18	SH2D4A	protein_coding
ENSG00000205426.10	-0.317439	7.09199e-18	KRT81	protein_coding
ENSG00000053918.18	-0.0410306	0.277909	KCNQ1	protein_coding
ENSG00000188921.14	-0.317193	7.54246e-18	HACD4	protein_coding
ENSG00000106351.13	-0.317017	9.66476e-18	AGFG2	protein_coding
ENSG00000054148.18	-0.0736549	0.0512775	PHPT1	protein_coding
ENSG00000079691.18	-0.316771	1.03093e-17	CARMIL1	protein_coding
ENSG00000179862.7	-0.31651	8.94132e-18	CITED4	protein_coding
ENSG00000089177.19	-0.316434	9.1113e-18	KIF16B	protein_coding
ENSG00000054277.14	-0.107841	0.00425683	OPN3	protein_coding
ENSG00000166035.11	-0.316338	9.33176e-18	LIPC	protein_coding
ENSG00000054356.14	-0.0308087	0.4153	PTPRN	protein_coding
ENSG00000139178.11	-0.316276	1.17357e-17	C1RL	protein_coding
ENSG00000178821.13	-0.316204	9.64909e-18	TMEM52	protein_coding
ENSG00000054598.9	-0.0586314	0.120923	FOXC1	protein_coding
ENSG00000054611.14	0.0279185	0.460511	TBC1D22A	protein_coding
ENSG00000134020.8	-0.316014	1.01153e-17	PEBP4	protein_coding
ENSG00000054690.14	0.115539	0.00218489	PLEKHH1	protein_coding
ENSG00000173762.8	-0.315947	1.02859e-17	CD7	protein_coding
ENSG00000054796.13	0.0674467	0.0743277	SPO11	protein_coding
ENSG00000186973.11	-0.3157	1.09353e-17	FAM183A	protein_coding
ENSG00000054938.16	-0.0290921	0.441869	CHRDL2	protein_coding
ENSG00000174917.9	-0.315684	1.36918e-17	MICOS13	protein_coding
ENSG00000172183.15	-0.315041	1.28766e-17	ISG20	protein_coding
ENSG00000198417.7	-0.314935	1.6618e-17	MT1F	protein_coding
ENSG00000120899.18	-0.314718	1.39472e-17	PTK2B	protein_coding
ENSG00000175591.12	-0.314524	1.46316e-17	P2RY2	protein_coding
ENSG00000143158.11	-0.314481	1.47899e-17	MPC2	protein_coding
ENSG00000118292.9	-0.31448	1.86784e-17	C1orf54	protein_coding
ENSG00000182511.12	-0.314228	1.57435e-17	FES	protein_coding
ENSG00000137936.18	-0.314209	1.5817e-17	BCAR3	protein_coding
ENSG00000205352.11	-0.314178	1.59378e-17	PRR13	protein_coding
ENSG00000055211.14	0.0735593	0.051581	GINM1	protein_coding
ENSG00000154102.11	-0.3138	1.74955e-17	C16orf74	protein_coding
ENSG00000116885.18	-0.313565	1.8535e-17	OSCP1	protein_coding
ENSG00000196503.5	-0.313555	1.8582e-17	ARL9	protein_coding
ENSG00000130045.16	-0.313181	2.03716e-17	NXNL2	protein_coding
ENSG00000055813.6	0.0858621	0.0229983	CCDC85A	protein_coding
ENSG00000172771.12	-0.313162	2.0468e-17	EFCAB12	protein_coding
ENSG00000004776.13	-0.312803	2.23559e-17	HSPB6	protein_coding
ENSG00000055955.17	0.0092681	0.806493	ITIH4	protein_coding
ENSG00000055957.11	-0.109768	0.00361565	ITIH1	protein_coding
ENSG00000101194.18	-0.312643	2.32512e-17	SLC17A9	protein_coding
ENSG00000178449.9	-0.312603	3.01342e-17	COX14	protein_coding
ENSG00000172301.11	-0.312599	3.01648e-17	COPRS	protein_coding
ENSG00000056291.17	-0.117902	0.00176619	NPFFR2	protein_coding
ENSG00000164309.15	-0.312525	2.39313e-17	CMYA5	protein_coding
ENSG00000007174.18	-0.312515	2.39937e-17	DNAH9	protein_coding
ENSG00000169692.13	-0.312437	2.44546e-17	AGPAT2	protein_coding
ENSG00000056736.10	-0.0842466	0.025712	IL17RB	protein_coding
ENSG00000056972.20	-0.0134603	0.72202	TRAF3IP2	protein_coding
ENSG00000168306.13	-0.312205	2.5886e-17	ACOX2	protein_coding
ENSG00000057019.16	0.0905696	0.0164575	DCBLD2	protein_coding
ENSG00000057149.16	-0.0679677	0.0721121	SERPINB3	protein_coding
ENSG00000057252.13	0.11078	0.00331536	SOAT1	protein_coding
ENSG00000057294.15	-0.0391563	0.300545	PKP2	protein_coding
ENSG00000057468.7	0.0819355	0.0300725	MSH4	protein_coding
ENSG00000101160.14	-0.312053	3.46178e-17	CTSZ	protein_coding
ENSG00000106853.20	-0.311708	2.92313e-17	PTGR1	protein_coding
ENSG00000057657.17	-0.0798804	0.0344682	PRDM1	protein_coding
ENSG00000130304.17	-0.311363	3.18057e-17	SLC27A1	protein_coding
ENSG00000057704.13	0.115467	0.00221147	TMCC3	protein_coding
ENSG00000057757.10	-0.123382	0.00107084	PITHD1	protein_coding
ENSG00000105711.13	-0.311274	3.25028e-17	SCN1B	protein_coding
ENSG00000161405.17	-0.311255	3.26525e-17	IKZF3	protein_coding
ENSG00000123977.10	-0.311193	3.31517e-17	DAW1	protein_coding
ENSG00000058085.15	-0.0420125	0.266635	LAMC2	protein_coding
ENSG00000197580.13	-0.311097	3.39405e-17	BCO2	protein_coding
ENSG00000010030.14	-0.31065	3.78457e-17	ETV7	protein_coding
ENSG00000143772.9	-0.310517	5.08415e-17	ITPKB	protein_coding
ENSG00000058335.16	-0.0437005	0.247811	RASGRF1	protein_coding
ENSG00000172116.23	-0.310501	3.92396e-17	CD8B	protein_coding
ENSG00000277972.2	-0.310377	5.26502e-17	CISD3	protein_coding
ENSG00000160678.12	-0.310228	4.19341e-17	S100A1	protein_coding
ENSG00000258818.4	-0.310159	4.26408e-17	RNASE4	protein_coding
ENSG00000213853.10	-0.310143	4.28117e-17	EMP2	protein_coding
ENSG00000173221.14	-0.310097	4.32869e-17	GLRX	protein_coding
ENSG00000160606.11	-0.309947	5.85761e-17	TLCD1	protein_coding
ENSG00000119782.14	-0.309763	4.69463e-17	FKBP1B	protein_coding
ENSG00000058866.15	-0.00638714	0.865947	DGKG	protein_coding
ENSG00000185201.16	-0.309716	6.20284e-17	IFITM2	protein_coding
ENSG00000133055.9	-0.309692	4.77654e-17	MYBPH	protein_coding
ENSG00000122574.11	-0.309691	4.7768e-17	WIPF3	protein_coding
ENSG00000129538.14	-0.309599	6.38479e-17	RNASE1	protein_coding
ENSG00000108405.4	-0.309364	5.17193e-17	P2RX1	protein_coding
ENSG00000133962.8	-0.309076	5.54539e-17	CATSPERB	protein_coding
ENSG00000059691.12	0.0368461	0.329986	GATB	protein_coding
ENSG00000150667.8	-0.308987	5.66524e-17	FSIP1	protein_coding
ENSG00000138378.19	-0.308896	5.79133e-17	STAT4	protein_coding
ENSG00000059769.20	-0.10711	0.0045256	DNAJC25	protein_coding
ENSG00000100979.15	-0.308553	8.26187e-17	PLTP	protein_coding
ENSG00000073350.14	-0.308536	6.31792e-17	LLGL2	protein_coding
ENSG00000102879.16	-0.308375	8.63091e-17	CORO1A	protein_coding
ENSG00000060138.13	-0.026702	0.480289	YBX3	protein_coding
ENSG00000060140.9	-0.0563517	0.13609	STYK1	protein_coding
ENSG00000125144.14	-0.308263	6.74863e-17	MT1G	protein_coding
ENSG00000159403.18	-0.30817	6.90227e-17	C1R	protein_coding
ENSG00000206113.11	-0.307614	7.8902e-17	CFAP99	protein_coding
ENSG00000124479.11	-0.30755	1.05608e-16	NDP	protein_coding
ENSG00000060566.14	-0.103875	0.00590925	CREB3L3	protein_coding
ENSG00000151882.11	-0.307528	8.05657e-17	CCL28	protein_coding
ENSG00000165807.8	-0.307299	8.51103e-17	PPP1R36	protein_coding
ENSG00000169442.9	-0.307161	8.79943e-17	CD52	protein_coding
ENSG00000060709.15	-0.0757353	0.0450167	RIMBP2	protein_coding
ENSG00000197956.10	-0.307116	1.17375e-16	S100A6	protein_coding
ENSG00000221887.6	-0.307031	9.07832e-17	HMSD	protein_coding
ENSG00000060762.19	-0.0972265	0.0100265	MPC1	protein_coding
ENSG00000060971.19	-0.101872	0.00696682	ACAA1	protein_coding
ENSG00000185437.13	-0.306786	9.62684e-17	SH3BGR	protein_coding
ENSG00000061273.18	-0.0106516	0.778311	HDAC7	protein_coding
ENSG00000061337.15	-0.0850597	0.0243135	LZTS1	protein_coding
ENSG00000061455.11	-0.0782699	0.0382855	PRDM6	protein_coding
ENSG00000061492.12	-0.0845462	0.0251888	WNT8A	protein_coding
ENSG00000121207.12	-0.306733	9.75103e-17	LRAT	protein_coding
ENSG00000177105.10	-0.306488	1.36729e-16	RHOG	protein_coding
ENSG00000100373.10	-0.306057	1.1466e-16	UPK3A	protein_coding
ENSG00000061918.14	0.0191437	0.612775	GUCY1B1	protein_coding
ENSG00000154188.10	-0.305672	1.25689e-16	ANGPT1	protein_coding
ENSG00000129009.13	-0.305524	1.30233e-16	ISLR	protein_coding
ENSG00000157111.13	-0.305434	1.33038e-16	TMEM171	protein_coding
ENSG00000178075.20	-0.305335	1.36218e-16	GRAMD1C	protein_coding
ENSG00000164741.15	-0.304954	1.97944e-16	DLC1	protein_coding
ENSG00000128610.12	-0.30495	1.49311e-16	FEZF1	protein_coding
ENSG00000166831.9	-0.304906	1.50912e-16	RBPMS2	protein_coding
ENSG00000088727.13	-0.304822	1.53955e-16	KIF9	protein_coding
ENSG00000163606.11	-0.304769	1.55914e-16	CD200R1	protein_coding
ENSG00000062524.16	-0.0595174	0.115397	LTK	protein_coding
ENSG00000062582.14	-0.0417253	0.269921	MRPS24	protein_coding
ENSG00000148834.13	-0.304566	2.17241e-16	GSTO1	protein_coding
ENSG00000115271.11	-0.304441	1.68569e-16	GCA	protein_coding
ENSG00000062716.13	0.00540188	0.886473	VMP1	protein_coding
ENSG00000184349.13	-0.30442	1.69409e-16	EFNA5	protein_coding
ENSG00000234465.11	-0.304268	1.75648e-16	PINLYP	protein_coding
ENSG00000161642.18	-0.304191	2.37607e-16	ZNF385A	protein_coding
ENSG00000172824.16	-0.304101	1.82726e-16	CES4A	protein_coding
ENSG00000144115.17	-0.304074	1.83925e-16	THNSL2	protein_coding
ENSG00000156206.14	-0.303677	2.02067e-16	CFAP161	protein_coding
ENSG00000182035.12	-0.303621	2.0477e-16	ADIG	protein_coding
ENSG00000132386.11	-0.303602	2.73456e-16	SERPINF1	protein_coding
ENSG00000171517.6	-0.303581	2.06699e-16	LPAR3	protein_coding
ENSG00000165949.12	-0.303531	2.78135e-16	IFI27	protein_coding
ENSG00000009950.16	-0.303364	2.17602e-16	MLXIPL	protein_coding
ENSG00000063245.15	0.0129554	0.731975	EPN1	protein_coding
ENSG00000063322.15	0.00736732	0.845578	MED29	protein_coding
ENSG00000063438.19	0.0226251	0.549814	AHRR	protein_coding
ENSG00000112096.19	-0.303227	2.24807e-16	SOD2	protein_coding
ENSG00000165568.18	-0.303124	2.30365e-16	AKR1E2	protein_coding
ENSG00000125864.14	-0.302912	2.42165e-16	BFSP1	protein_coding
ENSG00000155158.20	-0.302863	2.44985e-16	TTC39B	protein_coding
ENSG00000114473.14	-0.302655	2.57348e-16	IQCG	protein_coding
ENSG00000063854.13	-0.0486068	0.198602	HAGH	protein_coding
ENSG00000213085.10	-0.302552	2.63647e-16	CFAP45	protein_coding
ENSG00000132517.15	-0.302542	2.64272e-16	SLC52A1	protein_coding
ENSG00000064042.18	0.080332	0.0334814	LIMCH1	protein_coding
ENSG00000109390.13	-0.302529	3.52815e-16	NDUFC1	protein_coding
ENSG00000170485.17	-0.302453	2.69916e-16	NPAS2	protein_coding
ENSG00000185567.7	-0.302319	2.78559e-16	AHNAK2	protein_coding
ENSG00000236444.5	-0.302205	2.86172e-16	UBE2L5	protein_coding
ENSG00000064201.16	-0.00447653	0.905821	TSPAN32	protein_coding
ENSG00000163702.20	-0.302171	2.88444e-16	IL17RC	protein_coding
ENSG00000064218.5	-0.104297	0.00570918	DMRT3	protein_coding
ENSG00000064225.12	0.0180282	0.633631	ST3GAL6	protein_coding
ENSG00000064270.13	0.0979977	0.00942482	ATP2C2	protein_coding
ENSG00000064300.9	-0.0017278	0.963569	NGFR	protein_coding
ENSG00000144118.14	-0.301855	4.13785e-16	RALB	protein_coding
ENSG00000166741.8	-0.301663	3.25091e-16	NNMT	protein_coding
ENSG00000161249.21	-0.301646	3.26441e-16	DMKN	protein_coding
ENSG00000173040.13	-0.301571	3.32194e-16	EVC2	protein_coding
ENSG00000064489.23	0.0418455	0.268542	BORCS8-MEF2B	protein_coding
ENSG00000064490.14	0.067352	0.0747409	RFXANK	protein_coding
ENSG00000084674.15	-0.301492	3.3843e-16	APOB	protein_coding
ENSG00000257704.4	-0.301341	4.66972e-16	INAFM1	protein_coding
ENSG00000146038.12	-0.301276	3.56047e-16	DCDC2	protein_coding
ENSG00000158315.11	-0.301146	3.67091e-16	RHBDL2	protein_coding
ENSG00000064651.14	0.11422	0.0024564	SLC12A2	protein_coding
ENSG00000170370.12	-0.300999	3.80007e-16	EMX2	protein_coding
ENSG00000131951.11	-0.300829	3.95474e-16	LRRC9	protein_coding
ENSG00000064666.15	0.0495349	0.190206	CNN2	protein_coding
ENSG00000145777.15	-0.300801	3.98068e-16	TSLP	protein_coding
ENSG00000105223.20	-0.300786	5.32076e-16	PLD3	protein_coding
ENSG00000001461.17	-0.300628	4.14525e-16	NIPAL3	protein_coding
ENSG00000143774.17	-0.300563	5.60539e-16	GUK1	protein_coding
ENSG00000244187.8	-0.30022	6.07501e-16	TMEM141	protein_coding
ENSG00000064787.13	-0.011141	0.768409	BCAS1	protein_coding
ENSG00000064835.11	-0.0978978	0.00949803	POU1F1	protein_coding
ENSG00000124749.17	-0.300081	4.7106e-16	COL21A1	protein_coding
ENSG00000006555.11	-0.300055	4.73975e-16	TTC22	protein_coding
ENSG00000168765.17	-0.299657	5.20204e-16	GSTM4	protein_coding
ENSG00000109501.14	-0.299608	7.00657e-16	WFS1	protein_coding
ENSG00000115138.11	-0.299463	5.44244e-16	POMC	protein_coding
ENSG00000183578.8	-0.299446	7.27676e-16	TNFAIP8L3	protein_coding
ENSG00000239713.9	-0.298849	6.2782e-16	APOBEC3G	protein_coding
ENSG00000183114.8	-0.298762	6.40759e-16	FAM43B	protein_coding
ENSG00000152669.9	-0.298505	6.80128e-16	CCNO	protein_coding
ENSG00000233608.4	-0.298442	6.90223e-16	TWIST2	protein_coding
ENSG00000183760.11	-0.298322	7.0975e-16	ACP7	protein_coding
ENSG00000023909.10	-0.298299	7.13534e-16	GCLM	protein_coding
ENSG00000186188.11	-0.298099	7.47335e-16	FFAR4	protein_coding
ENSG00000180801.14	-0.298076	7.51402e-16	ARSJ	protein_coding
ENSG00000065154.12	0.0663656	0.0791038	OAT	protein_coding
ENSG00000184076.13	-0.297653	1.10266e-15	UQCR10	protein_coding
ENSG00000248099.4	-0.297623	8.34594e-16	INSL3	protein_coding
ENSG00000165118.15	-0.297347	1.18333e-15	C9orf64	protein_coding
ENSG00000124935.4	-0.297127	9.36077e-16	SCGB1D2	protein_coding
ENSG00000111885.7	-0.297061	9.5047e-16	MAN1A1	protein_coding
ENSG00000163273.4	-0.296324	1.12643e-15	NPPC	protein_coding
ENSG00000134716.11	-0.296157	1.55544e-15	CYP2J2	protein_coding
ENSG00000135094.11	-0.295999	1.21396e-15	SDS	protein_coding
ENSG00000178685.14	-0.295938	1.23113e-15	PARP10	protein_coding
ENSG00000065371.17	-0.0931407	0.0136253	ROPN1	protein_coding
ENSG00000115598.10	-0.295837	1.26003e-15	IL1RL2	protein_coding
ENSG00000178718.7	-0.295762	1.2819e-15	RPP25	protein_coding
ENSG00000203963.11	-0.295755	1.28408e-15	C1orf141	protein_coding
ENSG00000065485.20	-0.0126343	0.738434	PDIA5	protein_coding
ENSG00000106526.10	-0.295506	1.35972e-15	ACTR3C	protein_coding
ENSG00000177700.6	-0.29545	1.82834e-15	POLR2L	protein_coding
ENSG00000087086.15	-0.295353	1.86926e-15	FTL	protein_coding
ENSG00000187210.14	-0.295323	1.41813e-15	GCNT1	protein_coding
ENSG00000133789.15	-0.295227	1.44944e-15	SWAP70	protein_coding
ENSG00000108639.8	-0.2952	1.93551e-15	SYNGR2	protein_coding
ENSG00000106125.14	-0.29519	1.46177e-15	MINDY4	protein_coding
ENSG00000170775.3	-0.294967	2.04122e-15	GPR37	protein_coding
ENSG00000140563.15	-0.294739	1.62111e-15	MCTP2	protein_coding
ENSG00000100987.15	-0.294661	1.65027e-15	VSX1	protein_coding
ENSG00000182329.14	-0.294654	1.65283e-15	KIAA2012	protein_coding
ENSG00000080573.7	-0.294298	2.37655e-15	COL5A3	protein_coding
ENSG00000134463.15	-0.29413	1.86304e-15	ECHDC3	protein_coding
ENSG00000065675.15	0.00551285	0.884157	PRKCQ	protein_coding
ENSG00000182463.16	-0.294031	1.90598e-15	TSHZ2	protein_coding
ENSG00000196666.6	-0.294011	1.91446e-15	FAM180B	protein_coding
ENSG00000065534.19	-0.293565	2.80564e-15	MYLK	protein_coding
ENSG00000143819.12	-0.293394	2.91633e-15	EPHX1	protein_coding
ENSG00000143891.17	-0.293366	2.21777e-15	GALM	protein_coding
ENSG00000136542.9	-0.29331	2.24628e-15	GALNT5	protein_coding
ENSG00000163749.17	-0.293025	2.3965e-15	CCDC158	protein_coding
ENSG00000065923.10	0.100904	0.00752504	SLC9A7	protein_coding
ENSG00000149635.3	-0.292754	2.54894e-15	OCSTAMP	protein_coding
ENSG00000126005.17	-0.292679	3.42702e-15	MMP24OS	protein_coding
ENSG00000065989.16	0.101337	0.00724957	PDE4A	protein_coding
ENSG00000153789.13	-0.292675	2.595e-15	CIBAR2	protein_coding
ENSG00000066032.18	0.0308764	0.414274	CTNNA2	protein_coding
ENSG00000198915.12	-0.292571	2.65728e-15	RASGEF1A	protein_coding
ENSG00000066056.14	0.0887017	0.0188526	TIE1	protein_coding
ENSG00000125746.18	-0.292553	2.66811e-15	EML2	protein_coding
ENSG00000204542.3	-0.292411	2.75508e-15	C6orf15	protein_coding
ENSG00000005381.8	-0.292404	2.75944e-15	MPO	protein_coding
ENSG00000100342.21	-0.292225	2.87419e-15	APOL1	protein_coding
ENSG00000169515.8	-0.292168	2.91116e-15	CCDC8	protein_coding
ENSG00000101608.13	-0.292111	2.94939e-15	MYL12A	protein_coding
ENSG00000115641.19	-0.292107	2.95196e-15	FHL2	protein_coding
ENSG00000104904.12	-0.292019	3.9756e-15	OAZ1	protein_coding
ENSG00000066294.15	-0.058432	0.122175	CD84	protein_coding
ENSG00000196407.12	-0.29194	3.06571e-15	THEM5	protein_coding
ENSG00000107537.14	-0.29193	3.07232e-15	PHYH	protein_coding
ENSG00000162496.9	-0.291757	4.21696e-15	DHRS3	protein_coding
ENSG00000144681.10	-0.291454	3.42175e-15	STAC	protein_coding
ENSG00000124116.19	-0.291426	3.44341e-15	WFDC3	protein_coding
ENSG00000132170.23	-0.291412	3.45431e-15	PPARG	protein_coding
ENSG00000186891.14	-0.2914	3.46351e-15	TNFRSF18	protein_coding
ENSG00000129187.14	-0.291242	4.73178e-15	DCTD	protein_coding
ENSG00000075073.15	-0.291121	3.68883e-15	TACR2	protein_coding
ENSG00000100884.9	-0.291016	3.77772e-15	CPNE6	protein_coding
ENSG00000186510.12	-0.290728	4.03103e-15	CLCNKA	protein_coding
ENSG00000132825.7	-0.290591	4.15707e-15	PPP1R3D	protein_coding
ENSG00000102265.12	-0.290319	5.81553e-15	TIMP1	protein_coding
ENSG00000108691.9	-0.290248	5.90825e-15	CCL2	protein_coding
ENSG00000115380.20	-0.290182	5.99628e-15	EFEMP1	protein_coding
ENSG00000068079.8	-0.290094	6.1143e-15	IFI35	protein_coding
ENSG00000148120.17	-0.289888	4.86904e-15	AOPEP	protein_coding
ENSG00000124570.21	-0.289839	6.47147e-15	SERPINB6	protein_coding
ENSG00000066813.14	0.053279	0.1588	ACSM2B	protein_coding
ENSG00000186998.16	-0.289699	6.67593e-15	EMID1	protein_coding
ENSG00000152936.10	-0.289664	5.12053e-15	LMNTD1	protein_coding
ENSG00000196352.16	-0.289612	5.18012e-15	CD55	protein_coding
ENSG00000066926.12	-0.00909902	0.809908	FECH	protein_coding
ENSG00000198838.14	-0.289491	5.32276e-15	RYR3	protein_coding
ENSG00000067048.17	0.108136	0.00415237	DDX3Y	protein_coding
ENSG00000067057.18	-0.0233087	0.537729	PFKP	protein_coding
ENSG00000142168.15	-0.289373	7.17654e-15	SOD1	protein_coding
ENSG00000132840.10	-0.289362	5.47938e-15	BHMT2	protein_coding
ENSG00000067082.15	-0.0122039	0.746975	KLF6	protein_coding
ENSG00000215915.10	-0.28927	5.59304e-15	ATAD3C	protein_coding
ENSG00000067992.16	-0.289268	7.34622e-15	PDK3	protein_coding
ENSG00000067167.8	-0.0314722	0.405322	TRAM1	protein_coding
ENSG00000067177.15	-0.110178	0.00350694	PHKA1	protein_coding
ENSG00000105639.20	-0.288713	6.33548e-15	JAK3	protein_coding
ENSG00000067191.16	0.0298614	0.429886	CACNB1	protein_coding
ENSG00000079101.16	-0.288658	6.41466e-15	CLUL1	protein_coding
ENSG00000243910.8	-0.28836	6.85573e-15	TUBA4B	protein_coding
ENSG00000103485.19	-0.288189	9.32782e-15	QPRT	protein_coding
ENSG00000099860.9	-0.287954	7.50569e-15	GADD45B	protein_coding
ENSG00000234224.3	-0.287822	7.72922e-15	TMEM229A	protein_coding
ENSG00000026559.14	-0.287815	7.74145e-15	KCNG1	protein_coding
ENSG00000257057.3	-0.28776	7.83625e-15	C11orf97	protein_coding
ENSG00000164039.15	-0.287432	1.10197e-14	BDH2	protein_coding
ENSG00000196878.15	-0.287292	8.69614e-15	LAMB3	protein_coding
ENSG00000067560.13	0.101006	0.00746418	RHOA	protein_coding
ENSG00000196154.12	-0.287238	8.80115e-15	S100A4	protein_coding
ENSG00000166946.14	-0.287224	8.82878e-15	CCNDBP1	protein_coding
ENSG00000175318.12	-0.28714	8.99579e-15	GRAMD2A	protein_coding
ENSG00000197780.10	-0.287135	1.17623e-14	TAF13	protein_coding
ENSG00000067715.14	-0.0584784	0.121878	SYT1	protein_coding
ENSG00000067798.16	-0.110592	0.00338494	NAV3	protein_coding
ENSG00000178226.11	-0.287118	9.03863e-15	PRSS36	protein_coding
ENSG00000179399.15	-0.287078	9.1192e-15	GPC5	protein_coding
ENSG00000198121.13	-0.287057	1.19667e-14	LPAR1	protein_coding
ENSG00000067842.17	0.0376333	0.319751	ATP2B3	protein_coding
ENSG00000070731.11	-0.28689	9.50754e-15	ST6GALNAC2	protein_coding
ENSG00000132470.14	-0.286819	9.65998e-15	ITGB4	protein_coding
ENSG00000102032.13	-0.2866	1.32287e-14	RENBP	protein_coding
ENSG00000068001.14	0.0114113	0.762899	HYAL2	protein_coding
ENSG00000198088.10	-0.286448	1.04886e-14	NUP62CL	protein_coding
ENSG00000068028.17	0.0520611	0.168554	RASSF1	protein_coding
ENSG00000106236.4	-0.28628	1.08848e-14	NPTX2	protein_coding
ENSG00000147400.10	-0.28617	1.45337e-14	CETN2	protein_coding
ENSG00000114023.15	-0.286126	1.46748e-14	FAM162A	protein_coding
ENSG00000177294.7	-0.286087	1.13588e-14	FBXO39	protein_coding
ENSG00000181585.7	-0.28604	1.14796e-14	TMIE	protein_coding
ENSG00000068305.17	0.0152111	0.687655	MEF2A	protein_coding
ENSG00000116815.16	-0.285913	1.5373e-14	CD58	protein_coding
ENSG00000125505.17	-0.285899	1.54224e-14	MBOAT7	protein_coding
ENSG00000110448.11	-0.285829	1.20256e-14	CD5	protein_coding
ENSG00000068366.20	0.077946	0.0390949	ACSL4	protein_coding
ENSG00000142959.5	-0.285723	1.23123e-14	BEST4	protein_coding
ENSG00000113312.11	-0.285581	1.653e-14	TTC1	protein_coding
ENSG00000065833.9	-0.285431	1.7079e-14	ME1	protein_coding
ENSG00000235631.2	-0.285299	1.35202e-14	RNF148	protein_coding
ENSG00000128849.11	-0.285263	1.36267e-14	CGNL1	protein_coding
ENSG00000164440.15	-0.285227	1.37359e-14	TXLNB	protein_coding
ENSG00000196639.7	-0.2852	1.79602e-14	HRH1	protein_coding
ENSG00000186854.11	-0.285192	1.38415e-14	TRABD2A	protein_coding
ENSG00000196872.12	-0.285189	1.38516e-14	CRACDL	protein_coding
ENSG00000105519.18	-0.285182	1.38714e-14	CAPS	protein_coding
ENSG00000180209.12	-0.284662	1.55564e-14	MYLPF	protein_coding
ENSG00000068781.21	0.00459478	0.903345	STON1-GTF2A1L	protein_coding
ENSG00000111319.13	-0.284498	1.61271e-14	SCNN1A	protein_coding
ENSG00000182154.8	-0.284448	2.11508e-14	MRPL41	protein_coding
ENSG00000127838.14	-0.284408	2.13349e-14	PNKD	protein_coding
ENSG00000148288.13	-0.28438	1.65486e-14	GBGT1	protein_coding
ENSG00000068885.15	-0.120584	0.00138087	IFT80	protein_coding
ENSG00000164142.16	-0.284165	1.73481e-14	FAM160A1	protein_coding
ENSG00000068912.14	0.0389802	0.302646	ERLEC1	protein_coding
ENSG00000136110.13	-0.284122	1.75144e-14	CNMD	protein_coding
ENSG00000019169.10	-0.284065	1.77331e-14	MARCO	protein_coding
ENSG00000068985.5	-0.00627281	0.868325	PAGE1	protein_coding
ENSG00000069011.16	-0.0527625	0.162883	PITX1	protein_coding
ENSG00000069018.19	-0.0599257	0.112919	TRPC7	protein_coding
ENSG00000118307.20	-0.283743	1.90297e-14	CFAP94	protein_coding
ENSG00000167772.12	-0.283503	2.00609e-14	ANGPTL4	protein_coding
ENSG00000069188.17	0.114228	0.00245463	SDK2	protein_coding
ENSG00000069206.15	-0.0856036	0.0234151	ADAM7	protein_coding
ENSG00000197646.8	-0.283333	2.69292e-14	PDCD1LG2	protein_coding
ENSG00000183734.4	-0.283299	2.0974e-14	ASCL2	protein_coding
ENSG00000150628.7	-0.283146	2.1686e-14	SPATA4	protein_coding
ENSG00000138642.15	-0.283077	2.20175e-14	HERC6	protein_coding
ENSG00000069399.15	-0.0556519	0.141028	BCL3	protein_coding
ENSG00000172348.15	-0.282948	2.92659e-14	RCAN2	protein_coding
ENSG00000069431.11	-0.0730057	0.0533525	ABCC9	protein_coding
ENSG00000069482.7	-0.0515135	0.173083	GAL	protein_coding
ENSG00000136059.14	-0.282874	2.30156e-14	VILL	protein_coding
ENSG00000243811.11	-0.282847	2.31524e-14	APOBEC3D	protein_coding
ENSG00000158186.13	-0.282785	2.34692e-14	MRAS	protein_coding
ENSG00000069667.16	0.0168442	0.656168	RORA	protein_coding
ENSG00000069696.7	0.0942625	0.0125306	DRD4	protein_coding
ENSG00000069702.11	-0.0427747	0.258048	TGFBR3	protein_coding
ENSG00000205835.9	-0.282629	2.42809e-14	GMNC	protein_coding
ENSG00000069812.11	-0.0372592	0.324589	HES2	protein_coding
ENSG00000069849.11	0.0861263	0.0226048	ATP1B3	protein_coding
ENSG00000112812.16	-0.28237	2.56892e-14	PRSS16	protein_coding
ENSG00000091536.19	-0.282348	2.58118e-14	MYO15A	protein_coding
ENSG00000151650.8	-0.2819	2.84596e-14	VENTX	protein_coding
ENSG00000069966.19	0.0615638	0.103393	GNB5	protein_coding
ENSG00000058799.15	-0.281608	3.90355e-14	YIPF1	protein_coding
ENSG00000188501.11	-0.281409	3.1663e-14	LCTL	protein_coding
ENSG00000178038.17	-0.281392	3.17806e-14	ALS2CL	protein_coding
ENSG00000115520.8	-0.281361	3.19961e-14	COQ10B	protein_coding
ENSG00000187688.15	-0.28131	3.23501e-14	TRPV2	protein_coding
ENSG00000135272.12	-0.28091	3.52761e-14	MDFIC	protein_coding
ENSG00000167157.11	-0.280812	3.60352e-14	PRRX2	protein_coding
ENSG00000082781.12	-0.280761	3.64334e-14	ITGB5	protein_coding
ENSG00000070081.17	0.100295	0.00787449	NUCB2	protein_coding
ENSG00000204334.7	-0.280755	4.6855e-14	ERICH2	protein_coding
ENSG00000184292.7	-0.280701	3.6914e-14	TACSTD2	protein_coding
ENSG00000070182.21	-0.0052876	0.888859	SPTB	protein_coding
ENSG00000130876.11	-0.280552	3.81229e-14	SLC7A10	protein_coding
ENSG00000134070.5	-0.28022	4.09609e-14	IRAK2	protein_coding
ENSG00000172243.18	-0.280142	4.16559e-14	CLEC7A	protein_coding
ENSG00000099377.14	-0.280117	4.18767e-14	HSD3B7	protein_coding
ENSG00000100450.13	-0.28008	4.22203e-14	GZMH	protein_coding
ENSG00000132274.16	-0.280027	4.27001e-14	TRIM22	protein_coding
ENSG00000198585.12	-0.280008	5.49514e-14	NUDT16	protein_coding
ENSG00000108846.16	-0.279892	4.39597e-14	ABCC3	protein_coding
ENSG00000214274.10	-0.279805	4.47992e-14	ANG	protein_coding
ENSG00000117115.13	-0.279634	5.95066e-14	PADI2	protein_coding
ENSG00000204397.8	-0.279533	4.75003e-14	CARD16	protein_coding
ENSG00000123810.9	-0.279523	4.76089e-14	B9D2	protein_coding
ENSG00000110455.14	-0.279486	4.79876e-14	ACCS	protein_coding
ENSG00000104055.16	-0.279368	4.92187e-14	TGM5	protein_coding
ENSG00000179630.11	-0.279361	4.92955e-14	LACC1	protein_coding
ENSG00000070526.15	0.00799601	0.832629	ST6GALNAC1	protein_coding
ENSG00000164877.19	-0.279244	5.0554e-14	MICALL2	protein_coding
ENSG00000258227.7	-0.278975	5.35592e-14	CLEC5A	protein_coding
ENSG00000110777.12	-0.278907	5.43545e-14	POU2AF1	protein_coding
ENSG00000115648.14	-0.278893	5.45145e-14	MLPH	protein_coding
ENSG00000226742.4	-0.278819	5.53823e-14	HSBP1L1	protein_coding
ENSG00000070718.12	0.113187	0.00269019	AP3M2	protein_coding
ENSG00000148832.16	-0.278666	5.72321e-14	PAOX	protein_coding
ENSG00000136514.3	-0.278651	5.74164e-14	RTP4	protein_coding
ENSG00000171357.6	-0.278543	5.87713e-14	LURAP1	protein_coding
ENSG00000157617.17	-0.278524	5.90079e-14	C2CD2	protein_coding
ENSG00000174370.11	-0.278201	6.32396e-14	C11orf45	protein_coding
ENSG00000053328.8	-0.278192	6.33641e-14	METTL24	protein_coding
ENSG00000060558.4	-0.278188	6.34139e-14	GNA15	protein_coding
ENSG00000070778.13	0.0779039	0.0392011	PTPN21	protein_coding
ENSG00000070785.17	0.0351278	0.352964	EIF2B3	protein_coding
ENSG00000137463.5	-0.278165	6.3735e-14	MGARP	protein_coding
ENSG00000170909.13	-0.277877	8.63336e-14	OSCAR	protein_coding
ENSG00000070831.17	-0.0203349	0.590843	CDC42	protein_coding
ENSG00000036530.9	-0.277853	6.81359e-14	CYP46A1	protein_coding
ENSG00000070886.12	-0.0603794	0.110214	EPHA8	protein_coding
ENSG00000088992.18	-0.277738	6.98238e-14	TESC	protein_coding
ENSG00000067182.8	-0.277544	9.26078e-14	TNFRSF1A	protein_coding
ENSG00000142677.4	-0.277431	7.45617e-14	IL22RA1	protein_coding
ENSG00000070985.13	0.0273006	0.470499	TRPM5	protein_coding
ENSG00000233670.7	-0.277222	7.79699e-14	PIRT	protein_coding
ENSG00000088002.12	-0.277156	7.90734e-14	SULT2B1	protein_coding
ENSG00000071073.13	0.00949859	0.801779	MGAT4A	protein_coding
ENSG00000187994.14	-0.277012	8.15292e-14	RINL	protein_coding
ENSG00000071127.17	-0.0343358	0.36393	WDR1	protein_coding
ENSG00000164023.14	-0.276938	8.28271e-14	SGMS2	protein_coding
ENSG00000071203.9	0.0681733	0.0712529	MS4A12	protein_coding
ENSG00000152611.12	-0.276699	8.71528e-14	CAPSL	protein_coding
ENSG00000071242.12	-0.0330973	0.381588	RPS6KA2	protein_coding
ENSG00000135373.13	-0.276562	8.97394e-14	EHF	protein_coding
ENSG00000145390.11	-0.27655	8.99645e-14	USP53	protein_coding
ENSG00000179071.5	-0.27653	9.03425e-14	CCDC89	protein_coding
ENSG00000162598.13	-0.276351	9.38531e-14	C1orf87	protein_coding
ENSG00000110628.16	-0.27617	9.75495e-14	SLC22A18	protein_coding
ENSG00000070540.13	-0.275941	1.29693e-13	WIPI1	protein_coding
ENSG00000071553.18	0.0133799	0.723547	ATP6AP1	protein_coding
ENSG00000179403.12	-0.275865	1.31753e-13	VWA1	protein_coding
ENSG00000067225.18	-0.275661	1.3752e-13	PKM	protein_coding
ENSG00000138061.12	-0.275269	1.1808e-13	CYP1B1	protein_coding
ENSG00000046604.13	-0.275125	1.2173e-13	DSG2	protein_coding
ENSG00000071677.1	0.00786616	0.835308	PRLH	protein_coding
ENSG00000110057.8	-0.275004	1.57737e-13	UNC93B1	protein_coding
ENSG00000117245.13	-0.274931	1.26841e-13	KIF17	protein_coding
ENSG00000071889.17	-0.10897	0.00388621	FAM3A	protein_coding
ENSG00000168032.10	-0.274876	1.28317e-13	ENTPD3	protein_coding
ENSG00000071909.19	0.109078	0.00383433	MYO3B	protein_coding
ENSG00000175315.3	-0.274698	1.33236e-13	CST6	protein_coding
ENSG00000007038.11	-0.274265	1.4598e-13	PRSS21	protein_coding
ENSG00000164647.9	-0.274257	1.46212e-13	STEAP1	protein_coding
ENSG00000072041.17	-0.0781763	0.0385179	SLC6A15	protein_coding
ENSG00000126264.10	-0.274228	1.47135e-13	HCST	protein_coding
ENSG00000072062.15	-0.0723104	0.0556702	PRKACA	protein_coding
ENSG00000124256.15	-0.274068	1.52152e-13	ZBP1	protein_coding
ENSG00000072080.11	-0.0544525	0.149811	SPP2	protein_coding
ENSG00000166828.3	-0.274005	1.54183e-13	SCNN1G	protein_coding
ENSG00000185432.12	-0.273959	1.55709e-13	METTL7A	protein_coding
ENSG00000184497.13	-0.273925	1.56823e-13	TMEM255B	protein_coding
ENSG00000159648.11	-0.273806	1.60791e-13	TEPP	protein_coding
ENSG00000072135.13	-0.108681	0.00398209	PTPN18	protein_coding
ENSG00000102871.16	-0.273668	1.65522e-13	TRADD	protein_coding
ENSG00000189190.10	-0.273627	1.6697e-13	ZNF600	protein_coding
ENSG00000072195.15	0.025067	0.507584	SPEG	protein_coding
ENSG00000072201.14	0.118617	0.0016549	LNX1	protein_coding
ENSG00000183918.17	-0.273603	1.67824e-13	SH2D1A	protein_coding
ENSG00000072274.13	-0.0969513	0.0102406	TFRC	protein_coding
ENSG00000115604.11	-0.273559	1.69375e-13	IL18R1	protein_coding
ENSG00000072315.3	-0.00153624	0.967614	TRPC5	protein_coding
ENSG00000170906.16	-0.273335	2.23079e-13	NDUFA3	protein_coding
ENSG00000050730.16	-0.273164	1.84004e-13	TNIP3	protein_coding
ENSG00000162976.13	-0.273088	2.3479e-13	SLC66A3	protein_coding
ENSG00000182253.15	-0.273085	2.34954e-13	SYNM	protein_coding
ENSG00000138152.10	-0.272928	1.93375e-13	BTBD16	protein_coding
ENSG00000072506.13	0.0669909	0.076315	HSD17B10	protein_coding
ENSG00000165171.11	-0.272871	1.957e-13	METTL27	protein_coding
ENSG00000136918.8	-0.272716	2.02162e-13	WDR38	protein_coding
ENSG00000002586.20	-0.272631	2.58043e-13	CD99	protein_coding
ENSG00000072657.9	-0.0166498	0.659887	TRHDE	protein_coding
ENSG00000171867.17	-0.272618	2.58719e-13	PRNP	protein_coding
ENSG00000183379.9	-0.272538	2.09839e-13	SYNDIG1L	protein_coding
ENSG00000196754.13	-0.272446	2.13891e-13	S100A2	protein_coding
ENSG00000106483.12	-0.27243	2.68981e-13	SFRP4	protein_coding
ENSG00000072778.20	-0.0600285	0.112287	ACADVL	protein_coding
ENSG00000162520.15	-0.272365	2.17577e-13	SYNC	protein_coding
ENSG00000167799.10	-0.272132	2.86012e-13	NUDT8	protein_coding
ENSG00000205669.4	-0.271828	2.43393e-13	ACOT6	protein_coding
ENSG00000187105.9	-0.271656	2.5226e-13	HEATR4	protein_coding
ENSG00000146233.8	-0.271565	2.57106e-13	CYP39A1	protein_coding
ENSG00000080031.10	-0.271474	2.62045e-13	PTPRH	protein_coding
ENSG00000025423.11	-0.271427	2.64611e-13	HSD17B6	protein_coding
ENSG00000072864.16	0.119746	0.00149202	NDE1	protein_coding
ENSG00000072952.19	-0.0840459	0.0260678	IRAG1	protein_coding
ENSG00000266094.8	-0.271423	2.6485e-13	RASSF5	protein_coding
ENSG00000160446.19	-0.27116	3.49247e-13	ZDHHC12	protein_coding
ENSG00000073008.15	0.0877187	0.0201893	PVR	protein_coding
ENSG00000130312.7	-0.271065	3.56134e-13	MRPL34	protein_coding
ENSG00000183439.9	-0.271033	2.87261e-13	TRIM61	protein_coding
ENSG00000120549.18	-0.271029	2.8746e-13	KIAA1217	protein_coding
ENSG00000051108.15	-0.27101	3.60199e-13	HERPUD1	protein_coding
ENSG00000175793.12	-0.270935	2.93177e-13	SFN	protein_coding
ENSG00000161544.10	-0.270837	2.99211e-13	CYGB	protein_coding
ENSG00000165704.15	-0.270717	3.82436e-13	HPRT1	protein_coding
ENSG00000137449.17	-0.270555	3.17246e-13	CPEB2	protein_coding
ENSG00000170627.11	-0.270553	3.17368e-13	GTSF1	protein_coding
ENSG00000111424.12	-0.270367	3.29855e-13	VDR	protein_coding
ENSG00000073417.15	0.0205257	0.587364	PDE8A	protein_coding
ENSG00000073464.13	-0.0975883	0.00975121	CLCN4	protein_coding
ENSG00000125430.9	-0.27029	3.35204e-13	HS3ST3B1	protein_coding
ENSG00000073578.17	0.00653157	0.862946	SDHA	protein_coding
ENSG00000163735.7	-0.270288	3.35306e-13	CXCL5	protein_coding
ENSG00000270765.6	-0.270191	3.42121e-13	GAS2L2	protein_coding
ENSG00000176083.18	-0.270145	3.45428e-13	ZNF683	protein_coding
ENSG00000180096.12	-0.270144	3.45469e-13	SEPTIN1	protein_coding
ENSG00000073670.14	0.0460765	0.223068	ADAM11	protein_coding
ENSG00000177674.16	-0.270093	4.3454e-13	AGTRAP	protein_coding
ENSG00000163346.17	-0.270093	4.34549e-13	PBXIP1	protein_coding
ENSG00000073734.10	-0.0628332	0.0964582	ABCB11	protein_coding
ENSG00000073737.17	-0.0651642	0.0846952	DHRS9	protein_coding
ENSG00000158856.18	-0.270086	4.35134e-13	DMTN	protein_coding
ENSG00000168398.7	-0.270043	3.52775e-13	BDKRB2	protein_coding
ENSG00000073792.16	-0.056559	0.134653	IGF2BP2	protein_coding
ENSG00000162366.8	-0.269858	3.66561e-13	PDZK1IP1	protein_coding
ENSG00000073849.16	0.085289	0.0239567	ST6GAL1	protein_coding
ENSG00000073861.3	0.116606	0.00198573	TBX21	protein_coding
ENSG00000167286.10	-0.269814	3.69929e-13	CD3D	protein_coding
ENSG00000073921.18	0.0967199	0.0104237	PICALM	protein_coding
ENSG00000073969.18	0.062356	0.0990202	NSF	protein_coding
ENSG00000074047.22	0.0418288	0.268733	GLI2	protein_coding
ENSG00000116663.11	-0.269721	4.68803e-13	FBXO6	protein_coding
ENSG00000163071.11	-0.269703	3.78509e-13	SPATA18	protein_coding
ENSG00000072694.21	-0.269681	3.80244e-13	FCGR2B	protein_coding
ENSG00000101323.5	-0.269634	3.83945e-13	HAO1	protein_coding
ENSG00000074211.14	-0.0930028	0.0137905	PPP2R2C	protein_coding
ENSG00000074219.14	-0.0614906	0.103804	TEAD2	protein_coding
ENSG00000128040.11	-0.269412	4.01984e-13	SPINK2	protein_coding
ENSG00000171189.17	-0.26939	4.03817e-13	GRIK1	protein_coding
ENSG00000074317.11	-0.0503892	0.182621	SNCB	protein_coding
ENSG00000135838.13	-0.269332	4.08645e-13	NPL	protein_coding
ENSG00000149932.17	-0.269323	5.08428e-13	TMEM219	protein_coding
ENSG00000156140.10	-0.269316	4.10035e-13	ADAMTS3	protein_coding
ENSG00000179715.13	-0.269272	4.1375e-13	PCED1B	protein_coding
ENSG00000005059.16	-0.269041	4.34008e-13	MCUB	protein_coding
ENSG00000114529.13	-0.268997	4.37946e-13	C3orf52	protein_coding
ENSG00000067066.17	-0.268955	4.41756e-13	SP100	protein_coding
ENSG00000074590.13	-0.0813472	0.0312787	NUAK1	protein_coding
ENSG00000119147.10	-0.268852	4.51228e-13	ECRG4	protein_coding
ENSG00000197496.6	-0.268765	4.59417e-13	SLC2A10	protein_coding
ENSG00000148680.16	-0.268742	4.61558e-13	HTR7	protein_coding
ENSG00000074660.16	0.107878	0.00424331	SCARF1	protein_coding
ENSG00000162545.6	-0.268738	5.72658e-13	CAMK2N1	protein_coding
ENSG00000074696.13	0.10124	0.00732698	HACD3	protein_coding
ENSG00000175938.7	-0.268691	4.66459e-13	ORAI3	protein_coding
ENSG00000141738.14	-0.268552	4.79995e-13	GRB7	protein_coding
ENSG00000074771.4	0.00693549	0.854562	NOX3	protein_coding
ENSG00000146411.6	-0.268478	4.87401e-13	SLC2A12	protein_coding
ENSG00000074803.20	-0.0669674	0.0764142	SLC12A1	protein_coding
ENSG00000074842.8	-0.0356087	0.346409	MYDGF	protein_coding
ENSG00000125618.17	-0.268409	4.94388e-13	PAX8	protein_coding
ENSG00000121900.19	-0.268328	6.22218e-13	TMEM54	protein_coding
ENSG00000130066.16	-0.268034	6.6045e-13	SAT1	protein_coding
ENSG00000197982.14	-0.267884	6.80882e-13	C1orf122	protein_coding
ENSG00000075035.10	0.0177492	0.638975	WSCD2	protein_coding
ENSG00000157368.11	-0.267634	5.79689e-13	IL34	protein_coding
ENSG00000271503.6	-0.267625	5.80777e-13	CCL5	protein_coding
ENSG00000066322.15	-0.267469	7.40442e-13	ELOVL1	protein_coding
ENSG00000100739.11	-0.267415	6.06262e-13	BDKRB1	protein_coding
ENSG00000124466.9	-0.2674	6.08165e-13	LYPD3	protein_coding
ENSG00000124216.4	-0.267243	6.28084e-13	SNAI1	protein_coding
ENSG00000075188.9	0.102678	0.00651051	NUP37	protein_coding
ENSG00000196141.14	-0.26721	6.32264e-13	SPATS2L	protein_coding
ENSG00000188488.14	-0.267146	6.40563e-13	SERPINA5	protein_coding
ENSG00000075223.14	-0.0490048	0.194999	SEMA3C	protein_coding
ENSG00000177627.11	-0.267016	6.57949e-13	C12orf54	protein_coding
ENSG00000065882.16	-0.266873	8.3503e-13	TBC1D1	protein_coding
ENSG00000204740.11	-0.2668	6.87531e-13	MALRD1	protein_coding
ENSG00000075275.18	0.0251104	0.506849	CELSR1	protein_coding
ENSG00000184313.20	-0.266562	7.21859e-13	MROH7	protein_coding
ENSG00000087510.7	-0.266277	7.65132e-13	TFAP2C	protein_coding
ENSG00000075303.13	0.091291	0.0156404	SLC25A40	protein_coding
ENSG00000132321.17	-0.266162	7.83275e-13	IQCA1	protein_coding
ENSG00000167550.11	-0.265979	8.1305e-13	RHEBL1	protein_coding
ENSG00000075388.4	0.0996526	0.00828305	FGF4	protein_coding
ENSG00000114779.19	-0.265936	8.20178e-13	ABHD14B	protein_coding
ENSG00000134198.10	-0.265869	8.31357e-13	TSPAN2	protein_coding
ENSG00000157399.16	-0.265744	8.52826e-13	ARSL	protein_coding
ENSG00000042753.12	-0.265724	1.05201e-12	AP2S1	protein_coding
ENSG00000106631.8	-0.265697	8.60995e-13	MYL7	protein_coding
ENSG00000075420.13	0.051183	0.175861	FNDC3B	protein_coding
ENSG00000075426.12	-0.0710645	0.0600329	FOSL2	protein_coding
ENSG00000075429.9	-0.101649	0.00707126	CACNG5	protein_coding
ENSG00000181481.14	-0.265637	1.07045e-12	RNF135	protein_coding
ENSG00000164096.13	-0.265582	1.08238e-12	C4orf3	protein_coding
ENSG00000128656.15	-0.265284	1.14888e-12	CHN1	protein_coding
ENSG00000145936.9	-0.265264	9.40255e-13	KCNMB1	protein_coding
ENSG00000075624.17	-0.0574066	0.128876	ACTB	protein_coding
ENSG00000164483.17	-0.265231	9.46493e-13	SAMD3	protein_coding
ENSG00000135940.7	-0.26513	1.18491e-12	COX5B	protein_coding
ENSG00000196260.5	-0.265121	9.67891e-13	SFTA2	protein_coding
ENSG00000034510.6	-0.265045	1.20523e-12	TMSB10	protein_coding
ENSG00000075711.21	0.0926564	0.0141233	DLG1	protein_coding
ENSG00000075785.14	0.0851077	0.0242585	RAB7A	protein_coding
ENSG00000075790.12	-0.00264388	0.944293	BCAP29	protein_coding
ENSG00000284730.1	-0.264915	1.00931e-12	TMDD1	protein_coding
ENSG00000143184.5	-0.264899	1.01245e-12	XCL1	protein_coding
ENSG00000103490.14	-0.26488	1.24558e-12	PYCARD	protein_coding
ENSG00000187566.6	-0.264629	1.06949e-12	NHLRC1	protein_coding
ENSG00000075891.22	-0.0679839	0.0720444	PAX2	protein_coding
ENSG00000117151.13	-0.264595	1.07689e-12	CTBS	protein_coding
ENSG00000178401.16	-0.264455	1.10792e-12	DNAJC22	protein_coding
ENSG00000163864.17	-0.264402	1.11986e-12	NMNAT3	protein_coding
ENSG00000166562.9	-0.264308	1.14125e-12	SEC11C	protein_coding
ENSG00000163956.13	-0.264298	1.14355e-12	LRPAP1	protein_coding
ENSG00000188010.15	-0.264213	1.42275e-12	MORN2	protein_coding
ENSG00000135046.14	-0.264166	1.43626e-12	ANXA1	protein_coding
ENSG00000138798.13	-0.264114	1.18703e-12	EGF	protein_coding
ENSG00000103569.10	-0.26407	1.19753e-12	AQP9	protein_coding
ENSG00000117305.15	-0.263738	1.28046e-12	HMGCL	protein_coding
ENSG00000076248.11	0.0954154	0.0115114	UNG	protein_coding
ENSG00000007237.19	-0.263678	1.29617e-12	GAS7	protein_coding
ENSG00000118495.20	-0.263467	1.35256e-12	PLAGL1	protein_coding
ENSG00000263155.6	-0.263417	1.36627e-12	MYZAP	protein_coding
ENSG00000162391.12	-0.2634	1.371e-12	FAM151A	protein_coding
ENSG00000139988.10	-0.263268	1.40782e-12	RDH12	protein_coding
ENSG00000165887.12	-0.263199	1.42763e-12	ANKRD2	protein_coding
ENSG00000256394.3	-0.263181	1.4328e-12	ASIC5	protein_coding
ENSG00000198848.13	-0.263155	1.44016e-12	CES1	protein_coding
ENSG00000167077.13	-0.262996	1.48698e-12	MEI1	protein_coding
ENSG00000101911.13	-0.26294	1.83243e-12	PRPS2	protein_coding
ENSG00000132623.16	-0.262871	1.52482e-12	ANKEF1	protein_coding
ENSG00000217442.4	-0.262837	1.53522e-12	SYCE3	protein_coding
ENSG00000076662.10	-0.0668278	0.0770308	ICAM3	protein_coding
ENSG00000204482.11	-0.26283	1.53759e-12	LST1	protein_coding
ENSG00000076706.17	-0.00659785	0.861569	MCAM	protein_coding
ENSG00000154553.16	-0.262738	1.90709e-12	PDLIM3	protein_coding
ENSG00000076770.14	-0.0114077	0.763028	MBNL3	protein_coding
ENSG00000189134.4	-0.26263	1.6007e-12	NKAPL	protein_coding
ENSG00000154263.17	-0.262466	1.65404e-12	ABCA10	protein_coding
ENSG00000181541.6	-0.262463	1.65528e-12	MAB21L2	protein_coding
ENSG00000076928.18	0.0816229	0.0307326	ARHGEF1	protein_coding
ENSG00000140092.14	-0.26243	1.66619e-12	FBLN5	protein_coding
ENSG00000204071.10	-0.262426	2.02876e-12	TCEAL6	protein_coding
ENSG00000077009.13	-0.00516825	0.891352	NMRK2	protein_coding
ENSG00000156463.18	-0.262355	1.69142e-12	SH3RF2	protein_coding
ENSG00000156711.17	-0.262317	1.70435e-12	MAPK13	protein_coding
ENSG00000132329.11	-0.262311	2.07538e-12	RAMP1	protein_coding
ENSG00000077092.19	0.016882	0.655446	RARB	protein_coding
ENSG00000148926.10	-0.262169	1.75565e-12	ADM	protein_coding
ENSG00000204592.9	-0.262091	2.1675e-12	HLA-E	protein_coding
ENSG00000077150.20	-0.0106658	0.778024	NFKB2	protein_coding
ENSG00000134548.11	-0.262087	1.78483e-12	SPX	protein_coding
ENSG00000187715.13	-0.26206	1.79462e-12	KBTBD12	protein_coding
ENSG00000077232.18	0.119966	0.0014621	DNAJC10	protein_coding
ENSG00000205358.4	-0.262034	1.80398e-12	MT1H	protein_coding
ENSG00000275183.2	-0.261955	1.83247e-12	LENG9	protein_coding
ENSG00000171840.12	-0.261935	1.84003e-12	NINJ2	protein_coding
ENSG00000050767.17	-0.261587	1.97278e-12	COL23A1	protein_coding
ENSG00000077274.9	0.0692097	0.0670481	CAPN6	protein_coding
ENSG00000163170.12	-0.261547	1.98862e-12	BOLA3	protein_coding
ENSG00000154678.18	-0.26147	2.01938e-12	PDE1C	protein_coding
ENSG00000189292.16	-0.261361	2.06371e-12	ALKAL2	protein_coding
ENSG00000141447.18	-0.261337	2.51523e-12	OSBPL1A	protein_coding
ENSG00000176472.10	-0.261228	2.11946e-12	ZNF575	protein_coding
ENSG00000132530.17	-0.261167	2.14546e-12	XAF1	protein_coding
ENSG00000185761.11	-0.261087	2.17976e-12	ADAMTSL5	protein_coding
ENSG00000125657.5	-0.26099	2.22243e-12	TNFSF9	protein_coding
ENSG00000153246.13	-0.260853	2.2841e-12	PLA2R1	protein_coding
ENSG00000077498.9	0.0394963	0.296364	TYR	protein_coding
ENSG00000176463.14	-0.260842	2.28906e-12	SLCO3A1	protein_coding
ENSG00000077522.14	0.00894726	0.813066	ACTN2	protein_coding
ENSG00000077549.19	0.0302968	0.423188	CAPZB	protein_coding
ENSG00000102445.20	-0.260722	2.34425e-12	RUBCNL	protein_coding
ENSG00000146205.14	-0.260634	2.38579e-12	ANO7	protein_coding
ENSG00000180638.19	-0.260507	2.447e-12	SLC47A2	protein_coding
ENSG00000223865.11	-0.260402	3.02249e-12	HLA-DPB1	protein_coding
ENSG00000077721.16	0.0814819	0.0310231	UBE2A	protein_coding
ENSG00000077782.21	-0.0985263	0.00906845	FGFR1	protein_coding
ENSG00000077800.13	0.0258742	0.494008	FKBP6	protein_coding
ENSG00000077935.17	0.00598556	0.874303	SMC1B	protein_coding
ENSG00000108375.13	-0.260397	2.50128e-12	RNF43	protein_coding
ENSG00000077943.8	-0.0155769	0.680552	ITGA8	protein_coding
ENSG00000145819.18	-0.260294	2.55271e-12	ARHGAP26	protein_coding
ENSG00000007312.13	-0.26029	2.55492e-12	CD79B	protein_coding
ENSG00000089220.5	-0.26024	3.11994e-12	PEBP1	protein_coding
ENSG00000150456.11	-0.259733	2.85367e-12	EEF1AKMT1	protein_coding
ENSG00000137078.9	-0.259604	2.92772e-12	SIT1	protein_coding
ENSG00000104419.17	-0.259501	3.60532e-12	NDRG1	protein_coding
ENSG00000078081.8	-0.10167	0.00705936	LAMP3	protein_coding
ENSG00000113722.17	-0.259399	3.04911e-12	CDX1	protein_coding
ENSG00000157214.14	-0.259296	3.11192e-12	STEAP2	protein_coding
ENSG00000165474.8	-0.259012	3.292e-12	GJB2	protein_coding
ENSG00000145365.11	-0.259005	3.29666e-12	TIFA	protein_coding
ENSG00000164744.13	-0.258823	3.41751e-12	SUN3	protein_coding
ENSG00000039537.14	-0.258788	3.44075e-12	C6	protein_coding
ENSG00000078237.7	-0.0322631	0.393711	TIGAR	protein_coding
ENSG00000073331.18	-0.258633	3.54797e-12	ALPK1	protein_coding
ENSG00000078098.14	-0.258361	3.74362e-12	FAP	protein_coding
ENSG00000078295.17	0.0484992	0.199599	ADCY2	protein_coding
ENSG00000172426.16	-0.258264	3.81583e-12	RSPH9	protein_coding
ENSG00000078328.22	-0.0701868	0.0632729	RBFOX1	protein_coding
ENSG00000026508.20	-0.258258	4.59273e-12	CD44	protein_coding
ENSG00000078399.19	-0.0203071	0.591438	HOXA9	protein_coding
ENSG00000078401.7	0.0279523	0.459967	EDN1	protein_coding
ENSG00000162444.12	-0.25822	3.84911e-12	RBP7	protein_coding
ENSG00000105697.9	-0.258152	3.90091e-12	HAMP	protein_coding
ENSG00000142621.19	-0.258104	3.93787e-12	FHAD1	protein_coding
ENSG00000002745.13	-0.257985	4.03159e-12	WNT16	protein_coding
ENSG00000058404.20	-0.257837	4.15092e-12	CAMK2B	protein_coding
ENSG00000078596.11	0.0360909	0.339915	ITM2A	protein_coding
ENSG00000140835.10	-0.257502	4.43357e-12	CHST4	protein_coding
ENSG00000012223.13	-0.257349	4.56862e-12	LTF	protein_coding
ENSG00000178537.10	-0.257287	5.54422e-12	SLC25A20	protein_coding
ENSG00000182534.13	-0.257262	4.64695e-12	MXRA7	protein_coding
ENSG00000137693.14	-0.257229	5.60695e-12	YAP1	protein_coding
ENSG00000078725.13	-0.111091	0.00324289	BRINP1	protein_coding
ENSG00000110675.13	-0.257128	4.77118e-12	ELMOD1	protein_coding
ENSG00000089327.15	-0.25702	5.83827e-12	FXYD5	protein_coding
ENSG00000102802.10	-0.256989	4.90262e-12	MEDAG	protein_coding
ENSG00000078808.19	-0.0335258	0.375452	SDF4	protein_coding
ENSG00000078814.17	-0.0308097	0.415377	MYH7B	protein_coding
ENSG00000156966.7	-0.256873	5.0158e-12	B3GNT7	protein_coding
ENSG00000133138.20	-0.256805	5.0826e-12	TBC1D8B	protein_coding
ENSG00000078902.16	-0.111116	0.00322091	TOLLIP	protein_coding
ENSG00000175857.8	-0.256765	5.12334e-12	GAPT	protein_coding
ENSG00000221869.5	-0.25663	6.29557e-12	CEBPD	protein_coding
ENSG00000132965.10	-0.25657	6.36844e-12	ALOX5AP	protein_coding
ENSG00000079112.10	-0.0940121	0.012768	CDH17	protein_coding
ENSG00000125735.11	-0.256526	5.36851e-12	TNFSF14	protein_coding
ENSG00000121236.21	-0.256396	5.50694e-12	TRIM6	protein_coding
ENSG00000079156.17	0.0532101	0.15934	OSBPL6	protein_coding
ENSG00000219607.4	-0.256363	5.54218e-12	PPP1R3G	protein_coding
ENSG00000189129.14	-0.256323	5.58644e-12	PLAC9	protein_coding
ENSG00000079257.8	-0.107191	0.00451242	LXN	protein_coding
ENSG00000197893.14	-0.256289	5.62299e-12	NRAP	protein_coding
ENSG00000205542.11	-0.256212	6.82302e-12	TMSB4X	protein_coding
ENSG00000089127.14	-0.256158	5.76894e-12	OAS1	protein_coding
ENSG00000112333.12	-0.256126	6.93723e-12	NR2E1	protein_coding
ENSG00000167641.11	-0.256	7.10743e-12	PPP1R14A	protein_coding
ENSG00000079335.20	0.0513539	0.174378	CDC14A	protein_coding
ENSG00000006756.16	-0.255972	5.9826e-12	ARSD	protein_coding
ENSG00000216921.9	-0.255968	5.98743e-12	FAM240C	protein_coding
ENSG00000197769.6	-0.255854	6.12205e-12	MAP1LC3C	protein_coding
ENSG00000186094.17	-0.25585	6.12709e-12	AGBL4	protein_coding
ENSG00000167601.12	-0.255779	7.41598e-12	AXL	protein_coding
ENSG00000178425.14	-0.255475	6.59164e-12	NT5DC1	protein_coding
ENSG00000160185.15	-0.255321	6.79189e-12	UBASH3A	protein_coding
ENSG00000172005.11	-0.255309	8.11714e-12	MAL	protein_coding
ENSG00000100889.12	-0.255145	8.3761e-12	PCK2	protein_coding
ENSG00000079557.5	-0.0282518	0.455172	AFM	protein_coding
ENSG00000121898.13	-0.255136	7.04025e-12	CPXM2	protein_coding
ENSG00000079689.14	-0.0425694	0.260341	SCGN	protein_coding
ENSG00000106624.11	-0.255085	8.47441e-12	AEBP1	protein_coding
ENSG00000079739.17	-0.0065917	0.861662	PGM1	protein_coding
ENSG00000158517.15	-0.255055	7.15244e-12	NCF1	protein_coding
ENSG00000134817.11	-0.254736	9.06045e-12	APLNR	protein_coding
ENSG00000167642.13	-0.254696	7.66892e-12	SPINT2	protein_coding
ENSG00000198053.12	-0.254679	9.15818e-12	SIRPA	protein_coding
ENSG00000118508.5	-0.254668	9.17744e-12	RAB32	protein_coding
ENSG00000093072.18	-0.254552	7.88694e-12	ADA2	protein_coding
ENSG00000079974.18	0.0105741	0.779882	RABL2B	protein_coding
ENSG00000162493.16	-0.254543	9.40113e-12	PDPN	protein_coding
ENSG00000170439.7	-0.254463	9.54579e-12	METTL7B	protein_coding
ENSG00000130176.8	-0.254447	8.04985e-12	CNN1	protein_coding
ENSG00000153406.14	-0.254342	9.76817e-12	NMRAL1	protein_coding
ENSG00000112183.15	-0.254049	8.69505e-12	RBM24	protein_coding
ENSG00000080200.10	0.110857	0.00329363	CRYBG3	protein_coding
ENSG00000080224.17	0.0487176	0.197631	EPHA6	protein_coding
ENSG00000080293.10	-0.0986855	0.0089343	SCTR	protein_coding
ENSG00000122642.11	-0.25392	8.91504e-12	FKBP9	protein_coding
ENSG00000167723.15	-0.253892	8.9618e-12	TRPV3	protein_coding
ENSG00000158710.15	-0.253622	1.12083e-11	TAGLN2	protein_coding
ENSG00000080493.18	-0.0558231	0.13978	SLC4A4	protein_coding
ENSG00000080503.24	0.0145946	0.699688	SMARCA2	protein_coding
ENSG00000080511.5	-0.0657425	0.0819644	RDH8	protein_coding
ENSG00000204025.8	-0.253612	9.46171e-12	TRPC5OS	protein_coding
ENSG00000080561.14	0.0300241	0.427376	MID2	protein_coding
ENSG00000142273.13	-0.253538	9.59707e-12	CBLC	protein_coding
ENSG00000130340.16	-0.253324	1.00024e-11	SNX9	protein_coding
ENSG00000166145.14	-0.253259	1.01282e-11	SPINT1	protein_coding
ENSG00000168309.18	-0.253075	1.24365e-11	FAM107A	protein_coding
ENSG00000080618.17	0.0630018	0.0955662	CPB2	protein_coding
ENSG00000138207.14	-0.252983	1.06827e-11	RBP4	protein_coding
ENSG00000076258.10	-0.252975	1.06988e-11	FMO4	protein_coding
ENSG00000110665.12	-0.252711	1.12562e-11	C11orf21	protein_coding
ENSG00000103174.13	-0.252592	1.15186e-11	NAGPA	protein_coding
ENSG00000080819.9	-0.0212121	0.575015	CPOX	protein_coding
ENSG00000080822.17	-0.0513133	0.174719	CLDND1	protein_coding
ENSG00000139192.12	-0.252483	1.39158e-11	TAPBPL	protein_coding
ENSG00000080824.19	0.0200275	0.596468	HSP90AA1	protein_coding
ENSG00000123329.20	-0.252331	1.21096e-11	ARHGAP9	protein_coding
ENSG00000205129.8	-0.252247	1.23064e-11	C4orf47	protein_coding
ENSG00000105509.11	-0.252195	1.24301e-11	HAS1	protein_coding
ENSG00000080910.13	-0.0918861	0.0149486	CFHR2	protein_coding
ENSG00000197712.12	-0.252071	1.50455e-11	FAM114A1	protein_coding
ENSG00000119411.11	-0.252057	1.27648e-11	BSPRY	protein_coding
ENSG00000205838.14	-0.251963	1.29982e-11	TTC23L	protein_coding
ENSG00000019582.15	-0.251957	1.53737e-11	CD74	protein_coding
ENSG00000109466.14	-0.251911	1.31285e-11	KLHL2	protein_coding
ENSG00000141655.17	-0.251907	1.3138e-11	TNFRSF11A	protein_coding
ENSG00000144810.16	-0.251898	1.31598e-11	COL8A1	protein_coding
ENSG00000162482.5	-0.251831	1.33313e-11	AKR7A3	protein_coding
ENSG00000081087.15	0.00853842	0.82146	OSTM1	protein_coding
ENSG00000160654.11	-0.251537	1.41022e-11	CD3G	protein_coding
ENSG00000134222.16	-0.251515	1.67151e-11	PSRC1	protein_coding
ENSG00000141934.10	-0.251458	1.43186e-11	PLPP2	protein_coding
ENSG00000104415.14	-0.251452	1.43349e-11	CCN4	protein_coding
ENSG00000081181.8	-0.0255787	0.498956	ARG2	protein_coding
ENSG00000012211.13	-0.25137	1.45609e-11	PRICKLE3	protein_coding
ENSG00000133135.14	-0.251254	1.48876e-11	RNF128	protein_coding
ENSG00000165806.21	-0.251162	1.51529e-11	CASP7	protein_coding
ENSG00000081277.13	-0.0974771	0.00981191	PKP1	protein_coding
ENSG00000048540.15	-0.250993	1.84433e-11	LMO3	protein_coding
ENSG00000159625.15	-0.250963	1.57407e-11	DRC7	protein_coding
ENSG00000121316.11	-0.250953	1.57695e-11	PLBD1	protein_coding
ENSG00000165164.14	-0.250775	1.63158e-11	CFAP47	protein_coding
ENSG00000081479.15	-0.112333	0.00289857	LRP2	protein_coding
ENSG00000166736.11	-0.250723	1.64767e-11	HTR3A	protein_coding
ENSG00000081692.12	0.115539	0.00218506	JMJD4	protein_coding
ENSG00000152137.8	-0.250695	1.95094e-11	HSPB8	protein_coding
ENSG00000081760.17	0.104504	0.00561343	AACS	protein_coding
ENSG00000145850.9	-0.250508	1.71676e-11	TIMD4	protein_coding
ENSG00000081800.9	0.106462	0.00477682	SLC13A1	protein_coding
ENSG00000121552.4	-0.250462	1.73189e-11	CSTA	protein_coding
ENSG00000081818.4	-7.29466e-05	0.998462	PCDHB4	protein_coding
ENSG00000081842.18	0.123049	0.00109659	PCDHA6	protein_coding
ENSG00000226124.8	-0.250449	1.73627e-11	FTCDNL1	protein_coding
ENSG00000137843.12	-0.250432	1.74185e-11	PAK6	protein_coding
ENSG00000001036.14	-0.250414	2.05664e-11	FUCA2	protein_coding
ENSG00000100441.10	-0.250412	1.74839e-11	KHNYN	protein_coding
ENSG00000114923.17	-0.250322	2.09249e-11	SLC4A3	protein_coding
ENSG00000119013.9	-0.250318	2.09419e-11	NDUFB3	protein_coding
ENSG00000145623.13	-0.250279	2.10955e-11	OSMR	protein_coding
ENSG00000082074.19	-0.0325269	0.389851	FYB1	protein_coding
ENSG00000082126.18	-0.118286	0.00170557	MPP4	protein_coding
ENSG00000203797.12	-0.250256	1.80119e-11	DDO	protein_coding
ENSG00000039139.9	-0.250021	1.88349e-11	DNAH5	protein_coding
ENSG00000082175.15	-0.0538541	0.154345	PGR	protein_coding
ENSG00000082196.21	0.0559506	0.138903	C1QTNF3	protein_coding
ENSG00000014641.21	-0.250016	2.2163e-11	MDH1	protein_coding
ENSG00000082213.18	0.106209	0.00489632	C5orf22	protein_coding
ENSG00000162576.17	-0.249895	2.26708e-11	MXRA8	protein_coding
ENSG00000101335.10	-0.249748	2.33044e-11	MYL9	protein_coding
ENSG00000082293.13	-0.0723488	0.0555402	COL19A1	protein_coding
ENSG00000082397.17	-0.106412	0.00481437	EPB41L3	protein_coding
ENSG00000082438.17	0.0701467	0.0634242	COBLL1	protein_coding
ENSG00000105220.17	-0.249594	2.39863e-11	GPI	protein_coding
ENSG00000110195.14	-0.249503	2.07828e-11	FOLR1	protein_coding
ENSG00000102007.11	-0.249467	2.0926e-11	PLP2	protein_coding
ENSG00000082512.15	-0.0837414	0.0266156	TRAF5	protein_coding
ENSG00000082515.18	-0.014005	0.711264	MRPL22	protein_coding
ENSG00000204257.15	-0.249431	2.47293e-11	HLA-DMA	protein_coding
ENSG00000082556.14	-0.0979122	0.0094874	OPRK1	protein_coding
ENSG00000082641.16	-0.0463848	0.219925	NFE2L1	protein_coding
ENSG00000183833.16	-0.249359	2.13617e-11	CFAP91	protein_coding
ENSG00000117009.12	-0.24926	2.1765e-11	KMO	protein_coding
ENSG00000173467.9	-0.249251	2.1801e-11	AGR3	protein_coding
ENSG00000164733.22	-0.249175	2.59424e-11	CTSB	protein_coding
ENSG00000197520.10	-0.248974	2.29765e-11	FAM177B	protein_coding
ENSG00000082996.20	-0.0534872	0.157141	RNF13	protein_coding
ENSG00000187912.12	-0.248932	2.31598e-11	CLEC17A	protein_coding
ENSG00000130768.15	-0.248908	2.32678e-11	SMPDL3B	protein_coding
ENSG00000141371.13	-0.248859	2.3485e-11	C17orf64	protein_coding
ENSG00000043355.12	-0.248826	2.76908e-11	ZIC2	protein_coding
ENSG00000083123.15	-0.0487018	0.197725	BCKDHB	protein_coding
ENSG00000182866.17	-0.248796	2.37649e-11	LCK	protein_coding
ENSG00000108861.9	-0.248703	2.83325e-11	DUSP3	protein_coding
ENSG00000083290.20	0.0953067	0.0115822	ULK2	protein_coding
ENSG00000083307.12	-0.0605442	0.109243	GRHL2	protein_coding
ENSG00000130005.13	-0.248525	2.50139e-11	GAMT	protein_coding
ENSG00000083444.17	0.00174835	0.963136	PLOD1	protein_coding
ENSG00000083454.22	0.0324222	0.39138	P2RX5	protein_coding
ENSG00000083457.12	0.118006	0.00174958	ITGAE	protein_coding
ENSG00000168938.6	-0.248468	2.52861e-11	PPIC	protein_coding
ENSG00000154153.13	-0.248467	2.52912e-11	RETREG1	protein_coding
ENSG00000162399.9	-0.248369	2.5763e-11	BSND	protein_coding
ENSG00000075884.14	-0.248165	2.67725e-11	ARHGAP15	protein_coding
ENSG00000182168.15	-0.248147	2.6865e-11	UNC5C	protein_coding
ENSG00000083720.13	0.0109764	0.771679	OXCT1	protein_coding
ENSG00000083807.10	-0.248011	2.75644e-11	SLC27A5	protein_coding
ENSG00000083782.8	-0.111552	0.00310195	EPYC	protein_coding
ENSG00000083799.18	-0.0848844	0.0246349	CYLD	protein_coding
ENSG00000012779.11	-0.248011	2.75662e-11	ALOX5	protein_coding
ENSG00000160685.13	-0.248006	3.22598e-11	ZBTB7B	protein_coding
ENSG00000127124.16	-0.247885	2.82247e-11	HIVEP3	protein_coding
ENSG00000026297.16	-0.247777	3.36654e-11	RNASET2	protein_coding
ENSG00000159714.12	-0.247729	2.90662e-11	ZDHHC1	protein_coding
ENSG00000100628.12	-0.247635	2.95892e-11	ASB2	protein_coding
ENSG00000153113.24	-0.247583	2.9878e-11	CAST	protein_coding
ENSG00000078269.15	-0.247575	3.4956e-11	SYNJ2	protein_coding
ENSG00000171811.14	-0.247516	3.02603e-11	CFAP46	protein_coding
ENSG00000198851.10	-0.247502	3.03394e-11	CD3E	protein_coding
ENSG00000083937.10	0.0760855	0.0440311	CHMP2B	protein_coding
ENSG00000084070.12	-0.00241584	0.949078	SMAP2	protein_coding
ENSG00000142733.17	-0.247431	3.07439e-11	MAP3K6	protein_coding
ENSG00000084073.10	-0.0134685	0.721793	ZMPSTE24	protein_coding
ENSG00000119915.5	-0.247413	3.08472e-11	ELOVL3	protein_coding
ENSG00000186184.19	-0.247368	3.11108e-11	POLR1D	protein_coding
ENSG00000084093.19	0.0826251	0.0287096	REST	protein_coding
ENSG00000151136.15	-0.247175	3.22595e-11	BTBD11	protein_coding
ENSG00000131019.11	-0.247145	3.24462e-11	ULBP3	protein_coding
ENSG00000084207.18	-0.0104261	0.782833	GSTP1	protein_coding
ENSG00000084234.18	-0.0277532	0.463078	APLP2	protein_coding
ENSG00000084444.14	0.0760251	0.0442191	FAM234B	protein_coding
ENSG00000084453.16	-0.000460358	0.99029	SLCO1A2	protein_coding
ENSG00000150201.15	-0.246998	3.33522e-11	FXYD4	protein_coding
ENSG00000084623.12	0.0659948	0.0807971	EIF3I	protein_coding
ENSG00000154240.17	-0.246986	3.34275e-11	CEP112	protein_coding
ENSG00000089060.11	-0.246979	3.34728e-11	SLC8B1	protein_coding
ENSG00000084652.16	0.103764	0.00596272	TXLNA	protein_coding
ENSG00000113504.21	-0.246958	3.3603e-11	SLC12A7	protein_coding
ENSG00000142669.15	-0.246907	3.95614e-11	SH3BGRL3	protein_coding
ENSG00000151012.13	-0.246824	4.01706e-11	SLC7A11	protein_coding
ENSG00000084710.14	0.0861695	0.0225368	EFR3B	protein_coding
ENSG00000126247.11	-0.246801	4.03471e-11	CAPNS1	protein_coding
ENSG00000175287.19	-0.246774	3.47825e-11	PHYHD1	protein_coding
ENSG00000084734.9	0.00176949	0.9627	GCKR	protein_coding
ENSG00000179163.12	-0.246748	3.49505e-11	FUCA1	protein_coding
ENSG00000084764.12	-0.0370281	0.327517	MAPRE3	protein_coding
ENSG00000174132.9	-0.246715	3.51721e-11	FAM174A	protein_coding
ENSG00000230873.9	-0.246467	3.68405e-11	STMND1	protein_coding
ENSG00000205155.8	-0.246442	3.70161e-11	PSENEN	protein_coding
ENSG00000124343.14	-0.246273	3.82087e-11	XG	protein_coding
ENSG00000143164.15	-0.246223	3.85625e-11	DCAF6	protein_coding
ENSG00000085231.14	-0.03615	0.339125	AK6	protein_coding
ENSG00000085265.11	-0.113541	0.00260795	FCN1	protein_coding
ENSG00000168734.14	-0.246035	4.64744e-11	PKIG	protein_coding
ENSG00000085276.19	0.04475	0.236692	MECOM	protein_coding
ENSG00000115594.12	-0.246002	4.01926e-11	IL1R1	protein_coding
ENSG00000135525.18	-0.245966	4.70712e-11	MAP7	protein_coding
ENSG00000126803.9	-0.245874	4.78769e-11	HSPA2	protein_coding
ENSG00000137960.6	-0.245862	4.12585e-11	GIPC2	protein_coding
ENSG00000100033.16	-0.245807	4.1684e-11	PRODH	protein_coding
ENSG00000142961.15	-0.245765	4.20154e-11	MOB3C	protein_coding
ENSG00000197461.13	-0.245723	4.23455e-11	PDGFA	protein_coding
ENSG00000197837.3	-0.245719	4.23756e-11	H4-16	protein_coding
ENSG00000127884.5	-0.245694	4.94912e-11	ECHS1	protein_coding
ENSG00000064886.14	-0.245649	4.99005e-11	CHI3L2	protein_coding
ENSG00000174749.6	-0.245493	4.4203e-11	FAM241A	protein_coding
ENSG00000197019.5	-0.245401	4.49685e-11	SERTAD1	protein_coding
ENSG00000028116.18	-0.245385	4.50982e-11	VRK2	protein_coding
ENSG00000085662.14	0.120685	0.00136801	AKR1B1	protein_coding
ENSG00000124203.6	-0.245385	4.51014e-11	ZNF831	protein_coding
ENSG00000197385.6	-0.245378	4.51575e-11	ZNF860	protein_coding
ENSG00000163412.13	-0.245302	4.5804e-11	EIF4E3	protein_coding
ENSG00000092068.20	-0.245258	5.3624e-11	SLC7A8	protein_coding
ENSG00000167600.14	-0.245238	4.63526e-11	CYP2S1	protein_coding
ENSG00000085491.17	-0.245216	4.65451e-11	SLC25A24	protein_coding
ENSG00000164326.5	-0.245178	4.68708e-11	CARTPT	protein_coding
ENSG00000185271.9	-0.245009	4.83729e-11	KLHL33	protein_coding
ENSG00000110876.10	-0.244914	5.71194e-11	SELPLG	protein_coding
ENSG00000129170.10	-0.24473	5.09438e-11	CSRP3	protein_coding
ENSG00000013563.14	-0.244646	5.17445e-11	DNASE1L1	protein_coding
ENSG00000150782.12	-0.244633	6.01482e-11	IL18	protein_coding
ENSG00000149269.10	-0.244628	5.19193e-11	PAK1	protein_coding
ENSG00000085998.14	0.0523135	0.166496	POMGNT1	protein_coding
ENSG00000183484.12	-0.244592	5.22752e-11	GPR132	protein_coding
ENSG00000171798.18	-0.244586	6.06686e-11	KNDC1	protein_coding
ENSG00000203756.8	-0.244578	5.24028e-11	TMEM244	protein_coding
ENSG00000182931.9	-0.244563	5.25488e-11	WFDC10B	protein_coding
ENSG00000086065.14	0.101779	0.0069978	CHMP5	protein_coding
ENSG00000111321.11	-0.244518	6.14297e-11	LTBR	protein_coding
ENSG00000086159.13	-0.0355122	0.347806	AQP6	protein_coding
ENSG00000157045.9	-0.244508	5.30905e-11	NTAN1	protein_coding
ENSG00000256235.2	-0.244468	5.34891e-11	SMIM3	protein_coding
ENSG00000104450.13	-0.244129	5.69603e-11	SPAG1	protein_coding
ENSG00000157978.12	-0.24411	5.71663e-11	LDLRAP1	protein_coding
ENSG00000129673.10	-0.244038	5.79279e-11	AANAT	protein_coding
ENSG00000114654.7	-0.243946	5.89263e-11	EFCC1	protein_coding
ENSG00000176046.9	-0.243753	7.06514e-11	NUPR1	protein_coding
ENSG00000111405.9	-0.243702	6.16506e-11	ENDOU	protein_coding
ENSG00000130755.13	-0.243552	6.33851e-11	GMFG	protein_coding
ENSG00000086506.3	0.0373205	0.323793	HBQ1	protein_coding
ENSG00000086544.3	-0.117657	0.00181701	ITPKC	protein_coding
ENSG00000086548.9	-0.0748065	0.0477206	CEACAM6	protein_coding
ENSG00000105131.8	-0.243519	6.37749e-11	EPHX3	protein_coding
ENSG00000188522.15	-0.243516	6.38049e-11	FAM83G	protein_coding
ENSG00000049323.16	-0.24346	6.44742e-11	LTBP1	protein_coding
ENSG00000135047.16	-0.243378	6.54598e-11	CTSL	protein_coding
ENSG00000086666.19	0.0217652	0.564997	ZFAND6	protein_coding
ENSG00000086696.11	0.0140276	0.710819	HSD17B2	protein_coding
ENSG00000197826.12	-0.24325	6.7014e-11	CFAP299	protein_coding
ENSG00000187824.9	-0.243239	6.71562e-11	TMEM220	protein_coding
ENSG00000022556.16	-0.243	7.01816e-11	NLRP2	protein_coding
ENSG00000178965.14	-0.242944	7.09073e-11	ERICH3	protein_coding
ENSG00000112799.9	-0.242921	8.22215e-11	LY86	protein_coding
ENSG00000163536.13	-0.242883	8.27899e-11	SERPINI1	protein_coding
ENSG00000135404.12	-0.242875	8.29217e-11	CD63	protein_coding
ENSG00000086991.13	0.042717	0.258691	NOX4	protein_coding
ENSG00000197948.11	-0.242827	7.24577e-11	FCHSD1	protein_coding
ENSG00000146700.9	-0.242709	7.4058e-11	SSC4D	protein_coding
ENSG00000147459.18	-0.2427	7.4181e-11	DOCK5	protein_coding
ENSG00000141469.18	-0.242421	9.00409e-11	SLC14A1	protein_coding
ENSG00000005893.16	-0.242211	9.35515e-11	LAMP2	protein_coding
ENSG00000087085.16	-0.0946893	0.012135	ACHE	protein_coding
ENSG00000137261.14	-0.242167	8.18179e-11	KIAA0319	protein_coding
ENSG00000171773.3	-0.242096	8.28909e-11	NXNL1	protein_coding
ENSG00000087088.20	0.0319298	0.398525	BAX	protein_coding
ENSG00000087095.13	0.11721	0.00189185	NLK	protein_coding
ENSG00000171812.13	-0.242071	9.59497e-11	COL8A2	protein_coding
ENSG00000087116.16	-0.0545194	0.14931	ADAMTS2	protein_coding
ENSG00000087128.10	-0.0692895	0.0667333	TMPRSS11E	protein_coding
ENSG00000196136.18	-0.241954	8.50827e-11	SERPINA3	protein_coding
ENSG00000118231.5	-0.241808	8.7398e-11	CRYGD	protein_coding
ENSG00000087191.13	0.122641	0.00114806	PSMC5	protein_coding
ENSG00000077942.19	-0.241781	1.01121e-10	FBLN1	protein_coding
ENSG00000268223.6	-0.241745	8.84082e-11	ARL14EPL	protein_coding
ENSG00000132429.10	-0.241615	9.0538e-11	POPDC3	protein_coding
ENSG00000148702.15	-0.241558	9.14846e-11	HABP2	protein_coding
ENSG00000181690.8	-0.241547	9.16854e-11	PLAG1	protein_coding
ENSG00000135363.12	-0.241479	1.0681e-10	LMO2	protein_coding
ENSG00000067113.17	-0.241406	1.08215e-10	PLPP1	protein_coding
ENSG00000087266.17	0.0746311	0.0482639	SH3BP2	protein_coding
ENSG00000162882.15	-0.241318	9.56108e-11	HAAO	protein_coding
ENSG00000115507.10	-0.241243	9.69253e-11	OTX1	protein_coding
ENSG00000114805.18	-0.241222	9.72947e-11	PLCH1	protein_coding
ENSG00000188305.6	-0.241115	9.92199e-11	PEAK3	protein_coding
ENSG00000115009.13	-0.241106	9.93834e-11	CCL20	protein_coding
ENSG00000106077.18	-0.24082	1.20292e-10	ABHD11	protein_coding
ENSG00000134326.11	-0.240814	1.04839e-10	CMPK2	protein_coding
ENSG00000138769.11	-0.24077	1.05672e-10	CDKL2	protein_coding
ENSG00000110852.4	-0.240645	1.24153e-10	CLEC2B	protein_coding
ENSG00000145649.8	-0.240471	1.11602e-10	GZMA	protein_coding
ENSG00000196126.11	-0.240443	1.28753e-10	HLA-DRB1	protein_coding
ENSG00000149451.18	-0.240385	1.13378e-10	ADAM33	protein_coding
ENSG00000169314.15	-0.240353	1.14027e-10	C22orf15	protein_coding
ENSG00000221986.7	-0.240272	1.15738e-10	MYBPHL	protein_coding
ENSG00000144645.14	-0.240213	1.16976e-10	OSBPL10	protein_coding
ENSG00000163191.6	-0.240078	1.37495e-10	S100A11	protein_coding
ENSG00000087589.16	-0.117678	0.00180253	CASS4	protein_coding
ENSG00000133488.15	-0.23996	1.22494e-10	SEC14L4	protein_coding
ENSG00000133816.17	-0.239935	1.23052e-10	MICAL2	protein_coding
ENSG00000047457.14	-0.239915	1.23511e-10	CP	protein_coding
ENSG00000110719.10	-0.239527	1.32518e-10	TCIRG1	protein_coding
ENSG00000239704.11	-0.239371	1.36334e-10	CDRT4	protein_coding
ENSG00000030304.14	-0.239265	1.38989e-10	MUSK	protein_coding
ENSG00000178997.11	-0.23915	1.41905e-10	EXD1	protein_coding
ENSG00000088053.11	-0.0310954	0.411064	GP6	protein_coding
ENSG00000117691.10	-0.238916	1.69313e-10	NENF	protein_coding
ENSG00000092969.12	-0.238892	1.48698e-10	TGFB2	protein_coding
ENSG00000011600.12	-0.238873	1.70632e-10	TYROBP	protein_coding
ENSG00000188729.6	-0.238851	1.4981e-10	OSTN	protein_coding
ENSG00000088280.19	0.0598862	0.113142	ASAP3	protein_coding
ENSG00000088298.13	-0.0518122	0.170561	EDEM2	protein_coding
ENSG00000162777.17	-0.238797	1.51284e-10	DENND2D	protein_coding
ENSG00000177106.16	-0.238762	1.52239e-10	EPS8L2	protein_coding
ENSG00000185681.13	-0.238675	1.54657e-10	MORN5	protein_coding
ENSG00000088356.6	-0.00577163	0.87873	PDRG1	protein_coding
ENSG00000088367.23	-0.0930855	0.0137063	EPB41L1	protein_coding
ENSG00000088386.17	-0.0994571	0.0084112	SLC15A1	protein_coding
ENSG00000088387.19	0.0102457	0.786499	DOCK9	protein_coding
ENSG00000165685.8	-0.238668	1.54859e-10	TMEM52B	protein_coding
ENSG00000088451.11	0.0956357	0.0112968	TGDS	protein_coding
ENSG00000107242.20	-0.238532	1.58722e-10	PIP5K1B	protein_coding
ENSG00000088543.15	0.0532614	0.158937	C3orf18	protein_coding
ENSG00000182950.3	-0.238531	1.58742e-10	ODF3L1	protein_coding
ENSG00000173208.4	-0.238503	1.59554e-10	ABCD2	protein_coding
ENSG00000204323.5	-0.238363	1.63622e-10	SMIM5	protein_coding
ENSG00000184599.13	-0.238362	1.63662e-10	TAFA3	protein_coding
ENSG00000104903.5	-0.238274	1.66283e-10	LYL1	protein_coding
ENSG00000088782.5	-0.0082651	0.827084	DEFB127	protein_coding
ENSG00000088808.18	0.019114	0.613326	PPP1R13B	protein_coding
ENSG00000115828.17	-0.23821	1.68211e-10	QPCT	protein_coding
ENSG00000167261.14	-0.238108	1.71358e-10	DPEP2	protein_coding
ENSG00000088827.12	0.0264776	0.483988	SIGLEC1	protein_coding
ENSG00000088832.18	-0.00618401	0.87014	FKBP1A	protein_coding
ENSG00000188641.14	-0.237801	1.81099e-10	DPYD	protein_coding
ENSG00000027869.12	-0.237769	1.82149e-10	SH2D2A	protein_coding
ENSG00000088854.12	0.0567874	0.133059	C20orf194	protein_coding
ENSG00000110108.10	-0.237761	2.08037e-10	TMEM109	protein_coding
ENSG00000197465.14	-0.237642	1.86352e-10	GYPE	protein_coding
ENSG00000259120.3	-0.237634	1.86623e-10	SMIM6	protein_coding
ENSG00000117228.10	-0.23753	2.16777e-10	GBP1	protein_coding
ENSG00000088899.15	0.0512653	0.175123	LZTS3	protein_coding
ENSG00000101017.14	-0.237426	1.9373e-10	CD40	protein_coding
ENSG00000163975.12	-0.237403	1.94551e-10	MELTF	protein_coding
ENSG00000204642.14	-0.23735	2.2384e-10	HLA-F	protein_coding
ENSG00000143153.13	-0.237338	2.24289e-10	ATP1B1	protein_coding
ENSG00000100299.18	-0.237262	1.99537e-10	ARSA	protein_coding
ENSG00000089006.17	0.0817542	0.0304642	SNX5	protein_coding
ENSG00000123240.17	-0.237253	2.27698e-10	OPTN	protein_coding
ENSG00000181773.7	-0.237115	2.04877e-10	GPR3	protein_coding
ENSG00000076554.15	-0.237072	2.35157e-10	TPD52	protein_coding
ENSG00000260916.7	-0.236967	2.10409e-10	CCPG1	protein_coding
ENSG00000283267.1	-0.236868	2.14188e-10	FAM237B	protein_coding
ENSG00000164124.11	-0.23682	2.45888e-10	TMEM144	protein_coding
ENSG00000232653.8	-0.236617	2.24023e-10	GOLGA8N	protein_coding
ENSG00000198768.11	-0.236478	2.29704e-10	APCDD1L	protein_coding
ENSG00000125354.24	-0.23643	2.31673e-10	SEPTIN6	protein_coding
ENSG00000089063.15	-0.123263	0.00108286	TMEM230	protein_coding
ENSG00000089091.16	0.122167	0.00119141	DZANK1	protein_coding
ENSG00000143185.4	-0.236258	2.38911e-10	XCL2	protein_coding
ENSG00000138821.13	-0.23614	2.44034e-10	SLC39A8	protein_coding
ENSG00000185885.16	-0.236093	2.79623e-10	IFITM1	protein_coding
ENSG00000089123.16	-0.0385668	0.307886	TASP1	protein_coding
ENSG00000153283.13	-0.236067	2.47213e-10	CD96	protein_coding
ENSG00000171873.8	-0.236041	2.4836e-10	ADRA1D	protein_coding
ENSG00000105339.11	-0.235891	2.55131e-10	DENND3	protein_coding
ENSG00000137975.8	-0.235812	2.58732e-10	CLCA2	protein_coding
ENSG00000180613.11	-0.235735	2.62316e-10	GSX2	protein_coding
ENSG00000089169.15	0.0304838	0.420237	RPH3A	protein_coding
ENSG00000163347.6	-0.235539	2.71666e-10	CLDN1	protein_coding
ENSG00000197635.11	-0.23549	2.74064e-10	DPP4	protein_coding
ENSG00000131100.13	-0.23532	3.20455e-10	ATP6V1E1	protein_coding
ENSG00000120805.14	-0.235284	3.22457e-10	ARL1	protein_coding
ENSG00000170381.14	-0.23528	2.84514e-10	SEMA3E	protein_coding
ENSG00000184831.14	-0.235136	3.3098e-10	APOO	protein_coding
ENSG00000089248.7	-0.0534299	0.157586	ERP29	protein_coding
ENSG00000089250.19	-0.0668873	0.0767676	NOS1	protein_coding
ENSG00000105643.10	-0.235124	2.92531e-10	ARRDC2	protein_coding
ENSG00000215262.8	-0.235064	2.9567e-10	KCNU1	protein_coding
ENSG00000178125.14	-0.235003	2.98894e-10	PPP1R42	protein_coding
ENSG00000165507.9	-0.23497	3.40778e-10	DEPP1	protein_coding
ENSG00000143919.15	-0.234959	3.01219e-10	CAMKMT	protein_coding
ENSG00000156265.16	-0.234932	3.02689e-10	MAP3K7CL	protein_coding
ENSG00000173432.12	-0.23459	3.21657e-10	SAA1	protein_coding
ENSG00000089486.17	-0.0906449	0.0163933	CDIP1	protein_coding
ENSG00000184227.8	-0.23459	3.21676e-10	ACOT1	protein_coding
ENSG00000051523.11	-0.23456	3.66179e-10	CYBA	protein_coding
ENSG00000112619.8	-0.23422	3.43505e-10	PRPH2	protein_coding
ENSG00000139330.6	-0.23409	3.51463e-10	KERA	protein_coding
ENSG00000188001.10	-0.23396	3.5964e-10	TPRG1	protein_coding
ENSG00000137752.24	-0.233923	3.62005e-10	CASP1	protein_coding
ENSG00000180767.10	-0.233869	3.65531e-10	CHST13	protein_coding
ENSG00000253831.3	-0.233846	3.67002e-10	ETV3L	protein_coding
ENSG00000188396.4	-0.233725	3.74957e-10	TCTEX1D4	protein_coding
ENSG00000165105.10	-0.233517	3.88971e-10	RASEF	protein_coding
ENSG00000197249.14	-0.233504	3.89894e-10	SERPINA1	protein_coding
ENSG00000102104.9	-0.233424	3.95416e-10	RS1	protein_coding
ENSG00000166340.17	-0.233358	4.51868e-10	TPP1	protein_coding
ENSG00000089847.12	-0.051311	0.174781	ANKRD24	protein_coding
ENSG00000158769.18	-0.233318	4.02888e-10	F11R	protein_coding
ENSG00000183844.17	-0.233134	4.16188e-10	FAM3B	protein_coding
ENSG00000053438.11	-0.233126	4.16784e-10	NNAT	protein_coding
ENSG00000185808.14	-0.233097	4.18903e-10	PIGP	protein_coding
ENSG00000154493.19	-0.233032	4.23732e-10	C10orf90	protein_coding
ENSG00000163885.12	-0.233019	4.24717e-10	CFAP100	protein_coding
ENSG00000145794.17	-0.232991	4.26831e-10	MEGF10	protein_coding
ENSG00000111913.20	-0.232973	4.28218e-10	RIPOR2	protein_coding
ENSG00000004848.8	-0.232964	4.28858e-10	ARX	protein_coding
ENSG00000018280.17	-0.232928	4.31634e-10	SLC11A1	protein_coding
ENSG00000137312.15	-0.232743	5.02944e-10	FLOT1	protein_coding
ENSG00000090238.12	0.0255177	0.499887	YPEL3	protein_coding
ENSG00000077327.16	-0.232709	4.48587e-10	SPAG6	protein_coding
ENSG00000115107.20	-0.232686	4.50366e-10	STEAP3	protein_coding
ENSG00000090273.14	0.0808995	0.0322481	NUDC	protein_coding
ENSG00000118640.11	-0.232676	5.0886e-10	VAMP8	protein_coding
ENSG00000116771.6	-0.232578	4.59012e-10	AGMAT	protein_coding
ENSG00000185338.6	-0.232552	4.61179e-10	SOCS1	protein_coding
ENSG00000090376.11	-0.0938458	0.0129278	IRAK3	protein_coding
ENSG00000090382.7	-0.11247	0.00286427	LYZ	protein_coding
ENSG00000090402.8	0.0316942	0.402108	SI	protein_coding
ENSG00000090432.7	0.00307243	0.935265	MUL1	protein_coding
ENSG00000198168.9	-0.232454	5.28876e-10	SVIP	protein_coding
ENSG00000070388.11	-0.23241	4.72833e-10	FGF22	protein_coding
ENSG00000090487.11	0.0997355	0.00825132	SPG21	protein_coding
ENSG00000090512.12	-0.0240678	0.524657	FETUB	protein_coding
ENSG00000137699.17	-0.232366	4.76449e-10	TRIM29	protein_coding
ENSG00000147655.12	-0.232355	4.774e-10	RSPO2	protein_coding
ENSG00000241935.9	-0.232349	4.77892e-10	HOGA1	protein_coding
ENSG00000090539.15	-0.117732	0.00179367	CHRD	protein_coding
ENSG00000090554.13	-0.0457883	0.22598	FLT3LG	protein_coding
ENSG00000183486.13	-0.232349	4.77947e-10	MX2	protein_coding
ENSG00000090581.10	-0.12044	0.0013994	GNPTG	protein_coding
ENSG00000107317.13	-0.232342	5.39307e-10	PTGDS	protein_coding
ENSG00000180440.4	-0.232336	4.79011e-10	SERTM1	protein_coding
ENSG00000134215.16	-0.232335	4.79102e-10	VAV3	protein_coding
ENSG00000090659.18	0.0742056	0.0495418	CD209	protein_coding
ENSG00000164761.9	-0.232208	4.89893e-10	TNFRSF11B	protein_coding
ENSG00000090674.16	0.0676699	0.073377	MCOLN1	protein_coding
ENSG00000129625.13	-0.232204	4.90257e-10	REEP5	protein_coding
ENSG00000146386.8	-0.23217	4.93214e-10	ABRACL	protein_coding
ENSG00000186115.13	-0.232167	4.93431e-10	CYP4F2	protein_coding
ENSG00000162302.13	-0.232034	5.68829e-10	RPS6KA4	protein_coding
ENSG00000128335.14	-0.231776	5.94867e-10	APOL2	protein_coding
ENSG00000013364.19	-0.231719	6.00749e-10	MVP	protein_coding
ENSG00000108387.15	-0.231712	6.01482e-10	SEPTIN4	protein_coding
ENSG00000100003.18	-0.231692	6.03629e-10	SEC14L2	protein_coding
ENSG00000162456.10	-0.231617	5.43447e-10	KNCN	protein_coding
ENSG00000090971.5	-0.119319	0.00156208	NAT14	protein_coding
ENSG00000090975.13	0.0356282	0.346233	PITPNM2	protein_coding
ENSG00000103811.18	-0.231614	6.11764e-10	CTSH	protein_coding
ENSG00000143674.11	-0.231588	5.46221e-10	MAP3K21	protein_coding
ENSG00000155254.13	-0.231563	6.17243e-10	MARVELD1	protein_coding
ENSG00000116824.5	-0.231506	5.54041e-10	CD2	protein_coding
ENSG00000091073.19	-0.075209	0.0465326	DTX2	protein_coding
ENSG00000091106.19	-0.0458511	0.225342	NLRC4	protein_coding
ENSG00000130592.17	-0.231474	5.57234e-10	LSP1	protein_coding
ENSG00000091128.13	0.0897924	0.0174096	LAMB4	protein_coding
ENSG00000091129.21	0.104741	0.00552487	NRCAM	protein_coding
ENSG00000091136.15	0.0157996	0.676242	LAMB1	protein_coding
ENSG00000138823.13	-0.231365	5.67907e-10	MTTP	protein_coding
ENSG00000091138.13	0.00824086	0.827583	SLC26A3	protein_coding
ENSG00000069943.10	-0.231298	5.74575e-10	PIGB	protein_coding
ENSG00000091157.14	0.117681	0.00181314	WDR7	protein_coding
ENSG00000213719.8	-0.231261	6.50319e-10	CLIC1	protein_coding
ENSG00000091181.20	-0.0371366	0.326184	IL5RA	protein_coding
ENSG00000091262.16	-0.0754668	0.0457847	ABCC6	protein_coding
ENSG00000091317.8	0.0904027	0.0166837	CMTM6	protein_coding
ENSG00000131724.11	-0.231244	5.80039e-10	IL13RA1	protein_coding
ENSG00000128422.17	-0.231188	5.85832e-10	KRT17	protein_coding
ENSG00000108688.11	-0.231074	5.9762e-10	CCL7	protein_coding
ENSG00000091482.8	-0.104633	0.00555477	SMPX	protein_coding
ENSG00000091483.7	-0.0367667	0.330945	FH	protein_coding
ENSG00000166311.10	-0.23103	6.76759e-10	SMPD1	protein_coding
ENSG00000166228.9	-0.231026	6.77309e-10	PCBD1	protein_coding
ENSG00000088826.18	-0.230927	6.88931e-10	SMOX	protein_coding
ENSG00000092067.6	-0.2309	6.16027e-10	CEBPE	protein_coding
ENSG00000091542.9	0.0777462	0.0396226	ALKBH5	protein_coding
ENSG00000112303.14	-0.230886	6.17547e-10	VNN2	protein_coding
ENSG00000091592.16	-0.106732	0.0046706	NLRP1	protein_coding
ENSG00000091622.16	-0.0399436	0.290924	PITPNM3	protein_coding
ENSG00000171608.16	-0.230787	7.05752e-10	PIK3CD	protein_coding
ENSG00000013297.12	-0.230639	7.23999e-10	CLDN11	protein_coding
ENSG00000090530.10	-0.230533	6.56751e-10	P3H2	protein_coding
ENSG00000091664.9	0.0816893	0.0305724	SLC17A6	protein_coding
ENSG00000143994.14	-0.230524	6.57742e-10	ABHD1	protein_coding
ENSG00000177556.12	-0.230452	7.47684e-10	ATOX1	protein_coding
ENSG00000091831.24	0.0971748	0.0100431	ESR1	protein_coding
ENSG00000214290.8	-0.230427	6.68967e-10	COLCA2	protein_coding
ENSG00000091879.14	0.0659709	0.080907	ANGPT2	protein_coding
ENSG00000156219.17	-0.23029	6.8513e-10	ART3	protein_coding
ENSG00000135426.16	-0.230193	6.96761e-10	TESPA1	protein_coding
ENSG00000127920.6	-0.230062	7.12928e-10	GNG11	protein_coding
ENSG00000124134.9	-0.230052	7.14167e-10	KCNS1	protein_coding
ENSG00000092010.15	-0.0731757	0.0528138	PSME1	protein_coding
ENSG00000189043.10	-0.229987	8.09928e-10	NDUFA4	protein_coding
ENSG00000128604.20	-0.229946	7.27383e-10	IRF5	protein_coding
ENSG00000180044.5	-0.229862	7.38068e-10	C3orf80	protein_coding
ENSG00000102854.16	-0.229821	7.43426e-10	MSLN	protein_coding
ENSG00000131979.20	-0.229769	7.50074e-10	GCH1	protein_coding
ENSG00000100351.17	-0.229758	7.51614e-10	GRAP2	protein_coding
ENSG00000167613.16	-0.22974	8.45086e-10	LAIR1	protein_coding
ENSG00000163586.10	-0.229702	7.58962e-10	FABP1	protein_coding
ENSG00000156804.7	-0.229625	8.61837e-10	FBXO32	protein_coding
ENSG00000129151.9	-0.22959	8.67033e-10	BBOX1	protein_coding
ENSG00000204287.14	-0.229525	8.76756e-10	HLA-DRA	protein_coding
ENSG00000118308.15	-0.229475	7.89355e-10	IRAG2	protein_coding
ENSG00000280670.3	-0.229261	8.19305e-10	CCDC163	protein_coding
ENSG00000160213.9	-0.229253	9.18567e-10	CSTB	protein_coding
ENSG00000257017.9	-0.229135	8.3734e-10	HP	protein_coding
ENSG00000138646.9	-0.229077	8.45739e-10	HERC5	protein_coding
ENSG00000165983.14	-0.228922	8.68852e-10	PTER	protein_coding
ENSG00000188257.12	-0.228902	8.71799e-10	PLA2G2A	protein_coding
ENSG00000038002.9	-0.228875	9.79947e-10	AGA	protein_coding
ENSG00000092345.14	-0.0219479	0.561824	DAZL	protein_coding
ENSG00000153347.10	-0.228803	8.86802e-10	FAM81B	protein_coding
ENSG00000056558.11	-0.228745	1.00208e-09	TRAF1	protein_coding
ENSG00000135821.19	-0.228635	1.02103e-09	GLUL	protein_coding
ENSG00000092445.12	-0.0129129	0.73282	TYRO3	protein_coding
ENSG00000161011.20	-0.228628	9.14109e-10	SQSTM1	protein_coding
ENSG00000092529.25	-0.0795142	0.0353064	CAPN3	protein_coding
ENSG00000092531.10	0.0729953	0.0533866	SNAP23	protein_coding
ENSG00000105379.10	-0.228613	9.16458e-10	ETFB	protein_coding
ENSG00000092621.13	0.11976	0.00150014	PHGDH	protein_coding
ENSG00000092758.18	-0.0965882	0.0105055	COL9A3	protein_coding
ENSG00000092820.18	0.0501057	0.185097	EZR	protein_coding
ENSG00000092841.19	-0.110373	0.00344884	MYL6	protein_coding
ENSG00000179270.7	-0.228431	9.45795e-10	PCARE	protein_coding
ENSG00000092850.12	0.0199804	0.597418	TEKT2	protein_coding
ENSG00000174502.19	-0.228406	9.49791e-10	SLC26A9	protein_coding
ENSG00000092871.17	-0.0362616	0.337721	RFFL	protein_coding
ENSG00000092929.12	0.0587192	0.120366	UNC13D	protein_coding
ENSG00000151962.8	-0.228391	9.52191e-10	RBM46	protein_coding
ENSG00000092964.18	0.0067448	0.858482	DPYSL2	protein_coding
ENSG00000214212.9	-0.228386	9.53017e-10	C19orf38	protein_coding
ENSG00000124839.13	-0.228251	9.75628e-10	RAB17	protein_coding
ENSG00000112893.9	-0.228177	9.87998e-10	MAN2A1	protein_coding
ENSG00000169071.15	-0.228166	9.89955e-10	ROR2	protein_coding
ENSG00000093010.15	0.0204929	0.587962	COMT	protein_coding
ENSG00000126561.17	-0.228109	9.99685e-10	STAT5A	protein_coding
ENSG00000164746.14	-0.228096	1.002e-09	C7orf57	protein_coding
ENSG00000093144.19	0.0927215	0.0140554	ECHDC1	protein_coding
ENSG00000103145.11	-0.228015	1.01607e-09	HCFC1R1	protein_coding
ENSG00000140093.10	-0.227921	1.03267e-09	SERPINA10	protein_coding
ENSG00000089012.14	-0.22789	1.03823e-09	SIRPG	protein_coding
ENSG00000103415.12	-0.227795	1.05523e-09	HMOX2	protein_coding
ENSG00000094661.3	-0.00838626	0.82459	OR1I1	protein_coding
ENSG00000117090.15	-0.227757	1.06214e-09	SLAMF1	protein_coding
ENSG00000094796.5	-0.118535	0.00166729	KRT31	protein_coding
ENSG00000135424.18	-0.227688	1.19972e-09	ITGA7	protein_coding
ENSG00000094841.14	0.093476	0.0132895	UPRT	protein_coding
ENSG00000117155.17	-0.227664	1.20459e-09	SSX2IP	protein_coding
ENSG00000005884.18	-0.227562	1.09847e-09	ITGA3	protein_coding
ENSG00000126709.15	-0.227523	1.1059e-09	IFI6	protein_coding
[truncated: 17,963 more rows]

## Sheet: MEX3B
id	correlation_spearman	pvalue_spearman	gene_name	gene_type
ENSG00000120306.11	-0.640925	2.41373e-82	CYSTM1	protein_coding
ENSG00000090013.11	-0.609952	1.17547e-72	BLVRB	protein_coding
ENSG00000000419.13	0.0103317	0.784802	DPM1	protein_coding
ENSG00000167107.13	-0.592961	8.78543e-68	ACSF2	protein_coding
ENSG00000000460.17	0.113167	0.00269496	C1orf112	protein_coding
ENSG00000168899.5	-0.592807	9.70023e-68	VAMP5	protein_coding
ENSG00000005243.10	-0.584552	1.77973e-65	COPZ2	protein_coding
ENSG00000124145.6	-0.582935	4.85595e-65	SDC4	protein_coding
ENSG00000117592.9	-0.57738	1.46229e-63	PRDX6	protein_coding
ENSG00000127472.11	-0.573138	1.88576e-62	PLA2G5	protein_coding
ENSG00000101439.9	-0.569993	1.22527e-61	CST3	protein_coding
ENSG00000126458.4	-0.568603	2.78437e-61	RRAS	protein_coding
ENSG00000188051.7	-0.566547	9.31201e-61	TMEM221	protein_coding
ENSG00000103876.13	-0.565797	1.44326e-60	FAH	protein_coding
ENSG00000109099.16	-0.555121	6.54346e-58	PMP22	protein_coding
ENSG00000166979.13	-0.547556	4.37454e-56	EVA1C	protein_coding
ENSG00000162542.13	-0.543865	3.27033e-55	TMCO4	protein_coding
ENSG00000173947.14	-0.542146	8.27546e-55	PIFO	protein_coding
ENSG00000001631.16	0.0453053	0.230918	KRIT1	protein_coding
ENSG00000135926.15	-0.538245	6.67322e-54	TMBIM1	protein_coding
ENSG00000189171.14	-0.53595	2.24999e-53	S100A13	protein_coding
ENSG00000179761.12	-0.53397	6.36879e-53	PIPOX	protein_coding
ENSG00000145358.6	-0.531779	1.999e-52	DDIT4L	protein_coding
ENSG00000002586.20_PAR_Y			CD99	protein_coding
ENSG00000002587.10	-0.103065	0.00631052	HS3ST1	protein_coding
ENSG00000002726.21	-0.116235	0.00205303	AOC1	protein_coding
ENSG00000066185.13	-0.52394	1.1184e-50	ZMYND12	protein_coding
ENSG00000013583.10	-0.52385	1.17106e-50	HEBP1	protein_coding
ENSG00000104324.16	-0.523193	1.63269e-50	CPQ	protein_coding
ENSG00000150281.7	-0.522058	2.89448e-50	CTF1	protein_coding
ENSG00000002919.15	0.0181313	0.631771	SNX11	protein_coding
ENSG00000109113.20	-0.520367	6.76547e-50	RAB34	protein_coding
ENSG00000003056.8	0.0940148	0.0127653	M6PR	protein_coding
ENSG00000087077.14	-0.51958	1.00267e-49	TRIP6	protein_coding
ENSG00000136147.18	-0.519335	1.13303e-49	PHF11	protein_coding
ENSG00000188643.11	-0.518287	1.91029e-49	S100A16	protein_coding
ENSG00000119431.9	-0.517776	2.46186e-49	HDHD3	protein_coding
ENSG00000137198.10	-0.517129	3.39353e-49	GMPR	protein_coding
ENSG00000204520.14	-0.515429	7.85784e-49	MICA	protein_coding
ENSG00000003402.20	-0.0668739	0.0768268	CFLAR	protein_coding
ENSG00000003436.16	-0.0314535	0.405694	TFPI	protein_coding
ENSG00000003509.16	0.10577	0.00505853	NDUFAF7	protein_coding
ENSG00000104518.11	-0.514596	1.18358e-48	GSDMD	protein_coding
ENSG00000125246.15	-0.513134	2.42292e-48	CLYBL	protein_coding
ENSG00000003989.18	-0.0192537	0.610818	SLC7A2	protein_coding
ENSG00000004059.11	-0.0998126	0.00817947	ARF5	protein_coding
ENSG00000169715.15	-0.512697	2.99998e-48	MT1E	protein_coding
ENSG00000178602.8	-0.512083	4.04609e-48	OTOS	protein_coding
ENSG00000142227.11	-0.511783	4.6835e-48	EMP3	protein_coding
ENSG00000120885.22	-0.510044	1.08876e-47	CLU	protein_coding
ENSG00000204540.11	-0.509802	1.22384e-47	PSORS1C1	protein_coding
ENSG00000205364.4	-0.506996	4.72367e-47	MT1M	protein_coding
ENSG00000139800.8	-0.505323	1.04992e-46	ZIC5	protein_coding
ENSG00000133321.11	-0.504681	1.42494e-46	PLAAT4	protein_coding
ENSG00000004660.15	0.0239475	0.526732	CAMKK1	protein_coding
ENSG00000159348.13	-0.504476	1.57067e-46	CYB5R1	protein_coding
ENSG00000106538.10	-0.502861	3.37593e-46	RARRES2	protein_coding
ENSG00000152760.10	-0.500031	1.27739e-45	TCTEX1D1	protein_coding
ENSG00000148655.15	-0.499478	1.65473e-45	LRMDA	protein_coding
ENSG00000004779.10	-0.0422508	0.263929	NDUFAB1	protein_coding
ENSG00000087250.9	-0.49853	2.57427e-45	MT3	protein_coding
ENSG00000004809.14	-0.0577091	0.126891	SLC22A16	protein_coding
ENSG00000109610.6	-0.496847	5.62423e-45	SOD3	protein_coding
ENSG00000106211.10	-0.496732	5.93145e-45	HSPB1	protein_coding
ENSG00000133067.17	-0.496115	7.89063e-45	LGR6	protein_coding
ENSG00000004864.14	0.0445403	0.238898	SLC25A13	protein_coding
ENSG00000150977.10	-0.49598	8.39997e-45	RILPL2	protein_coding
ENSG00000100097.12	-0.495589	1.00622e-44	LGALS1	protein_coding
ENSG00000004939.15	0.0703446	0.0626801	SLC4A1	protein_coding
ENSG00000004948.16	-0.0984688	0.00908629	CALCR	protein_coding
ENSG00000004961.15	-0.100804	0.00756308	HCCS	protein_coding
ENSG00000204219.11	-0.494694	1.51917e-44	TCEA3	protein_coding
ENSG00000005001.10	-0.0180193	0.633879	PRSS22	protein_coding
ENSG00000215845.11	-0.49444	1.70766e-44	TSTD1	protein_coding
ENSG00000130303.13	-0.493404	2.74607e-44	BST2	protein_coding
ENSG00000005022.6	0.0181447	0.63152	SLC25A5	protein_coding
ENSG00000164088.18	-0.492974	3.34335e-44	PPM1M	protein_coding
ENSG00000005073.6	-0.0503657	0.182871	HOXA11	protein_coding
ENSG00000197956.10	-0.491145	7.69646e-44	S100A6	protein_coding
ENSG00000085871.9	-0.490913	8.55088e-44	MGST2	protein_coding
ENSG00000124935.4	-0.49042	1.06953e-43	SCGB1D2	protein_coding
ENSG00000102024.18	-0.489397	1.69946e-43	PLS3	protein_coding
ENSG00000168140.5	-0.488911	2.11575e-43	VASN	protein_coding
ENSG00000005175.10	0.0441662	0.24287	RPAP3	protein_coding
ENSG00000005187.12	0.048283	0.201664	ACSM3	protein_coding
ENSG00000143891.17	-0.488536	2.50611e-43	GALM	protein_coding
ENSG00000142089.16	-0.487441	4.1011e-43	IFITM3	protein_coding
ENSG00000005206.17	0.10427	0.00572198	SPPL2B	protein_coding
ENSG00000127125.9	-0.48728	4.40723e-43	PPCS	protein_coding
ENSG00000158156.9	-0.486955	5.099e-43	XKR8	protein_coding
ENSG00000149292.17	-0.486039	7.6832e-43	TTC12	protein_coding
ENSG00000005302.19	0.0398789	0.291707	MSL3	protein_coding
ENSG00000171476.22	-0.485109	1.16352e-42	HOPX	protein_coding
ENSG00000111058.8	-0.484314	1.65726e-42	ACSS3	protein_coding
ENSG00000010704.18	-0.483937	1.95915e-42	HFE	protein_coding
ENSG00000159176.14	-0.483585	2.29011e-42	CSRP1	protein_coding
ENSG00000131981.16	-0.479894	1.16418e-41	LGALS3	protein_coding
ENSG00000005448.17	0.0929958	0.0137726	WDR54	protein_coding
ENSG00000071967.12	-0.479811	1.20725e-41	CYBRD1	protein_coding
ENSG00000005471.19	-0.0154145	0.683703	ABCB4	protein_coding
ENSG00000117305.15	-0.478794	1.88332e-41	HMGCL	protein_coding
ENSG00000186088.16	-0.478479	2.15993e-41	GSAP	protein_coding
ENSG00000177469.13	-0.478411	2.22509e-41	CAVIN1	protein_coding
ENSG00000241644.2	-0.477951	2.71856e-41	INMT	protein_coding
ENSG00000177674.16	-0.477281	3.63769e-41	AGTRAP	protein_coding
ENSG00000067182.8	-0.477234	3.71251e-41	TNFRSF1A	protein_coding
ENSG00000005812.11	0.0632096	0.0944754	FBXL3	protein_coding
ENSG00000196754.13	-0.477228	3.72273e-41	S100A2	protein_coding
ENSG00000005882.12	0.00520927	0.890495	PDK2	protein_coding
ENSG00000120217.14	-0.477029	4.05762e-41	CD274	protein_coding
ENSG00000133048.13	-0.476767	4.54681e-41	CHI3L1	protein_coding
ENSG00000127418.15	-0.476631	4.82129e-41	FGFRL1	protein_coding
ENSG00000088727.13	-0.475983	6.38402e-41	KIF9	protein_coding
ENSG00000101400.6	-0.475612	7.49379e-41	SNTA1	protein_coding
ENSG00000006007.12	-0.0573442	0.129315	GDE1	protein_coding
ENSG00000118292.9	-0.475071	9.46093e-41	C1orf54	protein_coding
ENSG00000006016.11	0.0458646	0.225206	CRLF1	protein_coding
ENSG00000204542.3	-0.474009	1.4941e-40	C6orf15	protein_coding
ENSG00000101222.12	-0.473629	1.75865e-40	SPEF1	protein_coding
ENSG00000006047.13	0.00657357	0.862073	YBX2	protein_coding
ENSG00000006059.4	-0.00736583	0.845647	KRT33A	protein_coding
ENSG00000006062.17	-0.110791	0.00331238	MAP3K14	protein_coding
ENSG00000186973.11	-0.473187	2.12547e-40	FAM183A	protein_coding
ENSG00000006116.4	0.101178	0.00734156	CACNG3	protein_coding
ENSG00000112981.5	-0.473083	2.22182e-40	NME5	protein_coding
ENSG00000159403.18	-0.472051	3.45388e-40	C1R	protein_coding
ENSG00000006128.12	-0.00375893	0.920864	TAC1	protein_coding
ENSG00000134107.5	-0.47174	3.94353e-40	BHLHE40	protein_coding
ENSG00000004776.13	-0.471427	4.50668e-40	HSPB6	protein_coding
ENSG00000168917.9	-0.471357	4.64317e-40	SLC35G2	protein_coding
ENSG00000167705.12	-0.471228	4.90459e-40	RILP	protein_coding
ENSG00000119655.11	-0.470956	5.50579e-40	NPC2	protein_coding
ENSG00000171174.15	-0.470914	5.6062e-40	RBKS	protein_coding
ENSG00000121310.17	-0.470629	6.32799e-40	ECHDC2	protein_coding
ENSG00000135929.9	-0.470392	6.99676e-40	CYP27A1	protein_coding
ENSG00000006453.14	-0.0322504	0.393896	BAIAP2L1	protein_coding
ENSG00000157873.17	-0.469938	8.48425e-40	TNFRSF14	protein_coding
ENSG00000197646.8	-0.469911	8.57832e-40	PDCD1LG2	protein_coding
ENSG00000006530.18	-0.0169584	0.653988	AGK	protein_coding
ENSG00000203780.12	-0.469668	9.51129e-40	FANK1	protein_coding
ENSG00000149131.17	-0.469511	1.01651e-39	SERPING1	protein_coding
ENSG00000128394.17	-0.469418	1.05699e-39	APOBEC3F	protein_coding
ENSG00000184785.6	-0.469039	1.24073e-39	SMIM10	protein_coding
ENSG00000120915.14	-0.468859	1.33874e-39	EPHX2	protein_coding
ENSG00000170439.7	-0.46873	1.41349e-39	METTL7B	protein_coding
ENSG00000140067.6	-0.468345	1.66271e-39	FAM181A	protein_coding
ENSG00000204397.8	-0.468264	1.72077e-39	CARD16	protein_coding
ENSG00000006638.13	0.00287538	0.939424	TBXA2R	protein_coding
ENSG00000125148.7	-0.46799	1.9312e-39	MT2A	protein_coding
ENSG00000162595.7	-0.467707	2.17551e-39	DIRAS3	protein_coding
ENSG00000205155.8	-0.467441	2.43237e-39	PSENEN	protein_coding
ENSG00000122986.14	-0.467078	2.83364e-39	HVCN1	protein_coding
ENSG00000006712.15	-0.0240078	0.525692	PAF1	protein_coding
ENSG00000134864.10	-0.466445	3.69526e-39	GGACT	protein_coding
ENSG00000253958.2	-0.465812	4.81557e-39	CLDN23	protein_coding
ENSG00000239713.9	-0.464983	6.806e-39	APOBEC3G	protein_coding
ENSG00000153446.16	-0.464727	7.57039e-39	C16orf89	protein_coding
ENSG00000099785.10	-0.463424	1.30118e-38	MARCHF2	protein_coding
ENSG00000116815.16	-0.46342	1.30314e-38	CD58	protein_coding
ENSG00000006788.14	0.00748042	0.843277	MYH13	protein_coding
ENSG00000183690.13	-0.46199	2.35504e-38	EFHC2	protein_coding
ENSG00000158716.9	-0.461542	2.83239e-38	DUSP23	protein_coding
ENSG00000007001.13	0.0151845	0.688172	UPP2	protein_coding
ENSG00000117525.14	-0.461283	3.15186e-38	F3	protein_coding
ENSG00000131435.13	-0.460318	4.68533e-38	PDLIM4	protein_coding
ENSG00000007062.12	0.00729286	0.847157	PROM1	protein_coding
ENSG00000137767.14	-0.460276	4.76706e-38	SQOR	protein_coding
ENSG00000111666.11	-0.459768	5.87219e-38	CHPT1	protein_coding
ENSG00000067066.17	-0.45952	6.50025e-38	SP100	protein_coding
ENSG00000139178.11	-0.45782	1.30099e-37	C1RL	protein_coding
ENSG00000214274.10	-0.457646	1.39644e-37	ANG	protein_coding
ENSG00000070882.13	-0.457041	1.78548e-37	OSBPL3	protein_coding
ENSG00000007216.15	0.0217122	0.566034	SLC13A2	protein_coding
ENSG00000042493.16	-0.45677	1.993e-37	CAPG	protein_coding
ENSG00000007255.10	0.0249559	0.509469	TRAPPC6A	protein_coding
ENSG00000007264.15	0.0918404	0.0149988	MATK	protein_coding
ENSG00000007306.15	-0.0228668	0.545558	CEACAM7	protein_coding
ENSG00000162433.15	-0.456663	2.08094e-37	AK4	protein_coding
ENSG00000158104.11	-0.456241	2.46969e-37	HPD	protein_coding
ENSG00000007341.19	-0.0167659	0.657665	ST7L	protein_coding
ENSG00000007350.17	0.111937	0.00300002	TKTL1	protein_coding
ENSG00000100979.15	-0.456103	2.61126e-37	PLTP	protein_coding
ENSG00000246705.4	-0.454982	4.10793e-37	H2AJ	protein_coding
ENSG00000239697.11	-0.454814	4.39471e-37	TNFSF12	protein_coding
ENSG00000069535.14	-0.454558	4.87329e-37	MAOB	protein_coding
ENSG00000172830.13	-0.453636	7.05781e-37	SSH3	protein_coding
ENSG00000112096.19	-0.453573	7.24049e-37	SOD2	protein_coding
ENSG00000135046.14	-0.453524	7.38324e-37	ANXA1	protein_coding
ENSG00000007541.17	-0.0382714	0.311609	PIGQ	protein_coding
ENSG00000135480.16	-0.4531	8.75282e-37	KRT7	protein_coding
ENSG00000124570.21	-0.452927	9.37968e-37	SERPINB6	protein_coding
ENSG00000133317.16	-0.452445	1.1374e-36	LGALS12	protein_coding
ENSG00000139899.11	-0.452005	1.35612e-36	CBLN3	protein_coding
ENSG00000007933.13	-0.0420003	0.266774	FMO3	protein_coding
ENSG00000178814.17	-0.451278	1.81237e-36	OPLAH	protein_coding
ENSG00000007952.18	0.101254	0.00729718	NOX1	protein_coding
ENSG00000182326.15	-0.451113	1.935e-36	C1S	protein_coding
ENSG00000008018.9	-0.0868019	0.0215367	PSMB1	protein_coding
ENSG00000115380.20	-0.451078	1.9621e-36	EFEMP1	protein_coding
ENSG00000117602.13	-0.450504	2.46536e-36	RCAN3	protein_coding
ENSG00000126106.14	-0.450332	2.6394e-36	TMEM53	protein_coding
ENSG00000008118.10	0.0240488	0.524984	CAMK1G	protein_coding
ENSG00000008128.23	0.0482067	0.202379	CDK11A	protein_coding
ENSG00000008130.15	-0.0781162	0.0386678	NADK	protein_coding
ENSG00000008196.13	-0.0250199	0.508383	TFAP2B	protein_coding
ENSG00000008197.5	0.025956	0.492643	TFAP2D	protein_coding
ENSG00000173156.7	-0.450268	2.70735e-36	RHOD	protein_coding
ENSG00000008256.16	0.102015	0.00686676	CYTH3	protein_coding
ENSG00000183696.14	-0.44984	3.20833e-36	UPP1	protein_coding
ENSG00000172638.13	-0.449813	3.24289e-36	EFEMP2	protein_coding
ENSG00000250479.9	-0.449779	3.28746e-36	CHCHD10	protein_coding
ENSG00000248712.7	-0.449455	3.73691e-36	CCDC153	protein_coding
ENSG00000167487.12	-0.449324	3.93724e-36	KLHL26	protein_coding
ENSG00000008311.15	0.114961	0.00230044	AASS	protein_coding
ENSG00000185860.13	-0.448625	5.19009e-36	CCDC190	protein_coding
ENSG00000008324.12	0.120421	0.00140186	SS18L2	protein_coding
ENSG00000258818.4	-0.447378	8.4814e-36	RNASE4	protein_coding
ENSG00000197747.9	-0.447182	9.16121e-36	S100A10	protein_coding
ENSG00000181019.13	-0.447009	9.80589e-36	NQO1	protein_coding
ENSG00000008438.5	0.0204057	0.589637	PGLYRP1	protein_coding
ENSG00000021355.13	-0.446691	1.11097e-35	SERPINB1	protein_coding
ENSG00000008513.16	-0.123126	0.00108865	ST3GAL1	protein_coding
ENSG00000008516.17	-0.0033005	0.930489	MMP25	protein_coding
ENSG00000169439.12	-0.446056	1.42473e-35	SDC2	protein_coding
ENSG00000158062.20	-0.445072	2.09309e-35	UBXN11	protein_coding
ENSG00000106565.18	-0.444005	3.17053e-35	TMEM176B	protein_coding
ENSG00000172216.6	-0.443746	3.50639e-35	CEBPB	protein_coding
ENSG00000104611.12	-0.443132	4.4511e-35	SH2D4A	protein_coding
ENSG00000139211.7	-0.442833	4.99765e-35	AMIGO2	protein_coding
ENSG00000169692.13	-0.442376	5.96288e-35	AGPAT2	protein_coding
ENSG00000159228.13	-0.442216	6.34508e-35	CBR1	protein_coding
ENSG00000009307.16	0.0903318	0.0167438	CSDE1	protein_coding
ENSG00000009335.18	0.0569237	0.132153	UBE3C	protein_coding
ENSG00000130988.13	-0.441862	7.27463e-35	RGN	protein_coding
ENSG00000009694.13	0.11517	0.0022581	TENM1	protein_coding
ENSG00000009709.12	0.0939139	0.0128621	PAX7	protein_coding
ENSG00000181481.14	-0.440685	1.1446e-34	RNF135	protein_coding
ENSG00000009765.15	-0.0916224	0.0152407	IYD	protein_coding
ENSG00000008283.16	-0.440387	1.28345e-34	CYB561	protein_coding
ENSG00000143036.17	-0.439869	1.56605e-34	SLC44A3	protein_coding
ENSG00000170906.16	-0.43974	1.64526e-34	NDUFA3	protein_coding
ENSG00000105518.14	-0.438751	2.40226e-34	TMEM205	protein_coding
ENSG00000106483.12	-0.438726	2.42544e-34	SFRP4	protein_coding
ENSG00000106633.17	-0.438579	2.56586e-34	GCK	protein_coding
ENSG00000010017.13	0.0276005	0.465636	RANBP9	protein_coding
ENSG00000205362.11	-0.438505	2.63871e-34	MT1A	protein_coding
ENSG00000101608.13	-0.438238	2.92212e-34	MYL12A	protein_coding
ENSG00000175664.10	-0.438156	3.01452e-34	TEX26	protein_coding
ENSG00000010219.13	-0.0585035	0.121737	DYRK4	protein_coding
ENSG00000064886.14	-0.437914	3.30563e-34	CHI3L2	protein_coding
ENSG00000010256.11	0.0144642	0.702242	UQCRC1	protein_coding
ENSG00000010270.14	-0.0615177	0.103652	STARD3NL	protein_coding
ENSG00000167858.13	-0.43764	3.66936e-34	TEKT1	protein_coding
ENSG00000010282.15	-0.02674	0.479665	HHATL	protein_coding
ENSG00000156535.15	-0.437558	3.78604e-34	CD109	protein_coding
ENSG00000010295.20	-0.0948961	0.0119472	IFFO1	protein_coding
ENSG00000130813.18	-0.43693	4.80661e-34	SHFL	protein_coding
ENSG00000110057.8	-0.436421	5.83e-34	UNC93B1	protein_coding
ENSG00000108602.18	-0.436007	6.81969e-34	ALDH3A1	protein_coding
ENSG00000168004.10	-0.435664	7.76537e-34	PLAAT5	protein_coding
ENSG00000124479.11	-0.434601	1.16012e-33	NDP	protein_coding
ENSG00000185043.12	-0.434518	1.19675e-33	CIB1	protein_coding
ENSG00000010379.16	0.0813536	0.0312654	SLC6A13	protein_coding
ENSG00000010404.18	0.0153458	0.685035	IDS	protein_coding
ENSG00000010438.17	-0.0161598	0.669294	PRSS3	protein_coding
ENSG00000100228.12	-0.434189	1.35486e-33	RAB36	protein_coding
ENSG00000171903.16	-0.434185	1.35648e-33	CYP4F11	protein_coding
ENSG00000145824.13	-0.434109	1.39598e-33	CXCL14	protein_coding
ENSG00000161798.7	-0.433974	1.46895e-33	AQP5	protein_coding
ENSG00000162493.16	-0.433805	1.56508e-33	PDPN	protein_coding
ENSG00000010803.16	-0.0508895	0.178354	SCMH1	protein_coding
ENSG00000182511.12	-0.433335	1.86722e-33	FES	protein_coding
ENSG00000141401.12	-0.433243	1.93306e-33	IMPA2	protein_coding
ENSG00000010932.17	-0.107998	0.00420078	FMO1	protein_coding
ENSG00000196154.12	-0.433143	2.00641e-33	S100A4	protein_coding
ENSG00000011009.11	0.000938046	0.980221	LYPLA2	protein_coding
ENSG00000117228.10	-0.433106	2.03487e-33	GBP1	protein_coding
ENSG00000166741.8	-0.432831	2.25508e-33	NNMT	protein_coding
ENSG00000011052.21			NME1-NME2	protein_coding
ENSG00000011083.9	0.0796067	0.035093	SLC6A7	protein_coding
ENSG00000011105.14	0.0773026	0.040746	TSPAN9	protein_coding
ENSG00000079931.15	-0.432694	2.37441e-33	MOXD1	protein_coding
ENSG00000011132.12	0.0671553	0.0755906	APBA3	protein_coding
ENSG00000205542.11	-0.432529	2.52508e-33	TMSB4X	protein_coding
ENSG00000011198.10	0.08409	0.0259893	ABHD5	protein_coding
ENSG00000180758.12	-0.432459	2.59275e-33	GPR157	protein_coding
ENSG00000135404.12	-0.432129	2.93283e-33	CD63	protein_coding
ENSG00000026508.20	-0.431163	4.20619e-33	CD44	protein_coding
ENSG00000105755.8	-0.43075	4.90509e-33	ETHE1	protein_coding
ENSG00000109944.11	-0.430687	5.02013e-33	JHY	protein_coding
ENSG00000257704.4	-0.430231	5.94776e-33	INAFM1	protein_coding
ENSG00000011304.22	0.11007	0.00352352	PTBP1	protein_coding
ENSG00000064655.19	-0.430229	5.95175e-33	EYA2	protein_coding
ENSG00000011347.10	0.122336	0.00117273	SYT7	protein_coding
ENSG00000011376.12	0.117319	0.00186214	LARS2	protein_coding
ENSG00000011405.13	0.0608378	0.107533	PIK3C2A	protein_coding
ENSG00000085831.15	-0.430096	6.25245e-33	TTC39A	protein_coding
ENSG00000011426.11	0.0569258	0.132138	ANLN	protein_coding
ENSG00000002586.20	-0.429649	7.38108e-33	CD99	protein_coding
ENSG00000122971.9	-0.429528	7.71859e-33	ACADS	protein_coding
ENSG00000137752.24	-0.429479	7.86163e-33	CASP1	protein_coding
ENSG00000005059.16	-0.429109	9.01359e-33	MCUB	protein_coding
ENSG00000011485.15	-0.0313695	0.40695	PPP5C	protein_coding
ENSG00000177294.7	-0.428878	9.81923e-33	FBXO39	protein_coding
ENSG00000099377.14	-0.428707	1.04593e-32	HSD3B7	protein_coding
ENSG00000114473.14	-0.428411	1.16673e-32	IQCG	protein_coding
ENSG00000175938.7	-0.428151	1.28436e-32	ORAI3	protein_coding
ENSG00000188010.15	-0.427782	1.4711e-32	MORN2	protein_coding
ENSG00000133055.9	-0.427762	1.48239e-32	MYBPH	protein_coding
ENSG00000012048.23	0.0383729	0.310326	BRCA1	protein_coding
ENSG00000165169.11	-0.427595	1.57631e-32	DYNLT3	protein_coding
ENSG00000012124.17	-0.0237971	0.529332	CD22	protein_coding
ENSG00000106823.12	-0.427587	1.58047e-32	ECM2	protein_coding
ENSG00000087086.15	-0.427516	1.62288e-32	FTL	protein_coding
ENSG00000006757.12	-0.427493	1.63635e-32	PNPLA4	protein_coding
ENSG00000119636.16	-0.426952	1.9963e-32	BBOF1	protein_coding
ENSG00000187980.7	-0.426341	2.49811e-32	PLA2G2C	protein_coding
ENSG00000189190.10	-0.425791	3.05585e-32	ZNF600	protein_coding
ENSG00000108846.16	-0.425638	3.2312e-32	ABCC3	protein_coding
ENSG00000198483.13	-0.425542	3.34621e-32	ANKRD35	protein_coding
ENSG00000012817.16	0.0868543	0.0214576	KDM5D	protein_coding
ENSG00000196420.7	-0.425459	3.45007e-32	S100A5	protein_coding
ENSG00000117643.14	-0.425455	3.45486e-32	MAN1C1	protein_coding
ENSG00000170791.18	-0.425254	3.71864e-32	CHCHD7	protein_coding
ENSG00000113578.18	-0.425254	3.71881e-32	FGF1	protein_coding
ENSG00000213719.8	-0.425238	3.74061e-32	CLIC1	protein_coding
ENSG00000101160.14	-0.424203	5.45416e-32	CTSZ	protein_coding
ENSG00000196141.14	-0.424106	5.65005e-32	SPATS2L	protein_coding
ENSG00000013297.12	-0.0626086	0.0976576	CLDN11	protein_coding
ENSG00000164687.11	-0.424097	5.66923e-32	FABP5	protein_coding
ENSG00000157856.12	-0.42391	6.06656e-32	DRC1	protein_coding
ENSG00000013374.16	-0.0886095	0.0189512	NUB1	protein_coding
ENSG00000002933.9	-0.423837	6.23105e-32	TMEM176A	protein_coding
ENSG00000159214.13	-0.423836	6.23348e-32	CCDC24	protein_coding
ENSG00000133789.15	-0.423629	6.71866e-32	SWAP70	protein_coding
ENSG00000155367.15	-0.423515	7.00495e-32	PPM1J	protein_coding
ENSG00000164111.15	-0.423408	7.28101e-32	ANXA5	protein_coding
ENSG00000136918.8	-0.423349	7.4387e-32	WDR38	protein_coding
ENSG00000144199.12	-0.423113	8.10416e-32	FAHD2B	protein_coding
ENSG00000184454.7	-0.422528	1.00176e-31	NCMAP	protein_coding
ENSG00000173762.8	-0.422418	1.04215e-31	CD7	protein_coding
ENSG00000118508.5	-0.422185	1.13399e-31	RAB32	protein_coding
ENSG00000188266.14	-0.421966	1.22736e-31	HYKK	protein_coding
ENSG00000114115.10	-0.421365	1.52451e-31	RBP1	protein_coding
ENSG00000013810.20	0.048309	0.201421	TACC3	protein_coding
ENSG00000102265.12	-0.421246	1.59106e-31	TIMP1	protein_coding
ENSG00000014138.9	-0.0193533	0.608973	POLA2	protein_coding
ENSG00000152763.17	-0.420866	1.82483e-31	DNAI4	protein_coding
ENSG00000126247.11	-0.420636	1.98216e-31	CAPNS1	protein_coding
ENSG00000119703.15	-0.420449	2.12013e-31	ZC2HC1C	protein_coding
ENSG00000014641.21	-0.11114	0.0032142	MDH1	protein_coding
ENSG00000115112.8	-0.420333	2.21003e-31	TFCP2L1	protein_coding
ENSG00000197496.6	-0.420306	2.23127e-31	SLC2A10	protein_coding
ENSG00000168765.17	-0.419972	2.51549e-31	GSTM4	protein_coding
ENSG00000178980.15	-0.419877	2.60257e-31	SELENOW	protein_coding
ENSG00000043355.12	-0.419712	2.76124e-31	ZIC2	protein_coding
ENSG00000158769.18	-0.419471	3.01116e-31	F11R	protein_coding
ENSG00000258227.7	-0.419398	3.09085e-31	CLEC5A	protein_coding
ENSG00000015413.9	-0.106651	0.00470223	DPEP1	protein_coding
ENSG00000196975.16	-0.419359	3.13373e-31	ANXA4	protein_coding
ENSG00000137693.14	-0.419002	3.56086e-31	YAP1	protein_coding
ENSG00000015520.15	0.118389	0.00168967	NPC1L1	protein_coding
ENSG00000015532.10	-0.0556658	0.140928	XYLT2	protein_coding
ENSG00000269190.6	-0.418841	3.77174e-31	FBXO17	protein_coding
ENSG00000054219.11	-0.418736	3.91657e-31	LY75	protein_coding
ENSG00000015676.18	0.120051	0.00145069	NUDCD3	protein_coding
ENSG00000016082.15	0.0923193	0.0144794	ISL1	protein_coding
ENSG00000016391.11	0.0729919	0.0533976	CHDH	protein_coding
ENSG00000168938.6	-0.418605	4.104e-31	PPIC	protein_coding
ENSG00000087842.11	-0.418456	4.32851e-31	PIR	protein_coding
ENSG00000016602.9	0.00957451	0.800228	CLCA4	protein_coding
ENSG00000016864.18	-0.0932655	0.0134994	GLT8D1	protein_coding
ENSG00000243364.8	-0.418219	4.71055e-31	EFNA4	protein_coding
ENSG00000017427.17	-0.120373	0.00140817	IGF1	protein_coding
ENSG00000017483.15	0.0420887	0.265768	SLC38A5	protein_coding
ENSG00000100342.21	-0.417619	5.83247e-31	APOL1	protein_coding
ENSG00000182035.12	-0.417455	6.18224e-31	ADIG	protein_coding
ENSG00000149090.12	-0.417381	6.3483e-31	PAMR1	protein_coding
ENSG00000214688.6	-0.417068	7.09533e-31	C10orf105	protein_coding
ENSG00000175040.6	-0.41705	7.14097e-31	CHST2	protein_coding
ENSG00000144908.14	-0.416983	7.31208e-31	ALDH1L1	protein_coding
ENSG00000018610.15	0.0822615	0.0294213	CXorf56	protein_coding
ENSG00000018625.15	-0.0980805	0.00936453	ATP1A2	protein_coding
ENSG00000108771.13	-0.416459	8.80523e-31	DHX58	protein_coding
ENSG00000018869.17	-0.0778326	0.0393819	ZNF582	protein_coding
ENSG00000019102.12	-0.0503796	0.182749	VSIG2	protein_coding
ENSG00000007174.18	-0.416214	9.60509e-31	DNAH9	protein_coding
ENSG00000166289.6	-0.416082	1.00664e-30	PLEKHF1	protein_coding
ENSG00000197261.11	-0.415902	1.07292e-30	C6orf141	protein_coding
ENSG00000152661.9	-0.4156	1.19351e-30	GJA1	protein_coding
ENSG00000183876.9	-0.415156	1.39632e-30	ARSI	protein_coding
ENSG00000019549.13	-0.105387	0.00522122	SNAI2	protein_coding
ENSG00000068079.8	-0.415097	1.42582e-30	IFI35	protein_coding
ENSG00000132470.14	-0.414267	1.91023e-30	ITGB4	protein_coding
ENSG00000177700.6	-0.414011	2.09034e-30	POLR2L	protein_coding
ENSG00000020129.16	0.0191658	0.612447	NCDN	protein_coding
ENSG00000261652.3	-0.41377	2.27518e-30	C15orf65	protein_coding
ENSG00000186577.14	-0.413696	2.33475e-30	SMIM29	protein_coding
ENSG00000110108.10	-0.413693	2.33705e-30	TMEM109	protein_coding
ENSG00000020577.14	0.0122381	0.746351	SAMD4A	protein_coding
ENSG00000213085.10	-0.413599	2.4156e-30	CFAP45	protein_coding
ENSG00000123689.6	-0.413161	2.81751e-30	G0S2	protein_coding
ENSG00000021300.14	0.0606715	0.108499	PLEKHB1	protein_coding
ENSG00000132965.10	-0.412965	3.01764e-30	ALOX5AP	protein_coding
ENSG00000174917.9	-0.412901	3.08593e-30	MICOS13	protein_coding
ENSG00000021488.13	-0.0986014	0.00899298	SLC7A9	protein_coding
ENSG00000130724.9	-0.412536	3.50727e-30	CHMP2A	protein_coding
ENSG00000123810.9	-0.412516	3.53118e-30	B9D2	protein_coding
ENSG00000100206.10	-0.412223	3.91202e-30	DMC1	protein_coding
ENSG00000129187.14	-0.412004	4.22358e-30	DCTD	protein_coding
ENSG00000061656.10	-0.411631	4.81008e-30	SPAG4	protein_coding
ENSG00000021852.13	0.00898288	0.812335	C8B	protein_coding
ENSG00000121207.12	-0.41157	4.91475e-30	LRAT	protein_coding
ENSG00000022277.13	-0.0265541	0.482725	RTF2	protein_coding
ENSG00000022355.18	0.0927706	0.0140044	GABRA1	protein_coding
ENSG00000106125.14	-0.41139	5.2321e-30	MINDY4	protein_coding
ENSG00000102007.11	-0.410893	6.22016e-30	PLP2	protein_coding
ENSG00000022840.16	0.111901	0.00300956	RNF10	protein_coding
ENSG00000115107.20	-0.410873	6.26491e-30	STEAP3	protein_coding
ENSG00000160570.14	-0.410845	6.32483e-30	DEDD2	protein_coding
ENSG00000162976.13	-0.410774	6.48405e-30	SLC66A3	protein_coding
ENSG00000023191.17	-0.0592467	0.117064	RNH1	protein_coding
ENSG00000024862.18	-0.410681	6.69833e-30	CCDC28A	protein_coding
ENSG00000086288.12	-0.410473	7.19877e-30	NME8	protein_coding
ENSG00000023318.8	-0.0517389	0.171209	ERP44	protein_coding
ENSG00000023330.15	0.00034566	0.992711	ALAS1	protein_coding
ENSG00000165233.18	-0.410181	7.96812e-30	CARD19	protein_coding
ENSG00000117151.13	-0.410064	8.29657e-30	CTBS	protein_coding
ENSG00000165806.21	-0.409653	9.57018e-30	CASP7	protein_coding
ENSG00000023608.5	-0.0478577	0.205669	SNAPC1	protein_coding
ENSG00000023697.13	-0.0499736	0.186306	DERA	protein_coding
ENSG00000158517.15	-0.409602	9.73887e-30	NCF1	protein_coding
ENSG00000145945.7	-0.409244	1.10255e-29	FAM50B	protein_coding
ENSG00000062096.15	-0.408956	1.21806e-29	ARSF	protein_coding
ENSG00000023902.14	0.0267329	0.479781	PLEKHO1	protein_coding
ENSG00000162241.12	-0.408833	1.27058e-29	SLC25A45	protein_coding
ENSG00000116586.12	-0.408662	1.34814e-29	LAMTOR2	protein_coding
ENSG00000070540.13	-0.408532	1.40997e-29	WIPI1	protein_coding
ENSG00000024526.17	-0.019813	0.600493	DEPDC1	protein_coding
ENSG00000126453.9	-0.408098	1.6378e-29	BCL2L12	protein_coding
ENSG00000147065.17	-0.407856	1.77997e-29	MSN	protein_coding
ENSG00000172037.14	-0.407806	1.811e-29	LAMB2	protein_coding
ENSG00000182718.18	-0.407766	1.83627e-29	ANXA2	protein_coding
ENSG00000197019.5	-0.407693	1.88255e-29	SERTAD1	protein_coding
ENSG00000025434.19	-0.108503	0.00402589	NR1H3	protein_coding
ENSG00000101000.6	-0.407487	2.02119e-29	PROCR	protein_coding
ENSG00000138771.16	-0.407468	2.03445e-29	SHROOM3	protein_coding
ENSG00000025772.8	-0.0892115	0.0181523	TOMM34	protein_coding
ENSG00000143198.13	-0.407193	2.23623e-29	MGST3	protein_coding
ENSG00000025800.14	0.0993745	0.00846587	KPNA6	protein_coding
ENSG00000163923.10	-0.407103	2.30642e-29	RPL39L	protein_coding
ENSG00000185201.16	-0.407029	2.36584e-29	IFITM2	protein_coding
ENSG00000026025.16	-0.406933	2.44486e-29	VIM	protein_coding
ENSG00000167646.14	-0.406897	2.47517e-29	DNAAF3	protein_coding
ENSG00000099330.9	-0.406837	2.52729e-29	OCEL1	protein_coding
ENSG00000116885.18	-0.406544	2.79395e-29	OSCP1	protein_coding
ENSG00000153064.12	-0.406521	2.81575e-29	BANK1	protein_coding
ENSG00000243811.11	-0.406279	3.05975e-29	APOBEC3D	protein_coding
ENSG00000026950.17	-0.00581745	0.877806	BTN3A1	protein_coding
ENSG00000139714.12	-0.405965	3.4068e-29	MORN3	protein_coding
ENSG00000027075.15	-0.114646	0.00236565	PRKCH	protein_coding
ENSG00000027644.5	0.00446629	0.906035	INSRR	protein_coding
ENSG00000147400.10	-0.405758	3.65758e-29	CETN2	protein_coding
ENSG00000027847.14	-0.0868775	0.0214228	B4GALT7	protein_coding
ENSG00000138131.4	-0.405592	3.87006e-29	LOXL4	protein_coding
ENSG00000184497.13	-0.405514	3.97466e-29	TMEM255B	protein_coding
ENSG00000126264.10	-0.405108	4.56619e-29	HCST	protein_coding
ENSG00000049323.16	-0.404983	4.76537e-29	LTBP1	protein_coding
ENSG00000028277.21	0.0503738	0.1828	POU2F2	protein_coding
ENSG00000234465.11	-0.404959	4.8044e-29	PINLYP	protein_coding
ENSG00000163191.6	-0.404925	4.86029e-29	S100A11	protein_coding
ENSG00000005020.13	-0.404803	5.06664e-29	SKAP2	protein_coding
ENSG00000155366.17	-0.404666	5.30863e-29	RHOC	protein_coding
ENSG00000205352.11	-0.404664	5.31175e-29	PRR13	protein_coding
ENSG00000090530.10	-0.404647	5.34347e-29	P3H2	protein_coding
ENSG00000175857.8	-0.404548	5.52641e-29	GAPT	protein_coding
ENSG00000145623.13	-0.404411	5.79077e-29	OSMR	protein_coding
ENSG00000029639.11	-0.0434016	0.25113	TFB1M	protein_coding
ENSG00000204592.9	-0.404271	6.07295e-29	HLA-E	protein_coding
ENSG00000138646.9	-0.404038	6.57455e-29	HERC5	protein_coding
ENSG00000023909.10	-0.404008	6.64127e-29	GCLM	protein_coding
ENSG00000030110.13	-0.042356	0.262741	BAK1	protein_coding
ENSG00000157110.16	-0.403833	7.04711e-29	RBPMS	protein_coding
ENSG00000134996.12	-0.403706	7.35843e-29	OSTF1	protein_coding
ENSG00000162814.11	-0.403468	7.97869e-29	SPATA17	protein_coding
ENSG00000121316.11	-0.40344	8.05306e-29	PLBD1	protein_coding
ENSG00000124588.21	-0.40342	8.10839e-29	NQO2	protein_coding
ENSG00000161677.12	-0.403109	9.01011e-29	JOSD2	protein_coding
ENSG00000031698.13	0.0276868	0.464242	SARS1	protein_coding
ENSG00000158710.15	-0.403059	9.16324e-29	TAGLN2	protein_coding
ENSG00000164761.9	-0.40301	9.31869e-29	TNFRSF11B	protein_coding
ENSG00000001036.14	-0.402455	1.12442e-28	FUCA2	protein_coding
ENSG00000032444.17	-0.0389748	0.302793	PNPLA6	protein_coding
ENSG00000032742.18	-0.0123757	0.743599	IFT88	protein_coding
ENSG00000157601.14	-0.402203	1.22427e-28	MX1	protein_coding
ENSG00000174326.14	-0.402193	1.22851e-28	SLC16A11	protein_coding
ENSG00000033050.9	0.00851315	0.82198	ABCF2	protein_coding
ENSG00000033100.16	-0.0948536	0.0119856	CHPF2	protein_coding
ENSG00000012223.13	-0.401953	1.33208e-28	LTF	protein_coding
ENSG00000033170.17	-0.0725838	0.054749	FUT8	protein_coding
ENSG00000170209.5	-0.401864	1.37272e-28	ANKK1	protein_coding
ENSG00000104213.13	-0.401843	1.38274e-28	PDGFRL	protein_coding
ENSG00000121900.19	-0.401741	1.43089e-28	TMEM54	protein_coding
ENSG00000100218.12	-0.401498	1.55289e-28	RSPH14	protein_coding
ENSG00000033867.16	0.0910235	0.0159228	SLC4A7	protein_coding
ENSG00000188488.14	-0.4014	1.60525e-28	SERPINA5	protein_coding
ENSG00000108691.9	-0.40121	1.71148e-28	CCL2	protein_coding
ENSG00000034239.11	-0.0326833	0.387576	EFCAB1	protein_coding
ENSG00000174791.11	-0.401209	1.71162e-28	RIN1	protein_coding
ENSG00000034533.12	0.0575475	0.127961	ASTE1	protein_coding
ENSG00000164136.17	-0.401167	1.736e-28	IL15	protein_coding
ENSG00000034693.15	0.119135	0.00157827	PEX3	protein_coding
ENSG00000034713.8	-0.05753	0.128077	GABARAPL2	protein_coding
ENSG00000034971.17	-0.0910689	0.0158702	MYOC	protein_coding
ENSG00000168679.18	-0.401155	1.74309e-28	SLC16A4	protein_coding
ENSG00000035141.8	-0.00437941	0.907855	FAM136A	protein_coding
ENSG00000035403.18	-0.0581331	0.12412	VCL	protein_coding
ENSG00000160446.19	-0.400964	1.8588e-28	ZDHHC12	protein_coding
ENSG00000035664.11	0.104788	0.00548443	DAPK2	protein_coding
ENSG00000008394.13	-0.400868	1.92027e-28	MGST1	protein_coding
ENSG00000035687.10	-0.0488762	0.196174	ADSS2	protein_coding
ENSG00000104805.16	-0.400817	1.95335e-28	NUCB1	protein_coding
ENSG00000104450.13	-0.400712	2.02333e-28	SPAG1	protein_coding
ENSG00000176485.12	-0.400598	2.10262e-28	PLAAT3	protein_coding
ENSG00000104267.10	-0.40029	2.33131e-28	CA2	protein_coding
ENSG00000109854.14	-0.399929	2.63134e-28	HTATIP2	protein_coding
ENSG00000036448.10	-0.0830877	0.0278252	MYOM2	protein_coding
ENSG00000132000.13	-0.399918	2.64155e-28	PODNL1	protein_coding
ENSG00000036530.9	-0.101716	0.00703354	CYP46A1	protein_coding
ENSG00000164023.14	-0.399833	2.71792e-28	SGMS2	protein_coding
ENSG00000101460.13	-0.399803	2.74532e-28	MAP1LC3A	protein_coding
ENSG00000036672.16	0.0198328	0.600129	USP2	protein_coding
ENSG00000180801.14	-0.399549	2.98903e-28	ARSJ	protein_coding
ENSG00000037042.9	0.103355	0.00616404	TUBG2	protein_coding
ENSG00000037241.7	0.0210986	0.577063	RPL26L1	protein_coding
ENSG00000037280.16	0.0791645	0.0361231	FLT4	protein_coding
ENSG00000178401.16	-0.399489	3.04961e-28	DNAJC22	protein_coding
ENSG00000037637.11	0.121616	0.00125449	FBXO42	protein_coding
ENSG00000162598.13	-0.399419	3.12245e-28	C1orf87	protein_coding
ENSG00000037757.14	-0.0107782	0.775746	MRI1	protein_coding
ENSG00000037897.17	-0.0188978	0.617429	METTL1	protein_coding
ENSG00000132274.16	-0.399377	3.16603e-28	TRIM22	protein_coding
ENSG00000205129.8	-0.398509	4.23193e-28	C4orf47	protein_coding
ENSG00000169026.13	-0.398211	4.67384e-28	SLC49A3	protein_coding
ENSG00000010030.14	-0.397893	5.19546e-28	ETV7	protein_coding
ENSG00000185404.17	-0.39772	5.50369e-28	SP140L	protein_coding
ENSG00000182183.15	-0.397685	5.56844e-28	SHISAL2A	protein_coding
ENSG00000144681.10	-0.397594	5.73949e-28	STAC	protein_coding
ENSG00000197780.10	-0.397389	6.14457e-28	TAF13	protein_coding
ENSG00000113924.12	-0.397357	6.20936e-28	HGD	protein_coding
ENSG00000256235.2	-0.397274	6.38334e-28	SMIM3	protein_coding
ENSG00000165071.15	-0.397259	6.41567e-28	TMEM71	protein_coding
ENSG00000128581.17	-0.397255	6.42427e-28	IFT22	protein_coding
ENSG00000133328.4	-0.397137	6.68005e-28	PLAAT2	protein_coding
ENSG00000005486.17	-0.397108	6.74595e-28	RHBDD2	protein_coding
ENSG00000221869.5	-0.396572	8.0584e-28	CEBPD	protein_coding
ENSG00000167315.18	-0.39652	8.19691e-28	ACAA2	protein_coding
ENSG00000126456.16	-0.396311	8.78509e-28	IRF3	protein_coding
ENSG00000039560.14	0.0632166	0.0944386	RAI14	protein_coding
ENSG00000039600.11	-0.121261	0.00129673	SOX30	protein_coding
ENSG00000173641.18	-0.39605	9.57729e-28	HSPB7	protein_coding
ENSG00000039987.7	0.074353	0.0490898	BEST2	protein_coding
ENSG00000107521.19	-0.395688	1.07953e-27	HPS1	protein_coding
ENSG00000177409.12	-0.395681	1.08214e-27	SAMD9L	protein_coding
ENSG00000197520.10	-0.395666	1.08758e-27	FAM177B	protein_coding
ENSG00000153113.24	-0.395047	1.33398e-27	CAST	protein_coding
ENSG00000040531.16	-0.0356647	0.345739	CTNS	protein_coding
ENSG00000125520.14	-0.394917	1.39218e-27	SLC2A4RG	protein_coding
ENSG00000148204.12	-0.394877	1.41063e-27	CRB2	protein_coding
ENSG00000104870.13	-0.394865	1.41644e-27	FCGRT	protein_coding
ENSG00000040933.16	0.042055	0.266151	INPP4A	protein_coding
ENSG00000181061.14	-0.394568	1.56172e-27	HIGD1A	protein_coding
ENSG00000092969.12	-0.394128	1.80535e-27	TGFB2	protein_coding
ENSG00000173221.14	-0.393861	1.97064e-27	GLRX	protein_coding
ENSG00000135363.12	-0.393745	2.0471e-27	LMO2	protein_coding
ENSG00000041880.14	0.0439195	0.245514	PARP3	protein_coding
ENSG00000102445.20	-0.393685	2.0875e-27	RUBCNL	protein_coding
ENSG00000041988.15	0.111268	0.00317886	THAP3	protein_coding
ENSG00000138400.13	-0.393574	2.16486e-27	MDH1B	protein_coding
ENSG00000150773.11	-0.393086	2.54093e-27	PIH1D2	protein_coding
ENSG00000042286.15	-0.0994745	0.00839971	AIFM2	protein_coding
ENSG00000042304.12	-0.0922308	0.0145742	C2orf83	protein_coding
ENSG00000180638.19	-0.392647	2.93329e-27	SLC47A2	protein_coding
ENSG00000197769.6	-0.392467	3.11124e-27	MAP1LC3C	protein_coding
ENSG00000196639.7	-0.392292	3.29416e-27	HRH1	protein_coding
ENSG00000102096.9	-0.391977	3.65067e-27	PIM2	protein_coding
ENSG00000134873.10	-0.391962	3.6684e-27	CLDN10	protein_coding
ENSG00000123095.6	-0.391869	3.78147e-27	BHLHE41	protein_coding
ENSG00000042813.8	0.101373	0.00722842	ZPBP	protein_coding
ENSG00000042832.12	-0.0439904	0.244751	TG	protein_coding
ENSG00000167565.13	-0.391754	3.92562e-27	SERTAD3	protein_coding
ENSG00000043039.7	0.0733605	0.052201	BARX2	protein_coding
ENSG00000159713.11	-0.39175	3.93149e-27	TPPP3	protein_coding
ENSG00000043143.20	0.0168151	0.656725	JADE2	protein_coding
ENSG00000163702.20	-0.391688	4.01091e-27	IL17RC	protein_coding
ENSG00000173040.13	-0.391584	4.14975e-27	EVC2	protein_coding
ENSG00000019582.15	-0.39117	4.74874e-27	CD74	protein_coding
ENSG00000043591.6	-0.0609572	0.106843	ADRB1	protein_coding
ENSG00000044012.4	-0.0548485	0.146865	GUCA2B	protein_coding
ENSG00000188921.14	-0.391	5.01858e-27	HACD4	protein_coding
ENSG00000188001.10	-0.390387	6.12484e-27	TPRG1	protein_coding
ENSG00000044446.12	-0.00270075	0.943096	PHKA2	protein_coding
ENSG00000160345.13	-0.390375	6.14884e-27	C9orf116	protein_coding
ENSG00000044524.11	-0.0734674	0.0518582	EPHA3	protein_coding
ENSG00000099860.9	-0.390296	6.3076e-27	GADD45B	protein_coding
ENSG00000011028.14	-0.390261	6.37953e-27	MRC2	protein_coding
ENSG00000046647.13	0.0447924	0.236247	GEMIN8	protein_coding
ENSG00000150873.12	-0.38994	7.07815e-27	C2orf50	protein_coding
ENSG00000173662.21	-0.389886	7.20462e-27	TAS1R1	protein_coding
ENSG00000046774.10	-0.108108	0.00416223	MAGEC2	protein_coding
ENSG00000046889.19	0.0932081	0.0135572	PREX2	protein_coding
ENSG00000126088.14	-0.389835	7.32425e-27	UROD	protein_coding
ENSG00000089127.14	-0.389608	7.88288e-27	OAS1	protein_coding
ENSG00000183196.10	-0.389115	9.24584e-27	CHST6	protein_coding
ENSG00000047249.18	0.0802236	0.0336982	ATP6V1H	protein_coding
ENSG00000095303.17	-0.388769	1.03374e-26	PTGS1	protein_coding
ENSG00000145247.12	-0.388602	1.09109e-26	OCIAD2	protein_coding
ENSG00000154240.17	-0.388544	1.11151e-26	CEP112	protein_coding
ENSG00000162496.9	-0.388407	1.16162e-26	DHRS3	protein_coding
ENSG00000197249.14	-0.388359	1.17984e-26	SERPINA1	protein_coding
ENSG00000047578.13	0.0405258	0.283944	KATNIP	protein_coding
ENSG00000089327.15	-0.388327	1.19193e-26	FXYD5	protein_coding
ENSG00000179715.13	-0.388133	1.26903e-26	PCED1B	protein_coding
ENSG00000047617.15	0.0699892	0.0640218	ANO2	protein_coding
ENSG00000072682.19	-0.388113	1.27705e-26	P4HA2	protein_coding
ENSG00000047634.15	0.0460695	0.223139	SCML1	protein_coding
ENSG00000158113.13	-0.388108	1.27938e-26	LRRC43	protein_coding
ENSG00000204257.15	-0.388008	1.32093e-26	HLA-DMA	protein_coding
ENSG00000051523.11	-0.387996	1.32609e-26	CYBA	protein_coding
ENSG00000047849.21	-0.112269	0.00291483	MAP4	protein_coding
ENSG00000123609.11	-0.387959	1.34223e-26	NMI	protein_coding
ENSG00000047936.11	0.00365811	0.92298	ROS1	protein_coding
ENSG00000183734.4	-0.387955	1.34374e-26	ASCL2	protein_coding
ENSG00000160188.10	-0.387886	1.37369e-26	RSPH1	protein_coding
ENSG00000048140.18	-0.0377915	0.31772	TSPAN17	protein_coding
ENSG00000196260.5	-0.387778	1.42234e-26	SFTA2	protein_coding
ENSG00000144810.16	-0.387645	1.48469e-26	COL8A1	protein_coding
ENSG00000048392.12	-0.0707578	0.061149	RRM2B	protein_coding
ENSG00000136783.10	-0.38764	1.48713e-26	NIPSNAP3A	protein_coding
ENSG00000048462.11	-0.0330023	0.382958	TNFRSF17	protein_coding
ENSG00000104055.16	-0.38759	1.51105e-26	TGM5	protein_coding
ENSG00000048540.15	-0.0983251	0.00918843	LMO3	protein_coding
ENSG00000048544.6	0.0158213	0.675824	MRPS10	protein_coding
ENSG00000048545.16	0.0883585	0.0192932	GUCA1A	protein_coding
ENSG00000223865.11	-0.387505	1.55315e-26	HLA-DPB1	protein_coding
ENSG00000121552.4	-0.387502	1.55419e-26	CSTA	protein_coding
ENSG00000083807.10	-0.387363	1.6254e-26	SLC27A5	protein_coding
ENSG00000048828.17	0.0398525	0.292026	FAM120A	protein_coding
ENSG00000197712.12	-0.387128	1.75258e-26	FAM114A1	protein_coding
ENSG00000049089.15	-0.0226338	0.549661	COL9A2	protein_coding
ENSG00000049130.16	-0.118283	0.00170608	KITLG	protein_coding
ENSG00000110195.14	-0.387086	1.77635e-26	FOLR1	protein_coding
ENSG00000117400.18	-0.387036	1.80528e-26	MPL	protein_coding
ENSG00000049239.13	-0.0538401	0.154452	H6PD	protein_coding
ENSG00000144852.19	-0.386813	1.9389e-26	NR1I2	protein_coding
ENSG00000142669.15	-0.386653	2.04098e-26	SH3BGRL3	protein_coding
ENSG00000012211.13	-0.386552	2.10821e-26	PRICKLE3	protein_coding
ENSG00000121361.5	-0.386155	2.39373e-26	KCNJ8	protein_coding
ENSG00000049283.18	-0.00161396	0.965976	EPN3	protein_coding
ENSG00000166900.17	-0.385997	2.5175e-26	STX3	protein_coding
ENSG00000049449.10	-0.0929528	0.0138167	RCN1	protein_coding
ENSG00000049540.18	-0.0784338	0.0378811	ELN	protein_coding
ENSG00000049541.11	-0.0686377	0.0693432	RFC2	protein_coding
ENSG00000170909.13	-0.385898	2.59892e-26	OSCAR	protein_coding
ENSG00000049656.14	0.0492671	0.192616	CLPTM1L	protein_coding
ENSG00000049759.19	0.0630743	0.0951845	NEDD4L	protein_coding
ENSG00000049768.16	0.0539841	0.153351	FOXP3	protein_coding
ENSG00000164879.7	-0.385594	2.86343e-26	CA3	protein_coding
ENSG00000130755.13	-0.385483	2.96677e-26	GMFG	protein_coding
ENSG00000161944.16	-0.385376	3.06954e-26	ASGR2	protein_coding
ENSG00000138798.13	-0.3853	3.1455e-26	EGF	protein_coding
ENSG00000050130.18	0.0924961	0.0142916	JKAMP	protein_coding
ENSG00000233670.7	-0.385106	3.34552e-26	PIRT	protein_coding
ENSG00000001460.18	-0.384897	3.57633e-26	STPG1	protein_coding
ENSG00000050344.9	-0.116438	0.00201593	NFE2L3	protein_coding
ENSG00000058799.15	-0.384646	3.87329e-26	YIPF1	protein_coding
ENSG00000049245.13	-0.384585	3.94891e-26	VAMP3	protein_coding
ENSG00000103490.14	-0.384512	4.04172e-26	PYCARD	protein_coding
ENSG00000050438.17	-0.0266688	0.480835	SLC4A8	protein_coding
ENSG00000050555.19	-0.110298	0.00345542	LAMC3	protein_coding
ENSG00000179163.12	-0.3845	4.05741e-26	FUCA1	protein_coding
ENSG00000050730.16	-0.117465	0.00183764	TNIP3	protein_coding
ENSG00000145687.16	-0.38409	4.62239e-26	SSBP2	protein_coding
ENSG00000183833.16	-0.384067	4.65523e-26	CFAP91	protein_coding
ENSG00000175505.11	-0.383852	4.98471e-26	CLCF1	protein_coding
ENSG00000138823.13	-0.383725	5.18894e-26	MTTP	protein_coding
ENSG00000244509.4	-0.38371	5.21443e-26	APOBEC3C	protein_coding
ENSG00000172301.11	-0.382923	6.6907e-26	COPRS	protein_coding
ENSG00000051180.17	0.114451	0.00240676	RAD51	protein_coding
ENSG00000168306.13	-0.382897	6.74418e-26	ACOX2	protein_coding
ENSG00000185100.11	-0.382724	7.12421e-26	ADSS1	protein_coding
ENSG00000179023.8	-0.382606	7.39378e-26	KLHDC7A	protein_coding
ENSG00000051596.10	0.0814181	0.0311312	THOC3	protein_coding
ENSG00000135047.16	-0.382433	7.81087e-26	CTSL	protein_coding
ENSG00000086289.12	-0.382275	8.20787e-26	EPDR1	protein_coding
ENSG00000023445.16	-0.382158	8.5177e-26	BIRC3	protein_coding
ENSG00000052344.16	0.0107286	0.77675	PRSS8	protein_coding
ENSG00000139192.12	-0.382148	8.54359e-26	TAPBPL	protein_coding
ENSG00000126267.11	-0.381771	9.62189e-26	COX6B1	protein_coding
ENSG00000196954.14	-0.381666	9.94682e-26	CASP4	protein_coding
ENSG00000052802.13	0.0868121	0.0215213	MSMO1	protein_coding
ENSG00000117984.15	-0.381594	1.01744e-25	CTSD	protein_coding
ENSG00000052850.8	0.0152004	0.687862	ALX4	protein_coding
ENSG00000255150.2	-0.381577	1.02283e-25	EID3	protein_coding
ENSG00000224383.8	-0.381509	1.04488e-25	PRR29	protein_coding
ENSG00000173467.9	-0.381202	1.15095e-25	AGR3	protein_coding
ENSG00000169220.18	-0.381075	1.19785e-25	RGS14	protein_coding
ENSG00000053372.5	0.00688653	0.855577	MRTO4	protein_coding
ENSG00000183087.15	-0.380998	1.22728e-25	GAS6	protein_coding
ENSG00000053501.13	0.0335905	0.374531	USE1	protein_coding
ENSG00000110852.4	-0.380985	1.23232e-25	CLEC2B	protein_coding
ENSG00000024422.12	-0.380855	1.28367e-25	EHD2	protein_coding
ENSG00000053747.17	-0.00368594	0.922395	LAMA3	protein_coding
ENSG00000162755.14	-0.380644	1.37129e-25	KLHDC9	protein_coding
ENSG00000198832.10	-0.380589	1.39534e-25	SELENOM	protein_coding
ENSG00000081051.8	-0.380564	1.40642e-25	AFP	protein_coding
ENSG00000178685.14	-0.380468	1.44914e-25	PARP10	protein_coding
ENSG00000134070.5	-0.38044	1.46181e-25	IRAK2	protein_coding
ENSG00000197555.9	-0.380218	1.56722e-25	SIPA1L1	protein_coding
ENSG00000196091.15	-0.380017	1.66933e-25	MYBPC1	protein_coding
ENSG00000142961.15	-0.379777	1.79943e-25	MOB3C	protein_coding
ENSG00000118640.11	-0.379756	1.81127e-25	VAMP8	protein_coding
ENSG00000196136.18	-0.379448	1.99397e-25	SERPINA3	protein_coding
ENSG00000054282.16	0.0428237	0.257502	SDCCAG8	protein_coding
ENSG00000099849.15	-0.379415	2.01466e-25	RASSF7	protein_coding
ENSG00000054392.13	-0.0939211	0.0128552	HHAT	protein_coding
ENSG00000172183.15	-0.379399	2.02528e-25	ISG20	protein_coding
ENSG00000078098.14	-0.379332	2.06766e-25	FAP	protein_coding
ENSG00000054611.14	0.112434	0.00287305	TBC1D22A	protein_coding
ENSG00000143001.5	-0.379157	2.18374e-25	TMEM61	protein_coding
ENSG00000196126.11	-0.379147	2.19069e-25	HLA-DRB1	protein_coding
ENSG00000125409.13	-0.378971	2.31459e-25	TEKT3	protein_coding
ENSG00000054796.13	0.0511454	0.176179	SPO11	protein_coding
ENSG00000183831.7	-0.378858	2.39773e-25	ANKRD45	protein_coding
ENSG00000054938.16	0.0213145	0.57317	CHRDL2	protein_coding
ENSG00000189068.11	-0.378842	2.40937e-25	VSTM1	protein_coding
ENSG00000054967.13	0.116274	0.00204587	RELT	protein_coding
ENSG00000141198.16	-0.378758	2.47298e-25	TOM1L1	protein_coding
ENSG00000165929.13	-0.378717	2.50493e-25	TC2N	protein_coding
ENSG00000186710.11	-0.378698	2.51985e-25	CFAP73	protein_coding
ENSG00000156265.16	-0.37831	2.84397e-25	MAP3K7CL	protein_coding
ENSG00000055130.17	0.011188	0.76746	CUL1	protein_coding
ENSG00000055147.19	0.0372428	0.324802	FAM114A2	protein_coding
ENSG00000171812.13	-0.378225	2.92025e-25	COL8A2	protein_coding
ENSG00000055208.19	0.0448957	0.235167	TAB2	protein_coding
ENSG00000055211.14	-0.0637528	0.0916708	GINM1	protein_coding
ENSG00000164309.15	-0.378143	2.99567e-25	CMYA5	protein_coding
ENSG00000137078.9	-0.378135	3.00273e-25	SIT1	protein_coding
ENSG00000134222.16	-0.378079	3.05543e-25	PSRC1	protein_coding
ENSG00000164294.14	-0.377527	3.62672e-25	GPX8	protein_coding
ENSG00000177105.10	-0.377512	3.6444e-25	RHOG	protein_coding
ENSG00000165118.15	-0.377481	3.67882e-25	C9orf64	protein_coding
ENSG00000166171.13	-0.377441	3.72526e-25	DPCD	protein_coding
ENSG00000055955.17	0.0336874	0.373153	ITIH4	protein_coding
ENSG00000147804.10	-0.3774	3.77327e-25	SLC39A4	protein_coding
ENSG00000056050.7	0.0980945	0.00935433	HPF1	protein_coding
ENSG00000102871.16	-0.377309	3.88093e-25	TRADD	protein_coding
ENSG00000162643.13	-0.377296	3.89669e-25	DNAI3	protein_coding
ENSG00000056291.17	0.0500521	0.185614	NPFFR2	protein_coding
ENSG00000204482.11	-0.377092	4.15067e-25	LST1	protein_coding
ENSG00000172428.11	-0.37706	4.19203e-25	COPS9	protein_coding
ENSG00000173013.6	-0.376966	4.31587e-25	CCDC96	protein_coding
ENSG00000056736.10	-0.118741	0.00163619	IL17RB	protein_coding
ENSG00000056972.20	-0.117024	0.00191241	TRAF3IP2	protein_coding
ENSG00000122176.12	-0.376784	4.56708e-25	FMOD	protein_coding
ENSG00000057019.16	-0.0307953	0.415595	DCBLD2	protein_coding
ENSG00000057149.16	-0.0455345	0.228565	SERPINB3	protein_coding
ENSG00000057252.13	-0.0922802	0.0145212	SOAT1	protein_coding
ENSG00000164746.14	-0.376762	4.59789e-25	C7orf57	protein_coding
ENSG00000057468.7	0.0891801	0.0181932	MSH4	protein_coding
ENSG00000184731.6	-0.376731	4.64239e-25	FAM110C	protein_coding
ENSG00000165105.10	-0.376437	5.08393e-25	RASEF	protein_coding
ENSG00000006327.14	-0.376148	5.55915e-25	TNFRSF12A	protein_coding
ENSG00000057663.16	0.0910818	0.0158552	ATG5	protein_coding
ENSG00000125735.11	-0.376113	5.61992e-25	TNFSF14	protein_coding
ENSG00000057757.10	-0.0971921	0.0100297	PITHD1	protein_coding
ENSG00000204287.14	-0.376	5.81832e-25	HLA-DRA	protein_coding
ENSG00000008282.9	-0.375567	6.64932e-25	SYPL1	protein_coding
ENSG00000143772.9	-0.375423	6.95226e-25	ITPKB	protein_coding
ENSG00000058085.15	-0.0787135	0.0371999	LAMC2	protein_coding
ENSG00000198624.13	-0.375387	7.03011e-25	CCDC69	protein_coding
ENSG00000058262.10	-0.0157681	0.676851	SEC61A1	protein_coding
ENSG00000136542.9	-0.375196	7.4559e-25	GALNT5	protein_coding
ENSG00000011600.12	-0.375064	7.76468e-25	TYROBP	protein_coding
ENSG00000185610.6	-0.374948	8.04642e-25	DBX2	protein_coding
ENSG00000146376.11	-0.374893	8.18376e-25	ARHGAP18	protein_coding
ENSG00000240065.8	-0.374821	8.36661e-25	PSMB9	protein_coding
ENSG00000133962.8	-0.374636	8.85585e-25	CATSPERB	protein_coding
ENSG00000153029.14	-0.374562	9.05955e-25	MR1	protein_coding
ENSG00000114779.19	-0.374367	9.61897e-25	ABHD14B	protein_coding
ENSG00000154188.10	-0.374356	9.65302e-25	ANGPT1	protein_coding
ENSG00000058804.12	0.0266007	0.481957	NDC1	protein_coding
ENSG00000058866.15	0.0753692	0.0460666	DGKG	protein_coding
ENSG00000129654.8	-0.374336	9.71085e-25	FOXJ1	protein_coding
ENSG00000125730.17	-0.37432	9.75894e-25	C3	protein_coding
ENSG00000285777.1	-0.374173	1.02102e-24	AL139142.2	protein_coding
ENSG00000026103.22	-0.374162	1.02434e-24	FAS	protein_coding
ENSG00000196503.5	-0.37412	1.03768e-24	ARL9	protein_coding
ENSG00000162753.13	-0.373823	1.1364e-24	SLC9C2	protein_coding
ENSG00000164440.15	-0.373454	1.27267e-24	TXLNB	protein_coding
ENSG00000115009.13	-0.3734	1.29354e-24	CCL20	protein_coding
ENSG00000235750.10	-0.373227	1.36395e-24	KIAA0040	protein_coding
ENSG00000163879.11	-0.373217	1.36829e-24	DNALI1	protein_coding
ENSG00000142733.17	-0.373197	1.37672e-24	MAP3K6	protein_coding
ENSG00000114670.14	-0.373171	1.38736e-24	NEK11	protein_coding
ENSG00000051620.11	-0.373133	1.4037e-24	HEBP2	protein_coding
ENSG00000100889.12	-0.373126	1.40684e-24	PCK2	protein_coding
ENSG00000240583.13	-0.37267	1.61677e-24	AQP1	protein_coding
ENSG00000125637.16	-0.372336	1.79014e-24	PSD4	protein_coding
ENSG00000117791.16	-0.372167	1.88509e-24	MTARC2	protein_coding
ENSG00000060491.16	0.111378	0.00314892	OGFR	protein_coding
ENSG00000153789.13	-0.372064	1.94505e-24	CIBAR2	protein_coding
ENSG00000060566.14	0.0600899	0.111933	CREB3L3	protein_coding
ENSG00000188313.13	-0.371944	2.0176e-24	PLSCR1	protein_coding
ENSG00000060656.20	0.0124527	0.74206	PTPRU	protein_coding
ENSG00000060688.13	-0.0676917	0.0732791	SNRNP40	protein_coding
ENSG00000060709.15	0.118705	0.00164166	RIMBP2	protein_coding
ENSG00000148926.10	-0.3718	2.10744e-24	ADM	protein_coding
ENSG00000116898.12	-0.37168	2.18621e-24	MRPS15	protein_coding
ENSG00000060762.19	-0.0932871	0.0134778	MPC1	protein_coding
ENSG00000168734.14	-0.371622	2.22484e-24	PKIG	protein_coding
ENSG00000042753.12	-0.371373	2.40005e-24	AP2S1	protein_coding
ENSG00000061273.18	-0.120092	0.00144522	HDAC7	protein_coding
ENSG00000061337.15	-0.0992246	0.00856585	LZTS1	protein_coding
ENSG00000166831.9	-0.371331	2.43038e-24	RBPMS2	protein_coding
ENSG00000061492.12	-0.00342662	0.92784	WNT8A	protein_coding
ENSG00000234745.12	-0.371234	2.50302e-24	HLA-B	protein_coding
ENSG00000104904.12	-0.371196	2.53203e-24	OAZ1	protein_coding
ENSG00000243710.8	-0.371121	2.59101e-24	CFAP57	protein_coding
ENSG00000172771.12	-0.371113	2.59694e-24	EFCAB12	protein_coding
ENSG00000105697.9	-0.371045	2.65151e-24	HAMP	protein_coding
ENSG00000164733.22	-0.370632	3.00473e-24	CTSB	protein_coding
ENSG00000106560.11	-0.370484	3.14232e-24	GIMAP2	protein_coding
ENSG00000072694.21	-0.370262	3.36119e-24	FCGR2B	protein_coding
ENSG00000144843.11	-0.370252	3.37155e-24	ADPRH	protein_coding
ENSG00000176597.12	-0.36999	3.64896e-24	B3GNT5	protein_coding
ENSG00000173432.12	-0.369949	3.69439e-24	SAA1	protein_coding
ENSG00000177363.5	-0.369302	4.49199e-24	LRRN4CL	protein_coding
ENSG00000089060.11	-0.369241	4.57492e-24	SLC8B1	protein_coding
ENSG00000062524.16	0.0426494	0.259447	LTK	protein_coding
ENSG00000062582.14	-0.109666	0.00364726	MRPS24	protein_coding
ENSG00000106077.18	-0.369194	4.64088e-24	ABHD11	protein_coding
ENSG00000198865.10	-0.369169	4.67492e-24	CCDC152	protein_coding
ENSG00000062716.13	-0.119666	0.0015031	VMP1	protein_coding
ENSG00000121236.21	-0.368855	5.13883e-24	TRIM6	protein_coding
ENSG00000062822.15	0.117692	0.00180016	POLD1	protein_coding
ENSG00000177096.9	-0.368804	5.21817e-24	PHETA2	protein_coding
ENSG00000161179.14	-0.368714	5.36155e-24	YDJC	protein_coding
ENSG00000101017.14	-0.368712	5.36567e-24	CD40	protein_coding
ENSG00000169385.3	-0.368602	5.54562e-24	RNASE2	protein_coding
ENSG00000063176.16	0.0737194	0.0510576	SPHK2	protein_coding
ENSG00000063177.13	0.0527952	0.162622	RPL18	protein_coding
ENSG00000063180.9	-0.0352247	0.351725	CA11	protein_coding
ENSG00000178125.14	-0.368511	5.69911e-24	PPP1R42	protein_coding
ENSG00000141293.16	-0.368478	5.7575e-24	SKAP1	protein_coding
ENSG00000063245.15	-0.021083	0.577344	EPN1	protein_coding
ENSG00000105559.12	-0.36819	6.27768e-24	PLEKHA4	protein_coding
ENSG00000063438.19	0.0903467	0.0167258	AHRR	protein_coding
ENSG00000172243.18	-0.368108	6.43351e-24	CLEC7A	protein_coding
ENSG00000122642.11	-0.368014	6.61851e-24	FKBP9	protein_coding
ENSG00000185338.6	-0.367823	7.00805e-24	SOCS1	protein_coding
ENSG00000063660.9	0.0609171	0.107074	GPC1	protein_coding
ENSG00000109390.13	-0.367537	7.63566e-24	NDUFC1	protein_coding
ENSG00000063854.13	0.113914	0.00252365	HAGH	protein_coding
ENSG00000160685.13	-0.367419	7.90953e-24	ZBTB7B	protein_coding
ENSG00000172456.18	-0.367407	7.93893e-24	FGGY	protein_coding
ENSG00000064042.18	0.0954577	0.0114505	LIMCH1	protein_coding
ENSG00000197982.14	-0.367262	8.29237e-24	C1orf122	protein_coding
ENSG00000064115.11	0.0216377	0.567367	TM7SF3	protein_coding
ENSG00000197620.11	-0.367103	8.69616e-24	EOLA1	protein_coding
ENSG00000105677.12	-0.367044	8.85072e-24	TMEM147	protein_coding
ENSG00000064201.16	0.0532323	0.159166	TSPAN32	protein_coding
ENSG00000064205.10	-0.035527	0.347605	CCN5	protein_coding
ENSG00000064218.5	-0.0187912	0.619416	DMRT3	protein_coding
ENSG00000064225.12	0.0260826	0.490534	ST3GAL6	protein_coding
ENSG00000168589.15	-0.367017	8.92085e-24	DYNLRB2	protein_coding
ENSG00000064300.9	-0.108881	0.00389906	NGFR	protein_coding
ENSG00000184908.18	-0.366627	1.00244e-23	CLCNKB	protein_coding
ENSG00000168743.13	-0.366611	1.00723e-23	NPNT	protein_coding
ENSG00000150667.8	-0.366558	1.02348e-23	FSIP1	protein_coding
ENSG00000086730.17	-0.366493	1.04343e-23	LAT2	protein_coding
ENSG00000064489.23	0.00193914	0.959126	BORCS8-MEF2B	protein_coding
ENSG00000068697.7	-0.366325	1.09723e-23	LAPTM4A	protein_coding
ENSG00000064545.15	-0.00411117	0.913476	TMEM161A	protein_coding
ENSG00000102174.9	-0.366135	1.16125e-23	PHEX	protein_coding
ENSG00000179071.5	-0.365909	1.24214e-23	CCDC89	protein_coding
ENSG00000163430.12	-0.365705	1.31995e-23	FSTL1	protein_coding
ENSG00000167600.14	-0.36566	1.33771e-23	CYP2S1	protein_coding
ENSG00000162520.15	-0.365556	1.37983e-23	SYNC	protein_coding
ENSG00000136514.3	-0.365313	1.48329e-23	RTP4	protein_coding
ENSG00000064666.15	-0.0635175	0.0928776	CNN2	protein_coding
ENSG00000149635.3	-0.365041	1.60827e-23	OCSTAMP	protein_coding
ENSG00000204264.12	-0.364849	1.7023e-23	PSMB8	protein_coding
ENSG00000064703.12	0.0719425	0.0569302	DDX20	protein_coding
ENSG00000064726.10	0.107064	0.00454309	BTBD1	protein_coding
ENSG00000176635.18	-0.364756	1.74997e-23	HORMAD2	protein_coding
ENSG00000012779.11	-0.364754	1.75084e-23	ALOX5	protein_coding
ENSG00000064835.11	0.0197189	0.602224	POU1F1	protein_coding
ENSG00000165807.8	-0.364665	1.79781e-23	PPP1R36	protein_coding
ENSG00000064932.16	0.0280869	0.457809	SBNO2	protein_coding
ENSG00000105258.9	-0.364587	1.84016e-23	POLR2I	protein_coding
ENSG00000064961.19	-0.104911	0.00542955	HMG20B	protein_coding
ENSG00000162777.17	-0.364527	1.87326e-23	DENND2D	protein_coding
ENSG00000159625.15	-0.364361	1.96773e-23	DRC7	protein_coding
ENSG00000148175.13	-0.36428	2.01562e-23	STOM	protein_coding
ENSG00000263155.6	-0.364152	2.09328e-23	MYZAP	protein_coding
ENSG00000140459.18	-0.364106	2.12204e-23	CYP11A1	protein_coding
ENSG00000065054.14	-0.0433236	0.251984	SLC9A3R2	protein_coding
ENSG00000126561.17	-0.363919	2.24249e-23	STAT5A	protein_coding
ENSG00000128284.19	-0.36376	2.35091e-23	APOL3	protein_coding
ENSG00000065135.12	-0.0541543	0.152057	GNAI3	protein_coding
ENSG00000183114.8	-0.363583	2.47692e-23	FAM43B	protein_coding
ENSG00000172380.6	-0.363459	2.56961e-23	GNG12	protein_coding
ENSG00000130066.16	-0.363069	2.88279e-23	SAT1	protein_coding
ENSG00000065243.20	0.0521486	0.167838	PKN2	protein_coding
ENSG00000111321.11	-0.362881	3.04762e-23	LTBR	protein_coding
ENSG00000065308.5	-0.0149604	0.692539	TRAM2	protein_coding
ENSG00000163075.13	-0.362601	3.30928e-23	CFAP221	protein_coding
ENSG00000065325.13	0.013723	0.716825	GLP2R	protein_coding
ENSG00000108639.8	-0.362585	3.32513e-23	SYNGR2	protein_coding
ENSG00000175544.14	-0.362475	3.43426e-23	CABP4	protein_coding
ENSG00000166592.12	-0.362281	3.63624e-23	RRAD	protein_coding
ENSG00000065371.17	0.0160204	0.671979	ROPN1	protein_coding
ENSG00000173846.13	-0.362119	3.81428e-23	PLK3	protein_coding
ENSG00000145365.11	-0.361947	4.01179e-23	TIFA	protein_coding
ENSG00000154589.7	-0.361728	4.27851e-23	LY96	protein_coding
ENSG00000134531.10	-0.361683	4.33523e-23	EMP1	protein_coding
ENSG00000065491.8	0.106104	0.0049206	TBC1D22B	protein_coding
ENSG00000075884.14	-0.361568	4.48354e-23	ARHGAP15	protein_coding
ENSG00000160213.9	-0.361466	4.61975e-23	CSTB	protein_coding
ENSG00000271503.6	-0.361382	4.73532e-23	CCL5	protein_coding
ENSG00000188677.15	-0.361243	4.93231e-23	PARVB	protein_coding
ENSG00000160606.11	-0.361105	5.13587e-23	TLCD1	protein_coding
ENSG00000158423.17	-0.360999	5.29799e-23	RIBC1	protein_coding
ENSG00000183828.15	-0.360982	5.32369e-23	NUDT14	protein_coding
ENSG00000064012.22	-0.360955	5.36658e-23	CASP8	protein_coding
ENSG00000128218.8	-0.360864	5.51178e-23	VPREB3	protein_coding
ENSG00000065618.21	0.0698815	0.0644332	COL17A1	protein_coding
ENSG00000106351.13	-0.360666	5.84038e-23	AGFG2	protein_coding
ENSG00000118307.20	-0.360405	6.30379e-23	CFAP94	protein_coding
ENSG00000154451.14	-0.360123	6.84442e-23	GBP5	protein_coding
ENSG00000123094.15	-0.35983	7.45591e-23	RASSF8	protein_coding
ENSG00000018280.17	-0.359544	8.10444e-23	SLC11A1	protein_coding
ENSG00000027869.12	-0.359512	8.18058e-23	SH2D2A	protein_coding
ENSG00000065833.9	-0.0829053	0.0281709	ME1	protein_coding
ENSG00000145491.12	-0.359397	8.45753e-23	ROPN1L	protein_coding
ENSG00000170006.12	-0.359277	8.75952e-23	TMEM154	protein_coding
ENSG00000047457.14	-0.359276	8.76077e-23	CP	protein_coding
ENSG00000196502.12	-0.359064	9.31989e-23	SULT1A1	protein_coding
ENSG00000156966.7	-0.358898	9.77963e-23	B3GNT7	protein_coding
ENSG00000093072.18	-0.358871	9.85647e-23	ADA2	protein_coding
ENSG00000100450.13	-0.358767	1.01584e-22	GZMH	protein_coding
ENSG00000163453.11	-0.358453	1.11281e-22	IGFBP7	protein_coding
ENSG00000066032.18	0.095367	0.0115294	CTNNA2	protein_coding
ENSG00000110446.11	-0.358344	1.14866e-22	SLC15A3	protein_coding
ENSG00000066056.14	0.0680694	0.071686	TIE1	protein_coding
ENSG00000167283.8	-0.358272	1.17277e-22	ATP5MG	protein_coding
ENSG00000165507.9	-0.357976	1.27804e-22	DEPP1	protein_coding
ENSG00000152952.12	-0.357809	1.34138e-22	PLOD2	protein_coding
ENSG00000066136.20	0.0589587	0.118858	NFYC	protein_coding
ENSG00000116663.11	-0.357661	1.40009e-22	FBXO6	protein_coding
ENSG00000130513.6	-0.357643	1.40727e-22	GDF15	protein_coding
ENSG00000066248.15	-0.00670873	0.859266	NGEF	protein_coding
ENSG00000105612.9	-0.357545	1.44804e-22	DNASE2	protein_coding
ENSG00000127399.15	-0.357529	1.45436e-22	LRRC61	protein_coding
ENSG00000136158.12	-0.357394	1.51252e-22	SPRY2	protein_coding
ENSG00000142700.12	-0.35738	1.51876e-22	DMRTA2	protein_coding
ENSG00000066379.15	0.0902987	0.0167841	POLR1H	protein_coding
ENSG00000100373.10	-0.357358	1.52845e-22	UPK3A	protein_coding
ENSG00000066405.13	0.0517183	0.171379	CLDN18	protein_coding
ENSG00000006756.16	-0.357251	1.57634e-22	ARSD	protein_coding
ENSG00000135272.12	-0.357004	1.69274e-22	MDFIC	protein_coding
ENSG00000136449.15	-0.356519	1.94685e-22	MYCBPAP	protein_coding
ENSG00000066468.23	-0.106183	0.00488852	FGFR2	protein_coding
ENSG00000151650.8	-0.356378	2.02805e-22	VENTX	protein_coding
ENSG00000066583.12	0.0909257	0.0160367	ISOC1	protein_coding
ENSG00000066629.18	0.115677	0.0021582	EML1	protein_coding
ENSG00000175592.9	-0.356311	2.06729e-22	FOSL1	protein_coding
ENSG00000181541.6	-0.355868	2.34817e-22	MAB21L2	protein_coding
ENSG00000277972.2	-0.355706	2.46049e-22	CISD3	protein_coding
ENSG00000164675.11	-0.355672	2.48426e-22	IQUB	protein_coding
ENSG00000106733.21	-0.355641	2.50663e-22	NMRK1	protein_coding
ENSG00000134215.16	-0.355536	2.58362e-22	VAV3	protein_coding
ENSG00000066813.14	0.0447751	0.236429	ACSM2B	protein_coding
ENSG00000174307.7	-0.355514	2.59964e-22	PHLDA3	protein_coding
ENSG00000066855.16	-0.0217028	0.566201	MTFR1	protein_coding
ENSG00000082781.12	-0.355421	2.67064e-22	ITGB5	protein_coding
ENSG00000066926.12	-0.0467273	0.216593	FECH	protein_coding
ENSG00000106853.20	-0.355256	2.80023e-22	PTGR1	protein_coding
ENSG00000067048.17	0.0549748	0.145936	DDX3Y	protein_coding
ENSG00000187912.12	-0.354724	3.2615e-22	CLEC17A	protein_coding
ENSG00000179029.15	-0.354583	3.39524e-22	TMEM107	protein_coding
ENSG00000104415.14	-0.354551	3.4266e-22	CCN4	protein_coding
ENSG00000168658.19	-0.354477	3.50034e-22	VWA3B	protein_coding
ENSG00000166482.12	-0.354371	3.60829e-22	MFAP4	protein_coding
ENSG00000034510.6	-0.354347	3.63255e-22	TMSB10	protein_coding
ENSG00000140575.13	-0.354346	3.63409e-22	IQGAP1	protein_coding
ENSG00000060558.4	-0.353998	4.01406e-22	GNA15	protein_coding
ENSG00000168038.11	-0.353973	4.04234e-22	ULK4	protein_coding
ENSG00000164877.19	-0.353968	4.04817e-22	MICALL2	protein_coding
ENSG00000067208.14	0.0618889	0.10158	EVI5	protein_coding
ENSG00000067221.14	-0.0531106	0.160122	STOML1	protein_coding
ENSG00000135424.18	-0.35391	4.11604e-22	ITGA7	protein_coding
ENSG00000128849.11	-0.353642	4.44376e-22	CGNL1	protein_coding
ENSG00000067334.14	0.0622981	0.0993346	DNTTIP2	protein_coding
ENSG00000164403.15	-0.353613	4.47987e-22	SHROOM1	protein_coding
ENSG00000233276.7	-0.353569	4.53616e-22	GPX1	protein_coding
ENSG00000110719.10	-0.353467	4.67013e-22	TCIRG1	protein_coding
ENSG00000076043.11	-0.353383	4.78361e-22	REXO2	protein_coding
ENSG00000067560.13	-0.117131	0.00189395	RHOA	protein_coding
ENSG00000163694.15	-0.353309	4.88618e-22	RBM47	protein_coding
ENSG00000007312.13	-0.353304	4.89309e-22	CD79B	protein_coding
ENSG00000067646.12	0.0591621	0.117589	ZFY	protein_coding
ENSG00000067704.10	0.0731709	0.0528136	IARS2	protein_coding
ENSG00000149218.5	-0.353121	5.15398e-22	ENDOD1	protein_coding
ENSG00000067798.16	0.104771	0.00549213	NAV3	protein_coding
ENSG00000117226.12	-0.353102	5.18271e-22	GBP3	protein_coding
ENSG00000067836.13	0.0323064	0.393075	ROGDI	protein_coding
ENSG00000124256.15	-0.353039	5.27562e-22	ZBP1	protein_coding
ENSG00000110848.8	-0.35285	5.56723e-22	CD69	protein_coding
ENSG00000167613.16	-0.352696	5.81745e-22	LAIR1	protein_coding
ENSG00000067955.15	0.0643133	0.0888479	CBFB	protein_coding
ENSG00000169245.6	-0.352522	6.1126e-22	CXCL10	protein_coding
ENSG00000123453.18	-0.352483	6.18021e-22	SARDH	protein_coding
ENSG00000158869.11	-0.352441	6.25417e-22	FCER1G	protein_coding
ENSG00000068028.17	-0.0770362	0.0414467	RASSF1	protein_coding
ENSG00000167286.10	-0.352423	6.2858e-22	CD3D	protein_coding
ENSG00000102879.16	-0.352074	6.9403e-22	CORO1A	protein_coding
ENSG00000128610.12	-0.35201	7.06744e-22	FEZF1	protein_coding
ENSG00000204525.17	-0.351909	7.27431e-22	HLA-C	protein_coding
ENSG00000129151.9	-0.351849	7.39799e-22	BBOX1	protein_coding
ENSG00000068305.17	0.0493993	0.191424	MEF2A	protein_coding
ENSG00000172116.23	-0.351697	7.72511e-22	CD8B	protein_coding
ENSG00000188641.14	-0.351434	8.32201e-22	DPYD	protein_coding
ENSG00000257017.9	-0.351358	8.50196e-22	HP	protein_coding
ENSG00000162576.17	-0.35131	8.61926e-22	MXRA8	protein_coding
ENSG00000166145.14	-0.35097	9.48759e-22	SPINT1	protein_coding
ENSG00000189334.9	-0.350442	1.10132e-21	S100A14	protein_coding
ENSG00000073331.18	-0.350441	1.10171e-21	ALPK1	protein_coding
ENSG00000188596.11	-0.350428	1.1056e-21	CFAP54	protein_coding
ENSG00000068489.13	-0.00992608	0.793056	PRR11	protein_coding
ENSG00000131724.11	-0.350248	1.16336e-21	IL13RA1	protein_coding
ENSG00000163864.17	-0.35013	1.20271e-21	NMNAT3	protein_coding
ENSG00000081059.20	-0.350084	1.21824e-21	TCF7	protein_coding
ENSG00000215217.7	-0.350071	1.22276e-21	C5orf49	protein_coding
ENSG00000183386.10	-0.349983	1.25357e-21	FHL3	protein_coding
ENSG00000059378.13	-0.349481	1.4435e-21	PARP12	protein_coding
ENSG00000068781.21	0.0487676	0.197171	STON1-GTF2A1L	protein_coding
ENSG00000183918.17	-0.349374	1.48759e-21	SH2D1A	protein_coding
ENSG00000101335.10	-0.349349	1.49822e-21	MYL9	protein_coding
ENSG00000068831.19	-0.11108	0.00323098	RASGRP2	protein_coding
ENSG00000089101.19	-0.349291	1.52254e-21	CFAP61	protein_coding
ENSG00000188257.12	-0.349201	1.56177e-21	PLA2G2A	protein_coding
ENSG00000064601.20	-0.349072	1.61931e-21	CTSA	protein_coding
ENSG00000068912.14	0.0137645	0.716007	ERLEC1	protein_coding
ENSG00000170270.5	-0.349063	1.62326e-21	GON7	protein_coding
ENSG00000142959.5	-0.348959	1.67128e-21	BEST4	protein_coding
ENSG00000068985.5	0.00455538	0.90417	PAGE1	protein_coding
ENSG00000008226.20	-0.348784	1.75532e-21	DLEC1	protein_coding
ENSG00000069018.19	-0.0814588	0.0310468	TRPC7	protein_coding
ENSG00000069020.18	-0.121044	0.00132313	MAST4	protein_coding
ENSG00000069122.19	0.0645388	0.0877319	ADGRF5	protein_coding
ENSG00000198417.7	-0.348519	1.89078e-21	MT1F	protein_coding
ENSG00000069206.15	-0.0486291	0.198448	ADAM7	protein_coding
ENSG00000127920.6	-0.348368	1.97276e-21	GNG11	protein_coding
ENSG00000006282.21	-0.348258	2.03443e-21	SPATA20	protein_coding
ENSG00000068078.20	-0.348252	2.03788e-21	FGFR3	protein_coding
ENSG00000069345.12	0.0909364	0.0160242	DNAJA2	protein_coding
ENSG00000132554.20	-0.348162	2.08944e-21	RGS22	protein_coding
ENSG00000069424.15	0.0967937	0.0103414	KCNAB2	protein_coding
ENSG00000069431.11	-0.0676165	0.0735994	ABCC9	protein_coding
ENSG00000069482.7	-0.0564152	0.135648	GAL	protein_coding
ENSG00000184922.14	-0.347854	2.27768e-21	FMNL1	protein_coding
ENSG00000273983.1	-0.347766	2.33417e-21	H3C8	protein_coding
ENSG00000011422.12	-0.347678	2.39246e-21	PLAUR	protein_coding
ENSG00000069667.16	0.0601601	0.111515	RORA	protein_coding
ENSG00000165949.12	-0.347576	2.4615e-21	IFI27	protein_coding
ENSG00000069702.11	-0.0633122	0.0939402	TGFBR3	protein_coding
ENSG00000219607.4	-0.347235	2.70709e-21	PPP1R3G	protein_coding
ENSG00000069812.11	-0.0715215	0.058401	HES2	protein_coding
ENSG00000069849.11	-0.00629317	0.867901	ATP1B3	protein_coding
ENSG00000100504.17	-0.347157	2.7666e-21	PYGL	protein_coding
ENSG00000120833.14	-0.347103	2.80863e-21	SOCS2	protein_coding
ENSG00000132517.15	-0.347027	2.86827e-21	SLC52A1	protein_coding
ENSG00000016402.13	-0.346944	2.93528e-21	IL20RA	protein_coding
ENSG00000090339.9	-0.346728	3.11739e-21	ICAM1	protein_coding
ENSG00000087903.13	-0.346475	3.34476e-21	RFX2	protein_coding
ENSG00000106624.11	-0.346452	3.36601e-21	AEBP1	protein_coding
ENSG00000102359.8	-0.346413	3.40278e-21	SRPX2	protein_coding
ENSG00000158428.4	-0.346394	3.42121e-21	CATIP	protein_coding
ENSG00000051128.19	-0.346246	3.56507e-21	HOMER3	protein_coding
ENSG00000169515.8	-0.346204	3.60665e-21	CCDC8	protein_coding
ENSG00000125430.9	-0.34608	3.73304e-21	HS3ST3B1	protein_coding
ENSG00000070081.17	0.0576979	0.126965	NUCB2	protein_coding
ENSG00000197948.11	-0.346033	3.78176e-21	FCHSD1	protein_coding
ENSG00000070159.14	-0.0672153	0.0753293	PTPN3	protein_coding
ENSG00000104856.14	-0.345913	3.91006e-21	RELB	protein_coding
ENSG00000143226.15	-0.345812	4.0213e-21	FCGR2A	protein_coding
ENSG00000112799.9	-0.345684	4.16593e-21	LY86	protein_coding
ENSG00000148288.13	-0.345668	4.18516e-21	GBGT1	protein_coding
ENSG00000135899.19	-0.34556	4.31232e-21	SP110	protein_coding
ENSG00000072954.7	-0.345544	4.33159e-21	TMEM38A	protein_coding
ENSG00000197461.13	-0.345507	4.37592e-21	PDGFA	protein_coding
ENSG00000182732.18	-0.345457	4.43763e-21	RGS6	protein_coding
ENSG00000070388.11	-0.0909505	0.0160077	FGF22	protein_coding
ENSG00000185149.6	-0.345444	4.45277e-21	NPY2R	protein_coding
ENSG00000156206.14	-0.345377	4.53598e-21	CFAP161	protein_coding
ENSG00000008323.15	-0.345348	4.57328e-21	PLEKHG6	protein_coding
ENSG00000135549.15	-0.345305	4.62769e-21	PKIB	protein_coding
ENSG00000064199.7	-0.345281	4.65882e-21	SPA17	protein_coding
ENSG00000183722.9	-0.345031	4.99237e-21	LHFPL6	protein_coding
ENSG00000167157.11	-0.345011	5.01998e-21	PRRX2	protein_coding
ENSG00000160307.10	-0.344923	5.14429e-21	S100B	protein_coding
ENSG00000188305.6	-0.344853	5.24448e-21	PEAK3	protein_coding
ENSG00000156804.7	-0.344739	5.41271e-21	FBXO32	protein_coding
ENSG00000131408.15	-0.344683	5.49665e-21	NR1H2	protein_coding
ENSG00000139679.15	-0.344642	5.55871e-21	LPAR6	protein_coding
ENSG00000157045.9	-0.344611	5.60636e-21	NTAN1	protein_coding
ENSG00000198715.13	-0.34452	5.74877e-21	GLMP	protein_coding
ENSG00000070729.14	0.0411685	0.27637	CNGB1	protein_coding
ENSG00000163485.17	-0.344465	5.83774e-21	ADORA1	protein_coding
ENSG00000122574.11	-0.344346	6.03293e-21	WIPF3	protein_coding
ENSG00000179299.17	-0.344266	6.1663e-21	NSUN7	protein_coding
ENSG00000070759.17	-0.121016	0.00132665	TESK2	protein_coding
ENSG00000242574.9	-0.344187	6.30246e-21	HLA-DMB	protein_coding
ENSG00000163154.6	-0.34398	6.67308e-21	TNFAIP8L2	protein_coding
ENSG00000070778.13	-0.0991804	0.00859553	PTPN21	protein_coding
ENSG00000204025.8	-0.343911	6.80066e-21	TRPC5OS	protein_coding
ENSG00000070808.16	0.0516694	0.171784	CAMK2A	protein_coding
ENSG00000205929.11	-0.343793	7.02536e-21	C21orf62	protein_coding
ENSG00000168060.16	-0.343641	7.32669e-21	NAALADL1	protein_coding
ENSG00000111424.12	-0.343514	7.58626e-21	VDR	protein_coding
ENSG00000166035.11	-0.343379	7.87266e-21	LIPC	protein_coding
ENSG00000172738.12	-0.343339	7.96108e-21	TMEM217	protein_coding
ENSG00000070950.10	0.101112	0.00738062	RAD18	protein_coding
ENSG00000070961.16	-0.0864512	0.0220724	ATP2B1	protein_coding
ENSG00000070985.13	0.065062	0.0851861	TRPM5	protein_coding
ENSG00000071051.14	0.0800719	0.0340366	NCK2	protein_coding
ENSG00000013725.14	-0.34329	8.06763e-21	CD6	protein_coding
ENSG00000071073.13	-0.0034114	0.92816	MGAT4A	protein_coding
ENSG00000169764.16	-0.34312	8.45327e-21	UGP2	protein_coding
ENSG00000116717.13	-0.34296	8.83321e-21	GADD45A	protein_coding
ENSG00000204334.7	-0.342849	9.10626e-21	ERICH2	protein_coding
ENSG00000071203.9	0.0647412	0.0867396	MS4A12	protein_coding
ENSG00000116791.14	-0.342758	9.33798e-21	CRYZ	protein_coding
ENSG00000071242.12	0.0978745	0.00951513	RPS6KA2	protein_coding
ENSG00000122679.8	-0.342637	9.65195e-21	RAMP3	protein_coding
ENSG00000138821.13	-0.342394	1.03183e-20	SLC39A8	protein_coding
ENSG00000156140.10	-0.342384	1.03462e-20	ADAMTS3	protein_coding
ENSG00000071462.12	0.0345303	0.361307	BUD23	protein_coding
ENSG00000239998.6	-0.342254	1.07199e-20	LILRA2	protein_coding
ENSG00000134248.14	-0.342204	1.08699e-20	LAMTOR5	protein_coding
ENSG00000071553.18	0.00647122	0.8642	ATP6AP1	protein_coding
ENSG00000105519.18	-0.342164	1.09869e-20	CAPS	protein_coding
ENSG00000111145.8	-0.342077	1.12544e-20	ELK3	protein_coding
ENSG00000275183.2	-0.341948	1.16575e-20	LENG9	protein_coding
ENSG00000148180.21	-0.341822	1.20655e-20	GSN	protein_coding
ENSG00000071677.1	-0.00257552	0.945731	PRLH	protein_coding
ENSG00000162366.8	-0.341822	1.20658e-20	PDZK1IP1	protein_coding
ENSG00000071859.15	0.116256	0.00204914	FAM50A	protein_coding
ENSG00000138496.16	-0.341786	1.2185e-20	PARP9	protein_coding
ENSG00000177045.10	-0.341767	1.22471e-20	SIX5	protein_coding
ENSG00000135535.17	-0.341733	1.23614e-20	CD164	protein_coding
ENSG00000105131.8	-0.341704	1.24607e-20	EPHX3	protein_coding
ENSG00000071991.9	-0.0699841	0.0640413	CDH19	protein_coding
ENSG00000223802.8	-0.341672	1.25715e-20	CERS1	protein_coding
ENSG00000072041.17	0.113426	0.00263447	SLC6A15	protein_coding
ENSG00000214114.9	-0.341568	1.2933e-20	MYCBP	protein_coding
ENSG00000117298.16	-0.341445	1.33732e-20	ECE1	protein_coding
ENSG00000185825.17	-0.341403	1.35296e-20	BCAP31	protein_coding
ENSG00000072080.11	-0.0782048	0.0384468	SPP2	protein_coding
ENSG00000163606.11	-0.341261	1.40621e-20	CD200R1	protein_coding
ENSG00000169397.3	-0.341026	1.49955e-20	RNASE3	protein_coding
ENSG00000000971.16	-0.340978	1.51914e-20	CFH	protein_coding
ENSG00000116824.5	-0.340725	1.62776e-20	CD2	protein_coding
ENSG00000161011.20	-0.340559	1.70286e-20	SQSTM1	protein_coding
ENSG00000146038.12	-0.340531	1.71586e-20	DCDC2	protein_coding
ENSG00000104881.16	-0.340451	1.7538e-20	PPP1R13L	protein_coding
ENSG00000072195.15	-0.00293249	0.938223	SPEG	protein_coding
ENSG00000185250.16	-0.340428	1.76462e-20	PPIL6	protein_coding
ENSG00000072210.19	-0.100885	0.00751462	ALDH3A2	protein_coding
ENSG00000184232.9	-0.3404	1.77807e-20	OAF	protein_coding
ENSG00000072310.17	-0.108612	0.00398878	SREBF1	protein_coding
ENSG00000005884.18	-0.340306	1.82418e-20	ITGA3	protein_coding
ENSG00000138642.15	-0.340089	1.93509e-20	HERC6	protein_coding
ENSG00000161955.16	-0.34005	1.95583e-20	TNFSF13	protein_coding
ENSG00000072415.10	0.0798605	0.0345132	MPP5	protein_coding
ENSG00000170430.10	-0.340012	1.9761e-20	MGMT	protein_coding
ENSG00000111348.9	-0.339941	2.01462e-20	ARHGDIB	protein_coding
ENSG00000072506.13	-0.11794	0.00176011	HSD17B10	protein_coding
ENSG00000187244.12	-0.339861	2.05875e-20	BCAM	protein_coding
ENSG00000072571.20	0.102944	0.00637266	HMMR	protein_coding
ENSG00000165912.16	-0.33948	2.28259e-20	PACSIN3	protein_coding
ENSG00000110031.13	-0.339292	2.40211e-20	LPXN	protein_coding
ENSG00000187688.15	-0.339219	2.45e-20	TRPV2	protein_coding
ENSG00000185187.13	-0.339064	2.55506e-20	SIGIRR	protein_coding
ENSG00000206199.11	-0.339004	2.59692e-20	ANKUB1	protein_coding
ENSG00000107537.14	-0.338989	2.60734e-20	PHYH	protein_coding
ENSG00000115008.6	-0.338805	2.74075e-20	IL1A	protein_coding
ENSG00000054116.12	-0.338793	2.74935e-20	TRAPPC3	protein_coding
ENSG00000164039.15	-0.338777	2.76128e-20	BDH2	protein_coding
ENSG00000100300.18	-0.33853	2.95183e-20	TSPO	protein_coding
ENSG00000140092.14	-0.338199	3.22758e-20	FBLN5	protein_coding
ENSG00000169413.3	-0.338165	3.25723e-20	RNASE6	protein_coding
ENSG00000072849.11	0.0597424	0.114026	DERL2	protein_coding
ENSG00000072858.11	-0.0476493	0.207653	SIDT1	protein_coding
ENSG00000072864.16	-0.0547827	0.147352	NDE1	protein_coding
ENSG00000072952.19	0.102706	0.00649594	IRAG1	protein_coding
ENSG00000112303.14	-0.338108	3.3079e-20	VNN2	protein_coding
ENSG00000072958.9	0.0681236	0.0714601	AP1M1	protein_coding
ENSG00000073008.15	-0.0311837	0.409735	PVR	protein_coding
ENSG00000073050.12	0.0551711	0.1445	XRCC1	protein_coding
ENSG00000007866.22	-0.337993	3.41272e-20	TEAD3	protein_coding
ENSG00000046604.13	-0.337885	3.51299e-20	DSG2	protein_coding
ENSG00000150782.12	-0.337814	3.58089e-20	IL18	protein_coding
ENSG00000073146.16	0.000230022	0.995149	MOV10L1	protein_coding
ENSG00000073150.14	-0.00300924	0.93661	PANX2	protein_coding
ENSG00000168062.10	-0.337694	3.69824e-20	BATF2	protein_coding
ENSG00000137312.15	-0.337693	3.69978e-20	FLOT1	protein_coding
ENSG00000018408.15	-0.337291	4.1223e-20	WWTR1	protein_coding
ENSG00000114737.16	-0.337286	4.12813e-20	CISH	protein_coding
ENSG00000073417.15	-0.0373234	0.323755	PDE8A	protein_coding
ENSG00000073464.13	0.0945675	0.0122467	CLCN4	protein_coding
ENSG00000164741.15	-0.337217	4.20496e-20	DLC1	protein_coding
ENSG00000073578.17	-0.0453275	0.23069	SDHA	protein_coding
ENSG00000095970.17	-0.337177	4.25022e-20	TREM2	protein_coding
ENSG00000130592.17	-0.337174	4.25395e-20	LSP1	protein_coding
ENSG00000126246.10	-0.337075	4.36902e-20	IGFLR1	protein_coding
ENSG00000183644.13	-0.337027	4.42511e-20	HOATZ	protein_coding
ENSG00000125505.17	-0.336964	4.50136e-20	MBOAT7	protein_coding
ENSG00000198851.10	-0.336941	4.52844e-20	CD3E	protein_coding
ENSG00000073712.15	-0.0302038	0.424614	FERMT2	protein_coding
ENSG00000143545.10	-0.336925	4.54893e-20	RAB13	protein_coding
ENSG00000073737.17	-0.00498834	0.895112	DHRS9	protein_coding
ENSG00000073754.6	0.108042	0.00418544	CD5L	protein_coding
ENSG00000124216.4	-0.33674	4.77953e-20	SNAI1	protein_coding
ENSG00000163170.12	-0.336675	4.86394e-20	BOLA3	protein_coding
ENSG00000164342.13	-0.336659	4.88564e-20	TLR3	protein_coding
ENSG00000073849.16	0.0291335	0.441219	ST6GAL1	protein_coding
ENSG00000073861.3	0.0783926	0.0379824	TBX21	protein_coding
ENSG00000123329.20	-0.336512	5.08164e-20	ARHGAP9	protein_coding
ENSG00000073921.18	-0.0288667	0.445414	PICALM	protein_coding
ENSG00000158296.14	-0.336504	5.09195e-20	SLC13A3	protein_coding
ENSG00000010278.15	-0.336467	5.14282e-20	CD9	protein_coding
ENSG00000135114.12	-0.33619	5.53884e-20	OASL	protein_coding
ENSG00000074071.15	0.0798731	0.0344847	MRPS34	protein_coding
ENSG00000074181.9	0.0470169	0.213756	NOTCH3	protein_coding
ENSG00000118785.14	-0.33604	5.76671e-20	SPP1	protein_coding
ENSG00000187994.14	-0.335925	5.9476e-20	RINL	protein_coding
ENSG00000155254.13	-0.335911	5.96947e-20	MARVELD1	protein_coding
ENSG00000074266.22	0.0555328	0.141882	EED	protein_coding
ENSG00000171388.12	-0.335838	6.08756e-20	APLN	protein_coding
ENSG00000205403.13	-0.335827	6.10459e-20	CFI	protein_coding
ENSG00000115267.8	-0.33581	6.13296e-20	IFIH1	protein_coding
ENSG00000100441.10	-0.335673	6.3611e-20	KHNYN	protein_coding
ENSG00000204323.5	-0.335664	6.37739e-20	SMIM5	protein_coding
ENSG00000145390.11	-0.335644	6.41169e-20	USP53	protein_coding
ENSG00000074416.14	-0.0355755	0.346947	MGLL	protein_coding
ENSG00000178226.11	-0.335567	6.54386e-20	PRSS36	protein_coding
ENSG00000231389.7	-0.335548	6.57734e-20	HLA-DPA1	protein_coding
ENSG00000074590.13	0.115923	0.00211136	NUAK1	protein_coding
ENSG00000197405.8	-0.335218	7.18339e-20	C5AR1	protein_coding
ENSG00000074621.14	0.0583074	0.122994	SLC24A1	protein_coding
ENSG00000003249.15	-0.334991	7.63213e-20	DBNDD1	protein_coding
ENSG00000074660.16	0.00169458	0.964278	SCARF1	protein_coding
ENSG00000074695.6	-0.0297274	0.431959	LMAN1	protein_coding
ENSG00000038002.9	-0.334834	7.95752e-20	AGA	protein_coding
ENSG00000074706.13	0.00900749	0.811831	IPCEF1	protein_coding
ENSG00000112343.11	-0.334735	8.17184e-20	TRIM38	protein_coding
ENSG00000074771.4	-0.0100971	0.789573	NOX3	protein_coding
ENSG00000150457.9	-0.33464	8.38026e-20	LATS2	protein_coding
ENSG00000074803.20	-0.0294223	0.436701	SLC12A1	protein_coding
ENSG00000146700.9	-0.33445	8.81433e-20	SSC4D	protein_coding
ENSG00000127220.6	-0.33438	8.98176e-20	ABHD8	protein_coding
ENSG00000187037.8	-0.334335	9.08853e-20	GPR141	protein_coding
ENSG00000171631.15	-0.334304	9.16562e-20	P2RY6	protein_coding
ENSG00000101194.18	-0.334199	9.42494e-20	SLC17A9	protein_coding
ENSG00000131979.20	-0.333995	9.94845e-20	GCH1	protein_coding
ENSG00000101323.5	-0.333944	1.00855e-19	HAO1	protein_coding
ENSG00000170627.11	-0.333883	1.02507e-19	GTSF1	protein_coding
ENSG00000121064.13	-0.333846	1.03511e-19	SCPEP1	protein_coding
ENSG00000075131.10	0.0513294	0.174627	TIPIN	protein_coding
ENSG00000075142.14	0.0635752	0.0925803	SRI	protein_coding
ENSG00000124299.15	-0.33381	1.04489e-19	PEPD	protein_coding
ENSG00000075188.9	-0.0871372	0.0210352	NUP37	protein_coding
ENSG00000144959.11	-0.333788	1.05125e-19	NCEH1	protein_coding
ENSG00000145779.8	-0.333686	1.07996e-19	TNFAIP8	protein_coding
ENSG00000075223.14	0.0592923	0.116782	SEMA3C	protein_coding
ENSG00000110455.14	-0.333612	1.10146e-19	ACCS	protein_coding
ENSG00000166888.12	-0.333492	1.13715e-19	STAT6	protein_coding
ENSG00000130312.7	-0.333337	1.18462e-19	MRPL34	protein_coding
ENSG00000070019.5	-0.333257	1.21003e-19	GUCY2C	protein_coding
ENSG00000102172.16	-0.333134	1.25005e-19	SMS	protein_coding
ENSG00000206503.13	-0.333107	1.25913e-19	HLA-A	protein_coding
ENSG00000075303.13	8.29096e-05	0.998252	SLC25A40	protein_coding
ENSG00000184599.13	-0.333075	1.26987e-19	TAFA3	protein_coding
ENSG00000137936.18	-0.333001	1.29493e-19	BCAR3	protein_coding
ENSG00000075388.4	0.0986419	0.00896466	FGF4	protein_coding
ENSG00000177697.19	-0.332996	1.29686e-19	CD151	protein_coding
ENSG00000126709.15	-0.332775	1.37482e-19	IFI6	protein_coding
ENSG00000139572.4	-0.332708	1.39957e-19	GPR84	protein_coding
ENSG00000156869.14	-0.332536	1.46466e-19	FRRS1	protein_coding
ENSG00000145936.9	-0.33223	1.58773e-19	KCNMB1	protein_coding
ENSG00000179403.12	-0.332041	1.6688e-19	VWA1	protein_coding
ENSG00000013364.19	-0.331946	1.71142e-19	MVP	protein_coding
ENSG00000075429.9	-0.103016	0.00633555	CACNG5	protein_coding
ENSG00000188501.11	-0.331939	1.71462e-19	LCTL	protein_coding
ENSG00000155760.2	-0.331814	1.77214e-19	FZD7	protein_coding
ENSG00000157399.16	-0.331742	1.80608e-19	ARSL	protein_coding
ENSG00000124343.14	-0.331736	1.8089e-19	XG	protein_coding
ENSG00000164081.13	-0.33167	1.84056e-19	TEX264	protein_coding
ENSG00000169583.13	-0.331655	1.84793e-19	CLIC3	protein_coding
ENSG00000075651.16	-0.0861018	0.0226177	PLD1	protein_coding
ENSG00000075673.12	-0.0122823	0.745466	ATP12A	protein_coding
ENSG00000075702.18	0.0886708	0.0188684	WDR62	protein_coding
ENSG00000051108.15	-0.331404	1.97387e-19	HERPUD1	protein_coding
ENSG00000075785.14	-0.0304114	0.421435	RAB7A	protein_coding
ENSG00000075790.12	-0.0551003	0.145016	BCAP29	protein_coding
ENSG00000162882.15	-0.331359	1.99738e-19	HAAO	protein_coding
ENSG00000182534.13	-0.3313	2.02872e-19	MXRA7	protein_coding
ENSG00000106066.15	-0.331249	2.05629e-19	CPVL	protein_coding
ENSG00000053371.12	-0.330983	2.20506e-19	AKR7A2	protein_coding
ENSG00000075891.22	-0.0482419	0.202049	PAX2	protein_coding
ENSG00000077984.6	-0.330975	2.20991e-19	CST7	protein_coding
ENSG00000169248.13	-0.330936	2.23239e-19	CXCL11	protein_coding
ENSG00000137462.9	-0.330923	2.24015e-19	TLR2	protein_coding
ENSG00000135842.17	-0.330871	2.27079e-19	NIBAN1	protein_coding
ENSG00000164125.16	-0.3308	2.31341e-19	GASK1B	protein_coding
ENSG00000076053.12	0.101224	0.00731506	RBM7	protein_coding
ENSG00000076067.13	0.0940719	0.0127109	RBMS2	protein_coding
ENSG00000124731.13	-0.330704	2.37276e-19	TREM1	protein_coding
ENSG00000168398.7	-0.330702	2.37382e-19	BDKRB2	protein_coding
ENSG00000163932.15	-0.33064	2.41292e-19	PRKCD	protein_coding
ENSG00000076248.11	-0.113593	0.00259599	UNG	protein_coding
ENSG00000168778.12	-0.330515	2.49318e-19	TCTN2	protein_coding
ENSG00000182866.17	-0.330431	2.54916e-19	LCK	protein_coding
ENSG00000168792.5	-0.330355	2.6001e-19	ABHD15	protein_coding
ENSG00000076351.13	0.0868118	0.0215218	SLC46A1	protein_coding
ENSG00000164010.15	-0.330277	2.65403e-19	ERMAP	protein_coding
ENSG00000132109.10	-0.330126	2.76135e-19	TRIM21	protein_coding
ENSG00000083067.23	-0.329886	2.94035e-19	TRPM3	protein_coding
ENSG00000160791.13	-0.329743	3.0524e-19	CCR5	protein_coding
ENSG00000101443.18	-0.329619	3.15259e-19	WFDC2	protein_coding
ENSG00000105427.10	-0.329598	3.17045e-19	CNFN	protein_coding
ENSG00000134333.14	-0.329407	3.33254e-19	LDHA	protein_coding
ENSG00000112333.12	-0.329316	3.41205e-19	NR2E1	protein_coding
ENSG00000140839.11	-0.329277	3.44727e-19	CLEC18B	protein_coding
ENSG00000165084.16	-0.329274	3.44977e-19	C8orf34	protein_coding
ENSG00000076706.17	-0.122961	0.00110569	MCAM	protein_coding
ENSG00000065882.16	-0.329273	3.45085e-19	TBC1D1	protein_coding
ENSG00000115919.15	-0.329241	3.47976e-19	KYNU	protein_coding
ENSG00000181817.6	-0.329113	3.59779e-19	LSM10	protein_coding
ENSG00000142677.4	-0.329007	3.69939e-19	IL22RA1	protein_coding
ENSG00000188015.10	-0.328958	3.74692e-19	S100A3	protein_coding
ENSG00000076928.18	-0.0370866	0.326837	ARHGEF1	protein_coding
ENSG00000183486.13	-0.328918	3.78596e-19	MX2	protein_coding
ENSG00000089177.19	-0.328813	3.89126e-19	KIF16B	protein_coding
ENSG00000125347.14	-0.328811	3.89332e-19	IRF1	protein_coding
ENSG00000163803.13	-0.328791	3.913e-19	PLB1	protein_coding
ENSG00000123685.9	-0.328786	3.91811e-19	BATF3	protein_coding
ENSG00000113312.11	-0.328589	4.12475e-19	TTC1	protein_coding
ENSG00000077092.19	0.0169243	0.654639	RARB	protein_coding
ENSG00000114446.5	-0.328561	4.15494e-19	IFT57	protein_coding
ENSG00000186810.8	-0.328541	4.17712e-19	CXCR3	protein_coding
ENSG00000138794.10	-0.328423	4.30676e-19	CASP6	protein_coding
ENSG00000077152.11	0.0809775	0.032058	UBE2T	protein_coding
ENSG00000100365.16	-0.328388	4.34653e-19	NCF4	protein_coding
ENSG00000077232.18	-0.0641551	0.0896374	DNAJC10	protein_coding
ENSG00000197256.11	-0.328346	4.39481e-19	KANK2	protein_coding
ENSG00000128604.20	-0.328289	4.45939e-19	IRF5	protein_coding
ENSG00000077254.14	0.0798051	0.0346391	USP33	protein_coding
ENSG00000106511.6	-0.32821	4.5526e-19	MEOX2	protein_coding
ENSG00000077274.9	-0.0417857	0.269228	CAPN6	protein_coding
ENSG00000128591.16	-0.327776	5.09664e-19	FLNC	protein_coding
ENSG00000108679.13	-0.327608	5.32263e-19	LGALS3BP	protein_coding
ENSG00000077327.16	-0.0804704	0.0331535	SPAG6	protein_coding
ENSG00000077348.9	0.0947123	0.0121139	EXOSC5	protein_coding
ENSG00000171189.17	-0.327604	5.32907e-19	GRIK1	protein_coding
ENSG00000183484.12	-0.327558	5.39253e-19	GPR132	protein_coding
ENSG00000077454.16	0.103079	0.00630318	LRCH4	protein_coding
ENSG00000125356.7	-0.327396	5.62365e-19	NDUFA1	protein_coding
ENSG00000106366.9	-0.327337	5.71059e-19	SERPINE1	protein_coding
ENSG00000077498.9	0.0364157	0.33567	TYR	protein_coding
ENSG00000077514.9	0.108264	0.0041076	POLD3	protein_coding
ENSG00000077522.14	0.0243186	0.520344	ACTN2	protein_coding
ENSG00000077549.19	-0.103695	0.00599656	CAPZB	protein_coding
ENSG00000077585.14	0.0726078	0.0546687	GPR137B	protein_coding
ENSG00000077616.11	-0.0283438	0.453704	NAALAD2	protein_coding
ENSG00000139117.14	-0.327241	5.85497e-19	CPNE8	protein_coding
ENSG00000100292.18	-0.327238	5.85919e-19	HMOX1	protein_coding
ENSG00000077721.16	-0.0968997	0.0102577	UBE2A	protein_coding
ENSG00000077782.21	-0.123561	0.00104474	FGFR1	protein_coding
ENSG00000077800.13	0.0241616	0.523042	FKBP6	protein_coding
ENSG00000077935.17	-0.0133853	0.723506	SMC1B	protein_coding
ENSG00000133256.13	-0.327211	5.90061e-19	PDE6B	protein_coding
ENSG00000077943.8	0.0914443	0.0154408	ITGA8	protein_coding
ENSG00000145649.8	-0.327205	5.90948e-19	GZMA	protein_coding
ENSG00000235169.11	-0.32709	6.08807e-19	SMIM1	protein_coding
ENSG00000135374.11	-0.327074	6.11286e-19	ELF5	protein_coding
ENSG00000145088.9	-0.32706	6.1363e-19	EAF2	protein_coding
ENSG00000078061.13	0.0226294	0.549739	ARAF	protein_coding
ENSG00000165923.16	-0.326995	6.24057e-19	AGBL2	protein_coding
ENSG00000134668.12	-0.32675	6.64829e-19	SPOCD1	protein_coding
ENSG00000128791.12	-0.326749	6.64968e-19	TWSG1	protein_coding
ENSG00000078114.19	-0.0733099	0.0523641	NEBL	protein_coding
ENSG00000115165.10	-0.3266	6.91164e-19	CYTIP	protein_coding
ENSG00000114013.16	-0.326467	7.15281e-19	CD86	protein_coding
ENSG00000182287.15	-0.326451	7.18301e-19	AP1S2	protein_coding
ENSG00000152056.17	-0.326416	7.24866e-19	AP1S3	protein_coding
ENSG00000078237.7	-0.105758	0.00506382	TIGAR	protein_coding
ENSG00000078246.17	0.0584593	0.12202	TULP3	protein_coding
ENSG00000204252.14	-0.326404	7.27013e-19	HLA-DOA	protein_coding
ENSG00000078295.17	0.108563	0.0040053	ADCY2	protein_coding
ENSG00000122359.18	-0.326367	7.34087e-19	ANXA11	protein_coding
ENSG00000247596.10	-0.326281	7.50573e-19	TWF2	protein_coding
ENSG00000163792.6	-0.326173	7.71793e-19	TCF23	protein_coding
ENSG00000178982.10	-0.326083	7.89832e-19	EIF3K	protein_coding
ENSG00000078401.7	-0.0470512	0.213421	EDN1	protein_coding
ENSG00000085491.17	-0.325808	8.4783e-19	SLC25A24	protein_coding
ENSG00000069974.16	-0.325745	8.61847e-19	RAB27A	protein_coding
ENSG00000119943.13	-0.325735	8.64072e-19	PYROXD2	protein_coding
ENSG00000163521.16	-0.325732	8.64789e-19	GLB1L	protein_coding
ENSG00000196569.13	-0.325545	9.07353e-19	LAMA2	protein_coding
ENSG00000078596.11	-0.00192599	0.959403	ITM2A	protein_coding
ENSG00000078618.22	-0.0268292	0.4782	NRDC	protein_coding
ENSG00000184076.13	-0.325454	9.28999e-19	UQCR10	protein_coding
ENSG00000117090.15	-0.325447	9.3051e-19	SLAMF1	protein_coding
ENSG00000150337.13	-0.32543	9.34606e-19	FCGR1A	protein_coding
ENSG00000133106.15	-0.325288	9.69345e-19	EPSTI1	protein_coding
ENSG00000167850.4	-0.325227	9.84697e-19	CD300C	protein_coding
ENSG00000143851.15	-0.325167	1.00001e-18	PTPN7	protein_coding
ENSG00000078795.17	-0.0541937	0.151759	PKD2L2	protein_coding
ENSG00000143416.21	-0.325158	1.0023e-18	SELENBP1	protein_coding
ENSG00000128340.15	-0.325092	1.01965e-18	RAC2	protein_coding
ENSG00000164953.16	-0.325081	1.02234e-18	TMEM67	protein_coding
ENSG00000117450.15	-0.325024	1.03767e-18	PRDX1	protein_coding
ENSG00000078900.15	0.107039	0.00455258	TP73	protein_coding
ENSG00000078902.16	0.0561735	0.137334	TOLLIP	protein_coding
ENSG00000078967.13	0.0250373	0.508088	UBE2D4	protein_coding
ENSG00000110628.16	-0.324711	1.12439e-18	SLC22A18	protein_coding
ENSG00000156127.8	-0.324573	1.16497e-18	BATF	protein_coding
ENSG00000120725.13	-0.324394	1.21978e-18	SIL1	protein_coding
ENSG00000266094.8	-0.324367	1.22827e-18	RASSF5	protein_coding
ENSG00000105383.15	-0.324353	1.23258e-18	CD33	protein_coding
ENSG00000079156.17	-0.0408476	0.280134	OSBPL6	protein_coding
ENSG00000138964.17	-0.324095	1.31669e-18	PARVG	protein_coding
ENSG00000026297.16	-0.324001	1.34878e-18	RNASET2	protein_coding
ENSG00000154553.16	-0.323989	1.35288e-18	PDLIM3	protein_coding
ENSG00000125733.18	-0.323952	1.36597e-18	TRIP10	protein_coding
ENSG00000162645.13	-0.323935	1.37184e-18	GBP2	protein_coding
ENSG00000183291.17	-0.323873	1.39396e-18	SELENOF	protein_coding
ENSG00000147434.9	-0.323796	1.42142e-18	CHRNA6	protein_coding
ENSG00000149932.17	-0.323684	1.46277e-18	TMEM219	protein_coding
ENSG00000079335.20	-0.115703	0.00215318	CDC14A	protein_coding
ENSG00000079337.16	0.0779802	0.0390087	RAPGEF3	protein_coding
ENSG00000114850.7	-0.323648	1.47641e-18	SSR3	protein_coding
ENSG00000154102.11	-0.32357	1.50607e-18	C16orf74	protein_coding
ENSG00000079393.20	-0.0546848	0.148077	DUSP13	protein_coding
ENSG00000113732.9	-0.323522	1.52469e-18	ATP6V0E1	protein_coding
ENSG00000138080.14	-0.323476	1.54282e-18	EMILIN1	protein_coding
ENSG00000114738.11	-0.323385	1.57921e-18	MAPKAPK3	protein_coding
ENSG00000164530.15	-0.32333	1.60154e-18	PI16	protein_coding
ENSG00000214212.9	-0.323309	1.60996e-18	C19orf38	protein_coding
ENSG00000079557.5	-0.00981618	0.795296	AFM	protein_coding
ENSG00000167083.7	-0.32324	1.63861e-18	GNGT2	protein_coding
ENSG00000174370.11	-0.323115	1.69176e-18	C11orf45	protein_coding
ENSG00000177426.22	-0.323023	1.73202e-18	TGIF1	protein_coding
ENSG00000152213.4	-0.32301	1.73769e-18	ARL11	protein_coding
ENSG00000105171.10	-0.323003	1.74063e-18	POP4	protein_coding
ENSG00000140030.6	-0.322978	1.75185e-18	GPR65	protein_coding
ENSG00000132530.17	-0.322954	1.76278e-18	XAF1	protein_coding
ENSG00000120093.11	-0.322882	1.7954e-18	HOXB3	protein_coding
ENSG00000130055.14	-0.322703	1.87936e-18	GDPD2	protein_coding
ENSG00000182253.15	-0.322641	1.90896e-18	SYNM	protein_coding
ENSG00000079974.18	-0.0770733	0.0413487	RABL2B	protein_coding
ENSG00000025708.14	-0.322449	2.00458e-18	TYMP	protein_coding
ENSG00000080007.8	-0.113459	0.00262674	DDX43	protein_coding
ENSG00000136634.7	-0.322417	2.02133e-18	IL10	protein_coding
ENSG00000088002.12	-0.322235	2.11686e-18	SULT2B1	protein_coding
ENSG00000080189.15	0.0467578	0.216293	SLC35C2	protein_coding
ENSG00000080200.10	0.0617729	0.102224	CRYBG3	protein_coding
ENSG00000151773.13	-0.321998	2.24817e-18	CCDC122	protein_coding
ENSG00000080293.10	0.0273545	0.469623	SCTR	protein_coding
ENSG00000147168.13	-0.321767	2.38414e-18	IL2RG	protein_coding
ENSG00000108231.14	-0.321759	2.38926e-18	LGI1	protein_coding
ENSG00000080371.6	0.102028	0.00685972	RAB21	protein_coding
ENSG00000080493.18	-0.0569032	0.132293	SLC4A4	protein_coding
ENSG00000280670.3	-0.321656	2.45236e-18	CCDC163	protein_coding
ENSG00000080511.5	-0.0885347	0.0190524	RDH8	protein_coding
ENSG00000080546.13	-0.0259977	0.491948	SESN1	protein_coding
ENSG00000080561.14	0.041837	0.268639	MID2	protein_coding
ENSG00000076555.15	-0.321593	2.49201e-18	ACACB	protein_coding
ENSG00000122432.18	-0.32145	2.58378e-18	SPATA1	protein_coding
ENSG00000186409.18	-0.321177	2.76938e-18	CCDC30	protein_coding
ENSG00000175315.3	-0.321067	2.84717e-18	CST6	protein_coding
ENSG00000005469.12	-0.321067	2.84762e-18	CROT	protein_coding
ENSG00000160185.15	-0.321007	2.89087e-18	UBASH3A	protein_coding
ENSG00000121858.11	-0.32099	2.90334e-18	TNFSF10	protein_coding
ENSG00000150456.11	-0.320983	2.90893e-18	EEF1AKMT1	protein_coding
ENSG00000138678.11	-0.320939	2.94097e-18	GPAT3	protein_coding
ENSG00000080819.9	0.0417535	0.269597	CPOX	protein_coding
ENSG00000080822.17	-0.000576884	0.987835	CLDND1	protein_coding
ENSG00000184307.16	-0.320934	2.94519e-18	ZDHHC23	protein_coding
ENSG00000080824.19	-0.0160698	0.671027	HSP90AA1	protein_coding
ENSG00000123146.20	-0.320678	3.1419e-18	ADGRE5	protein_coding
ENSG00000179546.4	-0.320596	3.20753e-18	HTR1D	protein_coding
ENSG00000254685.6	-0.320585	3.21645e-18	FPGT	protein_coding
ENSG00000080910.13	-0.0494415	0.191044	CFHR2	protein_coding
ENSG00000080986.13	0.0853667	0.0238028	NDC80	protein_coding
ENSG00000144191.12	-0.320335	3.42671e-18	CNGA3	protein_coding
ENSG00000236444.5	-0.320306	3.452e-18	UBE2L5	protein_coding
ENSG00000134802.18	-0.320261	3.49098e-18	SLC43A3	protein_coding
ENSG00000105404.11	-0.320134	3.6049e-18	RABAC1	protein_coding
ENSG00000188186.10	-0.320017	3.71283e-18	LAMTOR4	protein_coding
ENSG00000135838.13	-0.32001	3.71919e-18	NPL	protein_coding
ENSG00000130202.10	-0.319942	3.78376e-18	NECTIN2	protein_coding
ENSG00000081087.15	-0.0806711	0.032716	OSTM1	protein_coding
ENSG00000133574.10	-0.3199	3.82403e-18	GIMAP4	protein_coding
ENSG00000198768.11	-0.319794	3.92795e-18	APCDD1L	protein_coding
ENSG00000081154.12	0.00767661	0.839221	PCNP	protein_coding
ENSG00000175183.10	-0.319774	3.94727e-18	CSRP2	protein_coding
ENSG00000081181.8	-0.00441095	0.907194	ARG2	protein_coding
ENSG00000081189.16	-0.0655666	0.0827875	MEF2C	protein_coding
ENSG00000175591.12	-0.319742	3.97922e-18	P2RY2	protein_coding
ENSG00000081248.11	0.020505	0.587827	CACNA1S	protein_coding
ENSG00000081277.13	0.0398311	0.292286	PKP1	protein_coding
ENSG00000140057.9	-0.319631	4.09286e-18	AK7	protein_coding
ENSG00000160654.11	-0.31963	4.09315e-18	CD3G	protein_coding
ENSG00000111319.13	-0.319492	4.23795e-18	SCNN1A	protein_coding
ENSG00000181562.5	-0.319449	4.28408e-18	EDDM3A	protein_coding
ENSG00000081479.15	0.0112374	0.766463	LRP2	protein_coding
ENSG00000188396.4	-0.319125	4.64791e-18	TCTEX1D4	protein_coding
ENSG00000081692.12	0.0595237	0.115359	JMJD4	protein_coding
ENSG00000176083.18	-0.319092	4.68686e-18	ZNF683	protein_coding
ENSG00000273259.3	-0.319084	4.69615e-18	AL049839.2	protein_coding
ENSG00000137463.5	-0.319048	4.73863e-18	MGARP	protein_coding
ENSG00000104804.8	-0.319037	4.75178e-18	TULP2	protein_coding
ENSG00000066336.12	-0.318975	4.82608e-18	SPI1	protein_coding
ENSG00000081818.4	0.103199	0.00624228	PCDHB4	protein_coding
ENSG00000142606.16	-0.318595	5.30931e-18	MMEL1	protein_coding
ENSG00000103381.12	-0.318505	5.43168e-18	CPPED1	protein_coding
ENSG00000128965.13	-0.318453	5.50244e-18	CHAC1	protein_coding
ENSG00000143119.14	-0.318339	5.66134e-18	CD53	protein_coding
ENSG00000176601.13	-0.318169	5.90857e-18	MAP3K19	protein_coding
ENSG00000081985.13	0.00099192	0.979085	IL12RB2	protein_coding
ENSG00000082014.17	0.0951066	0.0117588	SMARCD3	protein_coding
ENSG00000196735.13	-0.318067	6.06096e-18	HLA-DQA1	protein_coding
ENSG00000128524.5	-0.318037	6.10676e-18	ATP6V1F	protein_coding
ENSG00000204472.13	-0.317875	6.35913e-18	AIF1	protein_coding
ENSG00000082146.13	0.0325193	0.389963	STRADB	protein_coding
ENSG00000082153.18	-0.00829393	0.82649	BZW1	protein_coding
ENSG00000082175.15	0.123336	0.00106728	PGR	protein_coding
ENSG00000082196.21	0.0525647	0.164468	C1QTNF3	protein_coding
ENSG00000131730.16	-0.317835	6.42435e-18	CKMT2	protein_coding
ENSG00000082213.18	0.0426898	0.258995	C5orf22	protein_coding
ENSG00000114315.4	-0.317806	6.47042e-18	HES1	protein_coding
ENSG00000105835.12	-0.317737	6.58293e-18	NAMPT	protein_coding
ENSG00000082293.13	0.102179	0.00677712	COL19A1	protein_coding
ENSG00000133246.12	-0.317625	6.77057e-18	PRAM1	protein_coding
ENSG00000082438.17	-0.0188263	0.618761	COBLL1	protein_coding
ENSG00000184557.4	-0.317574	6.8563e-18	SOCS3	protein_coding
ENSG00000167543.16	-0.317463	7.04977e-18	TP53I13	protein_coding
ENSG00000082497.12	-0.0374889	0.321614	SERTAD4	protein_coding
ENSG00000023892.11	-0.317257	7.4228e-18	DEF6	protein_coding
ENSG00000271605.6	-0.317188	7.55089e-18	MILR1	protein_coding
ENSG00000127951.8	-0.317175	7.57482e-18	FGL2	protein_coding
ENSG00000082556.14	0.098757	0.00888462	OPRK1	protein_coding
ENSG00000082641.16	-0.103965	0.00586591	NFE2L1	protein_coding
ENSG00000157191.20	-0.317142	7.63884e-18	NECAP2	protein_coding
ENSG00000121807.6	-0.317129	7.66388e-18	CCR2	protein_coding
ENSG00000175106.17	-0.317119	7.6819e-18	TVP23C	protein_coding
ENSG00000198088.10	-0.317044	7.82681e-18	NUP62CL	protein_coding
ENSG00000254087.8	-0.316812	8.29268e-18	LYN	protein_coding
ENSG00000082996.20	-0.121469	0.00127187	RNF13	protein_coding
ENSG00000198838.14	-0.316812	8.29346e-18	RYR3	protein_coding
ENSG00000142405.22	-0.316761	8.39976e-18	NLRP12	protein_coding
ENSG00000172339.10	-0.316489	8.988e-18	ALG14	protein_coding
ENSG00000123610.5	-0.316449	9.07839e-18	TNFAIP6	protein_coding
ENSG00000242485.6	-0.316428	9.12661e-18	MRPL20	protein_coding
ENSG00000100196.11	-0.316346	9.31263e-18	KDELR3	protein_coding
ENSG00000171443.7	-0.316346	9.31434e-18	ZNF524	protein_coding
ENSG00000186529.16	-0.316335	9.34037e-18	CYP4F3	protein_coding
ENSG00000083307.12	0.000229561	0.995159	GRHL2	protein_coding
ENSG00000099260.11	-0.316279	9.47019e-18	PALMD	protein_coding
ENSG00000203747.12	-0.316267	9.49877e-18	FCGR3A	protein_coding
ENSG00000173852.15	-0.315994	1.01657e-17	DPY19L1	protein_coding
ENSG00000083457.12	0.023554	0.533549	ITGAE	protein_coding
ENSG00000132386.11	-0.315994	1.01665e-17	SERPINF1	protein_coding
ENSG00000164220.7	-0.31578	1.07211e-17	F2RL2	protein_coding
ENSG00000162390.18	-0.315767	1.07555e-17	ACOT11	protein_coding
ENSG00000167779.9	-0.315763	1.07648e-17	IGFBP6	protein_coding
ENSG00000166278.15	-0.315717	1.08902e-17	C2	protein_coding
ENSG00000083720.13	0.108692	0.00396196	OXCT1	protein_coding
ENSG00000185681.13	-0.315701	1.09326e-17	MORN5	protein_coding
ENSG00000083782.8	-0.122475	0.00115752	EPYC	protein_coding
ENSG00000083799.18	0.00211071	0.955514	CYLD	protein_coding
ENSG00000269720.2	-0.315577	1.12743e-17	CCDC194	protein_coding
ENSG00000083812.12	0.0870698	0.0211352	ZNF324	protein_coding
ENSG00000169442.9	-0.315559	1.13261e-17	CD52	protein_coding
ENSG00000083817.9	-0.0630413	0.0953582	ZNF416	protein_coding
ENSG00000206113.11	-0.315442	1.16595e-17	CFAP99	protein_coding
ENSG00000083838.16	0.0278057	0.462326	ZNF446	protein_coding
ENSG00000189077.11	-0.31533	1.19853e-17	TMEM120A	protein_coding
ENSG00000083845.9	0.00455179	0.904245	RPS5	protein_coding
ENSG00000049860.14	-0.315194	1.23961e-17	HEXB	protein_coding
ENSG00000175793.12	-0.314924	1.32548e-17	SFN	protein_coding
ENSG00000083937.10	0.00996365	0.792291	CHMP2B	protein_coding
ENSG00000084070.12	0.100454	0.00777618	SMAP2	protein_coding
ENSG00000084072.17	-0.0363716	0.336256	PPIE	protein_coding
ENSG00000173372.17	-0.314721	1.3937e-17	C1QA	protein_coding
ENSG00000111679.17	-0.314566	1.44806e-17	PTPN6	protein_coding
ENSG00000172340.15	-0.314425	1.49951e-17	SUCLG2	protein_coding
ENSG00000174946.7	-0.314328	1.53574e-17	GPR171	protein_coding
ENSG00000117586.11	-0.314266	1.55945e-17	TNFSF4	protein_coding
ENSG00000145850.9	-0.314217	1.57834e-17	TIMD4	protein_coding
ENSG00000115271.11	-0.314199	1.58559e-17	GCA	protein_coding
ENSG00000084234.18	-0.115796	0.0021353	APLP2	protein_coding
ENSG00000178449.9	-0.314059	1.64127e-17	COX14	protein_coding
ENSG00000084453.16	0.109993	0.00354689	SLCO1A2	protein_coding
ENSG00000175489.10	-0.313939	1.6906e-17	LRRC25	protein_coding
ENSG00000117676.14	-0.313905	1.70457e-17	RPS6KA1	protein_coding
ENSG00000160255.18	-0.313902	1.70616e-17	ITGB2	protein_coding
ENSG00000084636.18	-0.117672	0.00180353	COL16A1	protein_coding
ENSG00000084652.16	-0.101676	0.00705572	TXLNA	protein_coding
ENSG00000160055.20	-0.313892	1.71041e-17	TMEM234	protein_coding
ENSG00000144061.14	-0.313751	1.77048e-17	NPHP1	protein_coding
ENSG00000135898.10	-0.313723	1.78286e-17	GPR55	protein_coding
ENSG00000167601.12	-0.31372	1.78418e-17	AXL	protein_coding
ENSG00000129295.9	-0.313562	1.85491e-17	LRRC6	protein_coding
ENSG00000104361.10	-0.313422	1.92001e-17	NIPAL2	protein_coding
ENSG00000084734.9	-0.0211171	0.57673	GCKR	protein_coding
ENSG00000181773.7	-0.313402	1.92975e-17	GPR3	protein_coding
ENSG00000117519.16	-0.313359	1.95004e-17	CNN3	protein_coding
ENSG00000185862.7	-0.313163	2.04657e-17	EVI2B	protein_coding
ENSG00000233493.4	-0.313051	2.10324e-17	TMEM238	protein_coding
ENSG00000085117.12	0.0894633	0.017827	CD82	protein_coding
ENSG00000134830.6	-0.313034	2.11244e-17	C5AR2	protein_coding
ENSG00000185507.21	-0.3129	2.18293e-17	IRF7	protein_coding
ENSG00000077713.19	-0.312874	2.19706e-17	SLC25A43	protein_coding
ENSG00000204642.14	-0.312822	2.225e-17	HLA-F	protein_coding
ENSG00000068724.17	-0.312816	2.22858e-17	TTC7A	protein_coding
ENSG00000085276.19	-0.116385	0.00202564	MECOM	protein_coding
ENSG00000085063.17	-0.312781	2.2475e-17	CD59	protein_coding
ENSG00000013588.9	-0.31274	2.27014e-17	GPRC5A	protein_coding
ENSG00000186510.12	-0.312654	2.31854e-17	CLCNKA	protein_coding
ENSG00000283267.1	-0.312532	2.38951e-17	FAM237B	protein_coding
ENSG00000066322.15	-0.312393	2.47233e-17	ELOVL1	protein_coding
ENSG00000111335.13	-0.312097	2.65771e-17	OAS2	protein_coding
ENSG00000085465.13	0.109051	0.00384338	OVGP1	protein_coding
ENSG00000170468.8	-0.311778	2.87389e-17	RIOX1	protein_coding
ENSG00000175279.22	-0.311661	2.95689e-17	CENPS	protein_coding
ENSG00000114023.15	-0.311661	2.95695e-17	FAM162A	protein_coding
ENSG00000164713.10	-0.311618	2.98819e-17	BRI3	protein_coding
ENSG00000085563.15	0.108772	0.00393505	ABCB1	protein_coding
ENSG00000163827.13	-0.311616	2.98984e-17	LRRC2	protein_coding
ENSG00000085662.14	-0.0425598	0.26045	AKR1B1	protein_coding
ENSG00000113088.6	-0.311609	2.99497e-17	GZMK	protein_coding
ENSG00000115325.13	-0.311518	3.0624e-17	DOK1	protein_coding
ENSG00000165685.8	-0.3115	3.07568e-17	TMEM52B	protein_coding
ENSG00000159714.12	-0.311313	3.21945e-17	ZDHHC1	protein_coding
ENSG00000178537.10	-0.311136	3.36192e-17	SLC25A20	protein_coding
ENSG00000075643.6	-0.310938	3.52738e-17	MOCOS	protein_coding
ENSG00000121039.10	-0.310909	3.55248e-17	RDH10	protein_coding
ENSG00000182742.6	-0.310717	3.72306e-17	HOXB4	protein_coding
ENSG00000085840.13	0.0889932	0.0184385	ORC1	protein_coding
ENSG00000128016.7	-0.310618	3.81393e-17	ZFP36	protein_coding
ENSG00000090104.12	-0.310543	3.88371e-17	RGS1	protein_coding
ENSG00000179862.7	-0.310518	3.90755e-17	CITED4	protein_coding
ENSG00000085982.14	0.0516694	0.171784	USP40	protein_coding
ENSG00000168421.13	-0.310347	4.07417e-17	RHOH	protein_coding
ENSG00000085999.13	0.119005	0.0015972	RAD54L	protein_coding
ENSG00000143185.4	-0.3103	4.12035e-17	XCL2	protein_coding
ENSG00000147036.12	-0.31013	4.29402e-17	LANCL3	protein_coding
ENSG00000105137.13	-0.310068	4.35936e-17	SYDE1	protein_coding
ENSG00000086065.14	0.107416	0.00441119	CHMP5	protein_coding
ENSG00000162522.11	-0.31004	4.38919e-17	KIAA1522	protein_coding
ENSG00000086159.13	0.050935	0.177967	AQP6	protein_coding
ENSG00000129450.8	-0.310032	4.39773e-17	SIGLEC9	protein_coding
ENSG00000086200.17	0.120631	0.00137496	IPO11	protein_coding
ENSG00000086205.18	-0.0440421	0.244196	FOLH1	protein_coding
ENSG00000143110.12	-0.309966	4.46867e-17	C1orf162	protein_coding
ENSG00000138744.16	-0.309748	4.71176e-17	NAAA	protein_coding
ENSG00000163346.17	-0.309732	4.7299e-17	PBXIP1	protein_coding
ENSG00000171051.9	-0.309605	4.87751e-17	FPR1	protein_coding
ENSG00000186998.16	-0.309539	4.95718e-17	EMID1	protein_coding
ENSG00000086504.17	0.115229	0.00224618	MRPL28	protein_coding
ENSG00000105438.9	-0.309474	5.03546e-17	KDELR1	protein_coding
ENSG00000089012.14	-0.309384	5.14625e-17	SIRPG	protein_coding
ENSG00000086548.9	-0.0730136	0.0533266	CEACAM6	protein_coding
ENSG00000174021.11	-0.309355	5.18265e-17	GNG5	protein_coding
ENSG00000182240.16	-0.30927	5.29047e-17	BACE2	protein_coding
ENSG00000086598.11	-0.00745394	0.843824	TMED2	protein_coding
ENSG00000113504.21	-0.309235	5.33535e-17	SLC12A7	protein_coding
ENSG00000086666.19	-0.123505	0.00105034	ZFAND6	protein_coding
ENSG00000086696.11	0.000514604	0.989149	HSD17B2	protein_coding
ENSG00000157703.16	-0.309228	5.34476e-17	SVOPL	protein_coding
ENSG00000086717.18	-0.110654	0.00335151	PPEF1	protein_coding
ENSG00000105379.10	-0.309099	5.51416e-17	ETFB	protein_coding
ENSG00000127124.16	-0.308915	5.76522e-17	HIVEP3	protein_coding
ENSG00000222009.8	-0.308875	5.82116e-17	BTBD19	protein_coding
ENSG00000118680.14	-0.308796	5.93327e-17	MYL12B	protein_coding
ENSG00000170545.17	-0.308637	6.16623e-17	SMAGP	protein_coding
ENSG00000086991.13	-0.103686	0.0060005	NOX4	protein_coding
ENSG00000180353.11	-0.308378	6.56441e-17	HCLS1	protein_coding
ENSG00000185905.4	-0.308359	6.59447e-17	C16orf54	protein_coding
ENSG00000002549.12	-0.308111	7.00087e-17	LAP3	protein_coding
ENSG00000166710.21	-0.308103	7.01355e-17	B2M	protein_coding
ENSG00000163874.11	-0.30809	7.03537e-17	ZC3H12A	protein_coding
ENSG00000087085.16	-0.0355562	0.347209	ACHE	protein_coding
ENSG00000151962.8	-0.308055	7.09522e-17	RBM46	protein_coding
ENSG00000169896.18	-0.307931	7.31044e-17	ITGAM	protein_coding
ENSG00000196411.10	-0.307812	7.52368e-17	EPHB4	protein_coding
ENSG00000185499.16	-0.307762	7.61559e-17	MUC1	protein_coding
ENSG00000180660.8	-0.307683	7.7608e-17	MAB21L1	protein_coding
ENSG00000087116.16	0.044077	0.243823	ADAMTS2	protein_coding
ENSG00000087128.10	-0.0648486	0.0862171	TMPRSS11E	protein_coding
ENSG00000104979.9	-0.307674	7.7783e-17	C19orf53	protein_coding
ENSG00000130005.13	-0.307624	7.87276e-17	GAMT	protein_coding
ENSG00000140264.21	-0.307583	7.94928e-17	SERF2	protein_coding
ENSG00000135077.9	-0.30752	8.07079e-17	HAVCR2	protein_coding
ENSG00000087237.12	-0.00822051	0.828002	CETP	protein_coding
ENSG00000087245.13	0.0298259	0.430434	MMP2	protein_coding
ENSG00000172410.4	-0.307517	8.07757e-17	INSL5	protein_coding
ENSG00000115507.10	-0.307412	8.28339e-17	OTX1	protein_coding
ENSG00000167553.16	-0.307371	8.36529e-17	TUBA1C	protein_coding
ENSG00000213654.10	-0.307129	8.8661e-17	GPSM3	protein_coding
ENSG00000087266.17	-0.00497291	0.895435	SH3BP2	protein_coding
ENSG00000171552.14	-0.307012	9.11931e-17	BCL2L1	protein_coding
ENSG00000072110.15	-0.306735	9.74752e-17	ACTN1	protein_coding
ENSG00000186184.19	-0.306515	1.02742e-16	POLR1D	protein_coding
ENSG00000079691.18	-0.30602	1.15668e-16	CARMIL1	protein_coding
ENSG00000087302.9	0.122367	0.00116931	RTRAF	protein_coding
ENSG00000141639.12	-0.30597	1.17056e-16	MAPK4	protein_coding
ENSG00000197635.11	-0.305924	1.18349e-16	DPP4	protein_coding
ENSG00000243649.9	-0.305884	1.19486e-16	CFB	protein_coding
ENSG00000130304.17	-0.305739	1.23712e-16	SLC27A1	protein_coding
ENSG00000175084.12	-0.305666	1.25893e-16	DES	protein_coding
ENSG00000116209.12	-0.305551	1.29377e-16	TMEM59	protein_coding
ENSG00000133110.15	-0.305521	1.30325e-16	POSTN	protein_coding
ENSG00000185664.14	-0.305512	1.30606e-16	PMEL	protein_coding
ENSG00000203797.12	-0.305482	1.31532e-16	DDO	protein_coding
ENSG00000213445.10	-0.305293	1.37618e-16	SIPA1	protein_coding
ENSG00000087586.18	0.0880849	0.0196721	AURKA	protein_coding
ENSG00000179869.15	-0.305247	1.39117e-16	ABCA13	protein_coding
ENSG00000198502.6	-0.305116	1.43539e-16	HLA-DRB5	protein_coding
ENSG00000087884.14	0.117887	0.00176868	AAMDC	protein_coding
ENSG00000092841.19	-0.305072	1.45046e-16	MYL6	protein_coding
ENSG00000179344.16	-0.305012	1.47121e-16	HLA-DQB1	protein_coding
ENSG00000131019.11	-0.304921	1.50377e-16	ULBP3	protein_coding
ENSG00000088035.18	-0.0613178	0.104781	ALG6	protein_coding
ENSG00000088038.19	0.110443	0.00341272	CNOT3	protein_coding
ENSG00000088053.11	0.110423	0.00341866	GP6	protein_coding
ENSG00000163347.6	-0.304909	1.50802e-16	CLDN1	protein_coding
ENSG00000132357.14	-0.304803	1.54629e-16	CARD6	protein_coding
ENSG00000275395.6	-0.304592	1.62607e-16	FCGBP	protein_coding
ENSG00000124172.10	-0.30446	1.67779e-16	ATP5F1E	protein_coding
ENSG00000268223.6	-0.304334	1.72897e-16	ARL14EPL	protein_coding
ENSG00000198019.13	-0.304331	1.7301e-16	FCGR1B	protein_coding
ENSG00000161405.17	-0.30424	1.76794e-16	IKZF3	protein_coding
ENSG00000041982.16	-0.304217	1.77758e-16	TNC	protein_coding
ENSG00000146205.14	-0.303982	1.87962e-16	ANO7	protein_coding
ENSG00000101911.13	-0.303915	1.90978e-16	PRPS2	protein_coding
ENSG00000088367.23	0.0963719	0.0106808	EPB41L1	protein_coding
ENSG00000153283.13	-0.303778	1.97306e-16	CD96	protein_coding
ENSG00000075234.17	-0.303753	1.98479e-16	TTC38	protein_coding
ENSG00000183742.13	-0.303675	2.02169e-16	MACC1	protein_coding
ENSG00000088451.11	-0.0469026	0.214872	TGDS	protein_coding
ENSG00000104783.14	-0.303541	2.08697e-16	KCNN4	protein_coding
ENSG00000185483.12	-0.303485	2.11454e-16	ROR1	protein_coding
ENSG00000088682.14	0.0391888	0.300144	COQ9	protein_coding
ENSG00000178075.20	-0.30346	2.12734e-16	GRAMD1C	protein_coding
ENSG00000104903.5	-0.303441	2.13685e-16	LYL1	protein_coding
ENSG00000175518.8	-0.303305	2.20665e-16	UBQLNL	protein_coding
ENSG00000179583.19	-0.303248	2.23702e-16	CIITA	protein_coding
ENSG00000088782.5	0.015348	0.684993	DEFB127	protein_coding
ENSG00000005893.16	-0.303227	2.24779e-16	LAMP2	protein_coding
ENSG00000129667.13	-0.303198	2.26346e-16	RHBDF2	protein_coding
ENSG00000153406.14	-0.303151	2.2886e-16	NMRAL1	protein_coding
ENSG00000088827.12	-0.0746097	0.048311	SIGLEC1	protein_coding
ENSG00000155465.20	-0.303124	2.30355e-16	SLC7A7	protein_coding
ENSG00000079263.19	-0.303111	2.31027e-16	SP140	protein_coding
ENSG00000010626.15	-0.30304	2.34942e-16	LRRC23	protein_coding
ENSG00000213793.5	-0.3029	2.42845e-16	ZNF888	protein_coding
ENSG00000197977.4	-0.302746	2.51841e-16	ELOVL2	protein_coding
ENSG00000185015.8	-0.302603	2.60491e-16	CA13	protein_coding
ENSG00000099958.15	-0.30253	2.65037e-16	DERL3	protein_coding
ENSG00000185437.13	-0.30243	2.71372e-16	SH3BGR	protein_coding
ENSG00000154265.16	-0.302419	2.72061e-16	ABCA5	protein_coding
ENSG00000088926.14	-0.101214	0.007321	F11	protein_coding
ENSG00000088930.8	0.122486	0.00115626	XRN2	protein_coding
ENSG00000125888.15	-0.302304	2.7958e-16	BANF2	protein_coding
ENSG00000187824.9	-0.302058	2.96222e-16	TMEM220	protein_coding
ENSG00000165140.11	-0.302028	2.98348e-16	FBP1	protein_coding
ENSG00000088986.11	-0.301816	3.13637e-16	DYNLL1	protein_coding
ENSG00000104825.17	-0.301613	3.28925e-16	NFKBIB	protein_coding
ENSG00000198736.12	-0.301537	3.34873e-16	MSRB1	protein_coding
ENSG00000187796.15	-0.30147	3.4018e-16	CARD9	protein_coding
ENSG00000134201.12	-0.301291	3.54805e-16	GSTM5	protein_coding
ENSG00000089063.15	-0.301257	3.57637e-16	TMEM230	protein_coding
ENSG00000174343.6	-0.30124	3.59089e-16	CHRNA9	protein_coding
ENSG00000176978.14	-0.301164	3.65547e-16	DPP7	protein_coding
ENSG00000172197.11	-0.301128	3.6864e-16	MBOAT1	protein_coding
ENSG00000110876.10	-0.301106	3.70585e-16	SELPLG	protein_coding
ENSG00000196209.13	-0.301039	3.7645e-16	SIRPB2	protein_coding
ENSG00000089091.16	0.0168505	0.656049	DZANK1	protein_coding
ENSG00000205358.4	-0.301028	3.77419e-16	MT1H	protein_coding
ENSG00000213853.10	-0.300985	3.81208e-16	EMP2	protein_coding
ENSG00000171873.8	-0.300751	4.02736e-16	ADRA1D	protein_coding
ENSG00000089123.16	-0.0845509	0.0251808	TASP1	protein_coding
ENSG00000152936.10	-0.300718	4.05836e-16	LMNTD1	protein_coding
ENSG00000235863.4	-0.300714	4.06234e-16	B3GALT4	protein_coding
ENSG00000105374.10	-0.300691	4.08415e-16	NKG7	protein_coding
ENSG00000089159.16	-0.0207947	0.582563	PXN	protein_coding
ENSG00000130707.18	-0.300631	4.1417e-16	ASS1	protein_coding
ENSG00000076258.10	-0.300492	4.27881e-16	FMO4	protein_coding
ENSG00000143158.11	-0.300387	4.38581e-16	MPC2	protein_coding
ENSG00000163545.11	-0.300356	4.41713e-16	NUAK2	protein_coding
ENSG00000143184.5	-0.300179	4.60473e-16	XCL1	protein_coding
ENSG00000089220.5	-0.112624	0.00282596	PEBP1	protein_coding
ENSG00000133805.15	-0.30008	4.71221e-16	AMPD3	protein_coding
ENSG00000124116.19	-0.299966	4.83937e-16	WFDC3	protein_coding
ENSG00000101096.20	-0.299793	5.0393e-16	NFATC2	protein_coding
ENSG00000141371.13	-0.299715	5.13201e-16	C17orf64	protein_coding
ENSG00000188316.15	-0.299417	5.50087e-16	ENO4	protein_coding
ENSG00000169508.7	-0.299209	5.77381e-16	GPR183	protein_coding
ENSG00000173369.17	-0.29918	5.813e-16	C1QB	protein_coding
ENSG00000089335.21	0.0672333	0.0752508	ZNF302	protein_coding
ENSG00000166997.8	-0.299024	6.02769e-16	CNPY4	protein_coding
ENSG00000204577.11	-0.299023	6.03014e-16	LILRB3	protein_coding
ENSG00000155761.14	-0.298921	6.1746e-16	SPAG17	protein_coding
ENSG00000089486.17	0.0990479	0.00868509	CDIP1	protein_coding
ENSG00000079385.23	-0.298878	6.2365e-16	CEACAM1	protein_coding
ENSG00000125266.8	-0.298686	6.52104e-16	EFNB2	protein_coding
ENSG00000089597.18	0.110098	0.00351523	GANAB	protein_coding
ENSG00000147592.9	-0.298512	6.79131e-16	LACTB2	protein_coding
ENSG00000168961.17	-0.29815	7.3855e-16	LGALS9	protein_coding
ENSG00000089685.15	0.0812197	0.0315456	BIRC5	protein_coding
ENSG00000166329.3	-0.29788	7.86288e-16	CCDC182	protein_coding
ENSG00000171860.5	-0.297822	7.97025e-16	C3AR1	protein_coding
ENSG00000164949.8	-0.29776	8.08574e-16	GEM	protein_coding
ENSG00000013563.14	-0.297735	8.13178e-16	DNASE1L1	protein_coding
ENSG00000102802.10	-0.297551	8.48642e-16	MEDAG	protein_coding
ENSG00000100583.4	-0.297514	8.55949e-16	SAMD15	protein_coding
ENSG00000204538.4	-0.29747	8.64659e-16	PSORS1C2	protein_coding
ENSG00000146386.8	-0.297381	8.826e-16	ABRACL	protein_coding
ENSG00000089876.12	0.110073	0.00352288	DHX32	protein_coding
ENSG00000117410.14	-0.297325	8.94117e-16	ATP6V0B	protein_coding
ENSG00000168890.14	-0.297195	9.21361e-16	TMEM150A	protein_coding
ENSG00000180347.13	-0.297164	9.28024e-16	ITPRID1	protein_coding
ENSG00000152104.12	-0.297149	9.31228e-16	PTPN14	protein_coding
ENSG00000125965.9	-0.297106	9.40632e-16	GDF5	protein_coding
ENSG00000095932.7	-0.297027	9.5791e-16	SMIM24	protein_coding
ENSG00000042445.14	-0.296971	9.70429e-16	RETSAT	protein_coding
ENSG00000166828.3	-0.296954	9.74262e-16	SCNN1G	protein_coding
ENSG00000019169.10	-0.296824	1.00376e-15	MARCO	protein_coding
ENSG00000105329.11	-0.29678	1.01396e-15	TGFB1	protein_coding
ENSG00000262165.2	-0.296735	1.02473e-15	AC233723.1	protein_coding
ENSG00000090263.16	0.00695539	0.854149	MRPS33	protein_coding
ENSG00000122862.5	-0.296707	1.03125e-15	SRGN	protein_coding
ENSG00000090273.14	0.00116627	0.97541	NUDC	protein_coding
ENSG00000039537.14	-0.296684	1.03683e-15	C6	protein_coding
ENSG00000119535.18	-0.296609	1.05491e-15	CSF3R	protein_coding
ENSG00000179902.13	-0.296579	1.06225e-15	C1orf194	protein_coding
ENSG00000090376.11	-0.123156	0.00108561	IRAK3	protein_coding
ENSG00000183844.17	-0.296446	1.09526e-15	FAM3B	protein_coding
ENSG00000090402.8	0.0674197	0.0744438	SI	protein_coding
ENSG00000180644.8	-0.296347	1.12048e-15	PRF1	protein_coding
ENSG00000148482.12	-0.296169	1.16755e-15	SLC39A12	protein_coding
ENSG00000122122.10	-0.296096	1.18723e-15	SASH3	protein_coding
ENSG00000090487.11	-0.0751769	0.0466264	SPG21	protein_coding
ENSG00000090512.12	0.0661735	0.0799754	FETUB	protein_coding
ENSG00000090520.11	0.093217	0.0135482	DNAJB11	protein_coding
ENSG00000205084.11	-0.29605	1.19987e-15	TMEM231	protein_coding
ENSG00000090534.20	-0.00882042	0.815668	THPO	protein_coding
ENSG00000090539.15	0.0238997	0.527557	CHRD	protein_coding
ENSG00000162511.8	-0.295909	1.23946e-15	LAPTM5	protein_coding
ENSG00000179627.10	-0.295882	1.24711e-15	ZBTB42	protein_coding
ENSG00000090581.10	-0.102672	0.0065139	GNPTG	protein_coding
ENSG00000204370.13	-0.295851	1.25617e-15	SDHD	protein_coding
ENSG00000204852.16	-0.295846	1.25747e-15	TCTN1	protein_coding
ENSG00000090621.15	0.0782516	0.0383308	PABPC4	protein_coding
ENSG00000090659.18	0.0493099	0.19223	CD209	protein_coding
ENSG00000169871.13	-0.295843	1.2584e-15	TRIM56	protein_coding
ENSG00000090674.16	0.0268318	0.478157	MCOLN1	protein_coding
ENSG00000090686.16	0.109305	0.00376108	USP48	protein_coding
ENSG00000090776.6	-0.0294661	0.436019	EFNB1	protein_coding
ENSG00000134291.12	-0.295834	1.26098e-15	TMEM106C	protein_coding
ENSG00000164405.11	-0.295675	1.30784e-15	UQCRQ	protein_coding
ENSG00000090863.12	0.110534	0.00338634	GLG1	protein_coding
ENSG00000090889.12	0.0804022	0.0333032	KIF4A	protein_coding
ENSG00000141574.8	-0.295615	1.32599e-15	SECTM1	protein_coding
ENSG00000162739.14	-0.295433	1.38274e-15	SLAMF6	protein_coding
ENSG00000117691.10	-0.295321	1.41878e-15	NENF	protein_coding
ENSG00000241399.7	-0.295299	1.42594e-15	CD302	protein_coding
ENSG00000145730.20	-0.295182	1.46459e-15	PAM	protein_coding
ENSG00000139641.13	-0.295149	1.47585e-15	ESYT1	protein_coding
ENSG00000104918.8	-0.295093	1.49474e-15	RETN	protein_coding
ENSG00000091010.6	0.0996341	0.00829512	POU4F3	protein_coding
ENSG00000282608.2	-0.295056	1.50766e-15	ADORA3	protein_coding
ENSG00000167863.12	-0.294942	1.54743e-15	ATP5PD	protein_coding
ENSG00000132205.11	-0.294811	1.59443e-15	EMILIN2	protein_coding
ENSG00000128335.14	-0.294693	1.63834e-15	APOL2	protein_coding
ENSG00000091128.13	-0.0954921	0.0114206	LAMB4	protein_coding
ENSG00000091129.21	0.0467931	0.215946	NRCAM	protein_coding
ENSG00000091136.15	-0.102258	0.00673445	LAMB1	protein_coding
ENSG00000143546.10	-0.294651	1.65384e-15	S100A8	protein_coding
ENSG00000091138.13	0.0577332	0.126733	SLC26A3	protein_coding
ENSG00000091140.14	-0.0128828	0.733483	DLD	protein_coding
ENSG00000188039.16	-0.294641	1.65769e-15	NWD1	protein_coding
ENSG00000215262.8	-0.294608	1.67046e-15	KCNU1	protein_coding
ENSG00000091181.20	-0.0394278	0.297204	IL5RA	protein_coding
ENSG00000091262.16	-0.0420611	0.266081	ABCC6	protein_coding
ENSG00000091317.8	-0.107061	0.00454405	CMTM6	protein_coding
ENSG00000186188.11	-0.294304	1.79071e-15	FFAR4	protein_coding
ENSG00000119729.12	-0.294283	1.79939e-15	RHOQ	protein_coding
ENSG00000249242.8	-0.294145	1.85684e-15	TMEM150C	protein_coding
ENSG00000091482.8	0.062905	0.0960778	SMPX	protein_coding
ENSG00000091483.7	-0.10266	0.00652036	FH	protein_coding
ENSG00000164171.11	-0.294081	1.88432e-15	ITGA2	protein_coding
ENSG00000091513.16	0.0866911	0.0217047	TF	protein_coding
ENSG00000172497.9	-0.294039	1.90249e-15	ACOT12	protein_coding
ENSG00000198258.11	-0.294003	1.91788e-15	UBL5	protein_coding
ENSG00000091542.9	0.0394152	0.297359	ALKBH5	protein_coding
ENSG00000120278.16	-0.293978	1.92888e-15	PLEKHG1	protein_coding
ENSG00000091592.16	-0.0952417	0.0116393	NLRP1	protein_coding
ENSG00000091622.16	0.107221	0.0044836	PITPNM3	protein_coding
ENSG00000136003.16	-0.293841	1.99009e-15	ISCU	protein_coding
ENSG00000163519.14	-0.293806	2.00618e-15	TRAT1	protein_coding
ENSG00000117472.10	-0.293804	2.00702e-15	TSPAN1	protein_coding
ENSG00000128626.12	-0.293758	2.02831e-15	MRPS12	protein_coding
ENSG00000009790.15	-0.293749	2.03266e-15	TRAF3IP3	protein_coding
ENSG00000067113.17	-0.293682	2.06392e-15	PLPP1	protein_coding
ENSG00000091831.24	0.0614247	0.104176	ESR1	protein_coding
ENSG00000178789.9	-0.293641	2.08309e-15	CD300LB	protein_coding
ENSG00000163131.11	-0.293598	2.10385e-15	CTSS	protein_coding
ENSG00000091947.10	0.0520222	0.168873	TMEM101	protein_coding
ENSG00000183323.13	-0.293531	2.13581e-15	CCDC125	protein_coding
ENSG00000091986.16	-0.00966868	0.798305	CCDC80	protein_coding
ENSG00000143919.15	-0.29347	2.1659e-15	CAMKMT	protein_coding
ENSG00000235631.2	-0.293455	2.17351e-15	RNF148	protein_coding
ENSG00000105851.11	-0.293361	2.22033e-15	PIK3CG	protein_coding
ENSG00000134242.16	-0.293196	2.3055e-15	PTPN22	protein_coding
ENSG00000183631.5	-0.293193	2.30702e-15	PRR32	protein_coding
ENSG00000114529.13	-0.293048	2.38433e-15	C3orf52	protein_coding
ENSG00000134470.21	-0.292998	2.41164e-15	IL15RA	protein_coding
ENSG00000131042.15	-0.2929	2.46555e-15	LILRB2	protein_coding
ENSG00000167617.3	-0.292803	2.52071e-15	CDC42EP5	protein_coding
ENSG00000110665.12	-0.292755	2.54849e-15	C11orf21	protein_coding
ENSG00000162543.6	-0.292753	2.54925e-15	UBXN10	protein_coding
ENSG00000142185.16	-0.292736	2.55923e-15	TRPM2	protein_coding
ENSG00000104894.12	-0.292668	2.59897e-15	CD37	protein_coding
ENSG00000189143.9	-0.292633	2.61994e-15	CLDN4	protein_coding
ENSG00000166669.13	-0.292529	2.68233e-15	ATF7IP2	protein_coding
ENSG00000142623.11	-0.292517	2.69001e-15	PADI1	protein_coding
ENSG00000142765.18	-0.292475	2.71572e-15	SYTL1	protein_coding
ENSG00000166562.9	-0.292367	2.78299e-15	SEC11C	protein_coding
ENSG00000144118.14	-0.292303	2.82355e-15	RALB	protein_coding
ENSG00000091137.14	-0.292049	2.99097e-15	SLC26A4	protein_coding
ENSG00000092330.18	0.0992047	0.00857918	TINF2	protein_coding
ENSG00000092345.14	0.0278384	0.461799	DAZL	protein_coding
ENSG00000109943.9	-0.291962	3.05025e-15	CRTAM	protein_coding
ENSG00000125726.11	-0.291899	3.09413e-15	CD70	protein_coding
ENSG00000167468.18	-0.29188	3.10725e-15	GPX4	protein_coding
ENSG00000105991.10	-0.291217	3.60993e-15	HOXA1	protein_coding
ENSG00000116774.12	-0.291177	3.64304e-15	OLFML3	protein_coding
ENSG00000092529.25	0.0789161	0.0367127	CAPN3	protein_coding
ENSG00000092531.10	-0.0555134	0.142021	SNAP23	protein_coding
ENSG00000092607.15	0.0331004	0.381544	TBX15	protein_coding
ENSG00000092621.13	0.105219	0.00529363	PHGDH	protein_coding
ENSG00000092758.18	-0.0973678	0.00989495	COL9A3	protein_coding
ENSG00000092820.18	-0.00611244	0.871662	EZR	protein_coding
ENSG00000102034.17	-0.291143	3.67055e-15	ELF4	protein_coding
ENSG00000115520.8	-0.291111	3.69721e-15	COQ10B	protein_coding
ENSG00000092850.12	-0.0989881	0.00872576	TEKT2	protein_coding
ENSG00000092853.14	0.0993007	0.00851493	CLSPN	protein_coding
ENSG00000092871.17	-0.10502	0.00538089	RFFL	protein_coding
ENSG00000092929.12	0.0847458	0.0248455	UNC13D	protein_coding
ENSG00000105639.20	-0.29101	3.78281e-15	JAK3	protein_coding
ENSG00000092964.18	0.0565705	0.134574	DPYSL2	protein_coding
ENSG00000152700.14	-0.290912	3.86724e-15	SAR1B	protein_coding
ENSG00000138172.11	-0.290512	4.2317e-15	CALHM2	protein_coding
ENSG00000177191.2	-0.290498	4.2451e-15	B3GNT8	protein_coding
ENSG00000162772.17	-0.290452	4.28947e-15	ATF3	protein_coding
ENSG00000093010.15	-0.0336725	0.373364	COMT	protein_coding
ENSG00000157303.11	-0.290447	4.29412e-15	SUSD3	protein_coding
ENSG00000043462.13	-0.290387	4.35252e-15	LCP2	protein_coding
ENSG00000093144.19	0.0601439	0.111611	ECHDC1	protein_coding
ENSG00000185885.16	-0.290139	4.60268e-15	IFITM1	protein_coding
ENSG00000093183.14	0.0846145	0.0250709	SEC22C	protein_coding
ENSG00000178053.20	-0.290043	4.7032e-15	MLF1	protein_coding
ENSG00000177556.12	-0.290037	4.70918e-15	ATOX1	protein_coding
ENSG00000094661.3	-0.000109373	0.997694	OR1I1	protein_coding
ENSG00000100558.9	-0.289958	4.79378e-15	PLEK2	protein_coding
ENSG00000094796.5	0.112058	0.00296867	KRT31	protein_coding
ENSG00000094804.12	0.0450078	0.233998	CDC6	protein_coding
ENSG00000094841.14	-0.0872803	0.0208242	UPRT	protein_coding
ENSG00000078589.13	-0.289849	4.9119e-15	P2RY10	protein_coding
ENSG00000155926.14	-0.289725	5.05104e-15	SLA	protein_coding
ENSG00000180613.11	-0.289667	5.1165e-15	GSX2	protein_coding
[truncated: 17,963 more rows]

## Sheet: MEX3C
id	correlation_spearman	pvalue_spearman	gene_name	gene_type
ENSG00000198899.2	-0.454273	5.46554e-37	MT-ATP6	protein_coding
ENSG00000000005.6	0.0513828	0.174178	TNMD	protein_coding
ENSG00000198888.2	-0.447626	7.69397e-36	MT-ND1	protein_coding
ENSG00000198840.2	-0.441539	8.24056e-35	MT-ND3	protein_coding
ENSG00000198763.3	-0.436743	5.16041e-34	MT-ND2	protein_coding
ENSG00000000938.13	0.0250691	0.50755	FGR	protein_coding
ENSG00000000971.16	0.0975732	0.00973936	CFH	protein_coding
ENSG00000198938.2	-0.435604	7.94419e-34	MT-CO3	protein_coding
ENSG00000198832.10	-0.432694	2.37459e-33	SELENOM	protein_coding
ENSG00000198712.1	-0.420491	2.08774e-31	MT-CO2	protein_coding
ENSG00000214575.9	-0.417033	7.18289e-31	CPEB1	protein_coding
ENSG00000001461.17	-0.0534605	0.157383	NIPAL3	protein_coding
ENSG00000141744.4	-0.410134	8.09778e-30	PNMT	protein_coding
ENSG00000001561.7	-0.0499055	0.186908	ENPP4	protein_coding
ENSG00000001617.12	0.0257758	0.495653	SEMA3F	protein_coding
ENSG00000204653.10	-0.408688	1.33596e-29	ASPDH	protein_coding
ENSG00000232859.10	-0.406848	2.51755e-29	LYRM9	protein_coding
ENSG00000111907.21	-0.404706	5.23721e-29	TPD52L1	protein_coding
ENSG00000214140.11	-0.404566	5.49206e-29	PRCD	protein_coding
ENSG00000198727.2	-0.400861	1.92486e-28	MT-CYB	protein_coding
ENSG00000002330.14	0.00261644	0.94487	BAD	protein_coding
ENSG00000159753.14	-0.390646	5.62961e-27	CARMIL2	protein_coding
ENSG00000105963.15	-0.389465	8.25517e-27	ADAP1	protein_coding
ENSG00000002586.20_PAR_Y			CD99	protein_coding
ENSG00000116661.11	-0.389251	8.84667e-27	FBXO2	protein_coding
ENSG00000002726.21	0.108303	0.00409411	AOC1	protein_coding
ENSG00000002745.13	-0.0514924	0.17326	WNT16	protein_coding
ENSG00000002746.15	-0.0430623	0.254858	HECW1	protein_coding
ENSG00000002822.15	0.0275636	0.466233	MAD1L1	protein_coding
ENSG00000185187.13	-0.387515	1.54795e-26	SIGIRR	protein_coding
ENSG00000184524.6	-0.384993	3.46786e-26	CEND1	protein_coding
ENSG00000002933.9	0.0453854	0.230094	TMEM176A	protein_coding
ENSG00000107317.13	-0.378353	2.80546e-25	PTGDS	protein_coding
ENSG00000131771.14	-0.377246	3.95696e-25	PPP1R1B	protein_coding
ENSG00000100884.9	-0.377068	4.18215e-25	CPNE6	protein_coding
ENSG00000003147.19	0.0520848	0.16836	ICA1	protein_coding
ENSG00000152969.20	-0.366527	1.03293e-23	JAKMIP1	protein_coding
ENSG00000125657.5	-0.36441	1.93941e-23	TNFSF9	protein_coding
ENSG00000186862.20	-0.36419	2.07007e-23	PDZD7	protein_coding
ENSG00000250479.9	-0.36347	2.56121e-23	CHCHD10	protein_coding
ENSG00000266964.6	-0.363005	2.938e-23	FXYD1	protein_coding
ENSG00000242173.10	-0.362081	3.85621e-23	ARHGDIG	protein_coding
ENSG00000167363.14	-0.361695	4.32014e-23	FN3K	protein_coding
ENSG00000003987.14	-0.0539468	0.153636	MTMR7	protein_coding
ENSG00000003989.18	0.030394	0.421701	SLC7A2	protein_coding
ENSG00000067836.13	-0.36039	6.33013e-23	ROGDI	protein_coding
ENSG00000172247.4	-0.359465	8.29175e-23	C1QTNF4	protein_coding
ENSG00000174939.11	-0.359377	8.50822e-23	ASPHD1	protein_coding
ENSG00000173267.14	-0.35877	1.01506e-22	SNCG	protein_coding
ENSG00000198886.2	-0.357377	1.52004e-22	MT-ND4	protein_coding
ENSG00000187980.7	-0.351204	8.87993e-22	PLA2G2C	protein_coding
ENSG00000196502.12	-0.350332	1.13608e-21	SULT1A1	protein_coding
ENSG00000170231.16	-0.348104	2.12394e-21	FABP6	protein_coding
ENSG00000160678.12	-0.346636	3.19845e-21	S100A1	protein_coding
ENSG00000221946.8	-0.345147	4.8353e-21	FXYD7	protein_coding
ENSG00000161544.10	-0.341031	1.49753e-20	CYGB	protein_coding
ENSG00000168490.14	-0.339915	2.02849e-20	PHYHIP	protein_coding
ENSG00000004776.13	0.00366677	0.922798	HSPB6	protein_coding
ENSG00000166816.15	-0.33986	2.05915e-20	LDHD	protein_coding
ENSG00000004779.10	-0.0742505	0.0494038	NDUFAB1	protein_coding
ENSG00000004799.8	0.0327385	0.386774	PDK4	protein_coding
ENSG00000004809.14	0.0303965	0.421662	SLC22A16	protein_coding
ENSG00000004838.14	0.0160351	0.671697	ZMYND10	protein_coding
ENSG00000004846.16	0.0897037	0.0175213	ABCB5	protein_coding
ENSG00000184925.12	-0.339793	2.09695e-20	LCN12	protein_coding
ENSG00000161835.11	-0.338469	3.00129e-20	TAMALIN	protein_coding
ENSG00000103269.14	-0.334898	7.82363e-20	RHBDL1	protein_coding
ENSG00000189129.14	-0.331952	1.70862e-19	PLAC9	protein_coding
ENSG00000004939.15	0.0401841	0.288026	SLC4A1	protein_coding
ENSG00000004948.16	0.0606542	0.1086	CALCR	protein_coding
ENSG00000127824.14	-0.331882	1.74037e-19	TUBA4A	protein_coding
ENSG00000100307.13	-0.331801	1.77778e-19	CBX7	protein_coding
ENSG00000005001.10	-0.0841172	0.025941	PRSS22	protein_coding
ENSG00000010282.15	-0.330878	2.26647e-19	HHATL	protein_coding
ENSG00000198804.2	-0.33059	2.44503e-19	MT-CO1	protein_coding
ENSG00000005022.6	0.0834879	0.0270792	SLC25A5	protein_coding
ENSG00000101470.10	-0.330331	2.6169e-19	TNNC2	protein_coding
ENSG00000173915.16	-0.328639	4.0715e-19	ATP5MD	protein_coding
ENSG00000074317.11	-0.328169	4.60152e-19	SNCB	protein_coding
ENSG00000130643.9	-0.326802	6.55885e-19	CALY	protein_coding
ENSG00000167549.18	-0.325924	8.23053e-19	CORO6	protein_coding
ENSG00000183773.15	-0.32412	1.30842e-18	AIFM3	protein_coding
ENSG00000107872.13	-0.324053	1.33118e-18	FBXL15	protein_coding
ENSG00000179292.5	-0.323181	1.66341e-18	TMEM151A	protein_coding
ENSG00000167779.9	-0.32248	1.98907e-18	IGFBP6	protein_coding
ENSG00000161281.11	-0.321104	2.82111e-18	COX7A1	protein_coding
ENSG00000175766.13	-0.317948	6.24533e-18	EIF4E1B	protein_coding
ENSG00000223572.10	-0.317196	7.53584e-18	CKMT1A	protein_coding
ENSG00000175416.16	-0.316695	8.53937e-18	CLTB	protein_coding
ENSG00000005243.10	-0.0303082	0.423014	COPZ2	protein_coding
ENSG00000005249.13	-0.115996	0.00209744	PRKAR2B	protein_coding
ENSG00000131143.10	-0.316105	9.88968e-18	COX4I1	protein_coding
ENSG00000151632.17	-0.316079	9.95253e-18	AKR1C2	protein_coding
ENSG00000005379.17	-0.0959756	0.0110086	TSPOAP1	protein_coding
ENSG00000100249.4	-0.315759	1.07761e-17	C22orf31	protein_coding
ENSG00000005421.9	-0.000392872	0.991715	PON1	protein_coding
ENSG00000105048.17	-0.31502	1.29421e-17	TNNT1	protein_coding
ENSG00000169900.8	-0.313548	1.86142e-17	PYDC1	protein_coding
ENSG00000283071.1	-0.312683	2.30215e-17	LBHD2	protein_coding
ENSG00000168481.9	-0.311194	3.31397e-17	LGI3	protein_coding
ENSG00000167434.10	-0.311167	3.33641e-17	CA4	protein_coding
ENSG00000005486.17	-0.039597	0.295134	RHBDD2	protein_coding
ENSG00000117594.10	-0.310841	3.61242e-17	HSD11B1	protein_coding
ENSG00000204314.12	-0.309556	4.93673e-17	PRRT1	protein_coding
ENSG00000105707.14	-0.308472	6.41707e-17	HPN	protein_coding
ENSG00000005381.8	-0.308151	6.93273e-17	MPO	protein_coding
ENSG00000140459.18	-0.308065	7.07895e-17	CYP11A1	protein_coding
ENSG00000237289.10	-0.307944	7.28737e-17	CKMT1B	protein_coding
ENSG00000005882.12	0.0780935	0.0387244	PDK2	protein_coding
ENSG00000005884.18	0.0919937	0.0148308	ITGA3	protein_coding
ENSG00000100362.13	-0.307783	7.57585e-17	PVALB	protein_coding
ENSG00000164972.13	-0.30725	8.6123e-17	C9orf24	protein_coding
ENSG00000005961.19	0.039744	0.293343	ITGA2B	protein_coding
ENSG00000157005.4	-0.307176	8.76814e-17	SST	protein_coding
ENSG00000197444.10	-0.306013	1.15857e-16	OGDHL	protein_coding
ENSG00000006015.18	-0.0994822	0.0083946	REX1BD	protein_coding
ENSG00000174516.15	-0.30505	1.4581e-16	PELI3	protein_coding
ENSG00000065618.21	-0.304897	1.51225e-16	COL17A1	protein_coding
ENSG00000157445.15	-0.30464	1.60765e-16	CACNA2D3	protein_coding
ENSG00000127561.15	-0.30387	1.93042e-16	SYNGR3	protein_coding
ENSG00000006059.4	-0.0464907	0.218932	KRT33A	protein_coding
ENSG00000152292.17	-0.303781	1.97157e-16	SH2D6	protein_coding
ENSG00000006071.15	-0.108477	0.00403466	ABCC8	protein_coding
ENSG00000146360.8	-0.303562	2.07667e-16	GPR6	protein_coding
ENSG00000006118.15	0.00293225	0.938228	TMEM132A	protein_coding
ENSG00000105409.19	-0.30349	2.11245e-16	ATP1A3	protein_coding
ENSG00000166183.16	-0.302844	2.46122e-16	ASPG	protein_coding
ENSG00000105711.13	-0.302581	2.6185e-16	SCN1B	protein_coding
ENSG00000153902.14	-0.301739	3.19361e-16	LGI4	protein_coding
ENSG00000006282.21	-0.0763054	0.0434215	SPATA20	protein_coding
ENSG00000006283.18	-0.0398804	0.291689	CACNA1G	protein_coding
ENSG00000143416.21	-0.301727	3.20278e-16	SELENBP1	protein_coding
ENSG00000006377.11	-0.0819197	0.0301044	DLX6	protein_coding
ENSG00000006432.15	-0.118848	0.0016203	MAP3K9	protein_coding
ENSG00000150201.15	-0.300832	3.95136e-16	FXYD4	protein_coding
ENSG00000006453.14	-0.022474	0.552484	BAIAP2L1	protein_coding
ENSG00000198695.2	-0.300692	4.08312e-16	MT-ND6	protein_coding
ENSG00000008056.14	-0.30021	4.57091e-16	SYN1	protein_coding
ENSG00000145335.17	-0.300208	4.57331e-16	SNCA	protein_coding
ENSG00000007264.15	-0.299794	5.03816e-16	MATK	protein_coding
ENSG00000187094.12	-0.299609	5.26036e-16	CCK	protein_coding
ENSG00000205426.10	-0.299533	5.35368e-16	KRT81	protein_coding
ENSG00000006606.9	0.066198	0.0798635	CCL26	protein_coding
ENSG00000126005.17	-0.299083	5.94627e-16	MMP24OS	protein_coding
ENSG00000006611.17	-0.0628955	0.0961279	USH1C	protein_coding
ENSG00000006625.18	0.047046	0.213472	GGCT	protein_coding
ENSG00000065054.14	-0.298879	6.23576e-16	SLC9A3R2	protein_coding
ENSG00000185761.11	-0.29887	6.24766e-16	ADAMTSL5	protein_coding
ENSG00000138207.14	-0.298774	6.38938e-16	RBP4	protein_coding
ENSG00000006659.13	-0.0206274	0.5856	LGALS14	protein_coding
ENSG00000172005.11	-0.298566	6.70553e-16	MAL	protein_coding
ENSG00000138079.14	-0.298119	7.43868e-16	SLC3A1	protein_coding
ENSG00000101180.16	-0.297699	8.19913e-16	HRH3	protein_coding
ENSG00000184160.8	-0.297655	8.28361e-16	ADRA2C	protein_coding
ENSG00000103145.11	-0.297308	8.97552e-16	HCFC1R1	protein_coding
ENSG00000275074.2	-0.297304	8.98409e-16	NUDT18	protein_coding
ENSG00000167964.13	-0.297238	9.1227e-16	RAB26	protein_coding
ENSG00000006756.16	0.101057	0.00741304	ARSD	protein_coding
ENSG00000006757.12	-0.0846124	0.0250745	PNPLA4	protein_coding
ENSG00000183036.11	-0.296617	1.05302e-15	PCP4	protein_coding
ENSG00000108375.13	-0.295687	1.30437e-15	RNF43	protein_coding
ENSG00000063854.13	-0.295159	1.47226e-15	HAGH	protein_coding
ENSG00000007001.13	-0.0509027	0.178242	UPP2	protein_coding
ENSG00000007038.11	-0.0365074	0.334454	PRSS21	protein_coding
ENSG00000177984.7	-0.294304	1.79071e-15	LCN15	protein_coding
ENSG00000146469.13	-0.293938	1.9467e-15	VIP	protein_coding
ENSG00000101850.13	-0.293856	1.98362e-15	GPR143	protein_coding
ENSG00000182698.12	-0.293549	2.12745e-15	RESP18	protein_coding
ENSG00000153446.16	-0.293008	2.40599e-15	C16orf89	protein_coding
ENSG00000007171.18	0.122114	0.0011974	NOS2	protein_coding
ENSG00000108387.15	-0.292127	2.93824e-15	SEPTIN4	protein_coding
ENSG00000164326.5	-0.291735	3.21132e-15	CARTPT	protein_coding
ENSG00000168350.8	-0.291231	3.59884e-15	DEGS2	protein_coding
ENSG00000007237.19	0.0300406	0.427122	GAS7	protein_coding
ENSG00000007255.10	-0.050657	0.180349	TRAPPC6A	protein_coding
ENSG00000172889.16	-0.291221	3.60646e-15	EGFL7	protein_coding
ENSG00000007306.15	-0.0445456	0.238842	CEACAM7	protein_coding
ENSG00000007312.13	-0.119791	0.0014859	CD79B	protein_coding
ENSG00000007314.12	0.03618	0.33881	SCN4A	protein_coding
ENSG00000183780.13	-0.291184	3.63689e-15	SLC35F3	protein_coding
ENSG00000108684.15	-0.290104	4.6391e-15	ASIC2	protein_coding
ENSG00000125337.19	-0.289773	4.99656e-15	KIF25	protein_coding
ENSG00000068976.14	-0.288673	6.3929e-15	PYGM	protein_coding
ENSG00000168484.12	-0.287914	7.57288e-15	SFTPC	protein_coding
ENSG00000174567.8	-0.287691	7.95851e-15	GOLT1A	protein_coding
ENSG00000007402.12	-0.0508125	0.179014	CACNA2D2	protein_coding
ENSG00000007516.14	0.00615644	0.870746	BAIAP3	protein_coding
ENSG00000007520.4	0.0979246	0.00947829	TSR3	protein_coding
ENSG00000007541.17	0.111176	0.00320424	PIGQ	protein_coding
ENSG00000234965.2	-0.287427	8.43943e-15	SHISA8	protein_coding
ENSG00000172824.16	-0.287158	8.95933e-15	CES4A	protein_coding
ENSG00000007908.16	0.0620255	0.100826	SELE	protein_coding
ENSG00000235961.6	-0.287116	9.04406e-15	PNMA6A	protein_coding
ENSG00000007933.13	-0.115995	0.00209764	FMO3	protein_coding
ENSG00000184515.11	-0.287043	9.19179e-15	BEX5	protein_coding
ENSG00000236279.7	-0.286539	1.02784e-14	CLEC2L	protein_coding
ENSG00000154065.17	-0.28628	1.08847e-14	ANKRD29	protein_coding
ENSG00000079337.16	-0.286234	1.09956e-14	RAPGEF3	protein_coding
ENSG00000171368.12	-0.286111	1.12998e-14	TPPP	protein_coding
ENSG00000130822.16	-0.285938	1.17402e-14	PNCK	protein_coding
ENSG00000008086.13	0.0273167	0.470238	CDKL5	protein_coding
ENSG00000141934.10	-0.284993	1.44634e-14	PLPP2	protein_coding
ENSG00000163586.10	-0.284916	1.47085e-14	FABP1	protein_coding
ENSG00000111344.11	-0.283935	1.82486e-14	RASAL1	protein_coding
ENSG00000008196.13	0.0230214	0.542845	TFAP2B	protein_coding
ENSG00000008197.5	-0.0881349	0.0196024	TFAP2D	protein_coding
ENSG00000008226.20	0.123292	0.00107173	DLEC1	protein_coding
ENSG00000156414.19	-0.283363	2.06832e-14	TDRD9	protein_coding
ENSG00000084764.12	-0.283153	2.16544e-14	MAPRE3	protein_coding
ENSG00000063180.9	-0.28205	2.75423e-14	CA11	protein_coding
ENSG00000008283.16	-0.0342562	0.365133	CYB561	protein_coding
ENSG00000274209.4	-0.281001	3.459e-14	ANTXRL	protein_coding
ENSG00000008300.17	0.0862062	0.0224535	CELSR3	protein_coding
ENSG00000138772.13	-0.280193	4.12025e-14	ANXA3	protein_coding
ENSG00000166793.13	-0.280151	4.15696e-14	YPEL4	protein_coding
ENSG00000008324.12	-0.029816	0.430588	SS18L2	protein_coding
ENSG00000008382.16	0.0467913	0.215964	MPND	protein_coding
ENSG00000008394.13	-0.0158513	0.675244	MGST1	protein_coding
ENSG00000169884.14	-0.279861	4.42595e-14	WNT10B	protein_coding
ENSG00000008438.5	0.0789888	0.0365393	PGLYRP1	protein_coding
ENSG00000165643.11	-0.279788	4.496e-14	SOHLH1	protein_coding
ENSG00000129451.12	-0.279305	4.98879e-14	KLK10	protein_coding
ENSG00000225110.3	-0.279231	5.06891e-14	PNMA6F	protein_coding
ENSG00000008517.18	0.0106608	0.778125	IL32	protein_coding
ENSG00000180096.12	-0.278733	5.64151e-14	SEPTIN1	protein_coding
ENSG00000282881.2	-0.278584	5.82522e-14	TMEM275	protein_coding
ENSG00000161055.4	-0.277801	6.88937e-14	SCGB3A1	protein_coding
ENSG00000008853.17	-0.0389234	0.303431	RHOBTB2	protein_coding
ENSG00000043591.6	-0.277669	7.08598e-14	ADRB1	protein_coding
ENSG00000165553.4	-0.2775	7.34674e-14	NGB	protein_coding
ENSG00000008988.11	0.110485	0.00340045	RPS20	protein_coding
ENSG00000142530.11	-0.277283	7.69496e-14	FAM71E1	protein_coding
ENSG00000185615.16	-0.277245	7.75767e-14	PDIA2	protein_coding
ENSG00000225556.1	-0.275901	1.03281e-13	C2CD4D	protein_coding
ENSG00000141542.11	-0.27561	1.09856e-13	RAB40B	protein_coding
ENSG00000083454.22	-0.275589	1.10335e-13	P2RX5	protein_coding
ENSG00000159648.11	-0.275358	1.15868e-13	TEPP	protein_coding
ENSG00000009765.15	0.0194762	0.606701	IYD	protein_coding
ENSG00000105278.12	-0.275289	1.17584e-13	ZFR2	protein_coding
ENSG00000120053.12	-0.274714	1.32781e-13	GOT1	protein_coding
ENSG00000205899.4	-0.274354	1.43274e-13	BHLHA9	protein_coding
ENSG00000157782.9	-0.274147	1.49648e-13	CABP1	protein_coding
ENSG00000009950.16	-0.0734645	0.0518676	MLXIPL	protein_coding
ENSG00000060566.14	-0.273951	1.55968e-13	CREB3L3	protein_coding
ENSG00000163536.13	-0.273842	1.59567e-13	SERPINI1	protein_coding
ENSG00000010030.14	0.0230182	0.542902	ETV7	protein_coding
ENSG00000144550.13	-0.273365	1.76419e-13	CPNE9	protein_coding
ENSG00000178773.15	-0.273354	1.76819e-13	CPNE7	protein_coding
ENSG00000204071.10	-0.273246	1.8087e-13	TCEAL6	protein_coding
ENSG00000178718.7	-0.273181	1.83372e-13	RPP25	protein_coding
ENSG00000010256.11	-0.0572659	0.12984	UQCRC1	protein_coding
ENSG00000103253.19	-0.272404	2.15775e-13	HAGHL	protein_coding
ENSG00000133665.13	-0.271598	2.55344e-13	DYDC2	protein_coding
ENSG00000180155.20	-0.271344	2.69239e-13	LYNX1	protein_coding
ENSG00000183760.11	-0.271289	2.72362e-13	ACP7	protein_coding
ENSG00000099849.15	-0.271142	2.80781e-13	RASSF7	protein_coding
ENSG00000010310.9	-0.0648547	0.0861874	GIPR	protein_coding
ENSG00000257057.3	-0.270803	3.01334e-13	C11orf97	protein_coding
ENSG00000010319.7	-0.0450155	0.233919	SEMA3G	protein_coding
ENSG00000154146.13	-0.270684	3.08885e-13	NRGN	protein_coding
ENSG00000100604.13	-0.270365	3.29986e-13	CHGA	protein_coding
ENSG00000203963.11	-0.269987	3.56907e-13	C1orf141	protein_coding
ENSG00000259823.6	-0.269725	3.76782e-13	LYPD8	protein_coding
ENSG00000049769.14	-0.269584	3.87911e-13	PPP1R3F	protein_coding
ENSG00000103154.9	-0.269526	3.92635e-13	NECAB2	protein_coding
ENSG00000163517.15	-0.268392	4.96055e-13	HDAC11	protein_coding
ENSG00000158560.14	-0.267802	5.59962e-13	DYNC1I1	protein_coding
ENSG00000010626.15	0.0267891	0.478858	LRRC23	protein_coding
ENSG00000119411.11	-0.267678	5.74502e-13	BSPRY	protein_coding
ENSG00000170442.12	-0.267598	5.83931e-13	KRT86	protein_coding
ENSG00000166558.11	-0.267263	6.25479e-13	SLC38A8	protein_coding
ENSG00000174521.7	-0.26719	6.34876e-13	TTC9B	protein_coding
ENSG00000102001.13	-0.267172	6.37264e-13	CACNA1F	protein_coding
ENSG00000010932.17	0.0791744	0.0360997	FMO1	protein_coding
ENSG00000160886.13	-0.26714	6.41437e-13	LY6K	protein_coding
ENSG00000131650.14	-0.267049	6.53446e-13	KREMEN2	protein_coding
ENSG00000144119.4	-0.266768	6.92057e-13	C1QL2	protein_coding
ENSG00000010379.16	-0.266704	7.01173e-13	SLC6A13	protein_coding
ENSG00000011052.21			NME1-NME2	protein_coding
ENSG00000170074.19	-0.266451	7.38328e-13	FAM153A	protein_coding
ENSG00000154027.19	-0.26588	8.29576e-13	AK5	protein_coding
ENSG00000162729.14	-0.26506	9.80031e-13	IGSF8	protein_coding
ENSG00000160111.14	-0.264682	1.05801e-12	CPAMD8	protein_coding
ENSG00000174326.14	-0.264657	1.06347e-12	SLC16A11	protein_coding
ENSG00000186288.5	-0.264645	1.06599e-12	PABPC1L2A	protein_coding
ENSG00000166006.14	-0.264035	1.20597e-12	KCNC2	protein_coding
ENSG00000136883.14	-0.263986	1.21804e-12	KIF12	protein_coding
ENSG00000148826.9	-0.263911	1.23663e-12	NKX6-2	protein_coding
ENSG00000284505.1	-0.263871	1.24668e-12	LYNX1-SLURP2	protein_coding
ENSG00000178796.13	-0.263861	1.24922e-12	RIIAD1	protein_coding
ENSG00000184205.14	-0.263859	1.24979e-12	TSPYL2	protein_coding
ENSG00000059915.17	-0.263516	1.33925e-12	PSD	protein_coding
ENSG00000011332.19	0.0484814	0.199815	DPF1	protein_coding
ENSG00000011347.10	-0.103493	0.00609527	SYT7	protein_coding
ENSG00000106648.14	-0.263141	1.4444e-12	GALNTL5	protein_coding
ENSG00000285476.1	-0.263043	1.47298e-12	AC139491.7	protein_coding
ENSG00000105642.15	-0.262824	1.53951e-12	KCNN1	protein_coding
ENSG00000011426.11	0.0518881	0.169976	ANLN	protein_coding
ENSG00000277363.5	-0.26272	1.57192e-12	SRCIN1	protein_coding
ENSG00000149927.18	-0.262471	1.65255e-12	DOC2A	protein_coding
ENSG00000011465.18	0.035084	0.353654	DCN	protein_coding
ENSG00000011478.13	0.0497483	0.188301	QPCTL	protein_coding
ENSG00000122254.7	-0.2624	1.67611e-12	HS3ST2	protein_coding
ENSG00000165066.13	-0.262223	1.73685e-12	NKX6-3	protein_coding
ENSG00000212864.3	-0.262097	1.78131e-12	RNF208	protein_coding
ENSG00000120645.12	-0.261828	1.87974e-12	IQSEC3	protein_coding
ENSG00000168539.4	-0.261642	1.95109e-12	CHRM1	protein_coding
ENSG00000011638.11	0.0361027	0.339844	TMEM159	protein_coding
ENSG00000011677.13	-0.107733	0.00429541	GABRA3	protein_coding
ENSG00000216921.9	-0.261611	1.96303e-12	FAM240C	protein_coding
ENSG00000135127.11	-0.261029	2.20538e-12	BICDL1	protein_coding
ENSG00000162456.10	-0.260916	2.25536e-12	KNCN	protein_coding
ENSG00000184388.6	-0.260771	2.32155e-12	PABPC1L2B	protein_coding
ENSG00000065621.15	-0.260612	2.39631e-12	GSTO2	protein_coding
ENSG00000213424.9	-0.260526	2.43763e-12	KRT222	protein_coding
ENSG00000012223.13	0.0811021	0.0317936	LTF	protein_coding
ENSG00000155265.11	-0.260266	2.56733e-12	GOLGA7B	protein_coding
ENSG00000012504.15	0.0891063	0.0182897	NR1H4	protein_coding
ENSG00000119888.11	-0.260195	2.6034e-12	EPCAM	protein_coding
ENSG00000119986.7	-0.260098	2.65438e-12	AVPI1	protein_coding
ENSG00000185290.4	-0.260051	2.67941e-12	NUPR2	protein_coding
ENSG00000167754.13	-0.259725	2.85829e-12	KLK5	protein_coding
ENSG00000054356.14	-0.259647	2.9029e-12	PTPRN	protein_coding
ENSG00000145920.15	-0.259624	2.91618e-12	CPLX2	protein_coding
ENSG00000013016.16	-0.0436883	0.24801	EHD3	protein_coding
ENSG00000165887.12	-0.259512	2.98156e-12	ANKRD2	protein_coding
ENSG00000010438.17	-0.259355	3.0759e-12	PRSS3	protein_coding
ENSG00000166111.10	-0.259268	3.12928e-12	SVOP	protein_coding
ENSG00000143850.16	-0.259108	3.22976e-12	PLEKHA6	protein_coding
ENSG00000019505.8	-0.258749	3.46722e-12	SYT13	protein_coding
ENSG00000013364.19	0.0791296	0.0362053	MVP	protein_coding
ENSG00000204851.7	-0.258008	4.01303e-12	PNMA8B	protein_coding
ENSG00000179133.15	-0.257948	4.06072e-12	C10orf67	protein_coding
ENSG00000187048.13	-0.257798	4.18242e-12	CYP4A11	protein_coding
ENSG00000122585.8	-0.257634	4.32008e-12	NPY	protein_coding
ENSG00000078814.17	-0.257565	4.37875e-12	MYH7B	protein_coding
ENSG00000132639.13	-0.256956	4.93448e-12	SNAP25	protein_coding
ENSG00000167641.11	-0.256866	5.02265e-12	PPP1R14A	protein_coding
ENSG00000013563.14	0.0894798	0.0178059	DNASE1L1	protein_coding
ENSG00000142168.15	-0.256538	5.35567e-12	SOD1	protein_coding
ENSG00000013583.10	0.0319036	0.399005	HEBP1	protein_coding
ENSG00000115756.13	-0.256482	5.4146e-12	HPCAL1	protein_coding
ENSG00000270672.1	-0.256404	5.49794e-12	MTRNR2L6	protein_coding
ENSG00000013725.14	-0.082553	0.0288494	CD6	protein_coding
ENSG00000176884.16	-0.255891	6.07744e-12	GRIN1	protein_coding
ENSG00000159713.11	-0.255689	6.32217e-12	TPPP3	protein_coding
ENSG00000158856.18	-0.255433	6.64601e-12	DMTN	protein_coding
ENSG00000160862.13	-0.254981	7.25685e-12	AZGP1	protein_coding
ENSG00000140600.17	-0.254562	7.87225e-12	SH3GL3	protein_coding
ENSG00000179178.11	-0.254336	8.22436e-12	TMEM125	protein_coding
ENSG00000130540.14	-0.254028	8.72951e-12	SULT4A1	protein_coding
ENSG00000105649.10	-0.253833	9.06511e-12	RAB3A	protein_coding
ENSG00000110148.10	-0.253692	9.31669e-12	CCKBR	protein_coding
ENSG00000204278.12	-0.253064	1.05171e-11	TMEM235	protein_coding
ENSG00000159248.5	-0.252706	1.12673e-11	GJD2	protein_coding
ENSG00000131738.11	-0.252625	1.14441e-11	KRT33B	protein_coding
ENSG00000169035.12	-0.252047	1.27898e-11	KLK7	protein_coding
ENSG00000126432.14	-0.251995	1.29173e-11	PRDX5	protein_coding
ENSG00000151952.16	-0.251858	1.32624e-11	TMEM132D	protein_coding
ENSG00000175602.4	-0.251704	1.36596e-11	CCDC85B	protein_coding
ENSG00000172366.20	-0.251642	1.38229e-11	MCRIP2	protein_coding
ENSG00000172348.15	-0.251399	1.44802e-11	RCAN2	protein_coding
ENSG00000256222.3	-0.251283	1.4807e-11	MTRNR2L3	protein_coding
ENSG00000159239.13	-0.25093	1.58387e-11	AC005041.1	protein_coding
ENSG00000165269.13	-0.25092	1.58689e-11	AQP7	protein_coding
ENSG00000135940.7	-0.25072	1.64886e-11	COX5B	protein_coding
ENSG00000016082.15	-0.0079696	0.833174	ISL1	protein_coding
ENSG00000167283.8	-0.250611	1.68349e-11	ATP5MG	protein_coding
ENSG00000128422.17	-0.250459	1.7328e-11	KRT17	protein_coding
ENSG00000016490.16	-0.0407144	0.281706	CLCA1	protein_coding
ENSG00000189058.9	-0.250363	1.76482e-11	APOD	protein_coding
ENSG00000174950.11	-0.250173	1.83006e-11	CD164L2	protein_coding
ENSG00000089250.19	-0.249985	1.89652e-11	NOS1	protein_coding
ENSG00000241186.10	-0.24987	1.93851e-11	TDGF1	protein_coding
ENSG00000017483.15	0.0559684	0.138778	SLC38A5	protein_coding
ENSG00000117480.16	-0.249329	2.14808e-11	FAAH	protein_coding
ENSG00000165752.17	-0.249208	2.19806e-11	STK32C	protein_coding
ENSG00000228253.1	-0.249114	2.23769e-11	MT-ATP8	protein_coding
ENSG00000167414.4	-0.248696	2.42192e-11	GNG8	protein_coding
ENSG00000099866.15	-0.248526	2.50083e-11	MADCAM1	protein_coding
ENSG00000123612.16	-0.248384	2.56921e-11	ACVR1C	protein_coding
ENSG00000165863.17	-0.248066	2.72797e-11	C10orf82	protein_coding
ENSG00000018625.15	-0.0248772	0.510804	ATP1A2	protein_coding
ENSG00000111218.12	-0.248011	2.75663e-11	PRMT8	protein_coding
ENSG00000184845.4	-0.247748	2.89652e-11	DRD1	protein_coding
ENSG00000226490.2	-0.247748	2.8966e-11	AC138647.1	protein_coding
ENSG00000168993.15	-0.247721	2.91128e-11	CPLX1	protein_coding
ENSG00000019169.10	-0.0784204	0.0379141	MARCO	protein_coding
ENSG00000019186.10	-0.00749588	0.842957	CYP24A1	protein_coding
ENSG00000121742.19	-0.247159	3.23573e-11	GJB6	protein_coding
ENSG00000171532.5	-0.24713	3.25337e-11	NEUROD2	protein_coding
ENSG00000162494.6	-0.247119	3.26017e-11	LRRC38	protein_coding
ENSG00000231738.11	-0.24703	3.31523e-11	TSPAN19	protein_coding
ENSG00000158008.10	-0.245937	4.06819e-11	EXTL1	protein_coding
ENSG00000006116.4	-0.245843	4.14091e-11	CACNG3	protein_coding
ENSG00000089847.12	-0.245535	4.3858e-11	ANKRD24	protein_coding
ENSG00000184544.12	-0.245498	4.41564e-11	DHRS7C	protein_coding
ENSG00000111181.12	-0.245326	4.55956e-11	SLC6A12	protein_coding
ENSG00000166448.15	-0.245124	4.73511e-11	TMEM130	protein_coding
ENSG00000197430.11	-0.244508	5.30927e-11	OPALIN	protein_coding
ENSG00000151882.11	-0.244367	5.44967e-11	CCL28	protein_coding
ENSG00000102003.11	-0.243802	6.05153e-11	SYP	protein_coding
ENSG00000105509.11	-0.243283	6.66069e-11	HAS1	protein_coding
ENSG00000021355.13	0.103952	0.00587212	SERPINB1	protein_coding
ENSG00000162552.15	-0.243204	6.75977e-11	WNT4	protein_coding
ENSG00000158806.14	-0.243074	6.92347e-11	NPM2	protein_coding
ENSG00000165197.5	-0.243004	7.01337e-11	VEGFD	protein_coding
ENSG00000021645.20	-0.113789	0.00255154	NRXN3	protein_coding
ENSG00000177558.3	-0.242627	7.51722e-11	FAM187B	protein_coding
ENSG00000184672.12	-0.242543	7.63549e-11	RALYL	protein_coding
ENSG00000188690.15	-0.242208	8.12025e-11	UROS	protein_coding
ENSG00000021852.13	0.0836912	0.0267068	C8B	protein_coding
ENSG00000088992.18	-0.242196	8.13782e-11	TESC	protein_coding
ENSG00000134201.12	-0.242133	8.23305e-11	GSTM5	protein_coding
ENSG00000124140.14	-0.241906	8.58386e-11	SLC12A5	protein_coding
ENSG00000022556.16	-0.121919	0.00121946	NLRP2	protein_coding
ENSG00000022567.10	0.097763	0.00959757	SLC45A4	protein_coding
ENSG00000100399.16	-0.24183	8.70415e-11	CHADL	protein_coding
ENSG00000186732.14	-0.241738	8.85231e-11	MPPED1	protein_coding
ENSG00000104722.14	-0.241652	8.99315e-11	NEFM	protein_coding
ENSG00000162444.12	-0.241604	9.07287e-11	RBP7	protein_coding
ENSG00000023191.17	-0.0244756	0.517653	RNH1	protein_coding
ENSG00000168754.15	-0.241243	9.6919e-11	FAM178B	protein_coding
ENSG00000105290.13	-0.241243	9.69233e-11	APLP1	protein_coding
ENSG00000256045.3	-0.241138	9.88135e-11	MTRNR2L10	protein_coding
ENSG00000135472.9	-0.241008	1.01184e-10	FAIM2	protein_coding
ENSG00000023445.16	0.028829	0.44601	BIRC3	protein_coding
ENSG00000103175.11	-0.240797	1.05168e-10	WFDC1	protein_coding
ENSG00000111863.13	-0.240646	1.08101e-10	ADTRP	protein_coding
ENSG00000012124.17	-0.240137	1.18611e-10	CD22	protein_coding
ENSG00000215217.7	-0.240112	1.19151e-10	C5orf49	protein_coding
ENSG00000107954.10	-0.2399	1.23831e-10	NEURL1	protein_coding
ENSG00000124507.11	-0.239762	1.26984e-10	PACSIN1	protein_coding
ENSG00000196071.5	-0.239725	1.27843e-10	OR2L13	protein_coding
ENSG00000104863.12	-0.239624	1.30205e-10	LIN7B	protein_coding
ENSG00000237412.7	-0.239375	1.36226e-10	PRSS56	protein_coding
ENSG00000050767.17	-0.23927	1.38853e-10	COL23A1	protein_coding
ENSG00000074211.14	-0.239201	1.40605e-10	PPP2R2C	protein_coding
ENSG00000075035.10	-0.238792	1.51419e-10	WSCD2	protein_coding
ENSG00000163815.6	-0.238596	1.56879e-10	CLEC3B	protein_coding
ENSG00000148341.18	-0.238531	1.58745e-10	SH3GLB2	protein_coding
ENSG00000104833.12	-0.238361	1.63697e-10	TUBB4A	protein_coding
ENSG00000129355.7	-0.238333	1.64511e-10	CDKN2D	protein_coding
ENSG00000183654.9	-0.238302	1.65451e-10	MARCHF11	protein_coding
ENSG00000025434.19	0.0193039	0.609887	NR1H3	protein_coding
ENSG00000149305.7	-0.238172	1.69388e-10	HTR3B	protein_coding
ENSG00000165125.22	-0.238068	1.72573e-10	TRPV6	protein_coding
ENSG00000157219.5	-0.237797	1.81229e-10	HTR5A	protein_coding
ENSG00000121905.10	-0.237648	1.86165e-10	HPCA	protein_coding
ENSG00000132429.10	-0.237374	1.95558e-10	POPDC3	protein_coding
ENSG00000204052.4	-0.237365	1.95874e-10	LRRC73	protein_coding
ENSG00000135447.17	-0.237291	1.98503e-10	PPP1R1A	protein_coding
ENSG00000026103.22	0.0572506	0.129943	FAS	protein_coding
ENSG00000026297.16	0.0916665	0.0151915	RNASET2	protein_coding
ENSG00000262919.8	-0.23722	2.01074e-10	CCNQ	protein_coding
ENSG00000108309.14	-0.237148	2.03688e-10	RUNDC3A	protein_coding
ENSG00000144199.12	-0.236956	2.10834e-10	FAHD2B	protein_coding
ENSG00000026751.17	0.109321	0.00375624	SLAMF7	protein_coding
ENSG00000101489.20	-0.23678	2.17569e-10	CELF4	protein_coding
ENSG00000107902.14	-0.236745	2.18946e-10	LHPP	protein_coding
ENSG00000180828.3	-0.236287	2.37674e-10	BHLHE22	protein_coding
ENSG00000168748.14	-0.235947	2.52578e-10	CA7	protein_coding
ENSG00000196990.9	-0.235887	2.55299e-10	FAM163B	protein_coding
ENSG00000269313.5	-0.235743	2.61961e-10	MAGIX	protein_coding
ENSG00000027869.12	0.0168787	0.65551	SH2D2A	protein_coding
ENSG00000103316.12	-0.235738	2.62203e-10	CRYM	protein_coding
ENSG00000180305.5	-0.235734	2.62352e-10	WFDC10A	protein_coding
ENSG00000177275.4	-0.235605	2.68478e-10	OR2AJ1	protein_coding
ENSG00000134533.6	-0.235487	2.74213e-10	RERG	protein_coding
ENSG00000156076.10	-0.235379	2.7954e-10	WIF1	protein_coding
ENSG00000111405.9	-0.235271	2.84941e-10	ENDOU	protein_coding
ENSG00000211584.14	-0.235193	2.88939e-10	SLC48A1	protein_coding
ENSG00000011083.9	-0.235182	2.8951e-10	SLC6A7	protein_coding
ENSG00000178015.5	-0.235174	2.89905e-10	GPR150	protein_coding
ENSG00000129158.11	-0.23514	2.91665e-10	SERGEF	protein_coding
ENSG00000029534.21	-0.0528217	0.162411	ANK1	protein_coding
ENSG00000029559.7	0.0899009	0.0172738	IBSP	protein_coding
ENSG00000186160.5	-0.235101	2.93714e-10	CYP4Z1	protein_coding
ENSG00000143774.17	-0.234896	3.04624e-10	GUK1	protein_coding
ENSG00000180332.6	-0.23482	3.08747e-10	KCTD4	protein_coding
ENSG00000070729.14	-0.234537	3.24693e-10	CNGB1	protein_coding
ENSG00000140939.14	-0.23396	3.59672e-10	NOL3	protein_coding
ENSG00000030304.14	-0.0513956	0.17407	MUSK	protein_coding
ENSG00000143198.13	-0.23388	3.64832e-10	MGST3	protein_coding
ENSG00000145708.11	-0.233844	3.67143e-10	CRHBP	protein_coding
ENSG00000070388.11	-0.233652	3.79798e-10	FGF22	protein_coding
ENSG00000185924.7	-0.233632	3.81168e-10	RTN4RL1	protein_coding
ENSG00000095917.14	-0.233543	3.87196e-10	TPSD1	protein_coding
ENSG00000140057.9	-0.233412	3.96256e-10	AK7	protein_coding
ENSG00000196972.9	-0.233402	3.96955e-10	SMIM10L2B	protein_coding
ENSG00000180929.6	-0.23338	3.98537e-10	GPR62	protein_coding
ENSG00000032389.13	0.0828654	0.0282472	EIPR1	protein_coding
ENSG00000032444.17	0.0916242	0.0152387	PNPLA6	protein_coding
ENSG00000171345.13	-0.233275	4.0597e-10	KRT19	protein_coding
ENSG00000182154.8	-0.233073	4.20713e-10	MRPL41	protein_coding
ENSG00000171798.18	-0.233063	4.21418e-10	KNDC1	protein_coding
ENSG00000129990.15	-0.233013	4.25185e-10	SYT5	protein_coding
ENSG00000178222.13	-0.232977	4.27886e-10	RNF212	protein_coding
ENSG00000033122.21	-0.119177	0.00157221	LRRC7	protein_coding
ENSG00000099960.13	-0.232887	4.34712e-10	SLC7A4	protein_coding
ENSG00000157111.13	-0.232838	4.38466e-10	TMEM171	protein_coding
ENSG00000220205.9	-0.232748	4.4552e-10	VAMP2	protein_coding
ENSG00000033627.17	-0.0716281	0.0580254	ATP6V0A1	protein_coding
ENSG00000248487.9	-0.232331	4.79458e-10	ABHD14A	protein_coding
ENSG00000186442.7	-0.23233	4.79509e-10	KRT3	protein_coding
ENSG00000185813.11	-0.232259	4.85568e-10	PCYT2	protein_coding
ENSG00000174453.10	-0.232203	4.90292e-10	VWC2L	protein_coding
ENSG00000034239.11	-0.0971138	0.0100903	EFCAB1	protein_coding
ENSG00000034510.6	-0.00653917	0.862788	TMSB10	protein_coding
ENSG00000140955.11	-0.232156	4.94411e-10	ADAD2	protein_coding
ENSG00000137843.12	-0.232151	4.94816e-10	PAK6	protein_coding
ENSG00000120235.4	-0.232043	5.04315e-10	IFNA6	protein_coding
ENSG00000034713.8	0.0556275	0.141202	GABARAPL2	protein_coding
ENSG00000187730.9	-0.231432	5.61291e-10	GABRD	protein_coding
ENSG00000176194.18	-0.231335	5.70879e-10	CIDEA	protein_coding
ENSG00000106341.11	-0.230948	6.10927e-10	PPP1R17	protein_coding
ENSG00000104888.10	-0.230858	6.20568e-10	SLC17A7	protein_coding
ENSG00000173826.15	-0.230757	6.31569e-10	KCNH6	protein_coding
ENSG00000035664.11	-0.0885451	0.0190383	DAPK2	protein_coding
ENSG00000163239.12	-0.230674	6.40816e-10	TDRD10	protein_coding
ENSG00000114654.7	-0.230319	6.81735e-10	EFCC1	protein_coding
ENSG00000035720.8	0.0414213	0.273429	STAP1	protein_coding
ENSG00000149742.10	-0.230309	6.82938e-10	SLC22A9	protein_coding
ENSG00000064787.13	-0.230205	6.95412e-10	BCAS1	protein_coding
ENSG00000168309.18	-0.229684	7.61348e-10	FAM107A	protein_coding
ENSG00000183379.9	-0.22959	7.73827e-10	SYNDIG1L	protein_coding
ENSG00000036448.10	-0.106404	0.00479981	MYOM2	protein_coding
ENSG00000036473.8	0.0197748	0.601196	OTC	protein_coding
ENSG00000278195.2	-0.229208	8.26798e-10	SSTR3	protein_coding
ENSG00000129009.13	-0.229039	8.51333e-10	ISLR	protein_coding
ENSG00000036565.15	0.103596	0.00604462	SLC18A1	protein_coding
ENSG00000036672.16	-0.0161372	0.669729	USP2	protein_coding
ENSG00000036828.17	-0.0242193	0.522049	CASR	protein_coding
ENSG00000164512.18	-0.228678	9.06276e-10	ANKRD55	protein_coding
ENSG00000138769.11	-0.228487	9.36634e-10	CDKL2	protein_coding
ENSG00000137825.11	-0.228119	9.98047e-10	ITPKA	protein_coding
ENSG00000095932.7	-0.227833	1.04833e-09	SMIM24	protein_coding
ENSG00000163032.12	-0.227681	1.07614e-09	VSNL1	protein_coding
ENSG00000129354.12	-0.227493	1.11147e-09	AP1M2	protein_coding
ENSG00000158220.14	-0.227471	1.11586e-09	ESYT3	protein_coding
ENSG00000107593.17	-0.227435	1.12263e-09	PKD2L1	protein_coding
ENSG00000037965.6	0.0971655	0.0100503	HOXC8	protein_coding
ENSG00000178997.11	-0.226637	1.28739e-09	EXD1	protein_coding
ENSG00000153933.10	-0.22653	1.31121e-09	DGKE	protein_coding
ENSG00000168952.15	-0.226452	1.32867e-09	STXBP6	protein_coding
ENSG00000170430.10	-0.226347	1.3529e-09	MGMT	protein_coding
ENSG00000038295.8	-0.0757577	0.044953	TLL1	protein_coding
ENSG00000169271.3	-0.226282	1.36804e-09	HSPB3	protein_coding
ENSG00000166592.12	-0.226163	1.39599e-09	RRAD	protein_coding
ENSG00000166736.11	-0.226041	1.42551e-09	HTR3A	protein_coding
ENSG00000049283.18	-0.225908	1.45814e-09	EPN3	protein_coding
ENSG00000073150.14	-0.225735	1.50186e-09	PANX2	protein_coding
ENSG00000283599.2	-0.22572	1.50562e-09	BX276092.9	protein_coding
ENSG00000162188.6	-0.225563	1.54642e-09	GNG3	protein_coding
ENSG00000277494.2	-0.22555	1.54998e-09	GPIHBP1	protein_coding
ENSG00000277586.4	-0.225535	1.55395e-09	NEFL	protein_coding
ENSG00000039523.20	0.104575	0.00558112	RIPOR1	protein_coding
ENSG00000039537.14	-0.0275146	0.467027	C6	protein_coding
ENSG00000167768.4	-0.225345	1.60505e-09	KRT1	protein_coding
ENSG00000168830.8	-0.225084	1.67778e-09	HTR1E	protein_coding
ENSG00000244187.8	-0.224944	1.71828e-09	TMEM141	protein_coding
ENSG00000170523.3	-0.224869	1.74008e-09	KRT83	protein_coding
ENSG00000179673.5	-0.224744	1.77739e-09	RPRML	protein_coding
ENSG00000171450.6	-0.224407	1.88208e-09	CDK5R2	protein_coding
ENSG00000162728.5	-0.224369	1.89432e-09	KCNJ9	protein_coding
ENSG00000101460.13	-0.223833	2.07403e-09	MAP1LC3A	protein_coding
ENSG00000250366.3	-0.22378	2.09273e-09	TUNAR	protein_coding
ENSG00000186297.12	-0.223757	2.10072e-09	GABRA5	protein_coding
ENSG00000108231.14	-0.223625	2.14801e-09	LGI1	protein_coding
ENSG00000163377.16	-0.223565	2.17015e-09	TAFA4	protein_coding
ENSG00000158748.4	-0.223521	2.18606e-09	HTR6	protein_coding
ENSG00000160396.9	-0.22316	2.32331e-09	HIPK4	protein_coding
ENSG00000157368.11	-0.223086	2.35239e-09	IL34	protein_coding
ENSG00000170786.12	-0.223032	2.37389e-09	SDR16C5	protein_coding
ENSG00000283361.2	-0.22279	2.47259e-09	CFAP97D2	protein_coding
ENSG00000041880.14	0.0933389	0.0134259	PARP3	protein_coding
ENSG00000135094.11	-0.222763	2.4839e-09	SDS	protein_coding
ENSG00000164600.7	-0.222741	2.49296e-09	NEUROD6	protein_coding
ENSG00000185272.14	-0.222593	2.5557e-09	RBM11	protein_coding
ENSG00000168913.7	-0.222511	2.5911e-09	ENHO	protein_coding
ENSG00000042286.15	0.114213	0.00245786	AIFM2	protein_coding
ENSG00000042304.12	-0.010035	0.790838	C2orf83	protein_coding
ENSG00000101076.17	-0.222429	2.6271e-09	HNF4A	protein_coding
ENSG00000198944.6	-0.222324	2.67367e-09	SOWAHA	protein_coding
ENSG00000110887.8	-0.221914	2.86425e-09	DAO	protein_coding
ENSG00000042493.16	0.076219	0.0436603	CAPG	protein_coding
ENSG00000042753.12	0.0136082	0.719094	AP2S1	protein_coding
ENSG00000042781.14	0.0440228	0.244404	USH2A	protein_coding
ENSG00000042813.8	0.00248871	0.947557	ZPBP	protein_coding
ENSG00000042832.12	0.0371562	0.325929	TG	protein_coding
ENSG00000089220.5	-0.221867	2.88668e-09	PEBP1	protein_coding
ENSG00000172428.11	-0.221724	2.95651e-09	COPS9	protein_coding
ENSG00000145824.13	-0.221676	2.98049e-09	CXCL14	protein_coding
ENSG00000043143.20	-0.0471634	0.212331	JADE2	protein_coding
ENSG00000043355.12	4.34056e-05	0.999085	ZIC2	protein_coding
ENSG00000120049.20	-0.221578	3.02954e-09	KCNIP2	protein_coding
ENSG00000138100.14	-0.220764	3.47013e-09	TRIM54	protein_coding
ENSG00000269028.3	-0.220693	3.51177e-09	MTRNR2L12	protein_coding
ENSG00000044012.4	-0.0649389	0.0857793	GUCA2B	protein_coding
ENSG00000135750.15	-0.220299	3.74932e-09	KCNK1	protein_coding
ENSG00000261949.6	-0.220238	3.78757e-09	GFY	protein_coding
ENSG00000203756.8	-0.220096	3.87777e-09	TMEM244	protein_coding
ENSG00000115138.11	-0.220054	3.90524e-09	POMC	protein_coding
ENSG00000144331.20	-0.219998	3.94146e-09	ZNF385B	protein_coding
ENSG00000151948.12	-0.219912	3.99837e-09	GLT1D1	protein_coding
ENSG00000046604.13	0.0102847	0.785758	DSG2	protein_coding
ENSG00000167371.21	-0.219906	4.0022e-09	PRRT2	protein_coding
ENSG00000127838.14	-0.219742	4.11263e-09	PNKD	protein_coding
ENSG00000151552.12	-0.21961	4.20342e-09	QDPR	protein_coding
ENSG00000046774.10	0.0514832	0.173336	MAGEC2	protein_coding
ENSG00000046889.19	0.0330017	0.382966	PREX2	protein_coding
ENSG00000186471.13	-0.219582	4.22277e-09	AKAP14	protein_coding
ENSG00000148482.12	-0.21955	4.24522e-09	SLC39A12	protein_coding
ENSG00000135625.8	-0.21953	4.25946e-09	EGR4	protein_coding
ENSG00000047249.18	-0.0917237	0.015128	ATP6V1H	protein_coding
ENSG00000089486.17	-0.219512	4.27195e-09	CDIP1	protein_coding
ENSG00000079689.14	-0.219373	4.37153e-09	SCGN	protein_coding
ENSG00000104435.14	-0.219165	4.5243e-09	STMN2	protein_coding
ENSG00000178602.8	-0.219147	4.53828e-09	OTOS	protein_coding
ENSG00000132872.12	-0.219064	4.60076e-09	SYT4	protein_coding
ENSG00000132026.14	-0.219013	4.63978e-09	RTBDN	protein_coding
ENSG00000047579.20	0.0251779	0.505708	DTNBP1	protein_coding
ENSG00000144834.14	-0.218998	4.65114e-09	TAGLN3	protein_coding
ENSG00000047617.15	0.117795	0.00178349	ANO2	protein_coding
ENSG00000174460.4	-0.218984	4.66192e-09	ZCCHC12	protein_coding
ENSG00000125861.16	-0.218917	4.71366e-09	GFRA4	protein_coding
ENSG00000166136.16	-0.218776	4.82444e-09	NDUFB8	protein_coding
ENSG00000070886.12	-0.21876	4.83723e-09	EPHA8	protein_coding
ENSG00000167281.19	-0.218551	5.00654e-09	RBFOX3	protein_coding
ENSG00000163273.4	-0.218521	5.03192e-09	NPPC	protein_coding
ENSG00000174775.17	-0.218438	5.10124e-09	HRAS	protein_coding
ENSG00000047936.11	-0.0497236	0.188521	ROS1	protein_coding
ENSG00000213465.8	-0.218338	5.18596e-09	ARL2	protein_coding
ENSG00000102104.9	-0.21828	5.23543e-09	RS1	protein_coding
ENSG00000147676.14	-0.218263	5.24963e-09	MAL2	protein_coding
ENSG00000183317.17	-0.218101	5.39217e-09	EPHA10	protein_coding
ENSG00000180777.14	-0.217969	5.50987e-09	ANKRD30B	protein_coding
ENSG00000181418.8	-0.217767	5.69587e-09	DDN	protein_coding
ENSG00000107242.20	-0.217751	5.71093e-09	PIP5K1B	protein_coding
ENSG00000048462.11	0.0411255	0.276872	TNFRSF17	protein_coding
ENSG00000025423.11	-0.217596	5.85782e-09	HSD17B6	protein_coding
ENSG00000179477.11	-0.217287	6.16258e-09	ALOX12B	protein_coding
ENSG00000159516.9	-0.217271	6.17801e-09	SPRR2G	protein_coding
ENSG00000048545.16	-0.0233512	0.537079	GUCA1A	protein_coding
ENSG00000132840.10	-0.217236	6.21361e-09	BHMT2	protein_coding
ENSG00000105695.15	-0.216857	6.61139e-09	MAG	protein_coding
ENSG00000134020.8	-0.216694	6.78976e-09	PEBP4	protein_coding
ENSG00000105701.16	-0.216473	7.03875e-09	FKBP8	protein_coding
ENSG00000166922.8	-0.216012	7.58798e-09	SCG5	protein_coding
ENSG00000049089.15	0.110765	0.00331977	COL9A2	protein_coding
ENSG00000140481.15	-0.215924	7.69783e-09	CCDC33	protein_coding
ENSG00000162543.6	-0.215889	7.74127e-09	UBXN10	protein_coding
ENSG00000161270.20	-0.215887	7.74404e-09	NPHS1	protein_coding
ENSG00000132471.12	-0.21576	7.90618e-09	WBP2	protein_coding
ENSG00000101438.4	-0.215573	8.14974e-09	SLC32A1	protein_coding
ENSG00000167880.8	-0.21556	8.16658e-09	EVPL	protein_coding
ENSG00000049247.14	-0.0294445	0.436355	UTS2	protein_coding
ENSG00000049249.9	0.1127	0.00280716	TNFRSF9	protein_coding
ENSG00000104140.7	-0.215419	8.35598e-09	RHOV	protein_coding
ENSG00000186487.20	-0.21541	8.36774e-09	MYT1L	protein_coding
ENSG00000205704.7	-0.215174	8.69547e-09	LINC00634	protein_coding
ENSG00000139190.17	-0.215173	8.69643e-09	VAMP1	protein_coding
ENSG00000127184.13	-0.215151	8.7271e-09	COX7C	protein_coding
ENSG00000131242.18	-0.215147	8.73329e-09	RAB11FIP4	protein_coding
ENSG00000198822.10	-0.215109	8.78685e-09	GRM3	protein_coding
ENSG00000049759.19	0.0903001	0.0167823	NEDD4L	protein_coding
ENSG00000049768.16	0.0128719	0.7337	FOXP3	protein_coding
ENSG00000157214.14	-0.215075	8.83534e-09	STEAP2	protein_coding
ENSG00000008735.14	-0.214692	9.40086e-09	MAPK8IP2	protein_coding
ENSG00000145198.14	-0.214556	9.60938e-09	VWA5B2	protein_coding
ENSG00000050030.16	0.0632453	0.0942889	NEXMIF	protein_coding
ENSG00000170011.14	-0.214198	1.01818e-08	MYRIP	protein_coding
ENSG00000050165.18	-0.0986067	0.00898927	DKK3	protein_coding
ENSG00000067842.17	-0.214074	1.03876e-08	ATP2B3	protein_coding
ENSG00000177459.11	-0.213917	1.06529e-08	ERICH5	protein_coding
ENSG00000171517.6	-0.213841	1.07851e-08	LPAR3	protein_coding
ENSG00000248485.2	-0.213701	1.10302e-08	PCP4L1	protein_coding
ENSG00000050426.16	-0.0278966	0.460863	LETMD1	protein_coding
ENSG00000015592.16	-0.213585	1.12388e-08	STMN4	protein_coding
ENSG00000100341.12	-0.213226	1.19052e-08	PNPLA5	protein_coding
ENSG00000050628.20	-0.0052333	0.889993	PTGER3	protein_coding
ENSG00000279486.5	-0.213058	1.2231e-08	OR2AG1	protein_coding
ENSG00000050748.18	0.0572974	0.129629	MAPK9	protein_coding
ENSG00000128739.23	-0.213034	1.22791e-08	SNRPN	protein_coding
ENSG00000171759.10	-0.212868	1.26094e-08	PAH	protein_coding
ENSG00000133134.12	-0.212865	1.26148e-08	BEX2	protein_coding
ENSG00000167676.4	-0.212791	1.27658e-08	PLIN4	protein_coding
ENSG00000176769.9	-0.212788	1.27725e-08	TCERG1L	protein_coding
ENSG00000159398.16	-0.212787	1.27741e-08	CES5A	protein_coding
ENSG00000171509.16	-0.212658	1.30408e-08	RXFP1	protein_coding
ENSG00000259120.3	-0.212636	1.30873e-08	SMIM6	protein_coding
ENSG00000185274.12	-0.212576	1.32139e-08	GALNT17	protein_coding
ENSG00000106123.12	-0.212473	1.34325e-08	EPHB6	protein_coding
ENSG00000118194.20	-0.212383	1.36269e-08	TNNT2	protein_coding
ENSG00000132671.6	-0.212319	1.37682e-08	SSTR4	protein_coding
ENSG00000149575.9	-0.212154	1.4136e-08	SCN2B	protein_coding
ENSG00000052344.16	0.0260599	0.490912	PRSS8	protein_coding
ENSG00000120903.13	-0.211876	1.47775e-08	CHRNA2	protein_coding
ENSG00000121335.12	-0.211793	1.49729e-08	PRB2	protein_coding
ENSG00000233816.3	-0.211718	1.51538e-08	IFNA13	protein_coding
ENSG00000052802.13	0.0905208	0.0165158	MSMO1	protein_coding
ENSG00000148344.11	-0.211653	1.5313e-08	PTGES	protein_coding
ENSG00000052850.8	0.108929	0.0038832	ALX4	protein_coding
ENSG00000053108.17	-0.089776	0.0174302	FSTL4	protein_coding
ENSG00000116983.13	-0.211648	1.53235e-08	HPCAL4	protein_coding
ENSG00000053328.8	-0.0875522	0.0204285	METTL24	protein_coding
ENSG00000172137.19	-0.211588	1.54723e-08	CALB2	protein_coding
ENSG00000196091.15	-0.211194	1.64727e-08	MYBPC1	protein_coding
ENSG00000077080.10	-0.21106	1.6826e-08	ACTL6B	protein_coding
ENSG00000053501.13	0.0154122	0.683747	USE1	protein_coding
ENSG00000053524.12	-0.103472	0.00610598	MCF2L2	protein_coding
ENSG00000053702.15	-0.119209	0.00156757	NRIP2	protein_coding
ENSG00000053747.17	-0.0871168	0.0210653	LAMA3	protein_coding
ENSG00000147571.5	-0.211053	1.68467e-08	CRH	protein_coding
ENSG00000060140.9	-0.211025	1.692e-08	STYK1	protein_coding
ENSG00000256870.3	-0.211011	1.69574e-08	SLC5A8	protein_coding
ENSG00000185736.16	-0.210855	1.73837e-08	ADARB2	protein_coding
ENSG00000036530.9	-0.210855	1.7384e-08	CYP46A1	protein_coding
ENSG00000054148.18	0.0369145	0.329088	PHPT1	protein_coding
ENSG00000054179.12	-0.0925029	0.0142844	ENTPD2	protein_coding
ENSG00000054219.11	0.0886219	0.0189344	LY75	protein_coding
ENSG00000182195.9	-0.21081	1.7509e-08	LDOC1	protein_coding
ENSG00000129538.14	-0.210369	1.87765e-08	RNASE1	protein_coding
ENSG00000182600.9	-0.210124	1.95181e-08	SNORC	protein_coding
ENSG00000125144.14	-0.210086	1.96374e-08	MT1G	protein_coding
ENSG00000054392.13	0.0826058	0.0287468	HHAT	protein_coding
ENSG00000131100.13	-0.210082	1.96477e-08	ATP6V1E1	protein_coding
ENSG00000140284.11	-0.209857	2.03585e-08	SLC27A2	protein_coding
ENSG00000054611.14	0.112027	0.00297667	TBC1D22A	protein_coding
ENSG00000180739.14	-0.20978	2.06073e-08	S1PR5	protein_coding
ENSG00000054690.14	0.0254281	0.501487	PLEKHH1	protein_coding
ENSG00000054793.14	0.109571	0.003677	ATP9A	protein_coding
ENSG00000054796.13	0.0168037	0.656942	SPO11	protein_coding
ENSG00000054803.4	-0.0808488	0.0323329	CBLN4	protein_coding
ENSG00000054938.16	-0.0540566	0.152798	CHRDL2	protein_coding
ENSG00000176244.7	-0.209658	2.10083e-08	ACBD7	protein_coding
ENSG00000136535.15	-0.209604	2.1189e-08	TBR1	protein_coding
ENSG00000090238.12	-0.209566	2.13154e-08	YPEL3	protein_coding
ENSG00000198910.14	-0.209429	2.17804e-08	L1CAM	protein_coding
ENSG00000188191.15	-0.209383	2.19402e-08	PRKAR1B	protein_coding
ENSG00000055118.16	0.0908557	0.0161187	KCNH2	protein_coding
ENSG00000163630.11	-0.209332	2.21172e-08	SYNPR	protein_coding
ENSG00000087250.9	-0.209319	2.21627e-08	MT3	protein_coding
ENSG00000055163.20	-0.0733154	0.0523461	CYFIP2	protein_coding
ENSG00000186994.11	-0.209197	2.25931e-08	KANK3	protein_coding
ENSG00000165092.13	-0.209112	2.2898e-08	ALDH1A1	protein_coding
ENSG00000125356.7	-0.209073	2.30373e-08	NDUFA1	protein_coding
ENSG00000180176.15	-0.208987	2.33511e-08	TH	protein_coding
ENSG00000171224.9	-0.208937	2.35364e-08	FAM241B	protein_coding
ENSG00000055732.13	0.03302	0.382702	MCOLN3	protein_coding
ENSG00000055813.6	0.0151208	0.689413	CCDC85A	protein_coding
ENSG00000105549.11	-0.208811	2.40056e-08	THEG	protein_coding
ENSG00000055950.16	-0.0392638	0.299219	MRPL43	protein_coding
ENSG00000055955.17	0.118932	0.00160784	ITIH4	protein_coding
ENSG00000055957.11	0.0624847	0.0983241	ITIH1	protein_coding
ENSG00000260001.6	-0.208647	2.46339e-08	TGFBR3L	protein_coding
ENSG00000204140.10	-0.208538	2.50584e-08	CLPSL1	protein_coding
ENSG00000166863.13	-0.208441	2.54437e-08	TAC3	protein_coding
ENSG00000056291.17	-0.120324	0.00141462	NPFFR2	protein_coding
ENSG00000160307.10	-0.20839	2.56486e-08	S100B	protein_coding
ENSG00000056558.11	0.111241	0.00318637	TRAF1	protein_coding
ENSG00000181019.13	-0.208159	2.65942e-08	NQO1	protein_coding
ENSG00000056736.10	0.0923094	0.01449	IL17RB	protein_coding
ENSG00000169282.18	-0.208121	2.67505e-08	KCNAB1	protein_coding
ENSG00000056998.20	0.116415	0.0020202	GYG2	protein_coding
ENSG00000147804.10	-0.207902	2.76821e-08	SLC39A4	protein_coding
ENSG00000057149.16	-0.0160843	0.670748	SERPINB3	protein_coding
ENSG00000119946.11	-0.207674	2.86882e-08	CNNM1	protein_coding
ENSG00000101210.13	-0.207649	2.88014e-08	EEF1A2	protein_coding
ENSG00000108924.14	-0.2075	2.94774e-08	HLF	protein_coding
ENSG00000057593.14	-0.0446079	0.238184	F7	protein_coding
ENSG00000172508.10	-0.207497	2.94944e-08	CARNS1	protein_coding
ENSG00000121680.16	-0.20748	2.95693e-08	PEX16	protein_coding
ENSG00000186854.11	-0.207064	3.15524e-08	TRABD2A	protein_coding
ENSG00000186377.8	-0.206821	3.27698e-08	CYP4X1	protein_coding
ENSG00000057757.10	0.0235637	0.533379	PITHD1	protein_coding
ENSG00000134548.11	-0.206769	3.30346e-08	SPX	protein_coding
ENSG00000091482.8	-0.206589	3.39724e-08	SMPX	protein_coding
ENSG00000165970.12	-0.206582	3.40082e-08	SLC6A5	protein_coding
ENSG00000058085.15	0.0657394	0.0819789	LAMC2	protein_coding
ENSG00000144837.9	-0.206272	3.56885e-08	PLA1A	protein_coding
ENSG00000126895.15	-0.206155	3.63418e-08	AVPR2	protein_coding
ENSG00000012171.20	-0.206048	3.69484e-08	SEMA3B	protein_coding
ENSG00000152910.19	-0.205929	3.76338e-08	CNTNAP4	protein_coding
ENSG00000131730.16	-0.205847	3.81187e-08	CKMT2	protein_coding
ENSG00000013293.6	-0.205789	3.8458e-08	SLC7A14	protein_coding
ENSG00000132821.12	-0.205764	3.86119e-08	VSTM2L	protein_coding
ENSG00000185519.9	-0.205649	3.93038e-08	FAM131C	protein_coding
ENSG00000124313.18	-0.205641	3.93519e-08	IQSEC2	protein_coding
ENSG00000099822.3	-0.205596	3.96243e-08	HCN2	protein_coding
ENSG00000125878.6	-0.20554	3.99718e-08	TCF15	protein_coding
ENSG00000139053.3	-0.205481	4.03397e-08	PDE6H	protein_coding
ENSG00000058866.15	-0.10443	0.00564776	DGKG	protein_coding
ENSG00000059122.17	-0.0160211	0.671966	FLYWCH1	protein_coding
ENSG00000094796.5	-0.205425	4.06874e-08	KRT31	protein_coding
ENSG00000285749.2	-0.205157	4.24078e-08	AC097636.1	protein_coding
ENSG00000132563.16	-0.205071	4.29737e-08	REEP2	protein_coding
ENSG00000119125.17	-0.205066	4.30042e-08	GDA	protein_coding
ENSG00000043039.7	-0.204887	4.42069e-08	BARX2	protein_coding
ENSG00000059691.12	-0.0636045	0.0924298	GATB	protein_coding
ENSG00000149571.12	-0.204833	4.45768e-08	KIRREL3	protein_coding
ENSG00000205279.8	-0.204783	4.49261e-08	CTXN3	protein_coding
ENSG00000189410.12	-0.204485	4.70286e-08	SH2D5	protein_coding
ENSG00000059804.16	0.0421355	0.265236	SLC2A3	protein_coding
ENSG00000109158.11	-0.204115	4.97785e-08	GABRA4	protein_coding
ENSG00000217442.4	-0.20401	5.05888e-08	SYCE3	protein_coding
ENSG00000165917.10	-0.20381	5.21687e-08	RAPSN	protein_coding
ENSG00000177238.14	-0.203765	5.2526e-08	TRIM72	protein_coding
ENSG00000112619.8	-0.203737	5.27496e-08	PRPH2	protein_coding
ENSG00000149452.16	-0.203641	5.35341e-08	SLC22A8	protein_coding
ENSG00000104808.8	-0.203551	5.42736e-08	DHDH	protein_coding
ENSG00000160932.11	-0.20351	5.4622e-08	LY6E	protein_coding
ENSG00000151572.18	-0.203445	5.51678e-08	ANO4	protein_coding
ENSG00000198883.12	-0.203442	5.51935e-08	PNMA5	protein_coding
ENSG00000060656.20	-0.109979	0.00355116	PTPRU	protein_coding
ENSG00000110786.18	-0.203364	5.58546e-08	PTPN5	protein_coding
ENSG00000188747.8	-0.203027	5.88071e-08	NOXA1	protein_coding
ENSG00000171772.17	-0.202918	5.97879e-08	SYCE1	protein_coding
ENSG00000203782.6	-0.202853	6.03854e-08	LORICRIN	protein_coding
ENSG00000060762.19	0.0902436	0.0168511	MPC1	protein_coding
ENSG00000106852.15	-0.202659	6.21977e-08	LHX6	protein_coding
ENSG00000163995.21	-0.202646	6.23171e-08	ABLIM2	protein_coding
ENSG00000159176.14	-0.202559	6.31527e-08	CSRP1	protein_coding
ENSG00000061337.15	0.0671214	0.0757387	LZTS1	protein_coding
ENSG00000021300.14	-0.202438	6.43251e-08	PLEKHB1	protein_coding
ENSG00000061492.12	-0.00550288	0.884365	WNT8A	protein_coding
ENSG00000187616.5	-0.202412	6.45795e-08	MYMK	protein_coding
ENSG00000165949.12	-0.202378	6.49188e-08	IFI27	protein_coding
ENSG00000105376.5	-0.202163	6.70785e-08	ICAM5	protein_coding
ENSG00000061918.14	-0.0627009	0.0971636	GUCY1B1	protein_coding
ENSG00000232434.2	-0.202114	6.75767e-08	AJM1	protein_coding
ENSG00000061938.20	0.0230953	0.54155	TNK2	protein_coding
ENSG00000167656.5	-0.202078	6.79483e-08	LY6D	protein_coding
ENSG00000168032.10	-0.202052	6.82193e-08	ENTPD3	protein_coding
ENSG00000124493.14	-0.201853	7.03054e-08	GRM4	protein_coding
ENSG00000204564.12	-0.20165	7.25075e-08	C6orf136	protein_coding
ENSG00000062282.15	-0.0923973	0.0143964	DGAT2	protein_coding
ENSG00000285188.1	-0.201476	7.4447e-08	AC008397.2	protein_coding
ENSG00000103089.9	-0.20132	7.62261e-08	FA2H	protein_coding
ENSG00000062524.16	-0.0370706	0.327045	LTK	protein_coding
ENSG00000062582.14	0.104531	0.0056011	MRPS24	protein_coding
ENSG00000138311.18	-0.201282	7.66599e-08	ZNF365	protein_coding
ENSG00000203663.4	-0.201182	7.78286e-08	OR2L2	protein_coding
ENSG00000153266.13	-0.200925	8.09175e-08	FEZF2	protein_coding
ENSG00000163817.16	-0.200912	8.10742e-08	SLC6A20	protein_coding
ENSG00000150656.15	-0.200909	8.11096e-08	CNDP1	protein_coding
ENSG00000063015.20	0.0944019	0.0124001	SEZ6	protein_coding
ENSG00000185933.7	-0.200901	8.12025e-08	CALHM1	protein_coding
ENSG00000063127.16	0.0114333	0.762513	SLC6A16	protein_coding
ENSG00000103184.12	-0.200782	8.26809e-08	SEC14L5	protein_coding
ENSG00000196104.11	-0.200708	8.36032e-08	SPOCK3	protein_coding
ENSG00000147684.10	-0.200665	8.41478e-08	NDUFB9	protein_coding
ENSG00000186907.8	-0.20063	8.45919e-08	RTN4RL2	protein_coding
ENSG00000063241.8	0.032427	0.39131	ISOC2	protein_coding
ENSG00000107147.14	-0.20062	8.47279e-08	KCNT1	protein_coding
ENSG00000063245.15	0.0920288	0.0147926	EPN1	protein_coding
ENSG00000169220.18	-0.200574	8.53152e-08	RGS14	protein_coding
ENSG00000063438.19	-0.00511004	0.892569	AHRR	protein_coding
ENSG00000013297.12	-0.200273	8.92756e-08	CLDN11	protein_coding
ENSG00000004660.15	-0.200115	9.14198e-08	CAMKK1	protein_coding
ENSG00000160801.14	-0.200075	9.19737e-08	PTH1R	protein_coding
ENSG00000100078.4	-0.19999	9.31555e-08	PLA2G3	protein_coding
ENSG00000188778.6	-0.199945	9.37874e-08	ADRB3	protein_coding
ENSG00000138378.19	-0.199865	9.49238e-08	STAT4	protein_coding
ENSG00000156564.9	-0.199675	9.76687e-08	LRFN2	protein_coding
ENSG00000230453.9	-0.199381	1.02069e-07	ANKRD18B	protein_coding
ENSG00000128298.17	-0.199332	1.02813e-07	BAIAP2L2	protein_coding
ENSG00000138495.7	-0.199303	1.0327e-07	COX17	protein_coding
ENSG00000154478.4	-0.199218	1.04591e-07	GPR26	protein_coding
ENSG00000064195.7	-0.107131	0.00451761	DLX3	protein_coding
ENSG00000113327.17	-0.199137	1.05871e-07	GABRG2	protein_coding
ENSG00000064201.16	-0.0378608	0.316833	TSPAN32	protein_coding
ENSG00000205002.4	-0.198976	1.08441e-07	AARD	protein_coding
ENSG00000162817.7	-0.198909	1.09536e-07	C1orf115	protein_coding
ENSG00000140465.14	-0.198908	1.09552e-07	CYP1A1	protein_coding
ENSG00000064270.13	-0.109913	0.00357129	ATP2C2	protein_coding
ENSG00000064300.9	0.105726	0.00507713	NGFR	protein_coding
ENSG00000126266.3	-0.198883	1.09971e-07	FFAR1	protein_coding
ENSG00000058404.20	-0.198881	1.10002e-07	CAMK2B	protein_coding
ENSG00000151834.16	-0.19888	1.10018e-07	GABRA2	protein_coding
ENSG00000105643.10	-0.198856	1.104e-07	ARRDC2	protein_coding
ENSG00000064489.23	0.104981	0.00539853	BORCS8-MEF2B	protein_coding
ENSG00000188334.3	-0.198835	1.10758e-07	BSPH1	protein_coding
ENSG00000109610.6	-0.198761	1.11993e-07	SOD3	protein_coding
ENSG00000086506.3	-0.19854	1.15748e-07	HBQ1	protein_coding
ENSG00000172782.12	-0.198473	1.1691e-07	FADS6	protein_coding
ENSG00000081248.11	-0.198466	1.17029e-07	CACNA1S	protein_coding
ENSG00000151778.11	-0.198457	1.17181e-07	SERP2	protein_coding
ENSG00000117154.12	-0.198398	1.18222e-07	IGSF21	protein_coding
ENSG00000064655.19	0.101775	0.00700013	EYA2	protein_coding
ENSG00000255823.5	-0.19819	1.21948e-07	MTRNR2L8	protein_coding
ENSG00000064687.13	-0.00640984	0.865475	ABCA7	protein_coding
ENSG00000172673.11	-0.198136	1.22924e-07	THEMIS	protein_coding
ENSG00000100285.10	-0.198124	1.23142e-07	NEFH	protein_coding
ENSG00000008118.10	-0.198101	1.23561e-07	CAMK1G	protein_coding
ENSG00000157152.17	-0.197926	1.26826e-07	SYN2	protein_coding
ENSG00000127083.7	-0.197891	1.27497e-07	OMD	protein_coding
ENSG00000064835.11	-0.110221	0.00347845	POU1F1	protein_coding
ENSG00000198168.9	-0.197808	1.2908e-07	SVIP	protein_coding
ENSG00000135426.16	-0.197734	1.30504e-07	TESPA1	protein_coding
ENSG00000167755.15	-0.197653	1.32071e-07	KLK6	protein_coding
ENSG00000172350.10	-0.197639	1.32355e-07	ABCG4	protein_coding
ENSG00000211448.13	-0.197507	1.34967e-07	DIO2	protein_coding
ENSG00000135519.8	-0.197423	1.36657e-07	KCNH3	protein_coding
ENSG00000158050.5	-0.197378	1.37572e-07	DUSP2	protein_coding
ENSG00000169676.6	-0.197356	1.38029e-07	DRD5	protein_coding
ENSG00000122375.12	-0.19734	1.38358e-07	OPN4	protein_coding
ENSG00000150054.18	-0.197032	1.44825e-07	MPP7	protein_coding
ENSG00000065057.9	0.0277292	0.463559	NTHL1	protein_coding
ENSG00000181409.14	-0.196979	1.45957e-07	AATK	protein_coding
ENSG00000205277.9	-0.196896	1.47769e-07	MUC12	protein_coding
ENSG00000132702.13	-0.196738	1.5126e-07	HAPLN2	protein_coding
ENSG00000065154.12	0.0409845	0.278524	OAT	protein_coding
ENSG00000167874.7	-0.196717	1.51728e-07	TMEM88	protein_coding
ENSG00000196468.8	-0.196703	1.52031e-07	FGF16	protein_coding
ENSG00000197106.7	-0.19669	1.52332e-07	SLC6A17	protein_coding
ENSG00000176956.13	-0.196668	1.52822e-07	LY6H	protein_coding
ENSG00000151729.11	-0.196658	1.53058e-07	SLC25A4	protein_coding
ENSG00000101445.10	-0.196558	1.55326e-07	PPP1R16B	protein_coding
ENSG00000197165.11	-0.196412	1.58725e-07	SULT1A2	protein_coding
ENSG00000091536.19	-0.196354	1.60081e-07	MYO15A	protein_coding
ENSG00000065361.16	-0.028863	0.445473	ERBB3	protein_coding
ENSG00000022355.18	-0.196305	1.61242e-07	GABRA1	protein_coding
ENSG00000111275.13	-0.196157	1.6481e-07	ALDH2	protein_coding
ENSG00000139767.10	-0.196153	1.6489e-07	SRRM4	protein_coding
ENSG00000180209.12	-0.196147	1.65035e-07	MYLPF	protein_coding
ENSG00000188869.13	-0.196103	1.66113e-07	TMC3	protein_coding
ENSG00000183128.7	-0.196014	1.68321e-07	CALHM3	protein_coding
ENSG00000065518.8	-0.046391	0.219922	NDUFB4	protein_coding
ENSG00000174951.11	-0.195982	1.69106e-07	FUT1	protein_coding
ENSG00000065534.19	-0.0260947	0.490333	MYLK	protein_coding
ENSG00000111305.19	-0.195839	1.72704e-07	GSG1	protein_coding
ENSG00000127884.5	-0.195803	1.73622e-07	ECHS1	protein_coding
ENSG00000182601.7	-0.195729	1.75524e-07	HS3ST4	protein_coding
ENSG00000176720.6	-0.195658	1.77359e-07	BOK	protein_coding
ENSG00000140961.14	-0.195401	1.84173e-07	OSGIN1	protein_coding
ENSG00000198673.10	-0.195346	1.85674e-07	TAFA2	protein_coding
ENSG00000205221.12	-0.195224	1.89037e-07	VIT	protein_coding
ENSG00000254126.8	-0.195195	1.89838e-07	CD8B2	protein_coding
ENSG00000132321.17	-0.195168	1.906e-07	IQCA1	protein_coding
ENSG00000065675.15	-0.0330125	0.38281	PRKCQ	protein_coding
ENSG00000178449.9	-0.194969	1.96221e-07	COX14	protein_coding
ENSG00000172209.6	-0.19488	1.98804e-07	GPR22	protein_coding
ENSG00000065809.13	0.0389838	0.302681	FAM107B	protein_coding
ENSG00000149654.11	-0.19473	2.03225e-07	CDH22	protein_coding
ENSG00000127399.15	-0.194667	2.05109e-07	LRRC61	protein_coding
ENSG00000165644.11	-0.194611	2.06772e-07	COMTD1	protein_coding
ENSG00000146453.13	-0.19453	2.09241e-07	PNLDC1	protein_coding
ENSG00000065923.10	0.0387403	0.305713	SLC9A7	protein_coding
ENSG00000100302.7	-0.194459	2.11436e-07	RASD2	protein_coding
ENSG00000112812.16	-0.194294	2.16588e-07	PRSS16	protein_coding
ENSG00000065989.16	-0.102562	0.00657199	PDE4A	protein_coding
ENSG00000244274.8	-0.194012	2.25665e-07	DBNDD2	protein_coding
ENSG00000066032.18	-0.0265439	0.482893	CTNNA2	protein_coding
ENSG00000099365.11	-0.193918	2.28783e-07	STX1B	protein_coding
ENSG00000066056.14	0.0336423	0.373794	TIE1	protein_coding
ENSG00000186795.1	-0.193899	2.2942e-07	KCNK18	protein_coding
ENSG00000286015.1	-0.193553	2.41272e-07	CR589904.2	protein_coding
ENSG00000160781.17	-0.193419	2.46011e-07	PAQR6	protein_coding
ENSG00000088726.16	-0.193236	2.52657e-07	TMEM40	protein_coding
ENSG00000066185.13	-0.0586726	0.120661	ZMYND12	protein_coding
ENSG00000091513.16	-0.193153	2.55702e-07	TF	protein_coding
ENSG00000204001.9	-0.19313	2.56565e-07	LCN8	protein_coding
ENSG00000243477.6	-0.193121	2.56891e-07	NAA80	protein_coding
ENSG00000141668.10	-0.193057	2.59272e-07	CBLN2	protein_coding
ENSG00000066322.15	0.0867539	0.0216094	ELOVL1	protein_coding
ENSG00000130751.10	-0.192977	2.62325e-07	NPAS1	protein_coding
ENSG00000178821.13	-0.192954	2.63187e-07	TMEM52	protein_coding
ENSG00000122735.16	-0.192923	2.64354e-07	DNAI1	protein_coding
ENSG00000126583.11	-0.192916	2.64629e-07	PRKCG	protein_coding
ENSG00000102981.10	-0.192881	2.65995e-07	PARD6A	protein_coding
ENSG00000189171.14	-0.192814	2.68561e-07	S100A13	protein_coding
ENSG00000188124.3	-0.192705	2.72841e-07	OR2AG2	protein_coding
ENSG00000066468.23	-0.0171979	0.649427	FGFR2	protein_coding
ENSG00000050327.15	-0.192689	2.73481e-07	ARHGEF5	protein_coding
ENSG00000115194.11	-0.192223	2.92561e-07	SLC30A3	protein_coding
ENSG00000116254.18	-0.192152	2.95535e-07	CHD5	protein_coding
ENSG00000125746.18	-0.192143	2.95962e-07	EML2	protein_coding
ENSG00000064205.10	-0.192036	3.00537e-07	CCN5	protein_coding
ENSG00000157093.9	-0.191714	3.14798e-07	LYZL4	protein_coding
ENSG00000066735.14	0.101019	0.00743538	KIF26A	protein_coding
ENSG00000122733.12	-0.191672	3.16743e-07	PHF24	protein_coding
ENSG00000204644.10	-0.191636	3.18383e-07	ZFP57	protein_coding
ENSG00000066813.14	0.033853	0.370807	ACSM2B	protein_coding
ENSG00000135638.14	-0.191578	3.21063e-07	EMX1	protein_coding
ENSG00000117245.13	-0.191445	3.27233e-07	KIF17	protein_coding
ENSG00000142910.16	-0.191209	3.38545e-07	TINAGL1	protein_coding
ENSG00000101298.15	-0.191177	3.40108e-07	SNPH	protein_coding
ENSG00000099864.18	-0.190745	3.61852e-07	PALM	protein_coding
ENSG00000106538.10	-0.190591	3.69918e-07	RARRES2	protein_coding
ENSG00000067057.18	-0.00768647	0.839018	PFKP	protein_coding
ENSG00000067064.11	0.0176389	0.64106	IDI1	protein_coding
ENSG00000176919.13	-0.190457	3.7706e-07	C8G	protein_coding
ENSG00000066248.15	-0.190361	3.82298e-07	NGEF	protein_coding
ENSG00000067113.17	0.0597019	0.114272	PLPP1	protein_coding
ENSG00000167705.12	-0.190342	3.83293e-07	RILP	protein_coding
ENSG00000108381.11	-0.190328	3.84079e-07	ASPA	protein_coding
ENSG00000174928.16	-0.190207	3.9079e-07	C3orf33	protein_coding
ENSG00000174132.9	-0.190112	3.96131e-07	FAM174A	protein_coding
ENSG00000102882.12	-0.189998	4.02627e-07	MAPK3	protein_coding
ENSG00000159733.14	-0.189984	4.03426e-07	ZFYVE28	protein_coding
ENSG00000100156.10	-0.189889	4.08908e-07	SLC16A8	protein_coding
ENSG00000067225.18	-0.00897995	0.812395	PKM	protein_coding
ENSG00000130475.14	-0.189866	4.10271e-07	FCHO1	protein_coding
ENSG00000106113.19	-0.189851	4.11145e-07	CRHR2	protein_coding
ENSG00000184232.9	-0.189817	4.13146e-07	OAF	protein_coding
ENSG00000006047.13	-0.189618	4.2504e-07	YBX2	protein_coding
ENSG00000130595.19	-0.189289	4.45396e-07	TNNT3	protein_coding
ENSG00000114626.18	-0.189213	4.50206e-07	ABTB1	protein_coding
ENSG00000099840.14	-0.189176	4.5261e-07	IZUMO4	protein_coding
ENSG00000149054.16	-0.189118	4.56337e-07	ZNF215	protein_coding
ENSG00000158865.12	-0.188367	5.07575e-07	SLC5A11	protein_coding
ENSG00000164076.17	-0.188247	5.16279e-07	CAMKV	protein_coding
ENSG00000102878.17	-0.188206	5.19311e-07	HSF4	protein_coding
ENSG00000163833.8	-0.188154	5.23111e-07	FBXO40	protein_coding
ENSG00000067798.16	-0.0294515	0.436246	NAV3	protein_coding
ENSG00000067829.19	0.0889895	0.0184433	IDH3G	protein_coding
ENSG00000250254.2	-0.188131	5.24854e-07	PTTG2	protein_coding
ENSG00000164794.9	-0.188117	5.25893e-07	KCNV1	protein_coding
ENSG00000169562.13	-0.188016	5.3341e-07	GJB1	protein_coding
ENSG00000204583.10	-0.187925	5.40324e-07	LRCOL1	protein_coding
ENSG00000198128.4	-0.187919	5.40798e-07	OR2L3	protein_coding
ENSG00000067992.16	0.0794426	0.0354723	PDK3	protein_coding
ENSG00000181195.11	-0.18785	5.46038e-07	PENK	protein_coding
ENSG00000182230.12	-0.187691	5.58432e-07	FAM153B	protein_coding
ENSG00000231824.4	-0.187656	5.61174e-07	AKAIN1	protein_coding
ENSG00000068078.20	-0.057367	0.129163	FGFR3	protein_coding
ENSG00000068079.8	0.056874	0.132491	IFI35	protein_coding
ENSG00000166313.19	-0.187548	5.69821e-07	APBB1	protein_coding
ENSG00000136750.13	-0.187512	5.72714e-07	GAD2	protein_coding
ENSG00000175352.11	-0.187511	5.72824e-07	NRIP3	protein_coding
ENSG00000101400.6	-0.187423	5.79957e-07	SNTA1	protein_coding
ENSG00000068308.14	0.122558	0.00114855	OTUD5	protein_coding
ENSG00000138472.11	-0.187374	5.83917e-07	GUCA1C	protein_coding
ENSG00000173156.7	-0.187251	5.94126e-07	RHOD	protein_coding
ENSG00000196169.15	-0.187186	5.99611e-07	KIF19	protein_coding
ENSG00000068383.19	0.0789525	0.0366258	INPP5A	protein_coding
ENSG00000158109.15	-0.18715	6.02637e-07	TPRG1L	protein_coding
ENSG00000068400.13	0.00503972	0.894038	GRIPAP1	protein_coding
ENSG00000142973.14	-0.187101	6.06807e-07	CYP4B1	protein_coding
ENSG00000154118.13	-0.186941	6.20558e-07	JPH3	protein_coding
ENSG00000068615.19	0.0323929	0.391808	REEP1	protein_coding
ENSG00000256660.6	-0.186718	6.40262e-07	CLEC12B	protein_coding
ENSG00000162989.5	-0.186708	6.41234e-07	KCNJ3	protein_coding
ENSG00000180440.4	-0.186669	6.44677e-07	SERTM1	protein_coding
ENSG00000140090.18	-0.186626	6.48614e-07	SLC24A4	protein_coding
ENSG00000134873.10	-0.186608	6.50285e-07	CLDN10	protein_coding
ENSG00000068781.21	0.0878633	0.0199837	STON1-GTF2A1L	protein_coding
ENSG00000114854.8	-0.186553	6.55309e-07	TNNC1	protein_coding
ENSG00000186281.12	-0.186407	6.68806e-07	GPAT2	protein_coding
ENSG00000068831.19	-0.0934814	0.0132842	RASGRP2	protein_coding
ENSG00000171714.12	-0.186404	6.69102e-07	ANO5	protein_coding
ENSG00000174514.13	-0.186296	6.79335e-07	MFSD4A	protein_coding
ENSG00000204655.12	-0.186158	6.9251e-07	MOG	protein_coding
ENSG00000150361.12	-0.18613	6.95279e-07	KLHL1	protein_coding
ENSG00000068971.14	0.0612044	0.105426	PPP2R5B	protein_coding
ENSG00000130368.7	-0.186123	6.95888e-07	MAS1	protein_coding
ENSG00000068985.5	-0.0294394	0.436435	PAGE1	protein_coding
ENSG00000069011.16	0.10727	0.00446552	PITX1	protein_coding
ENSG00000069018.19	0.122975	0.00110428	TRPC7	protein_coding
ENSG00000123360.12	-0.186033	7.04749e-07	PDE1B	protein_coding
ENSG00000183134.5	-0.185928	7.15133e-07	PTGDR2	protein_coding
ENSG00000069188.17	0.110671	0.00334672	SDK2	protein_coding
ENSG00000069206.15	-0.0429295	0.256328	ADAM7	protein_coding
ENSG00000088367.23	-0.185885	7.19465e-07	EPB41L1	protein_coding
ENSG00000175318.12	-0.185712	7.36993e-07	GRAMD2A	protein_coding
ENSG00000273238.3	-0.185643	7.44176e-07	TMEM271	protein_coding
ENSG00000095587.9	-0.185568	7.51923e-07	TLL2	protein_coding
ENSG00000185442.13	-0.184788	8.38172e-07	FAM174B	protein_coding
ENSG00000197406.7	-0.184635	8.56118e-07	DIO3	protein_coding
ENSG00000156486.8	-0.184527	8.68953e-07	KCNS2	protein_coding
ENSG00000069482.7	-0.00852349	0.821767	GAL	protein_coding
ENSG00000130558.20	-0.184227	9.05861e-07	OLFM1	protein_coding
ENSG00000069509.6	-0.00983923	0.794826	FUNDC1	protein_coding
ENSG00000069535.14	0.0212479	0.57437	MAOB	protein_coding
ENSG00000198104.3	-0.184117	9.19784e-07	OR2T6	protein_coding
ENSG00000069696.7	-0.0907451	0.0162489	DRD4	protein_coding
ENSG00000128253.15	-0.183962	9.39719e-07	RFPL2	protein_coding
ENSG00000070808.16	-0.183944	9.42064e-07	CAMK2A	protein_coding
ENSG00000069812.11	0.0693781	0.0663848	HES2	protein_coding
ENSG00000266524.3	-0.183882	9.50158e-07	GDF10	protein_coding
ENSG00000198835.4	-0.183833	9.56531e-07	GJC2	protein_coding
ENSG00000026559.14	-0.183483	1.00392e-06	KCNG1	protein_coding
ENSG00000140798.16	-0.183399	1.0156e-06	ABCC12	protein_coding
ENSG00000069966.19	-0.0283373	0.453809	GNB5	protein_coding
ENSG00000125851.10	-0.183393	1.01645e-06	PCSK2	protein_coding
ENSG00000162755.14	-0.183369	1.0198e-06	KLHDC9	protein_coding
ENSG00000147378.11	-0.18326	1.0351e-06	FATE1	protein_coding
ENSG00000006128.12	-0.183139	1.05249e-06	TAC1	protein_coding
ENSG00000070019.5	-0.0319513	0.3983	GUCY2C	protein_coding
ENSG00000070031.4	-0.100423	0.00779495	SCT	protein_coding
ENSG00000184185.10	-0.183028	1.06874e-06	KCNJ12	protein_coding
ENSG00000175707.9	-0.183001	1.07268e-06	KDF1	protein_coding
ENSG00000125967.17	-0.182771	1.10712e-06	NECAB3	protein_coding
ENSG00000185518.12	-0.182587	1.13538e-06	SV2B	protein_coding
ENSG00000070159.14	-0.0899524	0.0172097	PTPN3	protein_coding
ENSG00000070182.21	-0.111461	0.00312632	SPTB	protein_coding
ENSG00000160349.10	-0.182404	1.1642e-06	LCN1	protein_coding
ENSG00000070193.5	-0.0567993	0.133002	FGF10	protein_coding
ENSG00000183837.9	-0.182278	1.18458e-06	PNMA3	protein_coding
ENSG00000187135.7	-0.182128	1.20914e-06	VSTM2B	protein_coding
ENSG00000105379.10	-0.18209	1.21543e-06	ETFB	protein_coding
ENSG00000198786.2	-0.18208	1.21699e-06	MT-ND5	protein_coding
ENSG00000132932.17	-0.182001	1.23031e-06	ATP8A2	protein_coding
ENSG00000196407.12	-0.181907	1.24618e-06	THEM5	protein_coding
ENSG00000070404.10	0.0380315	0.314655	FSTL3	protein_coding
ENSG00000133878.9	-0.181651	1.2904e-06	DUSP26	protein_coding
ENSG00000182255.7	-0.181641	1.29217e-06	KCNA4	protein_coding
ENSG00000167178.16	-0.181619	1.29605e-06	ISLR2	protein_coding
ENSG00000121898.13	-0.181607	1.29824e-06	CPXM2	protein_coding
ENSG00000136003.16	-0.181604	1.29884e-06	ISCU	protein_coding
ENSG00000070501.12	0.123267	0.00107421	POLB	protein_coding
ENSG00000160808.11	-0.181586	1.30191e-06	MYL3	protein_coding
ENSG00000127377.10	-0.181577	1.30362e-06	CRYGN	protein_coding
ENSG00000070601.10	0.0153361	0.685226	FRMPD1	protein_coding
ENSG00000161513.12	-0.181527	1.31241e-06	FDXR	protein_coding
ENSG00000184368.16	-0.181442	1.32773e-06	MAP7D2	protein_coding
ENSG00000162949.16	-0.181374	1.3402e-06	CAPN13	protein_coding
ENSG00000143196.5	-0.181316	1.35071e-06	DPT	protein_coding
ENSG00000163923.10	-0.181284	1.35665e-06	RPL39L	protein_coding
ENSG00000070731.11	0.0633753	0.0936129	ST6GALNAC2	protein_coding
ENSG00000070748.19	-0.0448946	0.235179	CHAT	protein_coding
ENSG00000240505.9	-0.181279	1.35757e-06	TNFRSF13B	protein_coding
ENSG00000070759.17	0.0132532	0.726124	TESK2	protein_coding
ENSG00000180044.5	-0.181154	1.38084e-06	C3orf80	protein_coding
ENSG00000166923.12	-0.180905	1.42835e-06	GREM1	protein_coding
ENSG00000130005.13	-0.180774	1.45413e-06	GAMT	protein_coding
ENSG00000166924.9	-0.180589	1.49099e-06	NYAP1	protein_coding
ENSG00000147465.12	-0.180553	1.4983e-06	STAR	protein_coding
ENSG00000124253.11	-0.180519	1.50522e-06	PCK1	protein_coding
ENSG00000172828.13	-0.18032	1.54639e-06	CES3	protein_coding
ENSG00000213760.11	-0.180241	1.56311e-06	ATP6V1G2	protein_coding
ENSG00000174502.19	-0.179987	1.61762e-06	SLC26A9	protein_coding
ENSG00000070915.10	0.0661257	0.0801942	SLC12A3	protein_coding
ENSG00000124134.9	-0.179953	1.62499e-06	KCNS1	protein_coding
ENSG00000070961.16	0.0856787	0.0232933	ATP2B1	protein_coding
ENSG00000070985.13	-0.00836545	0.825018	TRPM5	protein_coding
ENSG00000114812.13	-0.179906	1.63539e-06	VIPR1	protein_coding
ENSG00000153495.11	-0.179736	1.67338e-06	TEX29	protein_coding
ENSG00000175077.6	-0.179628	1.69791e-06	RTP1	protein_coding
ENSG00000071082.11	0.0400392	0.28977	RPL31	protein_coding
ENSG00000249662.6	-0.179557	1.71435e-06	LINC02218	protein_coding
ENSG00000166394.15	-0.179457	1.73771e-06	CYB5R2	protein_coding
ENSG00000071203.9	-0.0302216	0.42434	MS4A12	protein_coding
ENSG00000136059.14	-0.179416	1.74722e-06	VILL	protein_coding
ENSG00000071242.12	0.0298724	0.429715	RPS6KA2	protein_coding
ENSG00000155886.11	-0.179183	1.80287e-06	SLC24A2	protein_coding
ENSG00000172794.20	-0.179178	1.80418e-06	RAB37	protein_coding
ENSG00000101977.21	-0.179131	1.81563e-06	MCF2	protein_coding
ENSG00000145863.11	-0.17913	1.81573e-06	GABRA6	protein_coding
ENSG00000188783.6	-0.178989	1.85065e-06	PRELP	protein_coding
ENSG00000185652.12	-0.178947	1.86104e-06	NTF3	protein_coding
ENSG00000180872.7	-0.178855	1.88415e-06	DEFB112	protein_coding
ENSG00000069424.15	-0.178774	1.9047e-06	KCNAB2	protein_coding
ENSG00000205544.4	-0.178682	1.92851e-06	TMEM256	protein_coding
ENSG00000174938.14	-0.178624	1.94358e-06	SEZ6L2	protein_coding
ENSG00000261678.3	-0.178402	2.00217e-06	SCRT1	protein_coding
ENSG00000071677.1	0.00244573	0.948462	PRLH	protein_coding
ENSG00000133020.4	-0.178347	2.01709e-06	MYH8	protein_coding
ENSG00000071859.15	0.0619167	0.101426	FAM50A	protein_coding
ENSG00000071889.17	0.0306455	0.417869	FAM3A	protein_coding
ENSG00000164816.8	-0.17833	2.0217e-06	DEFA5	protein_coding
ENSG00000071909.19	-0.0491281	0.193876	MYO3B	protein_coding
ENSG00000152214.14	-0.17819	2.05992e-06	RIT2	protein_coding
ENSG00000077327.16	-0.17783	2.16162e-06	SPAG6	protein_coding
ENSG00000150556.17	-0.177678	2.20578e-06	LYPD6B	protein_coding
ENSG00000167123.19	-0.17743	2.27997e-06	CERCAM	protein_coding
ENSG00000176058.13	-0.177344	2.3061e-06	TPRN	protein_coding
ENSG00000072041.17	-0.177253	2.33432e-06	SLC6A15	protein_coding
ENSG00000072071.16	0.0184153	0.626441	ADGRL1	protein_coding
ENSG00000072080.11	0.0152935	0.686053	SPP2	protein_coding
ENSG00000181085.15	-0.177221	2.34445e-06	MAPK15	protein_coding
ENSG00000205795.4	-0.177202	2.35035e-06	CYS1	protein_coding
ENSG00000072133.11	0.0888231	0.0186643	RPS6KA6	protein_coding
ENSG00000138152.10	-0.177184	2.35598e-06	BTBD16	protein_coding
ENSG00000198626.17	-0.177162	2.36296e-06	RYR2	protein_coding
ENSG00000072163.20	-0.0374519	0.322091	LIMS2	protein_coding
ENSG00000072182.13	0.0275466	0.466509	ASIC4	protein_coding
ENSG00000288611.1	-0.177139	2.37016e-06	NPBWR1	protein_coding
ENSG00000072201.14	0.108203	0.00412891	LNX1	protein_coding
ENSG00000140506.17	-0.177085	2.38722e-06	LMAN1L	protein_coding
ENSG00000053438.11	-0.177033	2.4037e-06	NNAT	protein_coding
ENSG00000072310.17	-0.0333248	0.378322	SREBF1	protein_coding
ENSG00000072315.3	-0.0193302	0.609401	TRPC5	protein_coding
ENSG00000235711.4	-0.177013	2.41007e-06	ANKRD34C	protein_coding
ENSG00000113100.10	-0.177008	2.41168e-06	CDH9	protein_coding
ENSG00000161896.12	-0.177003	2.41333e-06	IP6K3	protein_coding
ENSG00000113946.4	-0.176984	2.4194e-06	CLDN16	protein_coding
ENSG00000130876.11	-0.176933	2.43588e-06	SLC7A10	protein_coding
ENSG00000131097.7	-0.176924	2.43883e-06	HIGD1B	protein_coding
ENSG00000186462.9	-0.176857	2.46071e-06	NAP1L2	protein_coding
ENSG00000100346.18	-0.176773	2.48815e-06	CACNA1I	protein_coding
ENSG00000163624.6	-0.17676	2.49245e-06	CDS1	protein_coding
ENSG00000118160.14	-0.176704	2.51102e-06	SLC8A2	protein_coding
ENSG00000072682.19	-0.015197	0.687929	P4HA2	protein_coding
ENSG00000072694.21	0.054527	0.149253	FCGR2B	protein_coding
ENSG00000204175.5	-0.176687	2.5168e-06	GPRIN2	protein_coding
ENSG00000160183.17	-0.176676	2.52045e-06	TMPRSS3	protein_coding
ENSG00000072778.20	0.12189	0.00122277	ACADVL	protein_coding
ENSG00000067715.14	-0.176609	2.54278e-06	SYT1	protein_coding
ENSG00000150967.18	-0.17653	2.56973e-06	ABCB9	protein_coding
ENSG00000072818.12	-0.0160239	0.671912	ACAP1	protein_coding
ENSG00000171159.5	-0.176437	2.60165e-06	C9orf16	protein_coding
ENSG00000177465.4	-0.176325	2.64037e-06	ACOT4	protein_coding
ENSG00000164620.9	-0.176292	2.65214e-06	RELL2	protein_coding
ENSG00000072858.11	-0.000692139	0.985405	SIDT1	protein_coding
ENSG00000135924.16	-0.175979	2.76405e-06	DNAJB2	protein_coding
ENSG00000072952.19	-0.106786	0.0046494	IRAG1	protein_coding
ENSG00000062096.15	-0.17597	2.76751e-06	ARSF	protein_coding
ENSG00000165983.14	-0.175943	2.77727e-06	PTER	protein_coding
ENSG00000082556.14	-0.17594	2.7783e-06	OPRK1	protein_coding
ENSG00000241563.4	-0.175725	2.85865e-06	CORT	protein_coding
ENSG00000006740.17	-0.175699	2.86828e-06	ARHGAP44	protein_coding
ENSG00000174307.7	-0.175662	2.88243e-06	PHLDA3	protein_coding
ENSG00000101605.13	-0.175407	2.9811e-06	MYOM1	protein_coding
ENSG00000073146.16	-0.103217	0.00623358	MOV10L1	protein_coding
ENSG00000167995.17	-0.175365	2.99757e-06	BEST1	protein_coding
ENSG00000073169.14	0.0450728	0.233324	SELENOO	protein_coding
ENSG00000115598.10	-0.175325	3.01335e-06	IL1RL2	protein_coding
ENSG00000189334.9	-0.175273	3.03412e-06	S100A14	protein_coding
ENSG00000073350.14	-0.0243704	0.519457	LLGL2	protein_coding
ENSG00000112038.18	-0.175164	3.07768e-06	OPRM1	protein_coding
ENSG00000073464.13	-0.0800508	0.034084	CLCN4	protein_coding
ENSG00000148386.9	-0.175161	3.07889e-06	LCN9	protein_coding
ENSG00000073578.17	-0.0129748	0.731652	SDHA	protein_coding
ENSG00000171180.3	-0.175037	3.12963e-06	OR2M4	protein_coding
ENSG00000102109.9	-0.17494	3.16975e-06	PCSK1N	protein_coding
ENSG00000147576.17	-0.174926	3.17582e-06	ADHFE1	protein_coding
ENSG00000196976.7	-0.174799	3.22923e-06	LAGE3	protein_coding
ENSG00000187151.7	-0.174718	3.26386e-06	ANGPTL5	protein_coding
ENSG00000222014.6	-0.174712	3.26641e-06	RAB6C	protein_coding
ENSG00000165568.18	-0.174704	3.26982e-06	AKR1E2	protein_coding
ENSG00000153233.13	-0.174694	3.27386e-06	PTPRR	protein_coding
ENSG00000073737.17	0.028746	0.447321	DHRS9	protein_coding
ENSG00000073754.6	0.105109	0.00534188	CD5L	protein_coding
ENSG00000073756.12	0.0723315	0.0555987	PTGS2	protein_coding
ENSG00000178586.5	-0.174663	3.2873e-06	OR6B3	protein_coding
ENSG00000148704.13	-0.174579	3.32386e-06	VAX1	protein_coding
ENSG00000088053.11	-0.174574	3.32573e-06	GP6	protein_coding
ENSG00000073861.3	0.12154	0.00126343	TBX21	protein_coding
ENSG00000105696.9	-0.174338	3.4302e-06	TMEM59L	protein_coding
ENSG00000034971.17	-0.174134	3.52312e-06	MYOC	protein_coding
ENSG00000073969.18	0.00805751	0.831361	NSF	protein_coding
ENSG00000178473.7	-0.174117	3.53117e-06	UCN3	protein_coding
ENSG00000065833.9	-0.17405	3.5623e-06	ME1	protein_coding
ENSG00000074071.15	0.0745968	0.0483497	MRPS34	protein_coding
ENSG00000178980.15	-0.17391	3.62779e-06	SELENOW	protein_coding
ENSG00000161681.16	-0.173886	3.63953e-06	SHANK1	protein_coding
ENSG00000175868.14	-0.173741	3.70876e-06	CALCB	protein_coding
ENSG00000267795.6	-0.173724	3.71703e-06	SMIM22	protein_coding
ENSG00000288658.1	-0.173648	3.75402e-06	AC010980.1	protein_coding
ENSG00000074276.10	-0.0435705	0.249289	CDHR2	protein_coding
ENSG00000067606.17	-0.173646	3.75497e-06	PRKCZ	protein_coding
ENSG00000166603.5	-0.173626	3.76494e-06	MC4R	protein_coding
ENSG00000177614.11	-0.173604	3.77574e-06	PGBD5	protein_coding
ENSG00000074370.18	0.0257788	0.495603	ATP2A3	protein_coding
ENSG00000074410.14	0.0841198	0.0259363	CA12	protein_coding
ENSG00000074416.14	-0.00688906	0.855525	MGLL	protein_coding
ENSG00000183783.7	-0.173604	3.77597e-06	KCTD8	protein_coding
ENSG00000161509.14	-0.173569	3.79329e-06	GRIN2C	protein_coding
ENSG00000074590.13	0.0147054	0.697518	NUAK1	protein_coding
ENSG00000135373.13	-0.173496	3.82949e-06	EHF	protein_coding
ENSG00000145945.7	-0.173442	3.85645e-06	FAM50B	protein_coding
ENSG00000128655.18	-0.173334	3.91081e-06	PDE11A	protein_coding
ENSG00000243284.1	-0.173322	3.91728e-06	VSIG8	protein_coding
ENSG00000178038.17	-0.173199	3.98014e-06	ALS2CL	protein_coding
ENSG00000169836.5	-0.173193	3.98325e-06	TACR3	protein_coding
ENSG00000074706.13	-0.0386192	0.30723	IPCEF1	protein_coding
ENSG00000142765.18	-0.173161	4.0001e-06	SYTL1	protein_coding
ENSG00000074771.4	0.0087294	0.817536	NOX3	protein_coding
ENSG00000060709.15	-0.173031	4.06815e-06	RIMBP2	protein_coding
ENSG00000104413.18	-0.173001	4.0843e-06	ESRP1	protein_coding
ENSG00000166289.6	-0.172903	4.13649e-06	PLEKHF1	protein_coding
ENSG00000164112.13	-0.172893	4.14184e-06	TMEM155	protein_coding
ENSG00000173338.13	-0.172767	4.2105e-06	KCNK7	protein_coding
ENSG00000264424.1	-0.172604	4.30013e-06	MYH4	protein_coding
ENSG00000074966.11	0.0992484	0.00854991	TXK	protein_coding
ENSG00000133069.17	-0.172455	4.38397e-06	TMCC2	protein_coding
ENSG00000075043.19	0.0145307	0.700938	KCNQ2	protein_coding
ENSG00000075073.15	-0.0517881	0.170801	TACR2	protein_coding
ENSG00000115616.3	-0.172434	4.3962e-06	SLC9A2	protein_coding
ENSG00000188677.15	-0.172419	4.40474e-06	PARVB	protein_coding
ENSG00000169933.16	-0.172269	4.49104e-06	FRMPD4	protein_coding
ENSG00000124203.6	-0.172068	4.60958e-06	ZNF831	protein_coding
ENSG00000148734.8	-0.17188	4.72262e-06	NPFFR1	protein_coding
ENSG00000075213.11	0.0805962	0.0328786	SEMA3A	protein_coding
ENSG00000175874.10	-0.171811	4.76468e-06	CREG2	protein_coding
ENSG00000075223.14	-0.0118423	0.754286	SEMA3C	protein_coding
ENSG00000167778.9	-0.171768	4.79174e-06	SPRYD3	protein_coding
ENSG00000127528.6	-0.171735	4.8116e-06	KLF2	protein_coding
ENSG00000187658.7	-0.17166	4.85847e-06	C5orf52	protein_coding
ENSG00000146021.15	-0.171599	4.89684e-06	KLHL3	protein_coding
ENSG00000075290.8	0.113093	0.00271232	WNT8B	protein_coding
ENSG00000165973.19	-0.171556	4.92431e-06	NELL1	protein_coding
ENSG00000123119.12	-0.171538	4.93578e-06	NECAB1	protein_coding
ENSG00000143365.19	-0.171427	5.00684e-06	RORC	protein_coding
ENSG00000047597.7	-0.171399	5.02477e-06	XK	protein_coding
ENSG00000075388.4	0.00216536	0.954363	FGF4	protein_coding
ENSG00000144407.9	-0.17131	5.08258e-06	PTH2R	protein_coding
ENSG00000075399.14	0.0265577	0.482665	VPS9D1	protein_coding
ENSG00000130037.5	-0.171236	5.13163e-06	KCNA5	protein_coding
ENSG00000123901.9	-0.171062	5.24789e-06	GPR83	protein_coding
ENSG00000106536.21	-0.170806	5.42306e-06	POU6F2	protein_coding
ENSG00000152495.11	-0.170768	5.44926e-06	CAMK4	protein_coding
ENSG00000117266.16	-0.170673	5.51652e-06	CDK18	protein_coding
ENSG00000075429.9	-0.0175808	0.642159	CACNG5	protein_coding
ENSG00000183186.8	-0.170557	5.59934e-06	C2CD4C	protein_coding
ENSG00000147655.12	-0.170499	5.64103e-06	RSPO2	protein_coding
ENSG00000141854.9	-0.170364	5.73897e-06	MISP3	protein_coding
ENSG00000125895.5	-0.170123	5.91922e-06	TMEM74B	protein_coding
ENSG00000014641.21	-0.170026	5.9932e-06	MDH1	protein_coding
ENSG00000197893.14	-0.16999	6.02024e-06	NRAP	protein_coding
ENSG00000075651.16	0.073967	0.050281	PLD1	protein_coding
ENSG00000075673.12	-0.118955	0.0016045	ATP12A	protein_coding
ENSG00000127585.12	-0.169957	6.04578e-06	FBXL16	protein_coding
ENSG00000189283.10	-0.169934	6.06392e-06	FHIT	protein_coding
ENSG00000145506.14	-0.169642	6.29424e-06	NKD2	protein_coding
ENSG00000137261.14	-0.169446	6.45313e-06	KIAA0319	protein_coding
ENSG00000075826.17	0.0586918	0.12054	SEC31B	protein_coding
ENSG00000143340.6	-0.169387	6.50165e-06	FAM163A	protein_coding
ENSG00000172551.11	-0.169378	6.50889e-06	MUCL1	protein_coding
ENSG00000140093.10	-0.169202	6.65646e-06	SERPINA10	protein_coding
ENSG00000178947.9	-0.169171	6.68262e-06	SMIM10L2A	protein_coding
ENSG00000283486.2	-0.169135	6.71372e-06	FAM95C	protein_coding
ENSG00000224982.4	-0.168945	6.87803e-06	TMEM233	protein_coding
ENSG00000130545.16	-0.168911	6.90708e-06	CRB3	protein_coding
ENSG00000177551.5	-0.168823	6.98476e-06	NHLH2	protein_coding
ENSG00000130653.16	-0.168644	7.1453e-06	PNPLA7	protein_coding
ENSG00000078328.22	-0.168489	7.28684e-06	RBFOX1	protein_coding
ENSG00000105428.6	-0.168444	7.3286e-06	ZNRF4	protein_coding
ENSG00000166823.5	-0.168431	7.34131e-06	MESP1	protein_coding
ENSG00000161243.9	-0.168411	7.35922e-06	FBXO27	protein_coding
ENSG00000267206.6	-0.16838	7.38835e-06	LCN6	protein_coding
ENSG00000178171.11	-0.168372	7.396e-06	AMER3	protein_coding
ENSG00000099957.16	-0.16836	7.40682e-06	P2RX6	protein_coding
ENSG00000184113.9	-0.168231	7.5292e-06	CLDN5	protein_coding
ENSG00000076344.16	-0.0533725	0.158069	RGS11	protein_coding
ENSG00000113722.17	-0.168224	7.53547e-06	CDX1	protein_coding
ENSG00000163393.13	-0.168176	7.58143e-06	SLC22A15	protein_coding
ENSG00000243955.6	-0.168103	7.65219e-06	GSTA1	protein_coding
ENSG00000167037.19	-0.168049	7.70398e-06	SGSM1	protein_coding
ENSG00000183828.15	-0.16791	7.84093e-06	NUDT14	protein_coding
ENSG00000076555.15	-0.0576584	0.127226	ACACB	protein_coding
ENSG00000180354.16	-0.167886	7.86489e-06	MTURN	protein_coding
ENSG00000174473.16	-0.167785	7.96543e-06	GALNTL6	protein_coding
ENSG00000078725.13	-0.167778	7.97266e-06	BRINP1	protein_coding
ENSG00000128656.15	-0.167654	8.09824e-06	CHN1	protein_coding
ENSG00000147647.13	-0.167471	8.28705e-06	DPYS	protein_coding
ENSG00000129993.15	-0.167399	8.3624e-06	CBFA2T3	protein_coding
ENSG00000164398.15	-0.167304	8.463e-06	ACSL6	protein_coding
ENSG00000187134.14	-0.167293	8.47501e-06	AKR1C1	protein_coding
ENSG00000076826.10	-0.110184	0.00348951	CAMSAP3	protein_coding
ENSG00000076864.19	-0.0420653	0.266034	RAP1GAP	protein_coding
ENSG00000168081.9	-0.167064	8.72197e-06	PNOC	protein_coding
ENSG00000119121.22	-0.167014	8.77669e-06	TRPM6	protein_coding
ENSG00000006555.11	-0.167013	8.77819e-06	TTC22	protein_coding
ENSG00000124664.11	-0.166978	8.81635e-06	SPDEF	protein_coding
ENSG00000278803.2	-0.166952	8.8459e-06	AC236972.4	protein_coding
ENSG00000112053.14	-0.16693	8.87062e-06	SLC26A8	protein_coding
ENSG00000079393.20	-0.166801	9.01485e-06	DUSP13	protein_coding
ENSG00000145692.15	-0.166465	9.40206e-06	BHMT	protein_coding
ENSG00000077092.19	0.0974055	0.00986624	RARB	protein_coding
ENSG00000130032.17	-0.166224	9.69074e-06	PRRG3	protein_coding
ENSG00000179148.10	-0.16585	1.01529e-05	ALOXE3	protein_coding
ENSG00000130707.18	-0.165635	1.04296e-05	ASS1	protein_coding
ENSG00000160321.15	-0.165612	1.04593e-05	ZNF208	protein_coding
ENSG00000077157.22	0.0485982	0.198733	PPP1R12B	protein_coding
ENSG00000235118.8	-0.165565	1.05208e-05	FAM237A	protein_coding
ENSG00000166455.14	-0.165545	1.05469e-05	C16orf46	protein_coding
ENSG00000169020.10	-0.165515	1.0586e-05	ATP5ME	protein_coding
ENSG00000149488.13	-0.165471	1.06448e-05	TMC2	protein_coding
ENSG00000077264.15	-0.084149	0.0258846	PAK3	protein_coding
ENSG00000100605.17	-0.165389	1.07542e-05	ITPK1	protein_coding
ENSG00000178233.18	-0.165152	1.10758e-05	TMEM151B	protein_coding
ENSG00000205362.11	-0.165122	1.11161e-05	MT1A	protein_coding
ENSG00000162639.16	-0.165061	1.12013e-05	HENMT1	protein_coding
ENSG00000120149.9	-0.165055	1.12096e-05	MSX2	protein_coding
ENSG00000102934.10	-0.16482	1.15411e-05	PLLP	protein_coding
ENSG00000136698.10	-0.164743	1.16514e-05	CFC1	protein_coding
ENSG00000196616.14	-0.164742	1.1653e-05	ADH1B	protein_coding
ENSG00000180875.5	-0.164733	1.16658e-05	GREM2	protein_coding
ENSG00000162545.6	-0.164648	1.17892e-05	CAMK2N1	protein_coding
ENSG00000077498.9	0.0743083	0.0492265	TYR	protein_coding
ENSG00000072657.9	-0.164371	1.22012e-05	TRHDE	protein_coding
ENSG00000077522.14	0.064322	0.0888042	ACTN2	protein_coding
ENSG00000188176.12	-0.164163	1.25176e-05	SMTNL2	protein_coding
ENSG00000141485.17	-0.164147	1.25425e-05	SLC13A5	protein_coding
ENSG00000077616.11	-0.0551977	0.144306	NAALAD2	protein_coding
ENSG00000264230.9	-0.164144	1.25483e-05	ANXA8L1	protein_coding
ENSG00000158747.15	-0.164073	1.26585e-05	NBL1	protein_coding
ENSG00000197971.16	-0.164033	1.27217e-05	MBP	protein_coding
ENSG00000185269.12	-0.163723	1.32157e-05	NOTUM	protein_coding
ENSG00000077800.13	-0.0805916	0.0328887	FKBP6	protein_coding
ENSG00000196711.9	-0.163494	1.35938e-05	ALKAL1	protein_coding
ENSG00000077942.19	-0.0810559	0.0318913	FBLN1	protein_coding
ENSG00000077943.8	-0.0205757	0.58654	ITGA8	protein_coding
ENSG00000077984.6	0.04898	0.195225	CST7	protein_coding
ENSG00000065325.13	-0.163479	1.36193e-05	GLP2R	protein_coding
ENSG00000106526.10	-0.163361	1.38193e-05	ACTR3C	protein_coding
ENSG00000078053.17	-0.0870668	0.0211396	AMPH	protein_coding
ENSG00000130988.13	-0.163246	1.40152e-05	RGN	protein_coding
ENSG00000168079.17	-0.162973	1.44924e-05	SCARA5	protein_coding
ENSG00000152932.8	-0.162883	1.46529e-05	RAB3C	protein_coding
ENSG00000078902.16	-0.162808	1.4789e-05	TOLLIP	protein_coding
ENSG00000078114.19	-0.0787987	0.0369943	NEBL	protein_coding
ENSG00000119421.7	-0.162801	1.48017e-05	NDUFA8	protein_coding
ENSG00000152595.16	-0.162434	1.54806e-05	MEPE	protein_coding
ENSG00000166165.13	-0.162376	1.55922e-05	CKB	protein_coding
ENSG00000214402.7	-0.162327	1.56843e-05	LCNL1	protein_coding
ENSG00000137766.17	-0.162313	1.57111e-05	UNC13C	protein_coding
ENSG00000151224.13	-0.162197	1.59357e-05	MAT1A	protein_coding
ENSG00000078269.15	-0.0300327	0.427243	SYNJ2	protein_coding
ENSG00000078295.17	0.0796171	0.0350692	ADCY2	protein_coding
ENSG00000177791.12	-0.162015	1.62947e-05	MYOZ1	protein_coding
ENSG00000189134.4	-0.16198	1.6364e-05	NKAPL	protein_coding
ENSG00000167550.11	-0.161842	1.66418e-05	RHEBL1	protein_coding
ENSG00000183454.18	-0.161765	1.6798e-05	GRIN2A	protein_coding
ENSG00000078401.7	0.090546	0.0164858	EDN1	protein_coding
ENSG00000177685.17	-0.161738	1.68534e-05	CRACR2B	protein_coding
ENSG00000078487.17	0.0483926	0.200642	ZCWPW1	protein_coding
ENSG00000215218.4	-0.161469	1.74141e-05	UBE2QL1	protein_coding
ENSG00000078579.9	0.0624972	0.0982566	FGF20	protein_coding
ENSG00000078589.13	0.0866652	0.0217442	P2RY10	protein_coding
ENSG00000078596.11	-0.0249744	0.509155	ITM2A	protein_coding
ENSG00000261594.4	-0.161403	1.75544e-05	TPBGL	protein_coding
ENSG00000078668.14	0.0579241	0.12548	VDAC3	protein_coding
ENSG00000177627.11	-0.16124	1.7905e-05	C12orf54	protein_coding
ENSG00000154277.13	-0.16102	1.83879e-05	UCHL1	protein_coding
ENSG00000203857.10	-0.160871	1.87249e-05	HSD3B1	protein_coding
ENSG00000125850.11	-0.160686	1.91474e-05	OVOL2	protein_coding
ENSG00000157470.12	-0.160636	1.92631e-05	FAM81A	protein_coding
ENSG00000078795.17	-0.0759691	0.0443566	PKD2L2	protein_coding
ENSG00000078804.13	-0.0212748	0.573886	TP53INP2	protein_coding
ENSG00000131055.5	-0.160486	1.96159e-05	COX4I2	protein_coding
ENSG00000184999.12	-0.160447	1.97091e-05	SLC22A10	protein_coding
ENSG00000078898.7	0.0412212	0.275755	BPIFB2	protein_coding
ENSG00000105427.10	-0.160347	1.9949e-05	CNFN	protein_coding
ENSG00000101443.18	-0.160026	2.07366e-05	WFDC2	protein_coding
ENSG00000100151.16	-0.159875	2.11163e-05	PICK1	protein_coding
ENSG00000131495.9	-0.159828	2.12355e-05	NDUFA2	protein_coding
ENSG00000079102.16	0.0822226	0.0294984	RUNX1T1	protein_coding
ENSG00000170091.11	-0.159694	2.15808e-05	NSG2	protein_coding
ENSG00000101951.17	-0.159521	2.20344e-05	PAGE4	protein_coding
ENSG00000108405.4	-0.159486	2.21284e-05	P2RX1	protein_coding
ENSG00000163431.13	-0.159295	2.26418e-05	LMOD1	protein_coding
ENSG00000198889.5	-0.159221	2.2842e-05	DCAF12L1	protein_coding
ENSG00000198598.6	-0.159056	2.32977e-05	MMP17	protein_coding
ENSG00000079257.8	0.104516	0.0056082	LXN	protein_coding
ENSG00000269586.7	-0.158982	2.35069e-05	CT45A10	protein_coding
ENSG00000101331.17	-0.158671	2.43969e-05	CCM2L	protein_coding
ENSG00000079101.16	-0.158452	2.50443e-05	CLUL1	protein_coding
ENSG00000188817.8	-0.158434	2.50978e-05	SNTN	protein_coding
ENSG00000005981.13	-0.158363	2.53121e-05	ASB4	protein_coding
ENSG00000181322.15	-0.158326	2.54245e-05	NME9	protein_coding
ENSG00000178057.15	-0.158103	2.61083e-05	NDUFAF3	protein_coding
ENSG00000079385.23	0.115194	0.00225327	CEACAM1	protein_coding
ENSG00000206140.11	-0.15793	2.66524e-05	TMEM191C	protein_coding
ENSG00000147432.7	-0.157877	2.68186e-05	CHRNB3	protein_coding
ENSG00000016602.9	-0.157836	2.6952e-05	CLCA4	protein_coding
ENSG00000079435.10	-0.050809	0.179044	LIPE	protein_coding
ENSG00000079459.13	0.0635809	0.0925511	FDFT1	protein_coding
ENSG00000170819.5	-0.157768	2.717e-05	BFSP2	protein_coding
ENSG00000188729.6	-0.157715	2.73408e-05	OSTN	protein_coding
ENSG00000079557.5	0.00421189	0.911365	AFM	protein_coding
ENSG00000170370.12	-0.157665	2.75053e-05	EMX2	protein_coding
ENSG00000184471.8	-0.157486	2.80931e-05	C1QTNF8	protein_coding
ENSG00000079691.18	0.114362	0.00242582	CARMIL1	protein_coding
ENSG00000183571.11	-0.157469	2.81522e-05	PGPEP1L	protein_coding
ENSG00000156097.12	-0.15744	2.82496e-05	GPR61	protein_coding
ENSG00000184076.13	-0.157333	2.86092e-05	UQCR10	protein_coding
ENSG00000172031.7	-0.157277	2.87995e-05	EPHX4	protein_coding
ENSG00000079841.18	-0.121666	0.0012486	RIMS1	protein_coding
ENSG00000079931.15	0.0148786	0.694134	MOXD1	protein_coding
ENSG00000152463.15	-0.157114	2.93604e-05	OLAH	protein_coding
ENSG00000130768.15	-0.157091	2.94396e-05	SMPDL3B	protein_coding
ENSG00000145864.14	-0.157064	2.9536e-05	GABRB2	protein_coding
ENSG00000080007.8	0.00280644	0.940874	DDX43	protein_coding
ENSG00000080031.10	-0.100753	0.0075941	PTPRH	protein_coding
ENSG00000196415.10	-0.15703	2.96544e-05	PRTN3	protein_coding
ENSG00000113319.13	-0.156942	2.99633e-05	RASGRF2	protein_coding
ENSG00000177542.11	-0.156916	3.00582e-05	SLC25A22	protein_coding
ENSG00000080224.17	-0.00127144	0.973194	EPHA6	protein_coding
ENSG00000080293.10	-0.013393	0.723354	SCTR	protein_coding
ENSG00000115255.12	-0.156741	3.06868e-05	REEP6	protein_coding
ENSG00000178425.14	-0.156594	3.12203e-05	NT5DC1	protein_coding
ENSG00000157514.16	-0.156586	3.1252e-05	TSC22D3	protein_coding
ENSG00000003249.15	-0.156582	3.12652e-05	DBNDD1	protein_coding
ENSG00000080503.24	0.0642428	0.0891991	SMARCA2	protein_coding
ENSG00000080511.5	0.00435944	0.908273	RDH8	protein_coding
ENSG00000080546.13	-0.0140041	0.711282	SESN1	protein_coding
ENSG00000163793.13	-0.1565	3.15718e-05	DNAJC5G	protein_coding
ENSG00000080572.13	0.0432903	0.252349	DNAAF6	protein_coding
ENSG00000080573.7	-0.00471839	0.900758	COL5A3	protein_coding
ENSG00000182256.13	-0.15636	3.20963e-05	GABRG3	protein_coding
ENSG00000141433.13	-0.156347	3.21457e-05	ADCYAP1	protein_coding
ENSG00000080618.17	0.0124479	0.742156	CPB2	protein_coding
ENSG00000080644.16	0.11285	0.00277072	CHRNA3	protein_coding
ENSG00000080709.16	0.0811324	0.0317295	KCNN2	protein_coding
ENSG00000133477.17	-0.1563	3.23224e-05	FAM83F	protein_coding
ENSG00000231213.6	-0.156167	3.28335e-05	PLSCR5	protein_coding
ENSG00000076554.15	-0.155984	3.3547e-05	TPD52	protein_coding
ENSG00000080822.17	0.0290628	0.442329	CLDND1	protein_coding
ENSG00000109047.8	-0.155907	3.38518e-05	RCVRN	protein_coding
ENSG00000197838.5	-0.155891	3.39152e-05	CYP2A13	protein_coding
ENSG00000147509.14	-0.15583	3.41592e-05	RGS20	protein_coding
ENSG00000167074.15	-0.155787	3.43333e-05	TEF	protein_coding
ENSG00000087842.11	-0.155748	3.44899e-05	PIR	protein_coding
ENSG00000080910.13	-0.0768118	0.0420448	CFHR2	protein_coding
ENSG00000184144.12	-0.155686	3.47422e-05	CNTN2	protein_coding
ENSG00000197584.12	-0.155649	3.48953e-05	KCNMB2	protein_coding
ENSG00000162365.12	-0.155634	3.49551e-05	CYP4A22	protein_coding
ENSG00000184363.10	-0.155594	3.51201e-05	PKP3	protein_coding
ENSG00000081041.9	0.104011	0.00584418	CXCL2	protein_coding
ENSG00000235169.11	-0.155578	3.51865e-05	SMIM1	protein_coding
ENSG00000081052.13	0.0426836	0.259064	COL4A4	protein_coding
ENSG00000172538.7	-0.155426	3.58195e-05	FAM170B	protein_coding
ENSG00000213930.12	-0.155338	3.61912e-05	GALT	protein_coding
ENSG00000081138.14	0.113681	0.00257604	CDH7	protein_coding
ENSG00000214216.11	-0.15527	3.64798e-05	IQCJ	protein_coding
ENSG00000125869.10	-0.155186	3.68411e-05	LAMP5	protein_coding
ENSG00000148798.11	-0.155039	3.74801e-05	INA	protein_coding
ENSG00000081181.8	0.11296	0.00274428	ARG2	protein_coding
ENSG00000081189.16	0.0655188	0.0830122	MEF2C	protein_coding
ENSG00000140280.14	-0.155024	3.75445e-05	LYSMD2	protein_coding
ENSG00000169758.13	-0.155007	3.76191e-05	TMEM266	protein_coding
ENSG00000105699.16	-0.154992	3.76835e-05	LSR	protein_coding
ENSG00000186654.21	-0.154918	3.80129e-05	PRR5	protein_coding
ENSG00000213171.3	-0.15481	3.8492e-05	LINGO4	protein_coding
ENSG00000148834.13	-0.154799	3.85414e-05	GSTO1	protein_coding
ENSG00000115648.14	-0.15477	3.86724e-05	MLPH	protein_coding
ENSG00000081479.15	-0.0835864	0.0268982	LRP2	protein_coding
ENSG00000180071.20	-0.154733	3.88397e-05	ANKRD18A	protein_coding
ENSG00000081692.12	0.0221061	0.559008	JMJD4	protein_coding
ENSG00000130711.5	-0.154619	3.93627e-05	PRDM12	protein_coding
ENSG00000081760.17	0.0414057	0.27361	AACS	protein_coding
ENSG00000206077.13	-0.154472	4.00436e-05	ZDHHC11B	protein_coding
ENSG00000081800.9	-0.0202479	0.592518	SLC13A1	protein_coding
ENSG00000081803.16	-0.0591475	0.117679	CADPS2	protein_coding
ENSG00000081818.4	-0.0830601	0.0278773	PCDHB4	protein_coding
ENSG00000081842.18	-0.0127101	0.736923	PCDHA6	protein_coding
ENSG00000214456.8	-0.15445	4.01442e-05	PLIN5	protein_coding
ENSG00000117152.14	-0.154364	4.05489e-05	RGS4	protein_coding
ENSG00000174990.8	-0.15432	4.07574e-05	CA5A	protein_coding
ENSG00000081923.15	0.111405	0.00314142	ATP8B1	protein_coding
ENSG00000081985.13	-0.0621855	0.0999486	IL12RB2	protein_coding
ENSG00000171246.6	-0.154263	4.10271e-05	NPTX1	protein_coding
ENSG00000132879.14	-0.154218	4.12434e-05	FBXO44	protein_coding
ENSG00000182901.17	-0.1542	4.13291e-05	RGS7	protein_coding
ENSG00000082126.18	0.123353	0.0010656	MPP4	protein_coding
ENSG00000144771.8	-0.154195	4.13525e-05	LRTM1	protein_coding
ENSG00000118231.5	-0.154128	4.16751e-05	CRYGD	protein_coding
ENSG00000145990.11	-0.153997	4.23154e-05	GFOD1	protein_coding
ENSG00000082196.21	0.119014	0.00159579	C1QTNF3	protein_coding
ENSG00000203485.14	-0.153981	4.23929e-05	INF2	protein_coding
ENSG00000001460.18	-0.153974	4.24275e-05	STPG1	protein_coding
ENSG00000206177.7	-0.153819	4.31969e-05	HBM	protein_coding
ENSG00000117984.15	-0.153789	4.33511e-05	CTSD	protein_coding
ENSG00000082293.13	-0.0686315	0.0693681	COL19A1	protein_coding
ENSG00000082397.17	-0.10548	0.00518103	EPB41L3	protein_coding
ENSG00000152034.11	-0.15375	4.35437e-05	MCHR2	protein_coding
ENSG00000082458.12	-0.0127613	0.735903	DLG3	protein_coding
ENSG00000160460.16	-0.153744	4.35765e-05	SPTBN4	protein_coding
ENSG00000082497.12	-0.0849149	0.0245576	SERTAD4	protein_coding
ENSG00000082512.15	0.12292	0.00111004	TRAF5	protein_coding
ENSG00000196352.16	-0.153691	4.38427e-05	CD55	protein_coding
ENSG00000112796.10	-0.153646	4.40754e-05	ENPP5	protein_coding
ENSG00000166869.3	-0.153641	4.4098e-05	CHP2	protein_coding
ENSG00000167210.17	-0.15361	4.42586e-05	LOXHD1	protein_coding
ENSG00000019102.12	-0.153592	4.43485e-05	VSIG2	protein_coding
ENSG00000221887.6	-0.153585	4.43876e-05	HMSD	protein_coding
ENSG00000178394.5	-0.15352	4.47205e-05	HTR1A	protein_coding
ENSG00000196460.14	-0.153399	4.53524e-05	RFX8	protein_coding
ENSG00000130307.12	-0.153396	4.53688e-05	USHBP1	protein_coding
ENSG00000128274.17	-0.153387	4.54172e-05	A4GALT	protein_coding
ENSG00000083067.23	-0.0286892	0.448219	TRPM3	protein_coding
ENSG00000166984.12	-0.153255	4.6114e-05	TCP10L2	protein_coding
ENSG00000164588.8	-0.153215	4.63286e-05	HCN1	protein_coding
ENSG00000163344.6	-0.153059	4.71709e-05	PMVK	protein_coding
ENSG00000134917.10	-0.153005	4.7467e-05	ADAMTS8	protein_coding
ENSG00000057294.15	-0.15294	4.78205e-05	PKP2	protein_coding
ENSG00000176381.6	-0.152765	4.88001e-05	PRR18	protein_coding
ENSG00000204936.10	-0.152685	4.9252e-05	CD177	protein_coding
ENSG00000083307.12	-0.0667645	0.077312	GRHL2	protein_coding
ENSG00000143819.12	-0.15266	4.93939e-05	EPHX1	protein_coding
ENSG00000119714.11	-0.152513	5.02368e-05	GPR68	protein_coding
ENSG00000170743.17	-0.152435	5.06864e-05	SYT9	protein_coding
ENSG00000113073.15	-0.152287	5.15596e-05	SLC4A9	protein_coding
ENSG00000167749.11	-0.152226	5.19186e-05	KLK4	protein_coding
ENSG00000139637.14	-0.152201	5.20681e-05	MYG1	protein_coding
ENSG00000161850.3	-0.152134	5.24722e-05	KRT82	protein_coding
ENSG00000164736.6	-0.152105	5.26466e-05	SOX17	protein_coding
ENSG00000127324.9	-0.151737	5.49149e-05	TSPAN8	protein_coding
ENSG00000083720.13	0.100192	0.00793826	OXCT1	protein_coding
ENSG00000108702.4	-0.15173	5.49577e-05	CCL1	protein_coding
ENSG00000083782.8	-0.0126918	0.737287	EPYC	protein_coding
ENSG00000129682.16	-0.151713	5.50638e-05	FGF13	protein_coding
ENSG00000083807.10	-0.0430598	0.254886	SLC27A5	protein_coding
ENSG00000186642.16	-0.151676	5.52997e-05	PDE2A	protein_coding
ENSG00000136541.15	-0.151508	5.63728e-05	ERMN	protein_coding
ENSG00000277972.2	-0.151458	5.66979e-05	CISD3	protein_coding
ENSG00000172554.12	-0.151454	5.67201e-05	SNTG2	protein_coding
ENSG00000205364.4	-0.151404	5.70479e-05	MT1M	protein_coding
ENSG00000171773.3	-0.151291	5.77916e-05	NXNL1	protein_coding
ENSG00000120306.11	-0.151185	5.84937e-05	CYSTM1	protein_coding
ENSG00000114757.19	-0.151142	5.87819e-05	PEX5L	protein_coding
ENSG00000234224.3	-0.15113	5.88581e-05	TMEM229A	protein_coding
ENSG00000122367.20	-0.151032	5.95228e-05	LDB3	protein_coding
ENSG00000188095.6	-0.150968	5.99574e-05	MESP2	protein_coding
ENSG00000089199.10	-0.1509	6.04209e-05	CHGB	protein_coding
ENSG00000177679.16	-0.15071	6.17482e-05	SRRM3	protein_coding
ENSG00000141194.6	-0.150709	6.17552e-05	OR4D1	protein_coding
ENSG00000196666.6	-0.150615	6.24127e-05	FAM180B	protein_coding
ENSG00000184502.4	-0.150596	6.25537e-05	GAST	protein_coding
ENSG00000084110.11	0.107938	0.00422209	HAL	protein_coding
ENSG00000075891.22	-0.15057	6.2737e-05	PAX2	protein_coding
ENSG00000084207.18	0.0808971	0.0322295	GSTP1	protein_coding
ENSG00000143632.14	-0.150561	6.27974e-05	ACTA1	protein_coding
ENSG00000084444.14	0.0425431	0.260636	FAM234B	protein_coding
ENSG00000084453.16	-0.0266877	0.480524	SLCO1A2	protein_coding
ENSG00000100146.18	-0.150451	6.35926e-05	SOX10	protein_coding
ENSG00000108176.15	-0.150212	6.53394e-05	DNAJC12	protein_coding
ENSG00000084628.10	0.103299	0.00619195	NKAIN1	protein_coding
ENSG00000084636.18	-0.0492212	0.193031	COL16A1	protein_coding
ENSG00000119698.12	-0.150036	6.66575e-05	PPP4R4	protein_coding
ENSG00000084674.15	-0.0549363	0.146219	APOB	protein_coding
ENSG00000197253.13	-0.150025	6.67393e-05	TPSB2	protein_coding
ENSG00000198173.5	-0.14988	6.78445e-05	FAM47C	protein_coding
ENSG00000084710.14	0.0695449	0.0657329	EFR3B	protein_coding
ENSG00000084731.15	0.0402196	0.287601	KIF3C	protein_coding
ENSG00000020129.16	-0.149762	6.8754e-05	NCDN	protein_coding
ENSG00000188379.7	-0.149747	6.88732e-05	IFNA2	protein_coding
ENSG00000198915.12	-0.149704	6.92055e-05	RASGEF1A	protein_coding
ENSG00000188089.13	-0.149639	6.97214e-05	PLA2G4E	protein_coding
ENSG00000122679.8	-0.149503	7.07947e-05	RAMP3	protein_coding
ENSG00000085063.17	0.00142453	0.969967	CD59	protein_coding
ENSG00000100987.15	-0.149327	7.22141e-05	VSX1	protein_coding
ENSG00000156298.13	-0.14921	7.31782e-05	TSPAN7	protein_coding
ENSG00000164082.15	-0.149082	7.42426e-05	GRM2	protein_coding
ENSG00000185988.15	-0.149076	7.42904e-05	PLK5	protein_coding
ENSG00000085265.11	0.0732766	0.0524714	FCN1	protein_coding
ENSG00000166173.11	-0.149069	7.43484e-05	LARP6	protein_coding
ENSG00000170214.5	-0.148832	7.63562e-05	ADRA1B	protein_coding
ENSG00000188763.5	-0.148795	7.66768e-05	FZD9	protein_coding
ENSG00000148795.7	-0.148723	7.72957e-05	CYP17A1	protein_coding
ENSG00000176410.8	-0.148658	7.7867e-05	DNAJC30	protein_coding
ENSG00000120729.10	-0.148545	7.88594e-05	MYOT	protein_coding
ENSG00000136960.13	-0.148356	8.05505e-05	ENPP2	protein_coding
ENSG00000165912.16	-0.148334	8.07467e-05	PACSIN3	protein_coding
ENSG00000006016.11	-0.148069	8.31751e-05	CRLF1	protein_coding
ENSG00000188266.14	-0.147537	8.82707e-05	HYKK	protein_coding
ENSG00000165704.15	-0.147498	8.86538e-05	HPRT1	protein_coding
ENSG00000124249.7	-0.147466	8.89725e-05	KCNK15	protein_coding
ENSG00000157542.11	-0.147312	9.05145e-05	KCNJ6	protein_coding
ENSG00000085563.15	0.100569	0.00770571	ABCB1	protein_coding
ENSG00000164124.11	-0.147292	9.07176e-05	TMEM144	protein_coding
ENSG00000189227.6	-0.147289	9.07421e-05	C15orf61	protein_coding
ENSG00000106236.4	-0.147139	9.22743e-05	NPTX2	protein_coding
ENSG00000156463.18	-0.147115	9.25158e-05	SH3RF2	protein_coding
ENSG00000182187.4	-0.147105	9.2619e-05	CRYGB	protein_coding
ENSG00000085741.13	0.0310229	0.412156	WNT11	protein_coding
ENSG00000048540.15	-0.147006	9.36509e-05	LMO3	protein_coding
ENSG00000144583.5	-0.146993	9.37818e-05	MARCHF4	protein_coding
ENSG00000085831.15	-0.0833597	0.0273163	TTC39A	protein_coding
ENSG00000166510.14	-0.146905	9.47024e-05	CCDC68	protein_coding
ENSG00000181856.15	-0.146833	9.54631e-05	SLC2A4	protein_coding
ENSG00000085871.9	0.0771563	0.0411298	MGST2	protein_coding
ENSG00000168314.17	-0.14675	9.63516e-05	MOBP	protein_coding
ENSG00000165548.11	-0.146574	9.82424e-05	TMEM63C	protein_coding
ENSG00000182674.6	-0.146437	9.97484e-05	KCNB2	protein_coding
ENSG00000129473.11	-0.146411	0.000100038	BCL2L2	protein_coding
ENSG00000104044.16	-0.146251	0.000101826	OCA2	protein_coding
ENSG00000286102.1	-0.146205	0.000102337	FAM246A	protein_coding
ENSG00000072954.7	-0.146006	0.000104614	TMEM38A	protein_coding
ENSG00000073670.14	-0.145909	0.000105749	ADAM11	protein_coding
ENSG00000086159.13	-0.145846	0.000106479	AQP6	protein_coding
ENSG00000176406.23	-0.145682	0.000108424	RIMS2	protein_coding
ENSG00000137699.17	-0.145649	0.000108824	TRIM29	protein_coding
ENSG00000067840.12	-0.145599	0.000109421	PDZD4	protein_coding
ENSG00000183092.16	-0.145599	0.000109423	BEGAIN	protein_coding
ENSG00000086205.18	-0.108427	0.0040517	FOLH1	protein_coding
ENSG00000273540.4	-0.145475	0.000110926	AGBL1	protein_coding
ENSG00000086288.12	-0.0802434	0.0336542	NME8	protein_coding
ENSG00000086289.12	0.0803559	0.0334052	EPDR1	protein_coding
ENSG00000086300.16	-0.0893057	0.01803	SNX10	protein_coding
ENSG00000137392.10	-0.145385	0.000112025	CLPS	protein_coding
ENSG00000086504.17	-0.00935703	0.804673	MRPL28	protein_coding
ENSG00000178403.4	-0.1453	0.000113074	NEUROG2	protein_coding
ENSG00000182902.14	-0.145271	0.000113438	SLC25A18	protein_coding
ENSG00000086548.9	0.00741496	0.844631	CEACAM6	protein_coding
ENSG00000086570.12	0.0952401	0.0116408	FAT2	protein_coding
ENSG00000106089.12	-0.145233	0.000113919	STX1A	protein_coding
ENSG00000176383.9	-0.145222	0.000114058	B3GNT4	protein_coding
ENSG00000236543.3	-0.14517	0.000114702	AL354761.1	protein_coding
ENSG00000133135.14	-0.145159	0.000114852	RNF128	protein_coding
ENSG00000086696.11	0.0310319	0.412019	HSD17B2	protein_coding
ENSG00000185105.5	-0.145141	0.000115077	MYADML2	protein_coding
ENSG00000086717.18	-0.0809782	0.0320565	PPEF1	protein_coding
ENSG00000124900.12	-0.14514	0.000115084	TRIM51	protein_coding
ENSG00000189292.16	-0.145088	0.00011575	ALKAL2	protein_coding
ENSG00000156113.24	-0.145071	0.000115966	KCNMA1	protein_coding
ENSG00000213937.4	-0.144998	0.000116888	CLDN9	protein_coding
ENSG00000086967.10	-0.02349	0.534661	MYBPC2	protein_coding
ENSG00000101292.8	-0.144995	0.000116928	PROKR2	protein_coding
ENSG00000165810.17	-0.144923	0.000117856	BTNL9	protein_coding
ENSG00000087085.16	-0.144896	0.00011821	ACHE	protein_coding
ENSG00000087074.8	0.0759781	0.0443314	PPP1R15A	protein_coding
ENSG00000087076.9	-0.086093	0.0226314	HSD17B14	protein_coding
ENSG00000174669.12	-0.144882	0.000118384	SLC29A2	protein_coding
ENSG00000198734.12	-0.144856	0.000118732	F5	protein_coding
ENSG00000087086.15	0.0337882	0.371724	FTL	protein_coding
ENSG00000077009.13	-0.144768	0.000119884	NMRK2	protein_coding
ENSG00000105198.11	-0.144721	0.000120498	LGALS13	protein_coding
ENSG00000128564.7	-0.144691	0.000120894	VGF	protein_coding
ENSG00000167077.13	-0.144656	0.000121362	MEI1	protein_coding
ENSG00000087116.16	0.0547591	0.147527	ADAMTS2	protein_coding
ENSG00000087128.10	-0.00734775	0.846021	TMPRSS11E	protein_coding
ENSG00000163285.8	-0.144596	0.000122153	GABRG1	protein_coding
ENSG00000130762.15	-0.144592	0.000122216	ARHGEF16	protein_coding
ENSG00000087191.13	0.0249947	0.508809	PSMC5	protein_coding
ENSG00000173237.4	-0.14459	0.000122235	C11orf86	protein_coding
ENSG00000119283.15	-0.144412	0.000124646	TRIM67	protein_coding
ENSG00000185386.15	-0.144307	0.000126079	MAPK11	protein_coding
ENSG00000143171.13	-0.144272	0.000126554	RXRG	protein_coding
ENSG00000181215.15	-0.143974	0.000130745	C4orf50	protein_coding
ENSG00000087258.16	0.0122761	0.74559	GNAO1	protein_coding
ENSG00000170935.8	-0.14365	0.00013544	NCBP2L	protein_coding
ENSG00000128040.11	-0.143646	0.000135496	SPINK2	protein_coding
ENSG00000081277.13	-0.143574	0.000136556	PKP1	protein_coding
ENSG00000177570.15	-0.143522	0.000137335	SAMD12	protein_coding
ENSG00000117691.10	-0.143469	0.000138123	NENF	protein_coding
ENSG00000132938.21	-0.143403	0.000139115	MTUS2	protein_coding
ENSG00000152082.15	-0.143268	0.000141174	MZT2B	protein_coding
ENSG00000214978.7	-0.143239	0.000141621	GSG1L2	protein_coding
ENSG00000107165.13	-0.143142	0.000143116	TYRP1	protein_coding
ENSG00000100364.19	-0.14305	0.000144546	KIAA0930	protein_coding
ENSG00000146151.14	-0.143026	0.000144919	HMGCLL1	protein_coding
ENSG00000198723.11	-0.142972	0.000145768	TEX45	protein_coding
ENSG00000134259.5	-0.142967	0.000145847	NGF	protein_coding
ENSG00000110436.13	-0.14295	0.000146119	SLC1A2	protein_coding
ENSG00000168824.14	-0.142748	0.000149357	NSG1	protein_coding
ENSG00000134443.10	-0.142456	0.000154129	GRP	protein_coding
ENSG00000087510.7	-0.0816717	0.0306084	TFAP2C	protein_coding
ENSG00000286001.1	-0.142299	0.000156763	AC021087.5	protein_coding
ENSG00000214309.5	-0.142201	0.000158439	MBLAC1	protein_coding
ENSG00000166862.7	-0.142182	0.000158754	CACNG2	protein_coding
ENSG00000091664.9	-0.142013	0.000161667	SLC17A6	protein_coding
ENSG00000170486.11	-0.14198	0.000162245	KRT72	protein_coding
ENSG00000109061.10	-0.14197	0.000162416	MYH1	protein_coding
ENSG00000088002.12	0.0526658	0.163656	SULT2B1	protein_coding
ENSG00000173253.15	-0.141925	0.000163205	DMRT2	protein_coding
ENSG00000188385.12	-0.141813	0.000165195	JAKMIP3	protein_coding
ENSG00000179542.16	-0.141811	0.000165228	SLITRK4	protein_coding
ENSG00000168267.7	-0.141688	0.000167418	PTF1A	protein_coding
ENSG00000285218.1	-0.141656	0.000167993	AC026316.4	protein_coding
ENSG00000159685.11	-0.141639	0.000168296	CHCHD6	protein_coding
ENSG00000070526.15	-0.141569	0.000169564	ST6GALNAC1	protein_coding
ENSG00000166090.8	-0.141485	0.000171114	IL25	protein_coding
ENSG00000125971.17	-0.141467	0.00017143	DYNLRB1	protein_coding
ENSG00000136274.9	-0.141465	0.000171482	NACAD	protein_coding
ENSG00000088320.4	0.0392015	0.299988	REM1	protein_coding
ENSG00000170790.5	-0.141387	0.000172903	OR10A2	protein_coding
ENSG00000101958.14	-0.141327	0.000174023	GLRA2	protein_coding
ENSG00000157168.20	-0.141317	0.000174213	NRG1	protein_coding
ENSG00000088386.17	0.106971	0.00457826	SLC15A1	protein_coding
ENSG00000088387.19	-0.0324668	0.390728	DOCK9	protein_coding
ENSG00000157856.12	-0.141308	0.000174384	DRC1	protein_coding
ENSG00000106631.8	-0.141205	0.000176314	MYL7	protein_coding
ENSG00000088538.13	-0.00364877	0.923176	DOCK3	protein_coding
ENSG00000088543.15	-0.0408445	0.280171	C3orf18	protein_coding
ENSG00000188039.16	-0.1412	0.000176415	NWD1	protein_coding
ENSG00000105516.11	-0.141059	0.000179085	DBP	protein_coding
ENSG00000088727.13	0.0611407	0.10579	KIF9	protein_coding
ENSG00000179832.17	-0.140876	0.000182619	MROH1	protein_coding
ENSG00000127445.14	-0.140721	0.000185678	PIN1	protein_coding
ENSG00000088782.5	-0.0580598	0.124595	DEFB127	protein_coding
ENSG00000088808.18	-0.0924362	0.0143551	PPP1R13B	protein_coding
ENSG00000155287.11	-0.140653	0.000187032	SLC25A28	protein_coding
ENSG00000088826.18	0.0799055	0.0344115	SMOX	protein_coding
ENSG00000088827.12	0.119462	0.00153157	SIGLEC1	protein_coding
ENSG00000050730.16	-0.140556	0.000188963	TNIP3	protein_coding
ENSG00000177462.7	-0.14045	0.000191119	OR2T8	protein_coding
ENSG00000088836.14	-0.0895457	0.0177217	SLC4A11	protein_coding
ENSG00000088854.12	0.122183	0.00118966	C20orf194	protein_coding
ENSG00000143153.13	-0.140194	0.000196391	ATP1B1	protein_coding
ENSG00000081051.8	-0.140192	0.000196425	AFP	protein_coding
ENSG00000167642.13	-0.140156	0.000197181	SPINT2	protein_coding
ENSG00000124839.13	-0.140138	0.000197562	RAB17	protein_coding
ENSG00000088899.15	-0.0914388	0.015447	LZTS3	protein_coding
ENSG00000088926.14	-0.0793713	0.0356382	F11	protein_coding
ENSG00000185176.13	-0.140045	0.000199515	AQP12B	protein_coding
ENSG00000277322.1	-0.140008	0.000200322	GOLGA6L6	protein_coding
ENSG00000088986.11	-0.106288	0.00484621	DYNLL1	protein_coding
ENSG00000130748.7	-0.139973	0.000201048	TMEM160	protein_coding
ENSG00000104818.15	-0.139939	0.00020179	CGB2	protein_coding
ENSG00000172478.18	-0.139722	0.000206481	MAB21L4	protein_coding
ENSG00000089012.14	0.0416101	0.271247	SIRPG	protein_coding
ENSG00000250510.8	-0.139705	0.000206843	GPR162	protein_coding
ENSG00000162482.5	-0.139655	0.000207953	AKR7A3	protein_coding
ENSG00000067221.14	-0.139648	0.000208108	STOML1	protein_coding
ENSG00000064218.5	-0.139624	0.000208626	DMRT3	protein_coding
ENSG00000125864.14	-0.139624	0.000208638	BFSP1	protein_coding
ENSG00000232838.4	-0.139435	0.000212855	PET117	protein_coding
ENSG00000172803.18	-0.139302	0.000215858	SNX32	protein_coding
ENSG00000174562.13	-0.139206	0.000218055	KLK15	protein_coding
ENSG00000170703.15	-0.139192	0.000218387	TTLL6	protein_coding
ENSG00000221910.2	-0.139185	0.000218553	OR2F2	protein_coding
ENSG00000255181.3	-0.139183	0.000218599	CCDC166	protein_coding
ENSG00000089116.4	-0.0509425	0.177902	LHX5	protein_coding
ENSG00000187848.15	-0.139178	0.000218718	P2RX2	protein_coding
ENSG00000263761.3	-0.139067	0.000221282	GDF2	protein_coding
ENSG00000142538.2	-0.139042	0.000221862	PTH2	protein_coding
ENSG00000204740.11	-0.13892	0.000224743	MALRD1	protein_coding
ENSG00000215182.8	-0.138915	0.000224862	MUC5AC	protein_coding
ENSG00000274944.4	-0.13885	0.000226401	AL139260.3	protein_coding
ENSG00000089169.15	-0.110304	0.00345373	RPH3A	protein_coding
ENSG00000071991.9	-0.138727	0.000229362	CDH19	protein_coding
ENSG00000116396.15	-0.138606	0.000232298	KCNC4	protein_coding
ENSG00000143627.19	-0.138598	0.000232495	PKLR	protein_coding
ENSG00000110777.12	-0.138577	0.00023302	POU2AF1	protein_coding
ENSG00000089225.20	-0.0921261	0.014687	TBX5	protein_coding
ENSG00000184207.9	-0.13848	0.000235408	PGP	protein_coding
ENSG00000167515.10	-0.13838	0.00023789	TRAPPC2L	protein_coding
ENSG00000254806.5	-0.138358	0.000238435	SYS1-DBNDD2	protein_coding
ENSG00000169583.13	-0.138275	0.00024052	CLIC3	protein_coding
ENSG00000182896.13	-0.138243	0.00024134	TMEM95	protein_coding
ENSG00000089327.15	0.0502408	0.18396	FXYD5	protein_coding
ENSG00000189127.8	-0.138197	0.000242501	ANKRD34B	protein_coding
ENSG00000174917.9	-0.138129	0.000244229	MICOS13	protein_coding
ENSG00000089356.18	-0.0723753	0.0554503	FXYD3	protein_coding
ENSG00000089472.16	-0.0289566	0.443998	HEPH	protein_coding
ENSG00000221986.7	-0.138059	0.000246028	MYBPHL	protein_coding
ENSG00000133816.17	-0.138016	0.000247143	MICAL2	protein_coding
ENSG00000089558.9	-0.0687372	0.0689391	KCNH4	protein_coding
ENSG00000149527.18	-0.137968	0.000248385	PLCH2	protein_coding
ENSG00000251322.9	-0.137907	0.00024998	SHANK3	protein_coding
ENSG00000162069.16	-0.137898	0.000250226	BICDL2	protein_coding
ENSG00000187823.3	-0.137819	0.000252302	RTL4	protein_coding
ENSG00000124243.17	-0.137657	0.000256615	BCAS4	protein_coding
ENSG00000179270.7	-0.137635	0.000257203	PCARE	protein_coding
ENSG00000138101.19	-0.137631	0.000257315	DTNB	protein_coding
ENSG00000105641.4	-0.137606	0.000257978	SLC5A5	protein_coding
ENSG00000067191.16	-0.137432	0.000262718	CACNB1	protein_coding
ENSG00000089818.18	0.0120446	0.750227	NECAP1	protein_coding
ENSG00000167861.16	-0.137379	0.000264169	HID1	protein_coding
ENSG00000103266.11	-0.137289	0.00026667	STUB1	protein_coding
ENSG00000182208.14	-0.137262	0.000267404	MOB2	protein_coding
ENSG00000135324.6	-0.136945	0.00027638	MRAP2	protein_coding
ENSG00000117400.18	-0.136893	0.00027787	MPL	protein_coding
ENSG00000228198.3	-0.136818	0.000280047	OR2M3	protein_coding
ENSG00000090013.11	-0.0283755	0.453199	BLVRB	protein_coding
ENSG00000162706.13	-0.136791	0.000280855	CADM3	protein_coding
ENSG00000244411.4	-0.136671	0.000284353	KRTAP5-7	protein_coding
ENSG00000129757.14	-0.13659	0.000286758	CDKN1C	protein_coding
ENSG00000134594.5	-0.136565	0.000287497	RAB33A	protein_coding
ENSG00000090097.22	0.0554203	0.142692	PCBP4	protein_coding
ENSG00000205869.2	-0.136497	0.000289554	KRTAP5-1	protein_coding
ENSG00000164825.4	-0.136432	0.000291508	DEFB1	protein_coding
ENSG00000125522.3	-0.136322	0.00029484	NPBWR2	protein_coding
ENSG00000090266.13	-0.00714437	0.850232	NDUFB2	protein_coding
ENSG00000090273.14	0.0917339	0.0151166	NUDC	protein_coding
ENSG00000170423.13	-0.136314	0.000295089	KRT78	protein_coding
ENSG00000097021.20	-0.136293	0.000295725	ACOT7	protein_coding
ENSG00000007216.15	-0.136263	0.000296649	SLC13A2	protein_coding
ENSG00000116014.10	-0.136203	0.000298495	KISS1R	protein_coding
ENSG00000203697.12	-0.13615	0.000300139	CAPN8	protein_coding
ENSG00000090402.8	0.0178553	0.63697	SI	protein_coding
ENSG00000171840.12	-0.136097	0.000301798	NINJ2	protein_coding
ENSG00000082175.15	-0.135994	0.00030504	PGR	protein_coding
ENSG00000206172.8	-0.135683	0.000314982	HBA1	protein_coding
ENSG00000114378.17	-0.135596	0.000317809	HYAL1	protein_coding
ENSG00000090512.12	-0.0607767	0.107887	FETUB	protein_coding
ENSG00000179774.9	-0.13558	0.000318335	ATOH7	protein_coding
ENSG00000173227.14	-0.135532	0.000319933	SYT12	protein_coding
ENSG00000090534.20	-0.111637	0.00307919	THPO	protein_coding
ENSG00000090539.15	-0.0188777	0.617803	CHRD	protein_coding
ENSG00000090554.13	0.106608	0.00471904	FLT3LG	protein_coding
ENSG00000173302.5	-0.135504	0.000320853	GPR148	protein_coding
ENSG00000090581.10	0.0488631	0.196294	GNPTG	protein_coding
ENSG00000166426.8	-0.135414	0.000323814	CRABP1	protein_coding
ENSG00000169715.15	-0.1353	0.000327655	MT1E	protein_coding
ENSG00000166257.9	-0.135166	0.0003322	SCN3B	protein_coding
ENSG00000090659.18	0.076523	0.0428255	CD209	protein_coding
ENSG00000129221.16	-0.135154	0.000332612	AIPL1	protein_coding
ENSG00000184545.11	-0.135094	0.00033466	DUSP8	protein_coding
ENSG00000111775.3	-0.135032	0.000336803	COX6A1	protein_coding
ENSG00000154723.12	-0.135026	0.000337002	ATP5PF	protein_coding
ENSG00000111245.17	-0.134852	0.000343094	MYL2	protein_coding
ENSG00000184350.11	-0.134845	0.000343315	MRGPRE	protein_coding
ENSG00000177380.14	-0.134808	0.000344628	PPFIA3	protein_coding
ENSG00000175906.5	-0.134788	0.000345334	ARL4D	protein_coding
ENSG00000205592.15	-0.134753	0.000346598	MUC19	protein_coding
ENSG00000237651.6	-0.134709	0.000348142	C2orf74	protein_coding
ENSG00000182329.14	-0.134684	0.000349023	KIAA2012	protein_coding
ENSG00000090971.5	0.118311	0.00170167	NAT14	protein_coding
ENSG00000131969.15	-0.134672	0.000349474	ABHD12B	protein_coding
ENSG00000162931.12	-0.134517	0.00035507	TRIM17	protein_coding
ENSG00000204179.10	-0.134502	0.000355619	PTPN20	protein_coding
ENSG00000016402.13	-0.134486	0.000356196	IL20RA	protein_coding
ENSG00000024862.18	-0.134475	0.000356595	CCDC28A	protein_coding
ENSG00000114115.10	-0.134437	0.000357992	RBP1	protein_coding
ENSG00000239697.11	-0.134328	0.000362004	TNFSF12	protein_coding
ENSG00000040608.14	-0.134314	0.000362521	RTN4R	protein_coding
ENSG00000110318.15	-0.134061	0.000371975	CEP126	protein_coding
ENSG00000099330.9	-0.133965	0.000375641	OCEL1	protein_coding
ENSG00000156427.8	-0.133957	0.000375948	FGF18	protein_coding
ENSG00000091137.14	-0.0149659	0.692431	SLC26A4	protein_coding
ENSG00000091138.13	-0.0146827	0.697963	SLC26A3	protein_coding
ENSG00000186891.14	-0.133934	0.000376831	TNFRSF18	protein_coding
ENSG00000197826.12	-0.133812	0.000381548	CFAP299	protein_coding
ENSG00000101938.15	-0.133776	0.000382946	CHRDL1	protein_coding
ENSG00000091181.20	-0.00903636	0.811239	IL5RA	protein_coding
ENSG00000185742.7	-0.133654	0.000387734	C11orf87	protein_coding
ENSG00000215187.12	-0.133617	0.00038919	FAM166B	protein_coding
ENSG00000177030.17	-0.133523	0.000392924	DEAF1	protein_coding
ENSG00000091428.18	-0.00127785	0.973058	RAPGEF4	protein_coding
ENSG00000152954.12	-0.133433	0.000396524	NRSN1	protein_coding
ENSG00000173714.8	-0.133341	0.000400246	WFIKKN2	protein_coding
ENSG00000175287.19	-0.133289	0.000402391	PHYHD1	protein_coding
ENSG00000091490.11	0.0522276	0.167195	SEL1L3	protein_coding
ENSG00000214897.5	-0.133229	0.000404844	PNMA6E	protein_coding
ENSG00000117322.18	-0.133088	0.000410683	CR2	protein_coding
ENSG00000158315.11	-0.133021	0.000413446	RHBDL2	protein_coding
ENSG00000185352.8	-0.132949	0.000416488	HS6ST3	protein_coding
ENSG00000091583.11	0.0802	0.0337507	APOH	protein_coding
ENSG00000168135.4	-0.132902	0.00041848	KCNJ4	protein_coding
ENSG00000091622.16	-0.0526576	0.163722	PITPNM3	protein_coding
ENSG00000091640.8	0.0783976	0.03797	SPAG7	protein_coding
ENSG00000175311.7	-0.13288	0.000419423	ANKS4B	protein_coding
ENSG00000132518.7	-0.132767	0.000424221	GUCY2D	protein_coding
ENSG00000243910.8	-0.132486	0.000436444	TUBA4B	protein_coding
ENSG00000091704.10	-0.051279	0.17505	CPA1	protein_coding
ENSG00000163888.4	-0.132456	0.000437786	CAMK2N2	protein_coding
ENSG00000087495.17	-0.132447	0.00043817	PHACTR3	protein_coding
ENSG00000270394.4	-0.132318	0.000443917	MTRNR2L13	protein_coding
ENSG00000102837.7	-0.132213	0.000448624	OLFM4	protein_coding
ENSG00000101327.9	-0.132175	0.000450334	PDYN	protein_coding
ENSG00000091972.18	0.00534553	0.88765	CD200	protein_coding
ENSG00000124749.17	-0.132164	0.000450825	COL21A1	protein_coding
ENSG00000106789.13	-0.132078	0.000454774	CORO2A	protein_coding
ENSG00000141750.7	-0.132076	0.000454851	STAC2	protein_coding
ENSG00000141738.14	-0.132069	0.000455192	GRB7	protein_coding
ENSG00000284631.1	-0.131896	0.000463148	SCYGR4	protein_coding
ENSG00000092051.17	-0.114329	0.00243283	JPH4	protein_coding
ENSG00000092054.13	-0.000587788	0.987606	MYH7	protein_coding
ENSG00000092067.6	2.51002e-05	0.999471	CEBPE	protein_coding
ENSG00000155980.13	-0.131774	0.000468877	KIF5A	protein_coding
ENSG00000186867.11	-0.131711	0.000471847	QRFPR	protein_coding
ENSG00000092096.18	-0.0812769	0.0314256	SLC22A17	protein_coding
ENSG00000115252.18	-0.13157	0.000478559	PDE1A	protein_coding
ENSG00000189350.13	-0.131538	0.000480107	TOGARAM2	protein_coding
ENSG00000118733.17	-0.13145	0.000484331	OLFM3	protein_coding
ENSG00000009709.12	-0.131355	0.000488962	PAX7	protein_coding
ENSG00000128482.16	-0.13135	0.000489243	RNF112	protein_coding
ENSG00000065609.14	-0.131287	0.000492328	SNAP91	protein_coding
ENSG00000198848.13	-0.131187	0.000497286	CES1	protein_coding
ENSG00000235098.8	-0.131079	0.000502664	ANKRD65	protein_coding
ENSG00000144130.11	-0.130808	0.000516453	NT5DC4	protein_coding
ENSG00000023171.18	-0.130795	0.000517129	GRAMD1B	protein_coding
ENSG00000187908.20	-0.130741	0.000519923	DMBT1	protein_coding
ENSG00000092345.14	0.0235477	0.533658	DAZL	protein_coding
ENSG00000092377.15	0.0838598	0.0264015	TBL1Y	protein_coding
ENSG00000176454.14	-0.130718	0.000521128	LPCAT4	protein_coding
ENSG00000135346.9	-0.130676	0.00052328	CGA	protein_coding
ENSG00000092445.12	-0.0318792	0.399365	TYRO3	protein_coding
ENSG00000196581.11	-0.130665	0.000523862	AJAP1	protein_coding
ENSG00000092529.25	-0.0833025	0.0274226	CAPN3	protein_coding
ENSG00000150594.7	-0.130599	0.000527342	ADRA2A	protein_coding
ENSG00000174791.11	-0.130575	0.000528596	RIN1	protein_coding
ENSG00000152611.12	-0.130528	0.000531046	CAPSL	protein_coding
ENSG00000092758.18	0.0264226	0.484897	COL9A3	protein_coding
ENSG00000249853.8	-0.130175	0.000550038	HS3ST5	protein_coding
ENSG00000167863.12	-0.130167	0.00055049	ATP5PD	protein_coding
ENSG00000156411.10	-0.130057	0.000556527	ATP5MPL	protein_coding
ENSG00000004848.8	-0.130015	0.000558862	ARX	protein_coding
ENSG00000137975.8	-0.129966	0.000561557	CLCA2	protein_coding
ENSG00000100628.12	-0.129767	0.000572746	ASB2	protein_coding
ENSG00000169006.7	-0.129695	0.000576859	NTSR2	protein_coding
ENSG00000105205.7	-0.129588	0.000582964	CLC	protein_coding
ENSG00000147381.11	-0.129575	0.000583702	MAGEA4	protein_coding
ENSG00000152669.9	-0.129426	0.000592395	CCNO	protein_coding
ENSG00000163499.12	-0.129415	0.000593014	CRYBA2	protein_coding
ENSG00000188573.8	-0.129329	0.000598096	FBLL1	protein_coding
ENSG00000238243.3	-0.129253	0.000602614	OR2W3	protein_coding
ENSG00000169752.17	-0.12921	0.000605164	NRG4	protein_coding
ENSG00000204710.2	-0.12919	0.000606362	SPDYC	protein_coding
ENSG00000093134.15	0.0287769	0.446832	VNN3	protein_coding
ENSG00000139287.13	-0.129146	0.000608955	TPH2	protein_coding
ENSG00000006788.14	-0.129108	0.000611258	MYH13	protein_coding
ENSG00000140522.12	-0.129049	0.000614838	RLBP1	protein_coding
ENSG00000119782.14	-0.128913	0.000623123	FKBP1B	protein_coding
ENSG00000137875.4	-0.128897	0.000624114	BCL2L10	protein_coding
ENSG00000094661.3	0.0405119	0.284109	OR1I1	protein_coding
ENSG00000111906.18	-0.128862	0.000626253	HDDC2	protein_coding
ENSG00000128218.8	-0.128838	0.000627762	VPREB3	protein_coding
ENSG00000160180.15	-0.12882	0.000628865	TFF3	protein_coding
ENSG00000144355.15	-0.128764	0.000632336	DLX1	protein_coding
ENSG00000173988.13	-0.128703	0.000636093	LRRC63	protein_coding
ENSG00000113492.14	-0.128662	0.00063867	AGXT2	protein_coding
ENSG00000198892.7	-0.128597	0.000642761	SHISA4	protein_coding
[truncated: 17,963 more rows]

## Sheet: MEX3D
id	correlation_spearman	pvalue_spearman	gene_name	gene_type
ENSG00000165678.21	-0.555965	4.06885e-58	GHITM	protein_coding
ENSG00000000005.6	0.118998	0.00159812	TNMD	protein_coding
ENSG00000108924.14	-0.554993	7.03265e-58	HLF	protein_coding
ENSG00000213760.11	-0.550907	6.891e-57	ATP6V1G2	protein_coding
ENSG00000198763.3	-0.547573	4.33522e-56	MT-ND2	protein_coding
ENSG00000198804.2	-0.546489	7.84729e-56	MT-CO1	protein_coding
ENSG00000186462.9	-0.538177	6.91951e-54	NAP1L2	protein_coding
ENSG00000198938.2	-0.533678	7.42397e-53	MT-CO3	protein_coding
ENSG00000100307.13	-0.525336	5.50527e-51	CBX7	protein_coding
ENSG00000198840.2	-0.525293	5.62796e-51	MT-ND3	protein_coding
ENSG00000001460.18	-0.0563159	0.136339	STPG1	protein_coding
ENSG00000001461.17	-0.115446	0.00220318	NIPAL3	protein_coding
ENSG00000254126.8	-0.524678	7.69436e-51	CD8B2	protein_coding
ENSG00000198886.2	-0.521332	4.1705e-50	MT-ND4	protein_coding
ENSG00000149575.9	-0.511382	5.69236e-48	SCN2B	protein_coding
ENSG00000198712.1	-0.509368	1.50947e-47	MT-CO2	protein_coding
ENSG00000001629.10	0.104296	0.00571005	ANKIB1	protein_coding
ENSG00000115616.3	-0.508689	2.09409e-47	SLC9A2	protein_coding
ENSG00000135472.9	-0.507994	2.92626e-47	FAIM2	protein_coding
ENSG00000119698.12	-0.507531	3.65497e-47	PPP4R4	protein_coding
ENSG00000111275.13	-0.50652	5.92953e-47	ALDH2	protein_coding
ENSG00000107864.15	-0.503285	2.76317e-46	CPEB3	protein_coding
ENSG00000082175.15	-0.502812	3.45446e-46	PGR	protein_coding
ENSG00000002586.20_PAR_Y			CD99	protein_coding
ENSG00000173267.14	-0.499683	1.50321e-45	SNCG	protein_coding
ENSG00000163285.8	-0.497738	3.72135e-45	GABRG1	protein_coding
ENSG00000002745.13	0.0731695	0.0528181	WNT16	protein_coding
ENSG00000108176.15	-0.496608	6.28213e-45	DNAJC12	protein_coding
ENSG00000167074.15	-0.494435	1.7113e-44	TEF	protein_coding
ENSG00000198899.2	-0.488053	3.11508e-43	MT-ATP6	protein_coding
ENSG00000134042.14	-0.481986	4.64282e-42	MRO	protein_coding
ENSG00000164089.9	-0.480615	8.48638e-42	ETNPPL	protein_coding
ENSG00000110436.13	-0.478504	2.13719e-41	SLC1A2	protein_coding
ENSG00000157445.15	-0.478217	2.42156e-41	CACNA2D3	protein_coding
ENSG00000003137.8	-0.0956906	0.0112499	CYP26B1	protein_coding
ENSG00000003147.19	0.030205	0.424594	ICA1	protein_coding
ENSG00000241186.10	-0.47741	3.43921e-41	TDGF1	protein_coding
ENSG00000003393.15	0.0742869	0.0492921	ALS2	protein_coding
ENSG00000107295.10	-0.477346	3.53619e-41	SH3GL2	protein_coding
ENSG00000164398.15	-0.476775	4.5304e-41	ACSL6	protein_coding
ENSG00000167037.19	-0.475514	7.81557e-41	SGSM1	protein_coding
ENSG00000198888.2	-0.47266	2.66287e-40	MT-ND1	protein_coding
ENSG00000023171.18	-0.472607	2.72367e-40	GRAMD1B	protein_coding
ENSG00000116983.13	-0.471645	4.10665e-40	HPCAL4	protein_coding
ENSG00000185737.13	-0.4701	7.91805e-40	NRG3	protein_coding
ENSG00000072952.19	-0.46863	1.47438e-39	IRAG1	protein_coding
ENSG00000186310.10	-0.46853	1.53819e-39	NAP1L3	protein_coding
ENSG00000121671.12	-0.467456	2.41722e-39	CRY2	protein_coding
ENSG00000123612.16	-0.467096	2.81183e-39	ACVR1C	protein_coding
ENSG00000166816.15	-0.464744	7.51712e-39	LDHD	protein_coding
ENSG00000180332.6	-0.464591	8.01283e-39	KCTD4	protein_coding
ENSG00000213424.9	-0.464506	8.30175e-39	KRT222	protein_coding
ENSG00000198695.2	-0.461978	2.36631e-38	MT-ND6	protein_coding
ENSG00000102452.18	-0.460664	4.06611e-38	NALCN	protein_coding
ENSG00000172987.13	-0.459143	7.58369e-38	HPSE2	protein_coding
ENSG00000078114.19	-0.457877	1.27117e-37	NEBL	protein_coding
ENSG00000004766.17	0.10741	0.00441325	VPS50	protein_coding
ENSG00000198786.2	-0.457275	1.62341e-37	MT-ND5	protein_coding
ENSG00000171435.14	-0.456852	1.92796e-37	KSR2	protein_coding
ENSG00000196177.13	-0.456403	2.3123e-37	ACADSB	protein_coding
ENSG00000183166.11	-0.455725	3.04218e-37	CALN1	protein_coding
ENSG00000004809.14	0.0518082	0.170635	SLC22A16	protein_coding
ENSG00000078725.13	-0.45555	3.26603e-37	BRINP1	protein_coding
ENSG00000065609.14	-0.454499	4.99035e-37	SNAP91	protein_coding
ENSG00000004848.8	0.028995	0.443393	ARX	protein_coding
ENSG00000138772.13	-0.453354	7.90478e-37	ANXA3	protein_coding
ENSG00000101977.21	-0.452467	1.12745e-36	MCF2	protein_coding
ENSG00000053524.12	-0.452223	1.24294e-36	MCF2L2	protein_coding
ENSG00000004939.15	0.122372	0.00116873	SLC4A1	protein_coding
ENSG00000004948.16	-0.0285971	0.449677	CALCR	protein_coding
ENSG00000166501.14	-0.451565	1.61637e-36	PRKCB	protein_coding
ENSG00000204767.4	-0.451455	1.68909e-36	INSYN2B	protein_coding
ENSG00000005001.10	-0.0024051	0.949317	PRSS22	protein_coding
ENSG00000196189.13	-0.450111	2.88241e-36	SEMA4A	protein_coding
ENSG00000186288.5	-0.449721	3.36379e-36	PABPC1L2A	protein_coding
ENSG00000164188.9	-0.449569	3.57298e-36	RANBP3L	protein_coding
ENSG00000065325.13	-0.449085	4.32704e-36	GLP2R	protein_coding
ENSG00000146151.14	-0.448474	5.50803e-36	HMGCLL1	protein_coding
ENSG00000173848.19	-0.447955	6.75797e-36	NET1	protein_coding
ENSG00000102468.11	-0.447834	7.088e-36	HTR2A	protein_coding
ENSG00000198727.2	-0.447413	8.36575e-36	MT-CYB	protein_coding
ENSG00000005108.16	-0.0183371	0.627907	THSD7A	protein_coding
ENSG00000178394.5	-0.444999	2.15354e-35	HTR1A	protein_coding
ENSG00000184388.6	-0.444692	2.42745e-35	PABPC1L2B	protein_coding
ENSG00000116661.11	-0.443748	3.50416e-35	FBXO2	protein_coding
ENSG00000134548.11	-0.443605	3.70446e-35	SPX	protein_coding
ENSG00000105784.15	-0.443095	4.51542e-35	RUNDC3B	protein_coding
ENSG00000109339.24	-0.441916	7.12456e-35	MAPK10	protein_coding
ENSG00000168350.8	-0.441429	8.59742e-35	DEGS2	protein_coding
ENSG00000182700.5	-0.441048	9.95643e-35	IGIP	protein_coding
ENSG00000148660.20	-0.440863	1.06899e-34	CAMK2G	protein_coding
ENSG00000179083.6	-0.440777	1.10476e-34	FAM133A	protein_coding
ENSG00000163536.13	-0.440764	1.11062e-34	SERPINI1	protein_coding
ENSG00000150054.18	-0.439517	1.79227e-34	MPP7	protein_coding
ENSG00000173258.13	-0.439351	1.90946e-34	ZNF483	protein_coding
ENSG00000214575.9	-0.437436	3.96599e-34	CPEB1	protein_coding
ENSG00000119973.6	-0.437018	4.64885e-34	PRLHR	protein_coding
ENSG00000119946.11	-0.436699	5.2476e-34	CNNM1	protein_coding
ENSG00000177627.11	-0.436156	6.44553e-34	C12orf54	protein_coding
ENSG00000156298.13	-0.43558	8.0158e-34	TSPAN7	protein_coding
ENSG00000119411.11	-0.435289	8.94829e-34	BSPRY	protein_coding
ENSG00000168952.15	-0.435023	9.89301e-34	STXBP6	protein_coding
ENSG00000005513.10	-0.0955715	0.011352	SOX8	protein_coding
ENSG00000005700.15	0.0777674	0.0395475	IBTK	protein_coding
ENSG00000127083.7	-0.433749	1.59832e-33	OMD	protein_coding
ENSG00000132970.14	-0.433234	1.93905e-33	WASF3	protein_coding
ENSG00000005812.11	0.0573608	0.129204	FBXL3	protein_coding
ENSG00000168843.14	-0.433162	1.99269e-33	FSTL5	protein_coding
ENSG00000005882.12	-0.115756	0.00214296	PDK2	protein_coding
ENSG00000007001.13	-0.433067	2.06469e-33	UPP2	protein_coding
ENSG00000113327.17	-0.432877	2.21673e-33	GABRG2	protein_coding
ENSG00000005893.16	0.0889357	0.0185146	LAMP2	protein_coding
ENSG00000145526.12	-0.432611	2.44926e-33	CDH18	protein_coding
ENSG00000168490.14	-0.432057	3.01318e-33	PHYHIP	protein_coding
ENSG00000109107.14	-0.431924	3.16616e-33	ALDOC	protein_coding
ENSG00000128872.10	-0.431836	3.27215e-33	TMOD2	protein_coding
ENSG00000158445.10	-0.431636	3.52618e-33	KCNB1	protein_coding
ENSG00000166510.14	-0.430446	5.49095e-33	CCDC68	protein_coding
ENSG00000184205.14	-0.430349	5.69308e-33	TSPYL2	protein_coding
ENSG00000006047.13	-0.0137667	0.715964	YBX2	protein_coding
ENSG00000139874.6	-0.430116	6.20638e-33	SSTR1	protein_coding
ENSG00000162989.5	-0.430063	6.33147e-33	KCNJ3	protein_coding
ENSG00000205704.7	-0.429929	6.65449e-33	LINC00634	protein_coding
ENSG00000165269.13	-0.429622	7.45562e-33	AQP7	protein_coding
ENSG00000198673.10	-0.429601	7.51294e-33	TAFA2	protein_coding
ENSG00000182621.18	-0.4292	8.71757e-33	PLCB1	protein_coding
ENSG00000169282.18	-0.428828	1.00027e-32	KCNAB1	protein_coding
ENSG00000157103.12	-0.428659	1.06477e-32	SLC6A1	protein_coding
ENSG00000165795.23	-0.428403	1.17013e-32	NDRG2	protein_coding
ENSG00000006282.21	0.0409783	0.278597	SPATA20	protein_coding
ENSG00000006283.18	0.0109618	0.772031	CACNA1G	protein_coding
ENSG00000166963.13	-0.427369	1.71307e-32	MAP1A	protein_coding
ENSG00000006377.11	-0.104343	0.00568812	DLX6	protein_coding
ENSG00000065154.12	-0.427198	1.82418e-32	OAT	protein_coding
ENSG00000139970.17	-0.42657	2.29709e-32	RTN1	protein_coding
ENSG00000006453.14	0.0614809	0.103859	BAIAP2L1	protein_coding
ENSG00000006459.11	-0.0279637	0.459785	KDM7A	protein_coding
ENSG00000141668.10	-0.424816	4.36277e-32	CBLN2	protein_coding
ENSG00000169891.18	-0.424761	4.45023e-32	REPS2	protein_coding
ENSG00000204681.11	-0.42436	5.1506e-32	GABBR1	protein_coding
ENSG00000006740.17	-0.424166	5.52758e-32	ARHGAP44	protein_coding
ENSG00000075035.10	-0.423239	7.74072e-32	WSCD2	protein_coding
ENSG00000126733.21	-0.422519	1.00501e-31	DACH2	protein_coding
ENSG00000174516.15	-0.421943	1.23763e-31	PELI3	protein_coding
ENSG00000112294.14	-0.420922	1.78822e-31	ALDH5A1	protein_coding
ENSG00000204314.12	-0.42019	2.32638e-31	PRRT1	protein_coding
ENSG00000183775.11	-0.420116	2.38922e-31	KCTD16	protein_coding
ENSG00000162728.5	-0.420021	2.4718e-31	KCNJ9	protein_coding
ENSG00000100884.9	-0.419589	2.88575e-31	CPNE6	protein_coding
ENSG00000006659.13	0.050921	0.178085	LGALS14	protein_coding
ENSG00000260230.5	-0.41951	2.96853e-31	FRRS1L	protein_coding
ENSG00000197901.12	-0.419084	3.45761e-31	SLC22A6	protein_coding
ENSG00000198734.12	-0.418528	4.21743e-31	F5	protein_coding
ENSG00000006715.16	0.0788739	0.0368138	VPS41	protein_coding
ENSG00000147246.10	-0.418341	4.50937e-31	HTR2C	protein_coding
ENSG00000120049.20	-0.416798	7.80884e-31	KCNIP2	protein_coding
ENSG00000107518.18	-0.416391	9.02102e-31	ATRNL1	protein_coding
ENSG00000186642.16	-0.415676	1.162e-30	PDE2A	protein_coding
ENSG00000006757.12	0.0805923	0.0328871	PNPLA4	protein_coding
ENSG00000006788.14	-0.0789219	0.036699	MYH13	protein_coding
ENSG00000013293.6	-0.415578	1.20287e-30	SLC7A14	protein_coding
ENSG00000186231.17	-0.415295	1.32947e-30	KLHL32	protein_coding
ENSG00000151632.17	-0.414705	1.63697e-30	AKR1C2	protein_coding
ENSG00000007038.11	0.0867928	0.0215506	PRSS21	protein_coding
ENSG00000058335.16	-0.414615	1.68981e-30	RASGRF1	protein_coding
ENSG00000135709.12	-0.41352	2.48369e-30	KIAA0513	protein_coding
ENSG00000166111.10	-0.413513	2.49026e-30	SVOP	protein_coding
ENSG00000185736.16	-0.412977	3.00528e-30	ADARB2	protein_coding
ENSG00000007168.14	-0.107349	0.00443601	PAFAH1B1	protein_coding
ENSG00000074211.14	-0.412607	3.42084e-30	PPP2R2C	protein_coding
ENSG00000144821.10	-0.412488	3.56578e-30	MYH15	protein_coding
ENSG00000059915.17	-0.412302	3.80601e-30	PSD	protein_coding
ENSG00000007216.15	-0.109814	0.00360174	SLC13A2	protein_coding
ENSG00000007237.19	-0.0392095	0.299888	GAS7	protein_coding
ENSG00000007255.10	0.113618	0.00259034	TRAPPC6A	protein_coding
ENSG00000156097.12	-0.412035	4.17761e-30	GPR61	protein_coding
ENSG00000007306.15	-0.0276397	0.465003	CEACAM7	protein_coding
ENSG00000198010.13	-0.411428	5.16385e-30	DLGAP2	protein_coding
ENSG00000007314.12	0.106171	0.00489361	SCN4A	protein_coding
ENSG00000266524.3	-0.410852	6.31006e-30	GDF10	protein_coding
ENSG00000007350.17	0.0752371	0.0464505	TKTL1	protein_coding
ENSG00000007372.24	0.0482374	0.202091	PAX6	protein_coding
ENSG00000137486.17	-0.410391	7.4068e-30	ARRB1	protein_coding
ENSG00000118473.22	-0.41008	8.25313e-30	SGIP1	protein_coding
ENSG00000176244.7	-0.409837	8.97712e-30	ACBD7	protein_coding
ENSG00000225110.3	-0.409255	1.09826e-29	PNMA6F	protein_coding
ENSG00000172461.11	-0.409155	1.13685e-29	FUT9	protein_coding
ENSG00000235711.4	-0.409126	1.1484e-29	ANKRD34C	protein_coding
ENSG00000172403.11	-0.408946	1.22222e-29	SYNPO2	protein_coding
ENSG00000184905.9	-0.408776	1.29624e-29	TCEAL2	protein_coding
ENSG00000172260.15	-0.408484	1.43343e-29	NEGR1	protein_coding
ENSG00000007908.16	0.121422	0.00127736	SELE	protein_coding
ENSG00000180155.20	-0.408401	1.47513e-29	LYNX1	protein_coding
ENSG00000167434.10	-0.408132	1.61859e-29	CA4	protein_coding
ENSG00000007944.15	-0.102744	0.00647601	MYLIP	protein_coding
ENSG00000109472.14	-0.407874	1.76896e-29	CPE	protein_coding
ENSG00000196616.14	-0.40779	1.82111e-29	ADH1B	protein_coding
ENSG00000003987.14	-0.407785	1.82426e-29	MTMR7	protein_coding
ENSG00000167778.9	-0.40743	2.06145e-29	SPRYD3	protein_coding
ENSG00000008083.14	0.0614008	0.104311	JARID2	protein_coding
ENSG00000198478.8	-0.407169	2.25447e-29	SH3BGRL2	protein_coding
ENSG00000189195.15	-0.406792	2.56623e-29	BTBD8	protein_coding
ENSG00000169933.16	-0.406477	2.8592e-29	FRMPD4	protein_coding
ENSG00000177432.8	-0.406259	3.08034e-29	NAP1L5	protein_coding
ENSG00000072657.9	-0.405516	3.97245e-29	TRHDE	protein_coding
ENSG00000147465.12	-0.405135	4.52409e-29	STAR	protein_coding
ENSG00000008226.20	0.0755749	0.045474	DLEC1	protein_coding
ENSG00000145451.13	-0.404087	6.46458e-29	GLRA3	protein_coding
ENSG00000172995.16	-0.403851	7.00467e-29	ARPP21	protein_coding
ENSG00000177570.15	-0.40376	7.22595e-29	SAMD12	protein_coding
ENSG00000065621.15	-0.403025	9.2696e-29	GSTO2	protein_coding
ENSG00000008294.21	-0.0547674	0.147465	SPAG9	protein_coding
ENSG00000008300.17	-0.0321873	0.394823	CELSR3	protein_coding
ENSG00000145920.15	-0.40229	1.18892e-28	CPLX2	protein_coding
ENSG00000143850.16	-0.402047	1.29062e-28	PLEKHA6	protein_coding
ENSG00000204851.7	-0.401897	1.35767e-28	PNMA8B	protein_coding
ENSG00000151778.11	-0.40142	1.59463e-28	SERP2	protein_coding
ENSG00000008394.13	-0.0682483	0.0709418	MGST1	protein_coding
ENSG00000110318.15	-0.401308	1.65552e-28	CEP126	protein_coding
ENSG00000196581.11	-0.400735	2.00773e-28	AJAP1	protein_coding
ENSG00000138311.18	-0.400548	2.1382e-28	ZNF365	protein_coding
ENSG00000008513.16	0.101732	0.00702413	ST3GAL1	protein_coding
ENSG00000163590.14	-0.400389	2.25503e-28	PPM1L	protein_coding
ENSG00000182255.7	-0.40026	2.35524e-28	KCNA4	protein_coding
ENSG00000138944.8	-0.400199	2.40364e-28	SHISAL1	protein_coding
ENSG00000103034.14	-0.400051	2.52597e-28	NDRG4	protein_coding
ENSG00000112232.10	-0.399472	3.06744e-28	KHDRBS2	protein_coding
ENSG00000008853.17	-0.101641	0.00707568	RHOBTB2	protein_coding
ENSG00000008869.12	-0.0119039	0.75305	HEATR5B	protein_coding
ENSG00000135447.17	-0.399437	3.10371e-28	PPP1R1A	protein_coding
ENSG00000139112.11	-0.399417	3.12431e-28	GABARAPL1	protein_coding
ENSG00000165443.12	-0.399391	3.15173e-28	PHYHIPL	protein_coding
ENSG00000063180.9	-0.399358	3.1861e-28	CA11	protein_coding
ENSG00000138279.16	-0.399243	3.3112e-28	ANXA7	protein_coding
ENSG00000144369.13	-0.399222	3.33437e-28	FAM171B	protein_coding
ENSG00000196972.9	-0.398938	3.66656e-28	SMIM10L2B	protein_coding
ENSG00000152932.8	-0.398843	3.78527e-28	RAB3C	protein_coding
ENSG00000009765.15	0.0485327	0.19934	IYD	protein_coding
ENSG00000102409.10	-0.398721	3.94188e-28	BEX4	protein_coding
ENSG00000111907.21	-0.398661	4.02248e-28	TPD52L1	protein_coding
ENSG00000129682.16	-0.398611	4.08939e-28	FGF13	protein_coding
ENSG00000100077.15	-0.398598	4.10775e-28	GRK3	protein_coding
ENSG00000009950.16	-0.029068	0.442247	MLXIPL	protein_coding
ENSG00000196990.9	-0.398556	4.16614e-28	FAM163B	protein_coding
ENSG00000163288.14	-0.39844	4.33008e-28	GABRB1	protein_coding
ENSG00000157064.11	-0.398271	4.5809e-28	NMNAT2	protein_coding
ENSG00000263874.2	-0.39818	4.7225e-28	LINC00672	protein_coding
ENSG00000220205.9	-0.397356	6.21105e-28	VAMP2	protein_coding
ENSG00000164181.14	-0.39712	6.71759e-28	ELOVL7	protein_coding
ENSG00000132639.13	-0.396841	7.37005e-28	SNAP25	protein_coding
ENSG00000181215.15	-0.396632	7.89838e-28	C4orf50	protein_coding
ENSG00000113100.10	-0.396276	8.88717e-28	CDH9	protein_coding
ENSG00000180354.16	-0.396111	9.38634e-28	MTURN	protein_coding
ENSG00000100362.13	-0.396094	9.44036e-28	PVALB	protein_coding
ENSG00000182050.13	-0.395964	9.85418e-28	MGAT4C	protein_coding
ENSG00000185272.14	-0.39544	1.17161e-27	RBM11	protein_coding
ENSG00000010310.9	0.0514927	0.173257	GIPR	protein_coding
ENSG00000010318.21	0.0480053	0.204273	PHF7	protein_coding
ENSG00000151623.15	-0.395261	1.24301e-27	NR3C2	protein_coding
ENSG00000010322.16	-0.00779871	0.8367	NISCH	protein_coding
ENSG00000141404.17	-0.395182	1.27578e-27	GNAL	protein_coding
ENSG00000157470.12	-0.395077	1.32071e-27	FAM81A	protein_coding
ENSG00000184305.15	-0.394508	1.59293e-27	CCSER1	protein_coding
ENSG00000010404.18	-0.109315	0.00375786	IDS	protein_coding
ENSG00000185760.17	-0.394419	1.64046e-27	KCNQ5	protein_coding
ENSG00000198934.5	-0.394367	1.66875e-27	MAGEE1	protein_coding
ENSG00000196139.14	-0.394081	1.83326e-27	AKR1C3	protein_coding
ENSG00000010626.15	0.00882348	0.815605	LRRC23	protein_coding
ENSG00000157214.14	-0.393916	1.93505e-27	STEAP2	protein_coding
ENSG00000055813.6	-0.393909	1.9399e-27	CCDC85A	protein_coding
ENSG00000168497.5	-0.393897	1.9471e-27	CAVIN2	protein_coding
ENSG00000204442.4	-0.393813	2.00185e-27	FAM155A	protein_coding
ENSG00000165379.13	-0.393712	2.06961e-27	LRFN5	protein_coding
ENSG00000174514.13	-0.393664	2.10249e-27	MFSD4A	protein_coding
ENSG00000184845.4	-0.393461	2.2466e-27	DRD1	protein_coding
ENSG00000103154.9	-0.393442	2.26072e-27	NECAB2	protein_coding
ENSG00000011021.23	-0.0888674	0.0186052	CLCN6	protein_coding
ENSG00000176884.16	-0.393202	2.44623e-27	GRIN1	protein_coding
ENSG00000011052.21			NME1-NME2	protein_coding
ENSG00000183773.15	-0.393032	2.58643e-27	AIFM3	protein_coding
ENSG00000152969.20	-0.392939	2.66609e-27	JAKMIP1	protein_coding
ENSG00000182836.10	-0.392831	2.76194e-27	PLCXD3	protein_coding
ENSG00000176406.23	-0.392814	2.77775e-27	RIMS2	protein_coding
ENSG00000107758.16	-0.392702	2.88051e-27	PPP3CB	protein_coding
ENSG00000102547.19	-0.39188	3.76759e-27	CAB39L	protein_coding
ENSG00000011201.12	0.0535237	0.156893	ANOS1	protein_coding
ENSG00000175766.13	-0.391791	3.87882e-27	EIF4E1B	protein_coding
ENSG00000171798.18	-0.391591	4.14012e-27	KNDC1	protein_coding
ENSG00000101180.16	-0.391494	4.27342e-27	HRH3	protein_coding
ENSG00000131771.14	-0.391103	4.85267e-27	PPP1R1B	protein_coding
ENSG00000011295.16	0.0142023	0.707383	TTC19	protein_coding
ENSG00000137766.17	-0.391096	4.8643e-27	UNC13C	protein_coding
ENSG00000048540.15	-0.391062	4.91812e-27	LMO3	protein_coding
ENSG00000206052.11	-0.391017	4.99083e-27	DOK6	protein_coding
ENSG00000011376.12	0.103874	0.00590969	LARS2	protein_coding
ENSG00000011405.13	-0.0700212	0.0639001	PIK3C2A	protein_coding
ENSG00000153933.10	-0.390912	5.16422e-27	DGKE	protein_coding
ENSG00000011426.11	0.0333875	0.377426	ANLN	protein_coding
ENSG00000183654.9	-0.390839	5.28747e-27	MARCHF11	protein_coding
ENSG00000011454.18	-0.120642	0.00137346	RABGAP1	protein_coding
ENSG00000022355.18	-0.390472	5.95682e-27	GABRA1	protein_coding
ENSG00000175161.14	-0.390405	6.08858e-27	CADM2	protein_coding
ENSG00000104112.9	-0.390216	6.47249e-27	SCG3	protein_coding
ENSG00000011523.14	-0.110584	0.00337173	CEP68	protein_coding
ENSG00000121742.19	-0.390178	6.55448e-27	GJB6	protein_coding
ENSG00000011590.14	0.101248	0.00730081	ZBTB32	protein_coding
ENSG00000111405.9	-0.389914	7.13963e-27	ENDOU	protein_coding
ENSG00000055163.20	-0.389625	7.83854e-27	CYFIP2	protein_coding
ENSG00000132932.17	-0.389406	8.41569e-27	ATP8A2	protein_coding
ENSG00000067842.17	-0.389398	8.4359e-27	ATP2B3	protein_coding
ENSG00000187730.9	-0.389252	8.84431e-27	GABRD	protein_coding
ENSG00000170011.14	-0.388583	1.09768e-26	MYRIP	protein_coding
ENSG00000012171.20	0.0809799	0.0320527	SEMA3B	protein_coding
ENSG00000148795.7	-0.388452	1.14492e-26	CYP17A1	protein_coding
ENSG00000184185.10	-0.388354	1.18158e-26	KCNJ12	protein_coding
ENSG00000130294.17	-0.388258	1.21901e-26	KIF1A	protein_coding
ENSG00000124507.11	-0.387755	1.43307e-26	PACSIN1	protein_coding
ENSG00000012504.15	-0.114503	0.00239583	NR1H4	protein_coding
ENSG00000166862.7	-0.387723	1.44783e-26	CACNG2	protein_coding
ENSG00000150672.17	-0.387595	1.50847e-26	DLG2	protein_coding
ENSG00000080224.17	-0.387526	1.54251e-26	EPHA6	protein_coding
ENSG00000012822.16	0.00729295	0.847156	CALCOCO1	protein_coding
ENSG00000108684.15	-0.387455	1.57811e-26	ASIC2	protein_coding
ENSG00000012983.11	0.0886105	0.0189498	MAP4K5	protein_coding
ENSG00000006116.4	-0.387421	1.59553e-26	CACNG3	protein_coding
ENSG00000148672.9	-0.387336	1.63944e-26	GLUD1	protein_coding
ENSG00000143171.13	-0.38728	1.66913e-26	RXRG	protein_coding
ENSG00000163644.15	-0.386385	2.22366e-26	PPM1K	protein_coding
ENSG00000013297.12	-0.0758549	0.044678	CLDN11	protein_coding
ENSG00000166206.15	-0.386152	2.39588e-26	GABRB3	protein_coding
ENSG00000166006.14	-0.385987	2.52593e-26	KCNC2	protein_coding
ENSG00000198785.7	-0.385881	2.61237e-26	GRIN3A	protein_coding
ENSG00000134020.8	-0.38565	2.81319e-26	PEBP4	protein_coding
ENSG00000013392.8	-0.0163324	0.665974	RWDD2A	protein_coding
ENSG00000205795.4	-0.384442	4.13237e-26	CYS1	protein_coding
ENSG00000166448.15	-0.384174	4.49957e-26	TMEM130	protein_coding
ENSG00000013523.11	0.0939737	0.0128047	ANGEL1	protein_coding
ENSG00000118160.14	-0.383334	5.8736e-26	SLC8A2	protein_coding
ENSG00000100167.20	-0.382996	6.53627e-26	SEPTIN3	protein_coding
ENSG00000187134.14	-0.382898	6.7431e-26	AKR1C1	protein_coding
ENSG00000150051.14	-0.382644	7.30624e-26	MKX	protein_coding
ENSG00000168913.7	-0.382505	7.63527e-26	ENHO	protein_coding
ENSG00000197885.11	-0.381853	9.37809e-26	NKIRAS1	protein_coding
ENSG00000089220.5	-0.381782	9.58906e-26	PEBP1	protein_coding
ENSG00000100604.13	-0.381607	1.01321e-25	CHGA	protein_coding
ENSG00000014123.10	0.0292876	0.438805	UFL1	protein_coding
ENSG00000182601.7	-0.38155	1.03164e-25	HS3ST4	protein_coding
ENSG00000152583.12	-0.381504	1.04675e-25	SPARCL1	protein_coding
ENSG00000140465.14	-0.381129	1.17783e-25	CYP1A1	protein_coding
ENSG00000198670.12	-0.380976	1.23579e-25	LPA	protein_coding
ENSG00000140090.18	-0.380664	1.36297e-25	SLC24A4	protein_coding
ENSG00000014824.14	-0.0840046	0.0261416	SLC30A9	protein_coding
ENSG00000157152.17	-0.380474	1.44662e-25	SYN2	protein_coding
ENSG00000204136.11	-0.380417	1.47278e-25	GGTA1	protein_coding
ENSG00000013016.16	-0.380401	1.47979e-25	EHD3	protein_coding
ENSG00000015153.15	-0.105325	0.00524756	YAF2	protein_coding
ENSG00000168539.4	-0.380362	1.49814e-25	CHRM1	protein_coding
ENSG00000180616.9	-0.380356	1.50118e-25	SSTR2	protein_coding
ENSG00000109158.11	-0.380065	1.64417e-25	GABRA4	protein_coding
ENSG00000174469.23	-0.379961	1.69889e-25	CNTNAP2	protein_coding
ENSG00000015479.20	0.111561	0.00309939	MATR3	protein_coding
ENSG00000178568.15	-0.379946	1.70653e-25	ERBB4	protein_coding
ENSG00000163517.15	-0.379836	1.76638e-25	HDAC11	protein_coding
ENSG00000124406.16	-0.3797	1.84319e-25	ATP8A1	protein_coding
ENSG00000156467.10	-0.379419	2.01258e-25	UQCRB	protein_coding
ENSG00000015676.18	0.0648881	0.0860252	NUDCD3	protein_coding
ENSG00000124313.18	-0.379179	2.16932e-25	IQSEC2	protein_coding
ENSG00000140600.17	-0.379128	2.20371e-25	SH3GL3	protein_coding
ENSG00000016402.13	-0.10446	0.00563375	IL20RA	protein_coding
ENSG00000016490.16	0.0217646	0.565096	CLCA1	protein_coding
ENSG00000105642.15	-0.378974	2.31259e-25	KCNN1	protein_coding
ENSG00000159753.14	-0.378829	2.41932e-25	CARMIL2	protein_coding
ENSG00000017260.20	0.068971	0.0679981	ATP2C1	protein_coding
ENSG00000017427.17	-0.0210662	0.577647	IGF1	protein_coding
ENSG00000017483.15	0.112068	0.00296613	SLC38A5	protein_coding
ENSG00000147642.17	-0.378615	2.58635e-25	SYBU	protein_coding
ENSG00000171368.12	-0.378522	2.66223e-25	TPPP	protein_coding
ENSG00000145335.17	-0.378437	2.73325e-25	SNCA	protein_coding
ENSG00000145864.14	-0.378285	2.86579e-25	GABRB2	protein_coding
ENSG00000170091.11	-0.37827	2.87972e-25	NSG2	protein_coding
ENSG00000169851.15	-0.377962	3.16891e-25	PCDH7	protein_coding
ENSG00000181856.15	-0.377441	3.72515e-25	SLC2A4	protein_coding
ENSG00000178233.18	-0.377389	3.78606e-25	TMEM151B	protein_coding
ENSG00000198689.13	-0.377174	4.04666e-25	SLC9A6	protein_coding
ENSG00000101489.20	-0.377089	4.15506e-25	CELF4	protein_coding
ENSG00000019102.12	-0.015161	0.688629	VSIG2	protein_coding
ENSG00000166257.9	-0.377076	4.17147e-25	SCN3B	protein_coding
ENSG00000019169.10	0.025456	0.501018	MARCO	protein_coding
ENSG00000019186.10	-0.0302386	0.424079	CYP24A1	protein_coding
ENSG00000139767.10	-0.377036	4.22379e-25	SRRM4	protein_coding
ENSG00000196071.5	-0.376622	4.80054e-25	OR2L13	protein_coding
ENSG00000174684.7	-0.376585	4.8564e-25	B4GAT1	protein_coding
ENSG00000070526.15	-0.375289	7.24541e-25	ST6GALNAC1	protein_coding
ENSG00000049769.14	-0.374942	8.06109e-25	PPP1R3F	protein_coding
ENSG00000148541.13	-0.374862	8.26175e-25	FAM13C	protein_coding
ENSG00000177807.10	-0.374736	8.58806e-25	KCNJ10	protein_coding
ENSG00000116675.16	-0.374719	8.6336e-25	DNAJC6	protein_coding
ENSG00000077157.22	-0.374222	1.00584e-24	PPP1R12B	protein_coding
ENSG00000099194.6	-0.374068	1.05434e-24	SCD	protein_coding
ENSG00000084453.16	-0.37386	1.1239e-24	SLCO1A2	protein_coding
ENSG00000166159.11	-0.373608	1.21387e-24	LRTM2	protein_coding
ENSG00000151090.20	-0.373456	1.27182e-24	THRB	protein_coding
ENSG00000165566.12	-0.373336	1.31917e-24	AMER2	protein_coding
ENSG00000164588.8	-0.373056	1.43726e-24	HCN1	protein_coding
ENSG00000021461.17	-0.0428393	0.25733	CYP3A43	protein_coding
ENSG00000242173.10	-0.37295	1.48468e-24	ARHGDIG	protein_coding
ENSG00000021574.13	0.0699759	0.0640728	SPAST	protein_coding
ENSG00000112782.19	-0.372428	1.74106e-24	CLIC5	protein_coding
ENSG00000110975.8	-0.372081	1.93495e-24	SYT10	protein_coding
ENSG00000021776.11	0.114384	0.00242101	AQR	protein_coding
ENSG00000021826.17	0.0487223	0.197588	CPS1	protein_coding
ENSG00000146360.8	-0.371689	2.18012e-24	GPR6	protein_coding
ENSG00000022267.19	0.0937365	0.0130338	FHL1	protein_coding
ENSG00000089486.17	-0.371533	2.28616e-24	CDIP1	protein_coding
ENSG00000036530.9	-0.371153	2.5655e-24	CYP46A1	protein_coding
ENSG00000022556.16	-0.118549	0.00166522	NLRP2	protein_coding
ENSG00000022567.10	-0.0430919	0.254531	SLC45A4	protein_coding
ENSG00000129473.11	-0.371025	2.66716e-24	BCL2L2	protein_coding
ENSG00000159248.5	-0.371016	2.67452e-24	GJD2	protein_coding
ENSG00000174473.16	-0.37067	2.97046e-24	GALNTL6	protein_coding
ENSG00000146469.13	-0.370594	3.03994e-24	VIP	protein_coding
ENSG00000151952.16	-0.370385	3.2383e-24	TMEM132D	protein_coding
ENSG00000162105.19	-0.370049	3.58493e-24	SHANK2	protein_coding
ENSG00000183837.9	-0.369673	4.0164e-24	PNMA3	protein_coding
ENSG00000099365.11	-0.369656	4.03624e-24	STX1B	protein_coding
ENSG00000168830.8	-0.369519	4.207e-24	HTR1E	protein_coding
ENSG00000101079.21	-0.369247	4.56614e-24	NDRG3	protein_coding
ENSG00000161509.14	-0.368995	4.92751e-24	GRIN2C	protein_coding
ENSG00000099204.20	-0.368839	5.16491e-24	ABLIM1	protein_coding
ENSG00000231824.4	-0.368711	5.36692e-24	AKAIN1	protein_coding
ENSG00000197444.10	-0.368671	5.43257e-24	OGDHL	protein_coding
ENSG00000154654.15	-0.36834	5.9997e-24	NCAM2	protein_coding
ENSG00000154917.11	-0.368033	6.581e-24	RAB6B	protein_coding
ENSG00000155265.11	-0.367764	7.1333e-24	GOLGA7B	protein_coding
ENSG00000147676.14	-0.367671	7.33595e-24	MAL2	protein_coding
ENSG00000074706.13	-0.367458	7.81931e-24	IPCEF1	protein_coding
ENSG00000127824.14	-0.367396	7.96586e-24	TUBA4A	protein_coding
ENSG00000166793.13	-0.367317	8.15584e-24	YPEL4	protein_coding
ENSG00000177511.6	-0.367048	8.84109e-24	ST8SIA3	protein_coding
ENSG00000024862.18	-0.0397196	0.29364	CCDC28A	protein_coding
ENSG00000025039.15	-0.112818	0.0027784	RRAGD	protein_coding
ENSG00000152822.14	-0.367031	8.88569e-24	GRM1	protein_coding
ENSG00000025293.17	0.0636264	0.0923174	PHF20	protein_coding
ENSG00000144406.19	-0.366829	9.43745e-24	UNC80	protein_coding
ENSG00000148700.15	-0.366689	9.84131e-24	ADD3	protein_coding
ENSG00000107560.12	-0.366603	1.00979e-23	RAB11FIP2	protein_coding
ENSG00000155970.12	-0.366382	1.0786e-23	MICU3	protein_coding
ENSG00000164796.18	-0.366283	1.11104e-23	CSMD3	protein_coding
ENSG00000198883.12	-0.365831	1.27115e-23	PNMA5	protein_coding
ENSG00000125814.17	-0.365662	1.33678e-23	NAPB	protein_coding
ENSG00000126861.5	-0.36554	1.38628e-23	OMG	protein_coding
ENSG00000186487.20	-0.36502	1.61835e-23	MYT1L	protein_coding
ENSG00000188404.10	-0.364941	1.65658e-23	SELL	protein_coding
ENSG00000236279.7	-0.364811	1.72157e-23	CLEC2L	protein_coding
ENSG00000196090.12	-0.364418	1.93442e-23	PTPRT	protein_coding
ENSG00000026559.14	-0.0429622	0.255965	KCNG1	protein_coding
ENSG00000026652.15	0.088219	0.0194856	AGPAT4	protein_coding
ENSG00000169676.6	-0.364372	1.96091e-23	DRD5	protein_coding
ENSG00000152954.12	-0.364351	1.97353e-23	NRSN1	protein_coding
ENSG00000006611.17	-0.364216	2.05369e-23	USH1C	protein_coding
ENSG00000027075.15	0.118458	0.00167904	PRKCH	protein_coding
ENSG00000113319.13	-0.364186	2.07255e-23	RASGRF2	protein_coding
ENSG00000027697.15	0.0879804	0.0198185	IFNGR1	protein_coding
ENSG00000108309.14	-0.363918	2.24339e-23	RUNDC3A	protein_coding
ENSG00000147576.17	-0.363773	2.34142e-23	ADHFE1	protein_coding
ENSG00000197106.7	-0.363655	2.42486e-23	SLC6A17	protein_coding
ENSG00000170743.17	-0.36317	2.79856e-23	SYT9	protein_coding
[truncated: 19,495 more rows]
