# Supplementary material for: Integrative bioinformatic and experimental analysis reveals prognostic and immunological roles of MEX3 family genes in glioma
Source: Front Immunol. 2026 Jan 14;16:1654036. doi: 10.3389/fimmu.2025.1654036 (PMC12847448; doi:10.3389/fimmu.2025.1654036)
Supplement: Supplementary file 17 [file Table13.xlsx]

## Sheet: MEX3A
sample_id	MEX3A	SOX4	ZNF74	C11orf95	ZBTB12	SBK1	MBTD1	ZNF286A	MEX3B	KDM5B	CHD7	SDC4	CSRP1	CYSTM1	SELENOM	PLA2G2C	PLA2G5	CHCHD10	TMEM221	CXCL14	ZMYND12
TCGA-02-0047-01A-01R-1849-01	5.22916	7.30134	3.63718	4.42046	4.18118	4.97107	3.66477	2.72735	3.06574	3.44264	4.22296	7.83664	7.19924	6.39565	4.92938	1.06853	2.82165	5.73128	0.90666	5.01125	2.13557
TCGA-02-0055-01A-01R-1849-01	2.19705	5.20764	2.08478	4.08376	2.20889	1.78073	2.15355	1.66635	2.61897	2.81592	1.96447	8.9772	7.89984	6.8475	7.52318	1.46759	3.81889	5.74083	2.14271	8.57609	1.68217
TCGA-02-2483-01A-01R-1849-01	6.31998	9.52856	4.46016	5.89088	5.45355	6.28693	4.39867	4.08044	4.61068	4.15547	5.43339	4.36392	5.61357	5.91095	3.86289	0.115166	0.757109	4.75191	1.09714	3.4668	1.12102
TCGA-02-2485-01A-01R-1849-01	5.93816	8.7642	4.29389	5.36089	4.97552	5.80504	3.94932	2.89462	3.80399	3.80481	4.57865	6.50567	7.19359	6.11483	3.68175	0.346758	3.24228	6.0337	3.6664	3.7029	2.31104
TCGA-02-2486-01A-01R-1849-01	1.88206	5.31917	2.18815	3.09571	3.56661	2.01803	2.45943	2.43811	0.615228	2.19396	1.66252	7.32842	7.98773	7.89703	5.52448	2.67604	6.45451	6.16019	4.04368	7.41132	4.65278
TCGA-06-0125-01A-01R-1849-01	4.81448	7.00838	4.37541	5.00388	4.77969	4.61032	4.04446	3.21706	3.30955	3.76975	3.96618	7.41023	7.34831	5.82163	3.9546	0.323082	3.38149	5.75045	2.76941	5.04926	2.59722
TCGA-06-0125-02A-11R-2005-01	3.58537	6.18746	3.56888	4.65918	3.29572	3.69812	3.32382	2.41389	1.94418	3.55846	3.04721	8.42057	8.29568	6.796	4.73695	0.214622	4.15894	5.67187	3.59327	7.05467	2.98657
TCGA-06-0129-01A-01R-1849-01	6.47413	8.78935	5.09423	5.37079	5.08009	6.27491	5.36994	3.81056	4.98188	4.11317	5.86636	4.48233	4.76242	4.92826	2.86467	0.0542233	0.808838	6.17468	0.868055	2.71701	1.29684
TCGA-06-0130-01A-01R-1849-01	3.18134	4.89373	3.40249	4.08273	3.02178	1.56569	3.12097	2.15614	2.47954	2.9959	2.07231	6.72091	6.46469	6.07752	6.26445	1.3497	2.4111	6.41197	1.35761	7.33307	3.06695
TCGA-06-0132-01A-02R-1849-01	1.93104	4.17869	2.22345	3.36873	2.55115	2.89798	2.14695	1.60602	1.68401	2.23573	1.90288	5.80292	7.59909	6.34359	5.84561	1.13337	3.77146	6.78945	2.74621	7.54128	3.49052
TCGA-06-0138-01A-02R-1849-01	3.86989	6.18828	2.98694	3.88411	2.43397	4.09521	3.22555	2.44435	2.36036	2.51695	2.67728	5.76749	6.63463	6.77774	5.52897	0.356482	2.90045	6.14467	2.52203	4.66972	2.37637
TCGA-06-0139-01A-01R-1849-01	1.82501	4.52556	2.00115	2.73031	2.02641	1.43563	2.77579	1.60952	1.75172	2.01535	1.77787	6.48417	6.04394	6.41351	6.24722	1.35913	4.30189	6.60411	1.91564	8.01428	2.43461
TCGA-06-0141-01A-01R-1849-01	1.55792	4.068	1.94722	3.14592	1.50274	1.72548	2.92362	1.76939	1.78827	2.09204	1.92075	7.68812	7.73917	7.27991	5.59137	2.95619	5.57387	6.19133	2.18685	10.391	3.44957
TCGA-06-0152-02A-01R-2005-01	4.98501	6.47887	4.08158	4.6252	4.82168	4.77295	3.82198	2.75228	1.74932	3.51905	4.13303	6.98752	6.82734	5.70311	4.67332	0.427821	5.39696	6.21469	2.49313	7.00408	1.72129
TCGA-06-0156-01A-02R-1849-01	5.58091	7.67007	3.44649	5.42751	4.35545	5.53202	4.13525	3.79262	4.38024	3.38464	4.12511	6.88243	5.95469	6.64768	4.52658	0.410341	2.23857	5.22975	1.8431	4.37713	2.98912
TCGA-06-0156-01A-03R-1849-01	5.331	7.44765	3.10841	5.02557	3.89124	5.3468	3.85519	3.55648	3.93469	3.26752	3.76106	6.90342	6.06199	6.87381	5.01515	0.550014	2.12377	5.02514	2.13659	4.16058	3.69713
TCGA-06-0157-01A-01R-1849-01	5.03314	7.87794	3.87328	4.9781	4.22546	5.43998	3.84029	2.62751	2.77115	3.35245	3.41585	5.53136	7.1275	5.86701	3.61026	0.412619	4.63027	6.15667	3.51104	3.30661	2.79083
TCGA-06-0158-01A-01R-1849-01	4.2377	7.01056	4.17021	4.92646	4.01323	4.5923	3.69069	2.75478	3.10964	3.38292	3.95236	6.99535	7.70992	6.34092	3.82368	0.0807941	4.574	6.20231	4.0182	4.72611	1.93161
TCGA-06-0168-01A-01R-1849-01	3.49868	5.39592	2.64508	3.68721	3.88574	4.18724	2.80622	1.96421	2.06312	2.33219	2.45328	7.11758	7.96211	6.39402	5.29275	1.32412	4.96115	6.56175	2.59055	7.46285	3.68905
TCGA-06-0171-02A-11R-2005-01	1.40605	4.36502	2.58866	3.56776	2.86645	2.43421	3.37083	1.90435	1.66202	2.91579	2.96495	6.87826	7.2361	6.32567	5.49603	0.806365	4.14183	6.35672	2.93274	8.69726	3.07351
TCGA-06-0174-01A-01R-1849-01	6.19759	9.15068	4.51545	5.2402	5.06141	6.46486	4.4168	3.4961	4.77736	4.0005	4.52798	4.61052	6.34185	5.66286	4.13287	0.39846	2.19859	5.7939	1.54582	4.39838	1.64538
TCGA-06-0178-01A-01R-1849-01	4.10217	6.98589	3.07006	3.8635	3.14406	4.46729	2.88256	2.23309	2.25375	2.67401	2.45225	2.63234	6.36119	5.82961	5.09155	0.159371	2.13488	5.80017	0.949647	4.83969	2.20611
TCGA-06-0184-01A-01R-1849-01	2.18542	4.25904	2.18698	2.5733	2.08631	2.84952	2.34554	1.24184	1.32797	2.08168	1.82424	6.88121	7.79301	6.88451	5.98904	0.567059	6.71163	7.96355	2.57635	10.7524	2.20257
TCGA-06-0187-01A-01R-1849-01	3.88919	5.72979	3.40235	4.18149	3.90052	4.09619	2.75127	2.08879	1.37973	2.93814	3.47699	7.98307	7.93988	6.72181	3.78393	0.1137	6.50974	6.63314	3.76762	5.19471	3.60881
TCGA-06-0190-01A-01R-1849-01	3.36334	5.86865	3.15559	3.85059	2.98514	3.44898	3.01749	2.12974	2.40275	3.19325	2.67116	7.57028	6.98259	7.03973	4.92593	0.551196	5.46314	6.20224	2.88622	9.5817	3.11041
TCGA-06-0190-02A-01R-2005-01	2.96741	6.65118	3.24493	4.06007	2.81777	1.41819	2.62546	2.1488	3.20553	3.9404	1.86271	7.50124	7.09687	6.3838	5.77813	0.16877	2.98065	6.1449	1.38703	6.65788	2.12519
TCGA-06-0210-01A-01R-1849-01	3.83587	4.84999	3.11646	3.92253	3.46299	3.27758	3.25802	2.36129	1.80459	3.17501	3.01944	7.3162	5.85103	7.56682	3.64242	0.49416	5.18575	6.28361	3.43236	7.57333	2.73457
TCGA-06-0210-02A-01R-2005-01	4.7914	6.71996	3.54862	4.33798	3.9842	4.43374	3.30587	2.62926	2.60845	3.39008	4.25183	6.07533	6.49884	6.73129	3.93783	0.259182	3.71973	5.99102	2.38435	5.77911	1.69826
TCGA-06-0211-01A-01R-1849-01	4.76859	6.1946	3.75985	4.58925	4.34579	4.00467	3.56671	2.5478	1.75792	3.64164	3.70373	7.40323	7.09786	6.21754	3.93404	0.0886844	5.26511	6.26576	2.74971	5.42969	1.79265
TCGA-06-0211-01B-01R-1849-01	5.18198	6.67341	4.0824	4.6658	4.59224	4.68797	3.91235	2.66214	1.65329	3.63065	3.97508	6.57862	6.88634	5.7007	3.90312	0.183074	4.82364	6.43199	3.0378	5.99274	2.13192
TCGA-06-0211-02A-02R-2005-01	4.80569	7.20316	3.55648	4.63956	4.04667	5.1644	3.39583	2.66512	3.11365	3.46131	3.15583	7.34365	7.16713	6.64257	4.85928	0.19862	5.63053	5.91705	3.02845	6.28605	2.14675
TCGA-06-0219-01A-01R-1849-01	2.79231	4.85885	1.73479	2.7439	2.02034	2.91655	2.43728	1.88873	1.33016	1.92877	1.47586	5.9092	7.86468	7.33968	6.11149	0.803392	5.80665	6.45873	3.31848	6.74168	3.72622
TCGA-06-0221-02A-11R-2005-01	6.78998	9.38031	5.19928	6.35957	5.68628	7.18138	5.2164	3.97938	5.38055	4.57272	6.32257	4.54252	6.7114	5.01043	4.59336	0.501719	2.63045	5.78402	1.91422	6.92336	1.89689
TCGA-06-0238-01A-02R-1849-01	4.92302	8.2331	3.65519	4.29886	3.98886	4.93594	3.7739	2.52231	4.31654	3.0176	3.44889	5.04882	6.44214	5.84134	4.65179	0.863859	2.29725	6.41014	1.39001	5.56218	2.98145
TCGA-06-0644-01A-02R-1849-01	2.67665	5.78731	2.94105	4.59885	3.16318	1.43221	2.24157	2.02868	1.86374	2.9281	1.85961	8.04771	6.28609	6.82709	6.91556	1.99019	4.99581	6.38126	2.56579	9.72091	2.51581
TCGA-06-0645-01A-01R-1849-01	4.25813	6.419	3.31917	4.21111	3.36552	4.14478	3.13312	2.53523	2.37114	3.06678	2.98364	7.29043	7.06961	6.64641	5.12065	0.276318	3.27767	6.20392	1.83572	5.73758	1.73985
TCGA-06-0646-01A-01R-1849-01	4.86712	6.50378	4.11619	4.86687	4.64028	5.26393	3.56955	2.61058	2.93391	3.04865	3.99251	6.83723	6.64908	6.56508	5.4938	1.13921	4.27701	5.90797	2.00802	5.90124	3.21517
TCGA-06-0649-01B-01R-1849-01	3.79771	6.53	2.98315	3.8478	2.89115	4.10516	3.20682	2.10544	1.99121	2.57306	2.92176	7.1779	6.7548	7.47024	3.83497	1.50182	3.5991	5.22768	2.82247	8.08784	3.54939
TCGA-06-0686-01A-01R-1849-01	5.44912	8.01887	4.15669	4.74957	5.37029	5.47322	3.73558	3.1725	4.5255	3.42273	4.09304	5.02952	6.39151	5.90604	4.82734	0.109561	3.12697	6.49662	1.56057	5.42255	1.69211
TCGA-06-0743-01A-01R-1849-01	3.79814	5.81722	3.39118	4.32658	3.86017	3.53258	3.3848	2.42836	1.45318	2.28383	2.57754	7.10057	7.09596	6.35506	4.11357	0.401194	3.68429	6.74594	4.26619	8.02919	2.98557
TCGA-06-0744-01A-01R-1849-01	4.90865	7.52122	4.50306	4.25988	3.95726	4.4288	3.72078	2.43989	2.44496	2.98293	3.83007	5.36856	6.50621	5.34638	4.45153	0.182565	2.15743	6.89548	3.47664	3.23119	1.93757
TCGA-06-0745-01A-01R-1849-01	4.41218	5.31098	3.51504	4.31996	4.42013	4.78793	3.35761	2.53421	2.47301	2.74603	2.74685	7.05366	5.61551	6.82561	4.6336	0.243913	1.03189	6.52452	2.42124	5.53306	2.33423
TCGA-06-0747-01A-01R-1849-01	4.1044	7.14588	3.95402	4.15358	4.15916	4.62141	3.53994	2.68289	2.3667	3.05873	3.68294	8.36002	7.29441	6.39375	3.32704	0.40305	5.57563	6.54545	5.88274	8.40818	2.54238
TCGA-06-0749-01A-01R-1849-01	2.99193	4.93732	3.05896	4.04404	3.4665	3.31924	2.51197	1.6984	1.09248	2.00734	2.33348	6.4862	8.43562	6.94182	6.25341	1.33737	3.87739	7.61106	2.84519	6.08086	2.78779
TCGA-06-0750-01A-01R-1849-01	2.72094	5.39529	2.9737	3.81686	3.45414	3.43707	2.66287	2.17894	1.50304	4.02981	2.35479	7.28478	6.69116	6.85217	5.57095	2.35482	5.68328	6.74891	2.51344	8.20249	3.04331
TCGA-06-0878-01A-01R-1849-01	4.22106	6.10463	2.68203	4.2857	4.14846	3.28571	3.97987	2.84143	1.98688	3.33713	3.49658	7.73623	6.39551	6.81982	4.00322	1.29249	4.86392	5.39062	3.16721	8.95877	2.73715
TCGA-06-0882-01A-01R-1849-01	3.09283	5.12883	2.64062	4.89046	3.59467	3.42857	3.1175	2.14486	1.40545	2.89447	2.95581	7.81148	7.7228	7.40301	5.69768	0.927593	6.61678	6.12836	4.62576	9.73393	4.38435
TCGA-06-1804-01A-01R-1849-01	2.78235	6.03922	2.71923	3.70409	4.75502	4.03054	4.14316	2.34588	1.243	2.45528	3.75276	4.37118	7.08756	5.99621	3.64416	1.03605	5.11256	5.31188	3.94037	3.81571	3.70108
TCGA-06-2557-01A-01R-1849-01	5.60077	6.98111	4.05142	4.90742	4.62962	4.81754	3.78487	3.06967	3.11247	3.4212	4.43134	5.25923	7.00103	6.01788	4.11896	0.189919	2.94343	6.83367	2.68657	3.27021	2.8634
TCGA-06-2558-01A-01R-1849-01	5.6174	8.32457	3.47922	5.31503	4.18279	5.55039	4.12814	3.18261	3.81312	3.65236	4.08356	5.8872	6.90926	6.0608	5.10434	0.884715	3.11091	5.73851	1.59646	5.70403	2.6916
TCGA-06-2559-01A-01R-1849-01	5.88619	7.79151	3.969	5.33472	4.82617	5.49485	4.52624	3.53378	4.09614	3.98182	4.39377	6.44273	6.64755	6.28585	4.31877	0.435309	2.80867	6.17669	1.38084	6.22112	1.24993
TCGA-06-2561-01A-02R-1849-01	2.81816	4.1252	2.82175	4.16598	2.60421	3.91392	3.07356	1.72058	1.07902	2.73299	3.34748	8.15417	6.75696	6.93577	5.16737	2.18174	5.16033	6.57183	3.48733	8.01532	2.88649
TCGA-06-2562-01A-01R-1849-01	3.37029	5.75493	2.71833	4.1129	3.56411	3.56144	3.5835	2.53247	2.03175	3.4309	2.73613	8.54039	6.2175	7.28241	4.66938	0.963918	6.57776	5.96396	3.80147	9.08657	0.956726
TCGA-06-2563-01A-01R-1849-01	4.58434	6.1018	3.60155	4.68966	4.19919	3.66847	3.995	2.61725	1.39873	3.37358	3.46935	5.22093	6.77378	5.76903	4.54055	0.233397	6.17921	6.92685	4.34191	8.4496	2.26349
TCGA-06-2564-01A-01R-1849-01	5.34541	7.47758	3.73761	4.91739	4.20093	4.69191	4.06083	2.97021	2.88374	3.72842	4.19836	6.96929	6.8775	6.39915	4.07603	0.234747	5.22925	6.2221	3.35101	8.24997	3.18924
TCGA-06-2565-01A-01R-1849-01	4.83623	7.5326	4.10252	4.84231	4.23211	4.42037	4.57616	3.02444	2.71372	4.01855	4.32161	6.22533	6.75204	6.01087	3.66837	0	4.75441	6.14196	4.30508	4.28413	2.74541
TCGA-06-2567-01A-01R-1849-01	4.04588	6.5265	3.12907	4.04501	4.50904	4.84156	3.56671	2.31774	2.12512	2.51712	3.42724	6.88315	8.11254	6.30983	4.11035	1.1396	5.92855	5.54457	3.58574	6.94578	4.57297
TCGA-06-2569-01A-01R-1849-01	7.25041	7.84827	5.33573	7.01816	4.22226	3.93543	4.51319	4.31825	5.62863	5.41489	2.92018	2.8655	3.40775	4.10867	7.97284	0.0633649	1.02503	4.89215	3.59958	6.65325	1.32579
TCGA-06-2570-01A-01R-1849-01	5.84652	8.64695	4.48022	4.62762	5.47724	5.63309	4.64098	2.92606	4.91205	3.94765	5.227	3.83079	6.22154	5.52423	4.11019	0.191563	1.86568	6.22685	0.954569	3.61891	1.12651
TCGA-06-5408-01A-01R-1849-01	5.02846	7.36445	3.46471	5.20212	5.52765	5.62052	3.78232	2.67243	3.08889	3.86847	4.308	7.05462	6.39674	6.50688	2.92079	1.44143	5.61326	5.85911	4.16732	9.08158	2.64881
TCGA-06-5410-01A-01R-1849-01	1.49902	3.6369	2.10195	2.6399	2.67848	1.9244	2.58732	1.30358	1.14189	2.24951	2.11969	7.25118	7.045	7.10018	5.82032	1.11437	6.51573	6.39598	2.72199	9.23047	3.3232
TCGA-06-5411-01A-01R-1849-01	4.66251	6.0359	3.27225	4.82897	4.21485	6.57827	3.35737	2.77754	3.44911	2.70503	3.12681	5.8302	7.53955	6.90515	6.20106	1.25997	3.43074	6.59078	2.19491	7.30726	2.79136
TCGA-06-5412-01A-01R-1849-01	1.73066	4.50856	2.54211	3.29588	3.33224	1.9594	2.59529	1.64219	1.1129	2.2934	2.18897	7.26617	6.39609	6.69412	5.25176	0.492725	6.15648	6.69612	3.68383	9.50874	3.92921
TCGA-06-5413-01A-01R-1849-01	4.97399	7.36502	3.10434	4.56164	5.02257	5.50982	3.78673	3.29707	3.61352	3.28312	3.69977	6.33188	7.35624	6.48105	4.83129	1.52567	4.71599	5.50838	1.59378	4.87101	3.29439
TCGA-06-5414-01A-01R-1849-01	4.18652	6.08646	3.40417	3.96575	3.97049	3.7402	3.40958	2.21546	1.68814	3.19508	3.03816	7.70521	6.21858	6.4012	4.06639	0.0764223	6.32956	6.36886	4.13982	7.92898	1.26945
TCGA-06-5416-01A-01R-1849-01	4.93417	6.08311	4.59979	4.56073	4.22719	5.89043	3.56299	3.11355	3.59246	2.95788	3.53314	6.39556	6.5297	7.07105	6.47327	0.194339	2.32932	6.19063	0.676087	5.61204	2.03907
TCGA-06-5417-01A-01R-1849-01	6.14387	8.36466	4.07409	4.54309	4.15517	4.89331	4.78588	3.28952	3.57759	4.57429	4.63051	4.47709	6.96043	6.29048	2.81244	0.232415	2.27208	4.39797	1.41776	4.31701	1.16066
TCGA-06-5418-01A-01R-1849-01	4.18956	5.05851	2.83419	3.96424	3.70881	3.42978	3.1772	2.46864	1.66107	3.16586	3.02984	7.70879	6.08502	7.0059	5.53979	0.262553	4.9673	5.83975	3.30454	8.23947	3.48972
TCGA-06-5856-01A-01R-1849-01	4.70798	6.69967	3.5397	4.33039	4.15893	4.99963	4.01371	2.82122	2.43741	3.39294	3.87256	6.78763	7.61768	6.94749	4.27066	0.676809	6.02664	6.34501	3.16414	7.99705	2.0615
TCGA-06-5858-01A-01R-1849-01	4.63459	6.79409	3.46057	5.10463	4.12635	4.00205	3.72576	2.95356	3.13328	3.6778	3.35833	6.41432	7.61154	6.75551	3.64597	1.1379	4.40931	5.56161	1.38802	2.94624	2.881
TCGA-06-5859-01A-01R-1849-01	4.10967	7.06044	3.69353	4.7077	3.44098	5.13035	3.8102	2.76566	2.74651	2.35552	3.16946	6.32107	8.54838	7.86124	3.61401	0.358734	3.95549	6.26649	3.56875	5.62215	2.84115
TCGA-08-0386-01A-01R-1849-01	4.82842	7.39035	3.31123	4.9367	4.42649	5.35445	3.47106	2.75345	1.87464	3.12024	3.46895	7.29333	7.86018	6.20267	3.49387	0.795102	4.60353	5.83346	2.83368	6.2587	3.65361
TCGA-12-0616-01A-01R-1849-01	5.3805	7.22687	3.87797	4.20399	4.07612	5.50414	3.72094	3.16535	3.85555	3.39512	3.74257	5.66214	6.15981	6.24218	4.03189	0.986302	3.11916	5.62349	2.02938	5.50943	2.19226
TCGA-12-0618-01A-01R-1849-01	6.09884	9.57361	4.9674	5.88535	5.06923	7.17837	4.64459	3.78029	4.44814	4.42056	4.85808	4.21611	5.83125	6.16096	3.74709	0.0513025	2.06771	6.57763	1.12585	8.01076	2.00187
TCGA-12-0619-01A-01R-1849-01	4.97633	6.5885	3.18188	4.24689	4.12913	4.82103	3.59812	2.56203	2.3516	3.01344	3.40297	7.2659	6.82309	6.56854	3.87477	0.357496	4.6264	5.50564	1.52477	6.81281	2.89949
TCGA-12-0821-01A-01R-1849-01	5.59633	7.63052	3.08985	5.02566	4.41928	5.53798	4.12234	3.11979	3.27542	4.12017	3.7055	6.71641	6.61962	6.67844	5.26194	0.313246	2.99017	5.43113	1.45397	3.96282	2.39234
TCGA-12-1597-01B-01R-1849-01	5.24266	8.99667	4.38711	5.94278	3.89077	6.50527	3.62835	2.59536	3.73912	3.48602	3.58554	6.37439	7.76724	6.08674	4.97033	0.136979	2.17082	5.8922	1.30352	4.24241	2.11889
TCGA-12-3650-01A-01R-1849-01	5.25198	7.43376	4.04235	4.72371	5.22405	5.84338	3.54538	2.59825	3.72263	3.03363	3.18023	4.76482	6.65691	5.85763	5.17803	0.27608	2.43808	6.50901	2.68605	6.54342	1.6089
TCGA-12-3652-01A-01R-1849-01	3.53526	4.8001	3.44091	3.37213	3.26978	3.36112	2.77665	1.7814	1.60488	2.67536	2.00576	7.06042	6.28855	6.78169	4.90473	0.0918014	4.93226	6.86516	3.90367	8.42991	2.12691
TCGA-12-3653-01A-01R-1849-01	4.41845	5.73224	3.97013	4.06811	5.10079	4.4232	3.33937	2.32579	1.02176	2.88027	3.9018	4.73238	7.40953	5.96101	3.84987	0.0953168	4.68076	6.9421	4.10576	2.93783	1.6377
TCGA-12-5295-01A-01R-1849-01	2.69889	4.05133	2.40111	2.89189	2.91911	2.96053	2.66223	1.66739	0.606347	2.19377	1.71211	7.65094	6.79905	7.00652	5.07403	0.332164	5.4791	5.90922	3.89938	5.96408	2.53217
TCGA-12-5299-01A-02R-1849-01	4.43805	6.50565	3.41132	4.12649	4.47172	4.76404	3.03548	2.40746	2.24741	3.07077	3.27033	7.69204	6.91391	6.66141	4.58174	0.293017	4.96517	6.85964	3.59676	7.13147	3.04091
TCGA-14-0736-02A-01R-2005-01	1.20489	3.27547	1.59965	2.87419	1.25671	2.13803	1.8536	1.28036	1.06164	1.64316	0.930624	6.96183	9.14774	7.80832	7.34746	4.3565	6.66464	6.55805	3.38658	10.073	4.71442
TCGA-14-0781-01B-01R-1849-01	2.4513	4.67452	2.59082	3.63958	3.20678	2.28836	2.75245	1.62564	1.70545	2.88706	2.19522	6.93449	6.75646	7.79944	5.52199	0.606063	7.67483	6.55492	3.84219	8.55598	3.66542
TCGA-14-0787-01A-01R-1849-01	4.4262	6.17518	3.80409	4.41569	4.22687	4.71271	3.30074	2.68192	1.54972	2.93742	3.41025	7.07022	5.69461	6.62742	3.69686	0.208018	7.50235	6.49887	3.72935	4.49905	2.79092
TCGA-14-0789-01A-01R-1849-01	3.04665	5.76896	2.95086	4.0956	3.28466	3.16514	3.14143	2.53065	1.91793	3.37687	3.37854	8.03271	6.27707	6.88011	3.96534	0.569005	6.67034	6.25272	3.90651	9.37916	2.28333
TCGA-14-0790-01B-01R-1849-01	4.90021	6.915	3.77051	4.35306	4.14698	3.48265	3.89703	2.8001	2.06126	3.1828	3.3192	5.89696	7.63827	6.27432	4.66692	0.165044	5.82697	6.50327	3.92585	4.85632	3.73494
TCGA-14-0817-01A-01R-1849-01	3.53442	6.34985	3.049	3.15418	2.62737	3.52052	2.68912	1.95006	1.58097	2.26921	2.35918	5.88033	7.00822	6.57514	6.30772	1.05582	5.0513	6.83971	3.07017	6.92995	3.0679
TCGA-14-0871-01A-01R-1849-01	6.55805	7.62873	4.51671	5.49888	4.86122	5.10735	3.99696	4.07496	5.30282	5.76805	3.71857	4.57192	5.74235	4.74626	5.16397	0.299245	3.07805	6.38303	2.2249	4.71123	2.4546
TCGA-14-1034-01A-01R-1849-01	2.77265	6.07246	2.38399	3.95486	3.61083	4.02549	3.03626	2.33285	1.40463	2.43154	2.71997	7.93507	7.52498	6.88935	3.75707	1.52837	7.6758	5.2029	4.52376	9.34219	4.02885
TCGA-14-1034-02B-01R-2005-01	3.78234	6.6946	3.01159	3.62035	3.62597	4.6578	4.01618	3.08831	1.74777	4.07768	2.80145	7.54046	7.00777	6.64856	4.23516	0.221568	6.45156	5.25896	2.97853	10.2996	2.69111
TCGA-14-1402-02A-01R-2005-01	2.71769	5.32601	2.5213	2.99818	2.18415	2.41289	3.06449	1.99599	1.04845	2.82633	2.00651	7.66707	7.69316	7.20502	5.51888	0.776609	6.41851	6.05556	3.70523	7.7589	4.23285
TCGA-14-1823-01A-01R-1849-01	1.2784	4.34702	1.9375	2.20633	1.49119	1.16556	2.59817	1.96173	0.646531	2.25002	1.5727	7.41392	7.83061	7.52522	6.67491	0.97541	6.7021	5.82542	3.68968	7.40326	2.7784
TCGA-14-1825-01A-01R-1850-01	5.58312	8.11108	3.94539	4.64708	4.84404	5.60837	4.00997	3.37375	4.52827	3.57219	4.8448	5.54762	6.39675	6.07024	4.37583	0.586501	2.83113	6.0017	1.44021	5.21817	2.05877
TCGA-14-1829-01A-01R-1850-01	2.05811	4.36679	1.51556	2.52324	0.92729	1.51076	2.4677	1.49149	1.35603	2.0171	1.45702	7.0522	8.13203	7.22515	6.11513	2.56832	4.99361	6.05978	3.31381	6.45007	4.92573
TCGA-14-2554-01A-01R-1850-01	2.68937	6.03906	2.81482	3.28958	2.76899	3.17313	3.06602	2.07587	0.714839	2.80279	2.37418	7.22484	8.21232	6.59951	4.968	2.06295	5.14451	5.6377	4.02321	7.46905	3.94747
TCGA-15-0742-01A-01R-1850-01	4.76149	7.0244	3.40829	4.18684	4.83757	5.13963	3.39871	3.04072	2.03291	3.59297	3.78954	7.52354	6.30046	5.92537	3.43487	0.13606	5.71481	5.78748	3.45962	7.6203	1.97754
TCGA-15-1444-01A-02R-1850-01	5.26908	7.55217	3.85696	4.68533	4.43218	4.87559	3.93875	2.83592	3.14323	3.91597	4.30254	6.44526	6.49538	5.87249	3.5656	0.513592	2.51969	4.9385	1.64469	2.1171	2.54513
TCGA-16-0846-01A-01R-1850-01	4.41749	7.99768	4.06055	3.93311	4.08568	5.03109	3.53969	1.92361	3.79192	2.95702	3.88112	6.87491	7.72965	6.95335	5.00996	0.370499	3.83737	6.75406	2.15969	5.96359	2.76649
TCGA-16-1045-01B-01R-1850-01	3.19129	5.6514	3.30986	4.00642	3.72829	4.06318	3.40976	2.1152	1.84028	3.27657	3.41336	7.75027	7.26546	6.69681	5.071	1.21915	5.85799	6.38701	3.36015	8.3475	3.46073
TCGA-19-0957-02A-11R-2005-01	4.80071	8.03135	3.56814	4.56223	4.13583	5.33613	3.79873	2.67586	3.71697	3.51775	4.62632	6.33215	7.88752	6.47303	5.3548	0.576087	4.15049	5.65965	2.70246	6.55885	2.63355
TCGA-19-1389-02A-21R-2005-01	1.69328	4.83975	1.896	3.62754	2.95431	2.03728	2.33076	2.12261	1.6968	2.35606	2.01685	7.93287	6.30669	7.59285	5.00484	1.75553	5.05887	5.4402	3.73851	6.98481	2.2135
TCGA-19-1390-01A-01R-1850-01	6.12954	6.76404	4.90063	5.0497	5.73375	6.56276	4.96182	3.5697	4.45668	3.88962	5.7767	4.54016	5.84286	4.7789	3.0072	0.0511633	0.970191	5.30891	1.4019	2.73223	0.897318
TCGA-19-1787-01B-01R-1850-01	3.79054	6.44	4.16639	4.37441	3.41691	4.91254	2.92676	2.49534	0.573278	2.79129	3.14558	7.04683	6.39234	7.2798	3.87754	2.13662	4.36952	7.37387	1.46064	2.85621	2.44485
TCGA-19-2619-01A-01R-1850-01	5.79147	7.09507	4.16469	4.7022	4.5413	5.70953	3.66798	2.52667	2.79552	3.28583	3.82948	7.4849	5.878	6.77336	4.18606	0.152248	5.21262	6.69927	3.85302	8.68546	2.49083
TCGA-19-2620-01A-01R-1850-01	2.57778	5.38856	2.36919	3.36762	3.20108	4.184	3.33911	1.90389	1.65965	2.57879	2.96745	7.7985	8.68919	6.58022	3.98357	1.015	5.86256	5.91275	2.65851	7.66386	3.33279
TCGA-19-2624-01A-01R-1850-01	6.11425	8.56931	4.82134	5.7859	5.36499	6.58731	4.36657	3.92738	4.08452	3.70984	4.83328	4.22528	5.99616	5.52539	3.21493	0.239642	2.46019	5.98599	1.00612	4.49303	1.65086
TCGA-19-2625-01A-01R-1850-01	4.09058	6.76671	2.68643	3.45093	3.93728	4.16856	2.65586	2.1553	1.14594	3.19661	2.50982	7.91352	8.23163	7.53406	4.81118	0.791356	5.79621	5.7244	3.80657	7.38274	2.155
TCGA-19-2629-01A-01R-1850-01	5.19018	8.63747	4.39085	5.13794	4.88353	5.91524	4.07291	3.24425	2.94129	3.58553	3.94783	3.6842	5.43726	7.72162	3.79401	0.0768327	0.795434	5.91496	1.36098	6.29584	1.32981
TCGA-19-4065-01A-01R-2005-01	3.43863	5.59749	3.10136	3.33275	3.10284	3.32441	3.04829	2.04226	2.39854	3.02517	3.08626	7.45378	6.41502	6.83312	4.15582	0.961253	7.0886	6.86605	2.97827	9.04687	3.81081
TCGA-19-4065-02A-11R-2005-01	2.41562	6.09148	2.90425	3.74973	3.19901	3.20467	3.05488	1.96934	2.91902	2.94888	2.31336	6.67149	7.17248	6.36874	5.102	0.749406	3.72263	6.10534	1.54419	7.42496	2.46793
TCGA-19-5960-01A-11R-1850-01	6.78616	8.03467	3.90391	4.39123	5.21077	6.43783	5.36533	3.46146	3.86362	4.3449	6.36497	6.93485	5.80981	5.4273	3.80319	0.19862	2.3674	4.87534	3.12102	5.67756	1.40065
TCGA-26-1442-01A-01R-1850-01	4.52601	7.08966	3.57831	4.08864	3.91857	4.84644	3.60858	1.68176	2.34656	3.02086	4.18842	5.53428	6.51178	6.99941	3.52668	0.10017	1.78881	5.38066	1.00641	4.88643	1.99066
TCGA-26-5132-01A-01R-1850-01	4.15233	6.57571	2.92106	4.20932	4.39736	4.42599	3.58136	2.47521	1.85527	3.04	3.17162	6.8725	6.91776	6.93255	4.04627	1.17332	6.07074	5.89469	3.43932	8.68518	3.50517
TCGA-26-5133-01A-01R-1850-01	6.39837	7.95491	4.42702	4.4213	4.8678	5.72695	3.92024	2.25093	3.86872	3.86544	4.75036	1.79797	3.30091	4.41506	5.17085	0.0306892	0.403595	7.54437	1.7666	1.72731	0.504468
TCGA-26-5134-01A-01R-1850-01	4.86257	6.77039	3.95374	4.64678	4.87515	5.44917	3.8412	2.94632	3.75831	2.87939	5.08122	4.86663	5.97883	5.79771	4.46541	0.712552	3.01305	5.60399	1.21649	5.89407	1.75305
TCGA-26-5135-01A-01R-1850-01	5.25056	7.00159	4.43033	4.87157	5.2203	5.75379	3.47319	2.61497	3.37919	3.29315	4.37307	4.70823	6.41976	6.33119	5.18858	0.268674	3.31367	6.61268	1.12631	5.02077	1.34352
TCGA-26-5136-01B-01R-1850-01	4.27162	6.34317	3.09657	4.0584	4.87117	4.63194	3.82489	2.85933	2.69122	2.54794	3.54418	5.70955	6.62142	6.58172	3.82215	0.0672257	3.81603	6.19236	1.74653	6.37269	3.22341
TCGA-26-5139-01A-01R-1850-01	4.21653	6.18622	3.6829	4.59258	4.42002	4.09214	3.58556	2.76564	1.76464	3.36937	3.2372	7.62914	7.57757	6.60316	3.85631	1.19017	5.8587	5.92718	3.94618	7.08854	3.46907
TCGA-27-1830-01A-01R-1850-01	4.56839	7.50769	3.19834	4.32612	4.22831	4.56512	3.96352	2.84519	3.21687	3.34392	3.77967	6.37336	6.67603	6.21787	3.8813	1.11137	3.1826	5.25558	2.44018	7.9496	3.44002
TCGA-27-1831-01A-01R-1850-01	2.55085	5.551	1.56003	3.41454	1.00806	1.3883	2.76607	1.12141	0.77104	1.84	1.38786	6.99106	7.06974	7.6085	6.96288	1.30714	7.81242	7.02123	3.36338	8.6099	4.71119
TCGA-27-1832-01A-01R-1850-01	1.93798	3.94691	2.57686	3.64925	2.87549	3.91067	3.01323	2.51015	1.29936	2.16691	2.27926	9.62285	7.07687	7.84615	6.5738	3.04513	5.76246	6.75924	4.14866	9.80128	4.97995
TCGA-27-1834-01A-01R-1850-01	4.19424	6.84793	3.47303	4.07179	4.16391	4.21229	3.41881	2.60336	1.80571	3.03622	3.80104	6.82131	6.84722	6.91344	4.19454	1.49595	3.00313	6.25634	3.32207	5.14422	4.2848
TCGA-27-1835-01A-01R-1850-01	4.07546	4.74284	2.70978	4.04595	3.19096	3.1332	3.9222	1.90331	0.925696	2.46074	2.70328	4.71065	5.12608	6.38667	3.82936	0.0313952	6.44261	6.15774	3.76255	8.61718	1.52045
TCGA-27-1837-01A-01R-1850-01	5.01744	6.87416	3.77139	4.36447	4.45115	4.88975	3.29964	2.70534	3.04963	3.05686	3.79215	5.26468	6.23279	5.8694	3.97213	0.176578	5.18909	5.9355	1.44848	5.87035	2.54377
TCGA-27-2519-01A-01R-1850-01	4.35061	6.50477	3.42369	4.38537	4.45655	5.7039	3.19716	2.63527	2.28608	2.69986	3.03777	7.91112	7.18874	7.12953	3.22654	1.41733	4.57157	5.58539	2.15413	7.43436	3.98802
TCGA-27-2521-01A-01R-1850-01	5.56486	7.53535	4.40599	5.06886	5.12961	5.08366	4.17489	3.19278	4.2216	4.12139	4.41292	6.40218	6.24459	6.90491	3.27089	0.0274372	1.32435	5.48087	0.768248	2.86564	3.15895
TCGA-27-2523-01A-01R-1850-01	5.76619	7.63757	4.46246	4.67333	5.09013	5.30393	4.18992	3.09094	3.4633	3.57045	4.07691	6.76151	5.57815	5.88542	3.51522	0.0832474	3.8105	6.27337	2.16011	4.97758	2.23472
TCGA-27-2524-01A-01R-1850-01	4.06551	5.72457	3.13147	3.62067	3.41599	2.76996	2.51607	2.33628	1.90385	3.05464	1.67428	7.26316	7.17509	7.33819	5.8493	0.718175	5.35119	7.03746	3.05179	8.36501	2.70666
TCGA-27-2526-01A-01R-1850-01	3.01466	5.12814	2.54767	2.67958	3.38966	3.29741	1.94084	1.68005	0.598651	1.81205	1.52862	7.96839	7.65247	7.58147	5.60508	0.300651	7.6495	7.30843	4.16947	6.1867	4.29042
TCGA-27-2528-01A-01R-1850-01	4.18179	6.43387	3.58842	4.49395	3.92334	3.97406	3.3422	2.76704	2.30926	3.2305	3.11495	7.04363	7.31297	6.48042	4.58874	0.082975	5.07881	6.2829	3.91484	7.51236	3.04422
TCGA-28-1747-01C-01R-1850-01	4.51452	7.373	3.77663	4.3348	4.68285	5.05882	3.50269	2.56382	3.02678	2.74696	3.72127	7.894	8.10116	6.28211	3.95739	0.253021	4.967	6.44922	2.69343	5.30405	3.24951
TCGA-28-1753-01A-01R-1850-01	5.21153	7.77536	3.88749	4.91375	4.76725	5.42861	3.96226	3.0031	3.8027	3.23432	4.39847	5.88549	6.5992	5.79411	4.35045	0.376068	3.72985	6.25642	1.72509	5.30178	2.18078
TCGA-28-2499-01A-01R-1850-01	2.75067	4.10181	2.57879	3.27636	3.4759	3.45671	2.73604	1.98703	0.667756	2.36337	2.59524	7.81192	7.403	7.75747	4.52549	1.69897	5.6526	6.87959	4.01344	9.03553	3.92833
TCGA-28-2509-01A-01R-1850-01	2.91823	4.87836	2.68979	3.7896	3.31908	3.53594	2.86985	1.90088	1.66234	3.19303	2.07409	8.55399	6.8193	7.33275	3.94805	2.90899	7.06825	6.21846	3.05146	8.0049	3.59053
TCGA-28-2510-01A-01R-1850-01	3.00126	4.4046	3.16989	4.35583	3.61096	4.10577	3.2566	1.93746	2.36625	2.74936	2.94372	6.55587	7.70342	6.15555	5.51932	1.47773	4.34088	6.90941	2.2519	7.68946	2.57126
TCGA-28-2513-01A-01R-1850-01	2.58169	5.19581	3.03067	3.17964	2.99503	3.02294	2.7178	1.81225	1.60341	2.67471	1.87299	8.43459	7.27948	6.88374	5.45006	0.226632	6.71634	5.97197	3.41873	9.93612	2.32795
TCGA-28-2514-01A-02R-1850-01	3.89869	5.8957	3.69854	4.44241	4.3336	4.94207	3.823	2.66993	2.73476	3.52229	3.38665	6.86003	6.86249	6.30926	4.64179	0.277033	4.50185	6.35673	2.48267	5.54004	1.7946
TCGA-28-5204-01A-01R-1850-01	4.63511	6.0042	3.82389	4.2386	4.89371	4.06106	3.79891	2.75296	2.68652	3.56459	4.73648	6.42283	5.94493	6.14229	4.02939	0.129876	6.19099	6.85945	3.51604	4.28758	3.32697
TCGA-28-5207-01A-01R-1850-01	4.77179	6.72856	3.1923	4.74368	5.07416	4.97235	4.05774	2.52191	2.26508	3.35112	4.08766	6.74112	7.16901	6.6266	4.90228	0.937646	3.74933	5.99497	2.82126	5.69037	3.211
TCGA-28-5208-01A-01R-1850-01	4.6479	7.11076	3.06259	4.37832	5.09802	4.269	3.9294	2.85418	2.60931	3.79796	3.77352	6.36366	6.93462	6.61311	3.77153	0.0582472	5.61312	5.34859	3.70615	7.49047	3.21734
TCGA-28-5209-01A-01R-1850-01	5.12451	7.37329	4.14374	4.74105	5.12643	4.7714	3.94265	2.73459	2.58703	3.81941	4.40238	7.14063	6.49768	6.12509	3.19508	0	4.59668	6.07934	3.72391	5.19032	1.698
TCGA-28-5213-01A-01R-1850-01	2.66694	5.14521	1.96347	2.99677	2.76401	3.06267	2.6604	1.46299	1.37523	2.1229	1.90312	7.95114	8.78954	7.81829	6.01354	3.33099	6.15421	5.8465	3.02793	7.51496	4.70941
TCGA-28-5215-01A-01R-1850-01	5.60675	7.94015	4.16893	5.04478	5.02103	5.54263	3.93148	2.63096	4.20367	3.40859	5.35312	7.08963	6.84541	6.20942	5.64592	0.711935	2.75185	5.65973	2.38352	6.71549	2.38189
TCGA-28-5216-01A-01R-1850-01	5.15149	7.00183	3.69593	4.1649	4.5007	4.36029	3.39449	2.73394	3.64224	3.60298	4.08661	6.88595	7.13317	7.73214	5.53146	1.04474	3.33504	5.9786	0.901494	5.13786	1.8528
TCGA-28-5218-01A-01R-1850-01	5.64077	7.16634	4.12985	4.83111	3.87765	2.79304	3.55957	2.89639	4.8111	4.52364	2.67313	5.70472	6.5686	4.58891	6.7986	0.321813	1.19175	5.77083	1.73049	3.94202	1.70004
TCGA-28-5220-01A-01R-1850-01	3.22526	4.42526	3.28398	4.03454	2.88006	3.86808	3.16898	1.92979	1.919	2.23235	2.62639	8.68833	7.55096	7.08356	4.45673	0.533663	2.73429	6.40167	2.63986	2.20764	5.35113
TCGA-32-1970-01A-01R-1850-01	4.18742	6.23065	3.7213	4.68411	4.6229	5.03328	3.50611	2.56832	1.77741	3.07647	3.92199	6.41347	7.65659	5.88524	4.19315	0.919073	5.12468	5.92682	3.5282	5.46036	3.20783
TCGA-32-1980-01A-01R-1850-01	2.12009	3.77588	2.75256	4.03562	2.944	3.52682	2.71848	1.62059	1.6396	2.6707	2.28593	6.75986	7.54691	6.90452	6.13864	1.19358	4.86149	6.84516	2.97776	8.64427	3.21745
TCGA-32-1982-01A-01R-1850-01	2.69677	5.15722	2.95334	3.93761	2.98266	2.89569	3.04907	1.83996	1.73496	2.3902	2.35276	5.72658	7.37093	6.15389	5.56398	0.739589	4.13816	6.73154	3.1277	6.26328	1.8731
TCGA-32-2615-01A-01R-1850-01	3.23102	5.71686	3.02441	3.93682	4.30747	3.65771	3.24776	2.51997	1.39254	2.54322	3.162	8.5525	8.12461	7.15822	4.56885	0.812129	2.24461	5.82011	3.25428	5.698	3.16285
TCGA-32-2616-01A-01R-1850-01	4.11717	6.24165	3.6096	3.91775	3.94154	3.79477	3.02744	1.46043	2.00842	2.9542	3.12661	7.17006	7.02986	7.47278	3.8981	0.482332	6.09057	6.3941	1.18015	6.51934	2.14662
TCGA-32-2632-01A-01R-1850-01	2.78766	5.52159	2.69205	3.40523	3.79636	3.90364	2.83548	1.03478	1.44525	1.98204	2.32144	7.08325	7.69031	6.75176	5.15841	2.50762	5.06132	6.99138	3.11597	7.56408	3.20336
TCGA-32-2634-01A-01R-1850-01	6.28163	8.73843	4.35892	5.59201	4.74138	6.57261	4.67067	3.53142	4.88834	3.87952	4.87915	7.22595	6.95451	6.43137	4.20713	0.162855	2.83277	5.68618	3.36956	5.85588	1.79676
TCGA-32-2638-01A-01R-1850-01	4.05383	6.29482	4.21192	4.28545	3.97319	4.00132	3.45182	2.45281	1.80066	3.3193	3.37988	7.77336	8.12227	6.52261	4.50217	0.160017	4.80908	6.19246	3.74907	7.09691	2.168
TCGA-32-4213-01A-01R-1850-01	4.08182	6.51521	2.92378	3.75403	3.95523	4.07949	2.66687	2.27393	2.55115	6.01417	2.48738	6.39359	7.95625	6.76604	5.2839	0.0628125	5.17475	6.0664	2.45178	6.61674	2.51619
TCGA-32-5222-01A-01R-1850-01	4.5802	5.51623	3.18296	3.45382	3.59991	3.24018	3.38498	2.04653	1.93251	2.99949	2.59043	6.8853	6.85435	6.8722	4.92929	0.343578	4.14806	5.98163	2.8195	4.42191	3.44864
TCGA-41-2571-01A-01R-1850-01	5.73387	7.74373	4.90716	6.15355	5.06475	7.06731	3.38299	2.99608	4.81439	3.33495	4.11514	5.52949	6.75059	5.97534	5.39133	0.257976	1.9675	5.84566	1.52251	4.60107	1.99975
TCGA-41-2572-01A-01R-1850-01	3.86847	4.91216	3.56068	3.67984	3.86389	3.13476	3.22061	2.1396	1.27005	2.46877	2.33214	6.92408	7.22077	6.82767	5.62716	0.177216	5.84057	7.66889	3.64719	6.02108	2.8782
TCGA-41-3915-01A-01R-1850-01	4.43382	6.82247	2.91455	3.91063	4.34796	4.20409	3.88389	2.18098	3.54713	3.30331	3.23969	6.80288	7.78433	6.63321	4.45898	1.43349	4.33569	5.59598	1.40735	7.20053	2.462
TCGA-41-4097-01A-01R-1850-01	2.63369	4.76089	3.07313	4.09137	2.97964	3.22059	3.33544	2.18574	1.85471	3.26809	3.10047	8.43461	7.3486	7.05702	5.92824	3.58775	6.32886	6.58053	4.23696	9.61319	3.20652
TCGA-41-5651-01A-01R-1850-01	6.66528	9.54414	5.3501	6.01587	5.85278	7.10989	4.80428	3.39805	4.69364	4.4324	5.61973	5.37577	6.46183	5.54608	3.70877	0.276556	1.40327	6.03288	1.231	4.78116	1.49595
TCGA-76-4925-01A-01R-1850-01	5.32438	5.7808	3.35788	4.65055	3.39395	3.73516	3.83087	2.24266	2.13747	3.86131	3.44116	5.87802	5.54813	6.39696	3.77734	0.274769	5.97502	5.57615	2.68619	6.06921	2.42996
TCGA-76-4926-01B-01R-1850-01	4.14369	6.84582	2.9034	4.46575	3.73187	4.49029	3.61035	2.59701	1.43194	3.29207	3.42616	8.622	8.66028	6.58656	5.38021	1.28096	5.58715	5.57478	3.41811	6.24754	4.94901
TCGA-76-4927-01A-01R-1850-01	4.6435	6.69013	3.62578	4.199	4.46177	4.35152	3.43312	2.47324	2.17843	3.13139	4.16916	6.164	7.24105	6.67018	4.87167	0.833011	4.10636	6.3154	2.94411	6.70767	3.68424
TCGA-76-4928-01B-01R-1850-01	3.10477	5.46323	2.91372	4.03611	3.85719	2.77425	2.89387	1.90323	1.28942	3.0928	3.12724	8.06008	7.38877	6.66987	4.1884	0.634872	6.91346	6.3889	2.79546	7.15513	2.50131
TCGA-76-4929-01A-01R-1850-01	5.51065	8.3711	3.7064	5.78453	4.38204	6.92553	3.71769	3.2207	3.52399	3.27712	4.32009	7.2154	7.28865	6.58405	4.05149	0.317304	2.59223	5.13485	2.53047	5.49327	3.92886
TCGA-76-4931-01A-01R-1850-01	5.3045	8.16768	4.47674	5.2305	5.57665	4.88738	3.91947	3.04961	3.3343	3.52811	4.9337	6.79337	6.8067	6.32565	5.20972	0.666029	5.6675	6.47577	3.24597	5.65925	3.21058
TCGA-76-4932-01A-01R-1850-01	4.95908	6.89618	3.74823	4.72655	4.53263	4.53321	3.35451	2.74125	1.33634	3.86644	3.44269	7.62335	7.41552	6.46025	4.12323	0.028852	4.77546	6.50637	3.76527	5.30517	2.1586
TCGA-CS-4938-01B-11R-1896-07	4.49807	6.76144	3.43483	4.06147	3.83282	4.44692	3.1666	2.00479	1.78421	3.18233	4.06199	7.58657	6.76	6.24714	2.19736	0.18409	2.17226	4.27063	1.30515	2.76907	2.37047
TCGA-CS-4941-01A-01R-1470-07	5.14036	5.42056	4.15941	4.62113	5.27824	5.04505	3.47792	2.15979	1.60227	3.10857	3.76632	5.47629	7.70461	6.41227	4.70088	1.86592	5.31028	6.24079	2.78065	8.12026	3.64504
TCGA-CS-4942-01A-01R-1470-07	4.85293	7.62248	4.20276	4.75328	4.5455	5.66261	4.08406	2.57446	3.4892	3.70544	4.53219	5.59359	5.95423	5.70909	3.77001	0.107688	1.92915	5.2876	2.51652	3.44994	1.08665
TCGA-CS-4943-01A-01R-1470-07	6.31587	9.80551	4.94449	5.08338	6.42756	6.8653	5.16436	3.03958	4.58566	4.29018	6.43493	4.82794	5.03402	5.05397	3.06805	0.0480967	0.134615	4.19841	1.13086	1.39083	1.38902
TCGA-CS-4944-01A-01R-1470-07	3.08605	6.50925	3.29087	3.93923	3.6887	4.11411	2.33357	1.80083	2.33777	2.91137	3.38845	9.28379	7.02888	7.22776	3.86511	0.732834	2.16163	4.4517	3.30615	4.38527	2.97708
TCGA-CS-5390-01A-02R-1470-07	5.58184	8.55239	4.58419	5.29312	4.88445	5.89828	4.77775	2.62511	3.74879	4.13839	5.68381	4.19981	6.34524	4.76921	3.99693	0.209641	1.25659	4.70203	1.06853	4.10535	1.51218
TCGA-CS-5393-01A-01R-1470-07	5.35607	8.06318	4.15865	4.88675	4.67358	5.42772	4.40254	2.58412	4.10807	3.8241	4.96116	4.22533	6.54008	4.79712	4.49705	0.526069	2.33917	5.10795	1.09545	5.69285	1.83766
TCGA-CS-5394-01A-01R-1470-07	5.48008	8.01714	4.05481	4.72028	4.73089	5.85894	4.46615	2.70359	3.53569	4.33145	4.80151	2.56074	2.94866	4.17758	1.60231	0.184598	0.375623	4.71447	0.255078	1.06716	0.568032
TCGA-CS-5395-01A-01R-1470-07	4.96898	7.24825	3.63799	4.04648	4.27348	4.54132	4.00842	2.19705	1.7081	6.52084	4.47457	9.25626	7.0936	6.37361	3.2918	0.803723	3.75405	5.33788	3.24781	3.0742	3.70692
TCGA-CS-5396-01A-02R-1470-07	4.67216	7.12719	3.91735	5.48267	4.48395	5.26044	4.29604	2.56162	3.92083	3.88477	4.53697	3.21513	6.77178	6.35516	2.92649	0.231432	1.60602	6.57704	0.514804	2.65097	0.691713
TCGA-CS-5397-01A-01R-1896-07	3.17682	5.3754	3.33454	4.2411	3.55626	4.18823	3.53959	2.39553	1.95241	3.57037	4.00445	8.54156	7.63237	6.27317	4.87894	0.65471	5.09518	5.54705	4.4375	7.54838	3.64893
TCGA-CS-6186-01A-12R-2027-07	3.72031	6.13854	3.02813	4.53938	3.84461	4.72629	3.94657	2.45775	0.820975	3.40411	3.96445	8.66356	9.1382	5.91309	3.87178	0	5.26448	5.82869	3.86031	6.97975	3.03249
TCGA-CS-6188-01A-11R-1896-07	3.799	5.69968	3.47856	4.13594	4.0876	3.85346	3.71906	2.27617	2.3691	3.22785	4.04423	8.55348	8.33784	6.56039	4.30985	0.498047	5.05629	5.68378	3.12626	8.61576	3.44041
TCGA-CS-6290-01A-11R-1708-07	4.39188	6.82188	3.48538	3.86008	4.58312	4.53694	3.81405	2.00802	2.84579	3.04914	4.28306	7.94564	6.71848	6.30232	3.8819	0.0475384	3.0099	5.99997	1.12135	2.78394	2.22426
TCGA-CS-6666-01A-11R-1896-07	5.51739	8.03714	4.61578	5.1724	5.05927	5.08955	4.43642	3.32193	3.99393	4.14152	5.748	3.24808	3.7821	5.56042	2.59433	0	0.0941009	3.22605	1.1032	3.34445	0.632734
TCGA-CS-6667-01A-12R-2027-07	4.29132	6.95475	3.53071	4.04897	4.1619	4.62734	4.11371	2.05807	2.66309	3.30706	4.38844	5.22145	5.66903	5.66922	3.32693	0.314523	0.82855	4.14135	0.829119	1.72644	0.911883
TCGA-CS-6668-01A-11R-1896-07	6.01477	7.724	4.84666	5.55084	4.99133	6.49366	5.32972	3.1153	4.67781	4.51792	6.73754	2.97429	5.74708	4.09799	2.72251	0.106348	0.388465	2.78455	0.512985	3.25573	0.802317
TCGA-CS-6669-01A-11R-1896-07	0.864255	3.18612	2.88292	4.33218	2.58753	4.64131	2.35865	1.34062	2.15808	2.60741	2.17884	6.52961	6.94707	5.87073	4.60388	0.444349	2.2878	6.27437	2.6115	6.26985	2.24202
TCGA-CS-6670-01A-11R-1896-07	4.60547	7.16389	3.93986	4.51565	4.19842	5.41596	3.64207	2.38397	3.32213	3.49633	4.32447	5.35658	6.43865	5.02116	4.12191	0.618896	1.99335	5.20748	1.85	5.89114	1.5564
TCGA-DB-5270-01A-02R-1470-07	4.13975	7.29162	3.76976	4.55571	4.3	5.55088	3.24879	2.14874	2.94126	3.17287	3.69783	6.00364	7.19877	6.06868	5.07585	0.464982	3.25853	6.42512	2.25335	7.13393	2.2318
TCGA-DB-5273-01A-01R-1470-07	5.24131	8.09139	4.04418	4.65825	5.04853	5.41511	3.70215	2.90288	3.33758	3.92444	4.37495	6.0308	6.65063	6.41439	3.56537	0.119954	1.84752	5.22974	1.63222	3.05429	3.21746
TCGA-DB-5274-01A-01R-1470-07	4.04674	7.70871	3.64173	4.10101	3.34669	4.85683	2.85324	2.25299	2.44031	2.87303	3.45498	4.623	6.31867	5.43422	5.7251	0.32112	0.912267	5.60427	1.07936	3.74006	0.842617
TCGA-DB-5275-01A-01R-1470-07	5.23855	8.35911	4.69034	5.28161	5.81061	6.25641	4.43047	2.87421	3.79761	3.71584	5.11422	7.25684	6.35307	5.37861	3.5754	0.209765	1.07108	4.57276	1.47051	4.6193	1.63315
TCGA-DB-5276-01A-01R-1470-07	3.83377	5.99506	3.41508	4.06718	4.21931	4.14963	3.75164	1.97966	2.5896	3.45988	4.16924	6.58409	8.01979	6.69932	4.86667	0.243182	1.88319	5.51514	1.9624	5.56344	2.24215
TCGA-DB-5277-01A-01R-1470-07	5.94827	8.92562	3.95947	4.34893	5.723	5.6723	4.57714	3.30004	3.61304	4.12488	6.29319	5.02346	6.57681	4.94386	3.62533	0.0237521	1.92205	4.86576	1.5756	4.51453	1.95207
TCGA-DB-5278-01A-01R-1470-07	4.7712	7.35597	4.28576	4.9398	4.54697	5.93074	4.12292	2.54804	4.32705	3.82264	5.05082	5.14041	7.06082	5.26773	4.52825	0.412511	2.18998	5.81296	2.41186	5.63949	1.92052
TCGA-DB-5279-01A-03R-2347-07	4.12323	5.91981	3.41037	4.31351	3.76643	4.46976	3.55397	1.9422	2.28466	3.58134	4.06706	4.30088	6.96991	6.14157	3.50595	0.886979	0.749148	6.45767	1.58337	4.7024	1.11796
TCGA-DB-5280-01A-01R-1470-07	5.28258	8.57173	4.45423	5.07048	5.21838	5.65059	4.41615	2.85649	4.01984	4.5704	5.83137	6.78905	5.55383	5.99482	2.65056	0.073409	0.50711	3.68231	1.18599	1.61838	1.1163
TCGA-DB-5281-01A-01R-1470-07	5.47098	8.20836	4.47777	4.873	4.52437	5.36819	4.05709	2.84467	3.64974	3.7977	5.22795	4.94419	5.80761	6.34374	4.19786	0.240498	2.65682	5.17922	1.86568	5.9864	1.92387
TCGA-DB-A4X9-01A-11R-A26U-07	4.8844	7.47569	4.41584	5.0292	4.97113	5.69991	4.13708	2.45006	3.56288	3.45414	4.75337	6.35696	5.9172	5.46222	3.62828	0.207768	3.27277	4.40251	2.60959	1.38538	1.97093
TCGA-DB-A4XA-01A-11R-A26U-07	4.48811	6.84963	4.23642	4.40003	4.31707	5.53387	3.73821	2.34307	3.26521	3.02041	4.15788	5.85454	6.47436	5.59734	4.69902	0.696528	1.55238	6.37496	1.95215	6.5471	1.32152
TCGA-DB-A4XB-01A-11R-A26U-07	5.95142	8.58184	4.83772	5.80813	5.51492	6.48367	4.98753	2.9989	4.94435	4.31086	5.78411	4.70757	6.43299	5.1304	4.07301	0.132511	1.10232	4.64752	2.43242	3.5722	2.52669
TCGA-DB-A4XC-01A-11R-A26U-07	5.06042	7.95794	4.18671	4.85625	4.56829	5.20569	4.59039	2.6368	4.00264	3.64553	4.77734	6.82229	6.70223	5.49737	4.38813	0.469573	2.51372	5.2366	1.90173	7.20845	2.56489
TCGA-DB-A4XD-01A-11R-A27Q-07	5.6619	8.54067	4.78903	5.26526	5.00482	5.70059	4.73896	3.07627	3.95787	4.12553	5.13864	5.0096	5.03427	3.21753	2.6546	0.0318186	0.388686	3.72321	0.891264	1.76486	1.55336
TCGA-DB-A4XE-01A-11R-A27Q-07	5.31149	8.5351	4.47087	5.14974	5.17469	5.92273	4.33994	2.66353	4.077	3.57221	5.43839	6.26681	6.93535	4.87785	3.24603	0.481196	2.65602	5.39282	2.16086	1.78547	2.02552
TCGA-DB-A4XF-01A-11R-A27Q-07	5.27644	7.84679	4.26736	4.75609	4.18765	5.45712	4.0143	2.29831	3.47177	3.758	4.94173	6.57802	5.22463	6.60791	3.63288	0.264717	1.24653	4.5959	0.973281	6.32411	1.45812
TCGA-DB-A4XG-01A-11R-A27Q-07	5.78444	8.49146	4.61502	5.22877	4.68755	6.02939	4.67402	3.10497	4.24812	4.13417	4.84185	5.18698	5.94562	5.23535	3.13161	0.164915	2.06802	4.55502	2.14414	4.66189	1.2486
TCGA-DB-A4XH-01A-11R-A27Q-07	4.1902	6.92608	3.58951	3.86688	3.44774	4.97155	3.23432	1.73929	2.51395	2.71244	4.16348	5.34847	6.55112	5.11571	4.33144	0.225398	2.56959	5.12045	1.39961	5.52164	1.63932
TCGA-DB-A64L-01A-11R-A29R-07	4.11759	6.02208	3.6209	4.17371	3.78598	4.39045	3.92645	2.41059	2.99655	3.30971	4.28636	4.46605	6.15232	5.71514	5.1195	0.7433	2.66309	6.27559	1.73466	7.19411	2.34201
TCGA-DB-A64O-01A-11R-A29R-07	1.94336	4.0118	2.49667	4.01006	2.87896	3.98007	3.25075	1.8735	1.09342	2.47361	3.26791	9.43364	8.74091	7.21029	5.24968	3.11473	6.16148	6.36028	3.80973	7.15678	3.96651
TCGA-DB-A64P-01A-11R-A29R-07	4.64242	7.62245	4.18722	4.53588	4.1296	5.29548	3.8293	2.04775	3.65771	2.79537	4.54472	5.73928	6.65334	5.56053	3.7753	0.130931	1.26646	4.88508	0.96997	4.61522	1.1394
TCGA-DB-A64Q-01A-11R-A29R-07	4.80394	7.63721	4.27151	4.9074	4.48247	5.2657	4.91078	3.23073	4.16847	3.80614	4.33442	6.98302	6.98263	5.08547	3.01403	0.836813	2.29393	6.02039	1.57734	5.39669	0.91663
TCGA-DB-A64R-01A-11R-A29R-07	5.03863	7.65608	4.64608	4.9219	4.95811	5.81636	4.82061	2.89993	4.63115	3.88412	5.60486	4.68065	5.72777	4.22914	4.07054	0.219711	1.34755	5.12208	2.20038	5.37488	1.36631
TCGA-DB-A64S-01A-11R-A29R-07	4.5736	7.39942	4.12079	4.17548	4.44138	4.82323	4.12171	2.29004	2.63849	3.32678	4.53515	5.87768	5.48736	5.23663	3.29734	0.183455	0.640066	4.2959	1.16027	1.32884	1.54439
TCGA-DB-A64U-01A-11R-A29R-07	4.75956	8.12448	4.52095	4.84825	4.78051	5.30589	4.67339	2.77566	4.29357	3.68331	5.05157	5.12583	7.5005	5.06306	4.19532	0.12499	0.683023	5.24684	2.25719	4.71107	1.46456
TCGA-DB-A64V-01A-11R-A29R-07	3.95195	6.35489	3.68126	3.86091	4.04197	4.47178	3.57376	1.97805	3.51177	2.65574	4.11224	5.84543	7.88065	5.99034	5.77305	0.331476	2.35493	6.65281	1.24135	5.21265	2.08851
TCGA-DB-A64W-01A-11R-A29R-07	5.28497	8.73215	4.4434	4.92916	5.20541	6.21339	5.1615	2.97177	4.62188	3.85262	5.32609	4.10611	5.95571	4.89472	4.64651	0.273576	2.1281	5.70873	1.60122	5.49505	2.21692
TCGA-DB-A64X-01A-11R-A29R-07	4.2988	7.03809	4.11608	4.17208	4.32955	4.81843	3.5227	1.90647	2.96216	2.96085	4.34623	3.03986	6.40325	6.04081	4.05367	0.195348	1.13034	5.79028	1.38835	4.50222	0.623773
TCGA-DB-A75K-01A-11R-A32Q-07	4.979	6.71489	4.18625	4.72284	5.04677	5.82688	3.99816	1.8643	3.01689	3.39782	4.07611	3.94089	6.66626	5.40472	4.42816	0.162855	1.22602	5.76305	1.00511	4.56448	0.568421
TCGA-DB-A75L-01A-11R-A32Q-07	4.93381	7.33178	4.10007	4.81569	4.64657	4.92748	4.06015	2.81166	3.42562	3.58812	4.65587	4.17439	5.50198	5.887	4.00632	0.227864	1.75181	5.48229	1.48305	4.65417	0.93138
TCGA-DB-A75M-01A-11R-A32Q-07	4.74524	7.65999	4.01521	4.4764	4.96388	5.19526	3.63251	2.1956	3.06955	3.49337	4.99438	4.62572	6.81414	6.07556	3.60252	0.0747794	0.971442	5.29819	2.02846	1.68428	0.978928
TCGA-DB-A75O-01A-11R-A32Q-07	4.68111	7.76362	3.96569	4.42504	4.76174	5.65677	3.11185	1.89336	2.79444	3.14264	4.28638	7.30849	8.09746	5.96797	3.44035	0.0335111	2.483	6.02519	2.60129	2.29481	1.66193
TCGA-DB-A75P-01A-11R-A32Q-07	2.1738	3.75706	3.15973	3.89861	3.92569	3.83133	2.45454	1.47519	1.99606	2.4522	3.09532	7.23079	8.0913	6.90867	5.93184	1.25375	5.99912	7.38067	3.72237	8.37193	2.42054
TCGA-DH-5140-01A-01R-1470-07	7.35601	10.1204	5.2718	5.96955	6.5213	7.93417	5.73413	4.1357	5.39852	4.22405	6.45731	5.45698	5.77466	5.44325	5.59523	0.717824	2.26787	5.38138	1.18345	5.12555	1.64575
TCGA-DH-5141-01A-01R-1470-07	3.61645	5.57231	3.4372	3.7584	4.10151	4.85045	2.96103	1.65673	2.5644	2.92458	3.27641	4.95809	6.54646	5.50181	4.39936	0.365693	0.268794	5.3853	1.5672	2.91867	1.59445
TCGA-DH-5142-01A-01R-1470-07	5.90088	8.96608	4.54272	5.57797	5.18839	5.9705	4.42295	3.2245	3.71133	4.24502	5.19175	5.43648	4.93817	6.15892	2.72866	0.0522768	1.20113	4.72584	1.61386	2.37317	2.1463
TCGA-DH-5143-01A-01R-1470-07	4.6125	7.29246	3.83318	4.54255	4.13822	5.15439	3.34706	2.38175	3.1569	3.66337	4.13706	6.4497	6.14129	5.94489	3.80994	0.0862403	2.34682	4.97244	1.97181	5.07145	1.96846
TCGA-DH-5144-01A-01R-1470-07	5.70826	7.94758	4.60617	5.04703	5.18247	5.94841	4.71589	3.05153	4.57324	4.02962	6.11411	4.20197	6.38489	4.83201	2.98194	0.188401	1.62026	4.13781	1.35445	5.31876	1.12314
TCGA-DH-A669-01A-12R-A31N-07	5.41868	8.52428	4.2859	4.58368	4.56463	5.77301	4.58997	3.80129	3.71441	3.5682	4.37411	1.66202	3.02758	6.12768	3.06264	0.0216219	0.394075	5.5172	0.863859	2.27444	1.13953
TCGA-DH-A669-02A-11R-A31N-07	4.8492	8.29218	4.16082	4.3429	4.35571	5.66386	3.60841	2.67624	2.73754	3.03657	3.59215	2.36628	3.93682	6.48698	4.42565	0.0532504	0.562279	6.38508	1.97611	2.49029	0.517528
TCGA-DH-A66B-01A-11R-A29R-07	5.18316	8.11779	4.38097	5.31184	5.3614	6.15307	4.37062	2.84026	3.49116	4.07479	5.00626	1.76651	5.31306	6.99137	2.98732	0.0287106	0.479438	4.3594	1.12816	3.87716	1.5098
TCGA-DH-A66D-01A-11R-A31N-07	5.61477	8.52235	4.98654	5.36992	5.50996	6.11855	4.61311	2.9921	4.06727	3.89492	5.88124	5.19319	5.17606	5.84425	3.58312	0.117562	2.17773	5.05483	1.29942	3.62424	1.63236
TCGA-DH-A66F-01A-11R-A29R-07	4.49854	7.33226	4.04311	4.43661	4.21982	4.8383	4.20217	2.41078	3.62715	3.2915	4.25273	5.58372	6.21397	5.73909	3.92489	0.185867	0.240375	5.47693	1.37712	5.09318	0.760945
TCGA-DH-A66G-01A-21R-A31N-07	4.46215	7.40905	3.90713	4.51865	4.03132	5.58162	3.95989	2.39372	3.39916	3.71651	4.81588	7.3622	7.19173	5.9781	4.1305	0.227002	2.71747	4.97211	2.24349	7.20507	2.12125
TCGA-DH-A7UR-01A-11R-A33Z-07	4.97964	8.06471	4.32573	5.09118	4.89114	5.62464	4.22461	2.19043	3.749	3.4008	5.15619	4.36128	5.94725	5.39783	4.80126	0.489851	2.51934	5.73366	1.13343	5.70066	1.91812
TCGA-DH-A7US-01A-11R-A33Z-07	4.87308	7.70468	4.48775	4.89478	4.94369	5.50731	4.22392	2.39064	3.90474	3.5188	4.94753	4.72827	7.20817	5.23728	4.1574	0.558464	0.958806	6.29303	1.9082	3.65168	1.10889
TCGA-DH-A7UT-01A-12R-A34F-07	4.46831	7.57447	4.12728	3.90019	4.8831	4.8018	4.10217	2.23873	2.81295	2.98211	4.97366	6.4933	7.70064	5.6711	4.70818	0.222928	1.39966	6.13156	1.98692	2.83101	2.43122
TCGA-DH-A7UU-01A-12R-A34F-07	5.60584	8.37211	4.3482	4.46635	5.26967	5.557	4.37703	2.65631	4.65111	3.64841	5.30811	3.83267	4.7339	4.78209	3.24387	0.0877344	0.425996	4.38619	0.631989	1.69287	1.27065
TCGA-DH-A7UV-01A-12R-A34F-07	4.43594	7.18592	4.05072	4.67173	4.62156	4.75463	4.04004	2.48844	3.45565	3.23143	4.83571	2.40223	4.83199	5.25463	3.1111	0.0411028	1.35084	5.34607	0.777704	1.30282	1.2194
TCGA-DU-5847-01A-11R-1708-07	4.42614	6.02103	3.27072	4.40258	4.70358	4.87707	3.8294	2.70971	1.97346	2.81529	4.82316	8.04025	8.09473	7.01489	3.50446	0.318809	6.16232	5.54465	3.9127	10.0504	3.34328
TCGA-DU-5849-01A-11R-1708-07	5.06686	7.76436	4.16851	4.8402	4.46914	5.30525	3.70607	2.2394	3.41866	3.2959	4.68392	5.3525	7.37924	5.82255	5.13116	0.520749	1.97717	5.71845	1.99646	5.73003	2.20182
TCGA-DU-5852-01A-11R-1708-07	4.98622	6.67323	3.40275	4.59071	4.89896	5.31826	4.26828	2.75033	3.21892	3.33534	4.08495	6.35388	7.00912	6.19835	4.08252	0.161307	5.24913	5.75616	3.38618	5.35077	1.9843
TCGA-DU-5853-01A-11R-1896-07	5.1996	8.44703	3.86025	4.62379	4.89124	5.51381	4.45918	2.28333	3.82863	3.78977	5.06373	5.56593	5.49344	5.13608	3.98308	0.154324	2.18152	4.85733	1.44546	4.57299	1.65031
TCGA-DU-5854-01A-11R-1708-07	3.10073	5.44631	3.37023	3.36537	4.30057	3.66121	3.34897	2.05245	1.23419	2.82609	3.91068	7.08911	8.29624	6.57754	4.93889	0.316262	5.91939	6.2697	4.24623	8.57125	2.83974
TCGA-DU-5855-01A-11R-1708-07	5.13028	7.71228	4.32785	5.07819	4.33527	5.42285	4.14073	2.61228	3.24092	3.89742	5.2787	5.82293	4.70941	6.90829	4.39105	0.0922074	1.69028	4.84986	0.961401	5.33954	1.63236
TCGA-DU-5870-01A-11R-1708-07	4.99405	7.30496	4.08671	4.44365	4.5967	5.56336	4.18498	2.20592	3.20492	3.61901	4.78764	6.56448	6.0636	5.43796	3.27019	0.54409	1.95873	5.5966	1.57638	5.37137	0.901108
TCGA-DU-5870-02A-12R-A36H-07	4.75436	7.04293	4.34748	5.41193	4.99744	5.76868	4.29631	2.60272	3.9747	3.31546	4.50206	2.84378	4.42507	5.59933	3.04123	0.208767	0.442758	6.49702	0.921132	4.81136	0.287118
TCGA-DU-5871-01A-12R-1708-07	5.38003	7.45407	4.24588	5.13391	4.84907	5.16551	4.11091	2.40847	3.29565	3.36905	5.65551	5.65405	4.90058	5.8093	3.52123	0.146655	1.01607	4.7783	1.1335	4.04801	1.05693
TCGA-DU-5872-01A-11R-1708-07	4.31525	6.82858	3.93749	4.4412	4.01808	4.30897	3.40516	2.17258	2.9091	3.11195	4.22803	5.90258	6.70817	6.40318	3.71624	0.121679	0.685985	3.96697	0.766553	2.23005	1.49922
TCGA-DU-5872-02A-21R-A36H-07	1.56042	4.09391	2.71394	3.38531	3.82079	2.4503	3.11781	1.55454	1.66011	2.4599	2.9189	6.65308	8.28029	6.48867	5.80245	1.01607	3.71148	6.36453	2.31533	6.55757	2.3562
TCGA-DU-5874-01A-11R-1708-07	5.7238	8.71493	4.83049	5.44432	5.15519	6.5356	4.82443	2.83788	4.76983	4.19398	6.19605	2.58969	4.07676	4.18718	3.19035	0.117828	1.14411	3.92024	0.785174	4.04406	0.537048
TCGA-DU-6392-01A-11R-1708-07	5.82831	6.7699	5.07012	5.82457	5.41395	7.44608	3.98504	3.03184	3.93596	3.67197	5.11055	4.83315	6.2639	5.5316	5.13417	0.392977	2.05148	5.7672	1.15523	4.87621	1.88678
TCGA-DU-6393-01A-11R-1708-07	5.86479	8.22578	4.51632	5.90084	5.16889	6.14453	5.11457	2.92495	3.4412	4.42906	5.90546	2.87696	5.50201	4.35126	3.05259	0.177726	1.13429	4.7754	0.73907	2.14734	0.594549
TCGA-DU-6394-01A-11R-1708-07	5.72593	7.99106	4.21651	4.94786	4.34295	5.54504	4.41573	2.68026	4.01651	4.26454	5.46799	1.10836	2.62614	6.44329	2.77239	0.0216219	2.05776	4.67995	0.518434	5.48617	0.213876
TCGA-DU-6395-01A-13R-1708-07	4.76006	7.27616	4.16108	4.39499	4.68291	5.23165	3.36093	2.46704	2.75393	3.52236	4.4583	3.98653	4.97644	5.60542	3.81847	0.0545012	0.630405	5.28645	1.84792	1.50055	0.584289
TCGA-DU-6396-01A-11R-1708-07	5.90009	8.98536	4.66479	4.66211	5.23826	5.70905	4.99937	2.90831	3.97423	4.77469	5.90945	6.17889	6.33404	6.42258	2.55299	0.0918014	0.130536	4.86839	0.74932	0.714839	1.51521
TCGA-DU-6397-01A-11R-1708-07	5.06023	7.00723	4.33614	4.8108	4.71706	5.63978	4.01144	2.14339	3.48046	3.70524	5.04749	6.28665	6.59333	6.05811	3.69309	0.248049	1.66189	6.32537	1.61777	5.47242	1.05506
TCGA-DU-6397-02A-12R-A36H-07	5.10923	7.2429	4.73744	5.16186	4.92642	4.97479	4.62843	2.85575	3.84255	3.89438	4.6814	3.13282	4.39552	4.90586	3.45813	0.0268709	0.358509	5.31881	0.756938	3.35291	0.449746
TCGA-DU-6399-01A-12R-1708-07	5.83542	9.10389	4.46017	5.1805	5.19367	6.00599	4.57379	2.68592	4.3179	4.18324	5.43497	3.55839	4.62319	4.67215	3.47026	0	0.728399	4.47209	1.35811	2.46142	0.691623
TCGA-DU-6400-01A-12R-1708-07	5.39473	6.96589	4.63389	5.12315	5.13269	6.10979	4.08821	2.63031	3.68041	3.83654	5.47457	4.18837	5.04522	4.69804	4.08205	0.235605	1.92812	5.67056	1.29525	5.84489	1.24239
TCGA-DU-6401-01A-11R-1708-07	5.67288	8.10834	4.19837	4.7309	4.90241	5.53017	3.63074	2.10091	2.88127	3.82168	4.91666	6.25057	5.91472	5.84481	3.16045	0.0367495	0.143132	2.84085	0.730575	0.589284	0.651775
TCGA-DU-6402-01A-11R-1708-07	2.91119	4.88525	2.86174	3.82943	3.72097	2.19915	2.88577	2.16668	1.42428	2.99874	3.12631	7.95967	6.65422	7.51756	3.76053	0.222681	7.72953	6.19841	4.21983	9.448	2.78094
TCGA-DU-6403-01A-11R-1708-07	6.43868	8.46145	4.3037	5.4925	5.1318	6.55614	4.54278	3.06652	4.69846	3.59694	5.86021	4.57317	7.5037	5.42455	4.40591	0.220949	2.78237	5.71303	1.52271	4.47401	2.15439
TCGA-DU-6404-01A-11R-1708-07	5.54129	7.04213	3.9215	5.61272	4.8383	5.39694	3.76938	2.2643	2.68899	4.67345	4.86649	7.02548	4.94344	6.1022	2.76929	0.228111	1.18117	5.21499	3.51649	7.78691	3.68722
TCGA-DU-6404-02A-21R-A36H-07	4.54758	6.50308	3.92782	5.72814	3.98653	5.17915	3.05991	2.82802	3.19809	4.28857	4.31173	7.0466	4.00018	6.66524	2.77216	0.317767	0.0254541	5.55307	3.52478	8.78957	2.0176
TCGA-DU-6404-02B-11R-A36H-07	6.10098	7.35264	4.93351	6.62443	5.80976	6.17975	4.86932	3.17423	6.23069	6.73212	5.59385	5.774	2.51977	6.20953	2.39457	0.124725	0	2.76403	2.35496	5.95901	0.62527
TCGA-DU-6405-01A-11R-1708-07	5.41303	8.34266	4.23899	4.81589	5.17948	5.73344	4.02276	3.0297	3.20456	3.88858	5.61417	8.16456	7.94323	6.39598	3.5114	0.0489336	5.5249	5.83525	3.57666	6.62339	3.30942
TCGA-DU-6406-01A-11R-1708-07	5.72948	7.61706	4.30686	4.78565	5.24442	5.68338	4.70881	2.76713	3.12082	4.06263	5.23418	6.07996	6.70514	5.77859	3.00754	0.0250288	4.53121	5.57589	3.91413	4.30262	1.71664
TCGA-DU-6407-01A-13R-1708-07	6.05276	8.15588	4.40456	5.18831	5.16277	5.40245	4.13228	3.15657	3.77314	4.28883	5.47116	2.98787	4.54	5.38414	3.62615	0.0736832	0.990882	4.1429	1.83285	1.89836	1.756
TCGA-DU-6407-02A-12R-A36H-07	4.76491	7.38427	3.94387	4.26287	5.32538	4.64853	3.28527	2.69095	3.59343	2.46137	4.70592	3.51372	5.05157	5.93141	4.36706	0.214747	1.93319	5.833	2.20536	5.24973	1.79052
TCGA-DU-6407-02B-11R-A36H-07	6.8495	8.90539	4.95628	5.87671	6.2412	6.44808	5.35838	3.92714	5.06555	3.90349	6.66502	4.61928	6.28845	5.49153	3.76361	0.0681893	1.48769	4.83202	0.824809	3.11779	0.869161
TCGA-DU-6408-01A-11R-1708-07	5.47809	8.28591	4.30105	4.97023	5.41077	5.72423	4.34309	2.49016	3.44743	3.8439	4.74693	6.24245	6.07114	5.32152	3.16904	0.210264	2.01343	4.44093	1.55881	4.64171	1.64469
TCGA-DU-6410-01A-11R-1896-07	6.62138	10.0353	5.46786	6.38648	5.58019	6.75313	4.92045	4.19443	4.6816	5.06143	5.7097	3.15784	3.90803	4.3982	1.82513	0.0918014	1.41549	5.01537	1.03393	4.38846	0.550507
TCGA-DU-6542-01A-11R-1896-07	5.16877	8.11769	4.68815	5.36297	5.13825	6.05102	4.61686	3.49034	3.82701	4.28417	5.65868	6.29063	7.34133	6.22812	3.33162	0.209391	1.81639	4.93107	1.49262	4.9091	2.49907
TCGA-DU-7006-01A-11R-2027-07	3.97369	7.2831	3.49058	3.56379	4.08883	3.29848	4.15776	2.9155	3.29775	3.81546	4.69388	7.66135	6.91508	7.13344	4.72528	0.371392	6.51717	5.86696	3.45757	9.5712	3.57961
TCGA-DU-7007-01A-11R-2027-07	4.68658	7.10457	3.50332	4.71147	4.86878	4.46951	4.29849	2.3655	1.86778	4.32915	4.55694	6.04397	6.53657	6.59775	2.90493	0.0936954	0.94733	3.49202	1.43867	5.92966	2.36426
TCGA-DU-7008-01A-11R-2027-07	5.6197	8.73634	4.56391	5.36932	5.61758	6.3345	4.39481	2.6633	4.4701	3.75057	5.47379	4.03608	4.44692	4.61215	3.79447	0.131326	1.51994	4.66503	1.48713	5.13695	1.23076
TCGA-DU-7009-01A-11R-2027-07	5.96903	8.65792	4.36232	5.08073	5.0517	5.61456	4.39359	2.54505	4.0286	4.05977	5.16503	3.93241	6.97122	5.0525	3.35571	0.0900404	1.76825	4.54104	1.56091	5.40164	1.43675
TCGA-DU-7010-01A-11R-2027-07	6.56631	9.35341	4.35624	4.6487	5.51657	6.53397	4.78174	3.03256	4.45941	4.45122	5.8316	5.30586	7.06467	5.21216	3.76402	0.176195	1.32089	4.75328	1.10461	4.61425	1.70938
TCGA-DU-7011-01A-11R-2027-07	4.51988	7.6257	3.40188	4.04292	4.12792	4.50109	3.43856	1.97203	2.47425	3.34955	4.08217	4.73978	5.62217	5.57683	3.10623	0.164014	1.89786	4.6363	1.27095	3.87696	1.35997
TCGA-DU-7012-01A-11R-2027-07	4.37552	6.33646	3.08627	4.08325	3.84826	4.16527	3.6947	1.82289	1.26766	2.96029	4.43366	9.1034	8.56169	7.12737	4.53095	0.463832	4.20899	5.77039	2.90389	9.25427	4.28469
TCGA-DU-7013-01A-11R-2027-07	6.25494	8.5714	4.18941	4.66274	5.69164	5.61824	5.31237	3.12145	3.87862	4.11644	5.94788	6.41191	6.29756	5.58753	3.60039	0.133958	2.88684	5.50706	1.49411	4.32897	2.09329
TCGA-DU-7014-01A-11R-2027-07	5.32851	7.64644	4.28244	4.7	4.08294	5.10316	4.17907	2.75568	4.20204	3.20544	5.69969	4.38191	4.93066	6.00203	3.20874	0.0563061	0.284633	4.98948	0.929261	1.81766	1.3191
TCGA-DU-7015-01A-11R-2027-07	5.40408	7.49662	3.93897	4.90711	4.80833	4.69346	4.09928	2.36617	3.06086	4.05891	4.98428	5.0614	3.38809	5.24909	2.67591	0.0878701	1.16691	4.63156	0.765959	2.90558	2.29428
TCGA-DU-7018-01A-11R-2027-07	5.90175	7.73704	4.85879	5.45695	5.60803	5.95041	4.69122	3.03134	4.09608	4.10455	5.51463	4.40594	5.08289	4.33269	3.30102	0.0319597	0.550802	6.28796	0.635336	3.77796	1.04858
TCGA-DU-7019-01A-11R-2027-07	4.86372	7.62097	3.77338	4.5055	4.30254	4.60926	3.66844	2.34267	2.57194	3.76739	4.23714	6.10655	5.46241	6.6502	3.05606	0.459222	1.24592	4.9004	1.41641	5.3748	2.08549
TCGA-DU-7290-01A-11R-2027-07	2.19547	5.50477	2.24951	3.62828	4.07453	3.31704	3.44833	2.11959	1.40245	3.18588	4.04102	8.12847	7.22763	7.56345	3.86318	1.07327	3.87509	5.69396	2.37679	6.32845	5.96789
TCGA-DU-7292-01A-11R-2027-07	3.08979	5.43031	3.30365	4.36436	4.17038	4.94076	2.96658	1.82566	1.98404	2.94054	3.55004	6.70167	6.59024	5.56936	4.88023	0.825053	5.06486	6.11188	3.21254	7.91428	1.93689
TCGA-DU-7294-01A-11R-2027-07	5.54179	8.08236	4.36824	5.13813	5.21911	5.91353	4.83301	2.95353	4.4314	4.11405	5.58621	4.86952	6.38085	4.73534	2.48169	0.0924781	0.426211	4.93091	1.18066	3.45315	1.15633
TCGA-DU-7298-01A-11R-2027-07	5.68276	8.6434	4.02209	5.18037	4.88721	5.60086	4.85772	3.27947	3.84256	4.42977	5.54048	4.9999	7.04925	5.56286	4.08056	0.260387	1.47119	5.17912	1.54409	4.20646	2.21949
TCGA-DU-7299-01A-21R-2027-07	5.52108	8.00012	4.17596	5.23452	5.4365	6.20885	4.55498	2.63543	2.86076	3.97927	5.85546	6.44123	6.32415	6.00263	2.88072	0.0370307	4.09185	5.03214	0.71563	3.95953	1.05617
TCGA-DU-7300-01A-21R-2090-07	4.78603	7.24025	3.77423	4.69694	4.02613	5.3002	3.66815	2.35304	3.76471	3.47481	4.81163	6.24917	7.59312	5.82755	4.53843	0.363788	2.64242	5.38093	2.04694	6.75055	2.68925
TCGA-DU-7301-01A-11R-2090-07	5.13288	8.43594	3.98784	4.45704	4.37455	4.74832	3.78073	2.3142	2.99476	3.76367	5.33167	5.42745	5.61081	6.01461	3.53529	0.0905825	0.356257	4.39762	1.04138	5.89227	0.778545
TCGA-DU-7302-01A-11R-2090-07	5.10855	7.7764	4.13166	5.18385	4.25045	5.64484	4.55094	2.91884	3.79966	4.22682	5.41781	4.64328	6.08566	5.45584	3.03503	0.467384	2.40081	5.05255	1.96255	5.99312	2.34809
TCGA-DU-7304-01A-12R-2090-07	4.50121	7.21449	3.53789	4.56639	4.07343	4.69254	4.09657	2.0397	2.6671	3.48985	4.93109	5.68346	6.20409	5.47177	4.24429	0.164271	2.16234	4.93379	1.17626	5.13312	2.11713
TCGA-DU-7304-02A-12R-A36H-07	5.05592	8.74553	3.8202	4.98241	3.25524	5.59256	3.4587	1.40512	2.29331	2.98446	2.68208	3.53094	4.92073	4.60203	5.54116	0.223299	0.920827	5.68271	1.8885	3.57365	0.102994
TCGA-DU-7306-01A-11R-2090-07	4.43002	7.00734	3.70254	4.13718	3.84669	4.59622	3.31769	2.0897	2.64224	3.20068	4.06495	4.57975	4.4816	7.22484	2.27378	0.0356239	0.532467	2.87464	0.876566	3.82617	1.16079
TCGA-DU-7309-01A-11R-2090-07	4.40599	7.21421	3.50518	4.44306	4.26487	5.39802	3.30964	1.77505	2.41795	3.5051	4.29194	5.3433	5.61962	5.87817	3.71621	0.362778	1.88315	5.41199	2.21061	6.18439	2.15685
TCGA-DU-8158-01A-11R-2256-07	3.25329	6.48622	2.89303	3.93945	3.17967	4.35274	3.58153	2.60696	3.0828	3.24248	4.66316	9.02263	8.30329	7.4472	4.16568	2.11363	5.6056	5.27339	3.04731	6.22889	4.11425
TCGA-DU-8161-01A-11R-2256-07	2.62312	4.491	3.10385	4.45918	2.9018	4.28631	3.45887	1.22534	1.07731	2.87058	4.05664	9.66646	8.2079	7.16516	3.08342	2.20889	6.18137	6.5523	2.66585	7.41956	3.40512
TCGA-DU-8162-01A-21R-2256-07	2.78084	4.04136	3.08446	4.4598	3.83716	4.29927	3.30072	1.4453	2.30442	3.15218	3.40847	6.37538	7.6667	5.76645	4.88193	1.00798	3.93268	6.34226	2.48272	8.18715	2.60604
TCGA-DU-8163-01A-11R-2256-07	5.07925	8.01893	4.12866	4.83459	4.68688	5.05196	4.35908	2.33777	3.58281	3.65769	5.43442	6.18453	5.74377	5.31747	3.39195	0.101516	1.93199	4.38045	1.40898	3.34177	2.12062
TCGA-DU-8164-01A-11R-2256-07	5.40959	8.43519	4.41322	4.9621	5.1255	6.07604	4.72405	2.5991	4.55415	4.23522	5.72225	4.1407	5.31508	4.93611	3.17849	0.323312	2.07731	4.42347	1.27751	5.95677	1.58419
TCGA-DU-8165-01A-11R-2256-07	4.64463	6.75952	3.32684	4.22235	4.45576	4.90644	4.20903	2.64508	3.03254	3.71191	4.36379	6.6166	6.35754	6.44272	2.92265	2.2154	3.99424	4.23292	2.29628	4.54145	4.85783
TCGA-DU-8166-01A-11R-2256-07	5.88084	8.63038	4.82825	5.52028	5.31147	5.96066	4.72974	2.84862	4.01495	4.31299	5.48062	5.08479	5.41777	5.16724	4.01005	0.399116	2.41132	4.43704	1.82399	5.43738	1.30135
TCGA-DU-8167-01A-11R-2256-07	4.94142	7.92162	4.07744	4.59219	4.81728	4.91797	4.3002	2.57577	3.01511	3.22157	5.028	3.74309	6.7413	5.85657	3.98667	0.265197	0.637007	4.83451	0.841571	3.20342	1.32717
TCGA-DU-8168-01A-11R-2256-07	6.13868	9.2605	4.86498	5.70614	5.34138	6.56307	5.28171	3.20566	4.39188	4.4839	5.92132	2.97367	5.05292	4.46113	3.50815	0.359296	1.69475	4.07276	1.13914	5.29755	1.32181
TCGA-DU-A5TP-01A-11R-A28M-07	5.17545	7.82875	4.30355	5.35639	4.53018	5.73587	4.30103	2.69084	3.84048	3.66159	5.27662	6.64452	5.0673	6.72131	4.27688	0.0889557	0.833902	5.448	1.12625	3.21983	1.68289
TCGA-DU-A5TR-01A-11R-A28M-07	2.93393	5.91535	2.99017	3.17521	3.391	3.58877	2.79865	1.2249	1.51384	1.96044	3.11721	2.73903	5.08185	6.16879	4.16646	0.27858	0.91892	5.127	1.51994	5.59763	1.73535
TCGA-DU-A5TS-01A-11R-A28M-07	3.45045	5.82394	3.32265	3.4694	4.38478	3.48737	3.27638	1.38863	1.89262	2.12211	3.71051	3.90367	6.92815	5.09826	4.12143	0.0881416	1.43723	5.65295	1.94968	3.93226	1.0606
TCGA-DU-A5TT-01A-11R-A28M-07	3.75481	6.05204	2.78293	2.99037	3.31824	3.49671	3.13353	2.32542	1.43909	2.87366	2.96929	9.02383	7.72642	6.5274	5.53505	2.54903	5.57692	5.6501	3.38656	5.14628	3.7625
TCGA-DU-A5TU-01A-11R-A28M-07	4.73235	7.97856	4.51995	4.81975	4.95741	5.52821	3.79553	2.92069	3.61323	3.2664	4.72784	3.82527	5.1458	6.39957	4.86559	0.189793	2.54253	5.23228	1.34568	5.66447	1.78856
TCGA-DU-A5TW-01A-11R-A28M-07	5.27916	7.73633	4.32331	5.21968	5.03665	5.06044	4.40326	2.71238	3.41743	3.32542	4.96401	3.64943	4.25474	5.3003	2.7934	0.0280033	0.445833	4.48787	1.15043	0.91127	1.76243
TCGA-DU-A5TY-01A-11R-A28M-07	5.0467	7.15022	3.13167	4.88007	4.82136	4.7014	4.11326	2.22382	2.83115	3.12727	4.31425	5.17287	6.49174	6.201	4.25403	0.410233	4.44793	5.81732	3.17178	5.58633	2.96625
TCGA-DU-A6S2-01A-21R-A32Q-07	4.31155	5.81935	3.76063	4.67104	4.06458	5.29286	3.57803	2.02931	4.27244	3.52771	4.67367	6.17762	6.83274	5.16376	4.2774	0.36087	1.36608	6.4359	1.6036	5.36281	1.36166
TCGA-DU-A6S3-01A-12R-A32Q-07	5.1801	7.36247	4.17373	4.7103	5.04887	5.93957	3.56474	2.04121	3.3986	3.2048	4.83099	5.22188	6.14068	4.99645	4.06128	0.381173	1.04544	5.82624	1.53834	5.36256	1.049
TCGA-DU-A6S6-01A-21R-A32Q-07	5.15041	8.10148	4.51154	5.30738	4.89705	6.23324	3.54967	2.07629	3.9067	3.40212	4.50224	4.70244	5.86974	5.19717	4.93553	0.357045	1.778	6.36941	2.55115	6.51913	1.14111
TCGA-DU-A6S7-01A-21R-A32Q-07	6.02492	8.15556	4.54054	4.83816	5.27569	5.9259	4.30401	3.00892	3.83701	3.85861	5.66007	6.20367	4.86903	5.03772	3.01899	0.0501882	0.362666	4.62253	1.50269	0.843502	0.7554
TCGA-DU-A6S8-01A-12R-A32Q-07	5.35263	7.25742	4.59488	5.12299	5.42318	5.76786	4.3319	2.67685	4.01911	3.31509	5.1588	3.26996	6.38629	5.02993	3.81509	0.103531	1.50873	6.5697	1.2233	3.28032	1.12691
TCGA-DU-A76K-01A-11R-A33Z-07	3.30404	5.91781	3.2741	4.03938	3.76772	4.51167	2.96488	1.61174	1.28759	2.64713	2.35899	8.80246	7.90706	5.68397	4.89371	0.746915	4.17965	6.77072	3.5558	6.59458	3.15704
TCGA-DU-A76L-01A-11R-A32Q-07	4.70332	5.89961	3.20094	4.7252	4.75606	5.21421	4.097	2.97368	3.18056	3.47544	4.15565	6.46548	7.08324	6.44994	5.13028	0.588517	3.48698	5.45425	2.43739	5.8233	2.12287
TCGA-DU-A76O-01A-11R-A32Q-07	4.82693	8.15044	4.30407	4.98888	4.71571	6.00405	3.50356	2.12426	4.34051	3.19573	4.50866	4.26715	6.54824	4.76852	3.1753	0.27011	3.23772	5.45254	1.37122	2.93847	1.1462
TCGA-DU-A76R-01A-11R-A32Q-07	3.65551	6.08443	3.505	4.40082	3.99194	4.5394	3.85458	2.00781	2.32323	2.9955	4.41876	4.91704	6.22476	5.54632	4.07928	0.820649	1.31412	6.15134	1.59779	6.30149	1.4937
TCGA-DU-A7T6-01A-11R-A33Z-07	5.62548	7.90293	4.66525	5.43519	5.71369	6.07908	4.42812	3.08999	2.80246	3.81184	4.42836	3.99693	6.10399	5.3208	4.22413	0.191815	2.24242	6.71722	0.78073	4.64179	1.04845
TCGA-DU-A7T8-01A-21R-A34R-07	5.09164	7.99771	4.90625	5.41769	5.62637	5.87898	4.11587	2.46644	3.45145	3.44807	5.00172	4.51661	5.17057	4.68808	4.2337	0.0882773	1.16144	4.8765	1.38339	3.02505	1.40289
TCGA-DU-A7TA-01A-11R-A33Z-07	4.05701	6.47058	4.46978	4.46036	5.04838	4.58643	4.44961	2.4073	2.74308	3.41985	5.31774	4.6023	4.1719	5.96434	2.93797	0	0.227248	4.32754	0.980098	2.94019	0.335026
TCGA-DU-A7TB-01A-11R-A33Z-07	4.34564	6.64273	3.93559	4.1668	4.69957	4.74543	3.63931	2.48872	4.6577	3.54967	4.13845	5.51278	6.26804	5.4789	4.90265	0.195348	1.07731	6.10438	1.4117	3.86662	3.11158
TCGA-DU-A7TC-01A-21R-A34R-07	4.32175	7.39749	4.05266	4.77942	4.99951	5.41163	3.3387	2.33931	3.32887	3.23396	2.81746	6.5191	5.95262	5.13322	5.21177	0.584674	1.16594	6.38588	2.69884	6.33857	1.87696
TCGA-DU-A7TD-01A-12R-A34F-07	5.87	7.82136	4.40042	5.51463	5.33917	5.56708	4.31083	3.10152	3.86462	3.45896	5.06632	3.18366	5.44578	5.55777	3.80677	0.15004	5.26027	5.81339	1.9378	3.27605	2.60322
TCGA-DU-A7TG-01A-21R-A34R-07	2.69942	5.15129	3.56512	4.97547	3.64871	5.00595	2.95312	1.69095	2.54124	2.95667	2.6715	6.3556	7.27167	5.94247	5.95436	0.952706	2.8513	6.92857	3.00061	8.41309	2.60132
TCGA-DU-A7TI-01A-11R-A33Z-07	4.55429	7.36506	4.18349	4.63651	4.38594	5.19665	4.2874	1.92865	3.26156	3.64483	5.33387	5.82389	5.8059	5.38384	3.91947	0.239642	2.26918	5.50439	1.39621	5.25485	1.96695
TCGA-DU-A7TJ-01A-11R-A34R-07	5.39329	8.03567	4.05236	5.04024	5.51616	5.15871	4.45794	2.92006	2.94009	3.38456	4.89967	6.72935	6.26125	5.95418	3.09116	0.0265876	5.73977	5.50563	3.50937	7.21467	2.04156
TCGA-E1-5302-01A-01R-1470-07	5.43589	8.5868	4.049	5.10498	4.86987	6.14116	4.14539	2.66193	4.04141	3.41037	4.59898	6.92586	7.13226	6.1349	4.83366	0.0705267	3.19667	5.27547	2.13146	3.13608	3.4986
TCGA-E1-5303-01A-01R-1470-07	4.26321	6.89949	3.28795	4.25444	4.10018	4.63899	3.56953	1.88678	2.51392	3.36219	3.92838	7.74845	6.69476	5.80858	4.21227	0.211884	1.03844	5.54362	1.28024	2.72796	1.78818
TCGA-E1-5304-01A-01R-1470-07	6.96136	9.39614	4.68325	5.88126	5.8918	6.87373	5.76519	3.94754	4.82207	4.19125	6.11366	5.01804	4.80991	3.72019	2.37384	0	0.0992279	3.04098	1.03576	1.00324	1.0135
TCGA-E1-5305-01A-01R-1896-07	5.23722	8.0469	3.98795	4.92774	3.94873	5.21877	4.36608	2.88639	3.64927	4.4271	4.94773	6.90125	7.0149	6.55818	4.02162	0.290188	2.32746	4.61722	1.86726	5.56748	2.07813
TCGA-E1-5307-01A-01R-1896-07	5.7096	8.61207	4.21154	5.26383	5.01266	5.42827	4.69688	3.16845	3.82191	4.45097	5.91453	4.60975	5.55103	5.34657	3.33995	0.156526	1.46597	4.50984	1.3862	3.52052	2.01375
TCGA-E1-5311-01A-01R-1470-07	5.21989	7.62263	4.3577	5.20463	5.2103	5.77887	4.73867	2.46268	3.30377	4.24201	4.67747	4.7533	6.35109	5.01955	3.91022	0.596363	2.81807	5.13582	1.35851	5.8366	1.67202
TCGA-E1-5318-01A-01R-1470-07	6.09227	7.80557	4.78074	5.16761	5.34333	5.79585	4.45583	2.51846	4.17588	4.50465	5.28694	0.957766	3.82877	4.6548	3.26667	0.0247452	0.0284277	3.07229	1.97999	1.97512	0.350045
TCGA-E1-5319-01A-01R-1896-07	4.72954	6.45913	3.57459	4.27946	4.13159	4.89117	3.85705	2.08062	3.58018	3.69307	4.74952	4.83248	6.90459	5.98734	4.49287	0.345169	1.68899	5.60034	1.36754	3.62785	1.93923
TCGA-E1-5322-01A-01R-1470-07	5.65387	7.94638	4.31712	5.1279	5.45911	5.93693	4.96457	3.43596	4.72349	4.15712	5.42839	4.49962	3.93306	4.59741	2.55427	0.0404015	0.938399	4.30029	1.51334	2.91896	1.68109
TCGA-E1-A7YD-01A-11R-A34F-07	5.31168	7.16602	3.89867	5.15494	4.75399	5.60734	4.20906	3.02242	3.90925	3.13389	3.79392	5.31798	5.47773	6.43397	4.12263	1.38736	5.10293	6.78894	0.998773	3.37628	2.45909
TCGA-E1-A7YE-01A-11R-A34F-07	4.98986	7.77824	4.59154	4.7984	4.6031	5.36108	4.37898	3.06524	3.51932	3.89795	5.1432	7.48413	7.09961	6.76432	2.80077	0.14965	0.462785	5.16465	0.509138	3.33371	1.23407
TCGA-E1-A7YH-01A-11R-A34F-07	4.50623	7.42227	3.98594	4.5735	4.67985	5.01665	4.34786	2.48862	2.67846	3.19898	4.8646	6.82595	7.267	5.73699	4.4596	0.266397	0.925772	5.23257	1.11703	3.30619	2.06039
TCGA-E1-A7YI-01A-11R-A34F-07	6.75039	9.1755	5.05385	5.97868	6.92678	6.74027	4.94223	3.81089	5.29192	4.56109	6.07823	4.85098	5.42927	5.41746	3.38811	0.0803848	0.52657	4.24542	0.76562	2.57454	0.524766
TCGA-E1-A7YJ-01A-11R-A34F-07	3.78446	5.73521	4.56566	4.02956	4.73019	3.3357	3.83013	2.54305	1.06922	3.2137	3.54664	6.80016	7.96394	6.23327	4.14095	0.322851	3.87499	6.97701	3.78587	1.28434	2.7384
TCGA-E1-A7YK-01A-11R-A34F-07	3.92048	6.76569	3.61939	3.90357	4.70318	4.73907	3.62514	2.10635	2.41811	2.96466	4.57289	6.68911	8.12673	6.14456	5.46474	0.453122	1.96558	6.28575	2.33388	4.24611	2.46923
TCGA-E1-A7YL-01A-11R-A34F-07	4.25638	7.19052	3.85388	4.52658	4.4947	4.46859	3.75136	2.49662	3.11851	3.0827	3.5803	7.04294	7.06351	6.73866	4.82743	1.71427	3.47003	5.94128	3.37671	7.0376	2.1113
TCGA-E1-A7YM-01A-11R-A34F-07	2.91016	5.48709	2.64478	3.87819	3.92008	4.07723	3.77975	2.04191	1.57304	2.33374	3.72969	8.20208	8.59166	5.99171	5.22188	2.00094	4.25945	6.27275	2.77697	6.06354	2.32089
TCGA-E1-A7YN-01A-11R-A34F-07	2.91602	3.95116	3.07818	3.47067	3.44728	3.71018	3.50215	1.96654	0.831877	2.83673	3.08916	7.94378	8.36719	7.40567	5.4259	0.634314	4.68352	7.65142	3.69655	6.29474	4.18343
TCGA-E1-A7YO-01A-11R-A34F-07	4.92225	7.54829	4.25441	4.92683	4.43414	5.34387	4.74933	2.19077	3.47826	3.84656	5.26768	4.07691	5.09858	5.25672	3.68162	0.505789	2.47547	5.50664	1.75326	6.30018	1.4001
TCGA-E1-A7YQ-01A-11R-A34R-07	4.13409	4.85798	4.44089	4.15642	3.64834	3.48864	3.68267	2.50011	2.34718	3.11671	3.98127	8.83856	5.81175	6.56441	6.55658	0.668482	3.05833	7.02317	3.68523	4.00899	3.45876
TCGA-E1-A7YS-01A-11R-A34F-07	6.17442	8.24326	4.47472	5.76044	4.67435	6.26063	5.09715	2.99944	3.45778	4.38257	4.78391	1.88213	4.39398	4.3783	1.92265	0.171463	0.391658	3.07492	0.517124	1.6045	0.467175
TCGA-E1-A7YU-01A-11R-A34R-07	4.40175	6.96373	4.0839	4.50804	4.67114	5.06651	3.99209	2.27137	2.71264	3.32779	3.9201	4.81396	6.55353	4.86565	4.408	0.450063	2.74438	5.93333	1.66698	5.30935	2.01064
TCGA-E1-A7YV-01A-11R-A34R-07	5.53444	8.8628	4.24848	4.95212	4.66864	5.39623	5.00884	2.64529	4.5676	4.06525	4.3775	4.51484	5.73043	5.66486	4.0893	0.253626	2.34244	5.52386	1.08025	5.94268	1.3989
TCGA-E1-A7YW-01A-11R-A34R-07	5.00467	7.93387	4.39584	4.9019	4.8656	5.23676	4.61545	2.87501	3.38692	3.90206	5.10571	5.56824	4.4521	5.28495	2.85537	0.313362	0.897628	5.59276	1.17453	1.86564	1.14744
TCGA-E1-A7YY-01A-11R-A34R-07	1.64662	3.96216	3.56509	4.63986	3.44373	5.28295	2.93113	1.7479	2.67295	3.1173	2.6671	5.91331	7.04091	6.47911	5.93529	0.691623	3.30429	7.45175	3.00285	8.38231	3.00457
TCGA-E1-A7Z2-01A-21R-A34R-07	2.74646	3.86197	2.60172	4.5973	3.63007	4.56034	3.34836	0.77349	1.53007	2.84701	3.35558	10.6755	9.11422	6.23396	5.98564	1.42879	3.34659	6.6015	2.2107	6.23854	2.65393
TCGA-E1-A7Z3-01A-11R-A34R-07	3.57434	5.74073	3.61486	4.43489	3.79875	5.12645	3.06464	1.90358	2.60684	3.05896	3.57376	6.64298	6.6962	6.77658	5.05559	0.70248	4.38598	6.22252	2.88756	8.08654	2.508
TCGA-E1-A7Z4-01A-11R-A34R-07	4.40531	6.79945	4.19224	4.74231	5.17469	4.87651	3.83767	2.13619	3.32845	3.17281	4.53853	6.39061	5.8132	5.29761	3.94618	0	3.13478	6.13608	1.48635	1.25997	1.8538
TCGA-E1-A7Z6-01A-11R-A34R-07	3.08541	6.72473	3.58597	4.21131	3.72829	4.37067	3.76227	1.68388	2.1039	3.14165	4.2749	8.62172	7.61732	6.05751	4.86119	0.0571383	2.39575	5.32383	2.78478	1.9696	2.15772
TCGA-EZ-7264-01A-11R-2027-07	5.21083	7.49263	4.38265	4.82049	4.82038	5.50005	4.9208	2.55746	4.12622	3.89649	5.9634	5.03099	5.39228	4.20729	2.50997	0.0812033	1.23481	5.08392	1.42546	4.64585	0.942458
TCGA-F6-A8O3-01A-11R-A36H-07	5.14472	7.9428	4.78957	5.21085	5.42972	6.12729	4.43987	2.46174	4.17521	3.91865	5.02318	3.1918	6.07014	4.68281	3.24524	0.337197	1.18834	6.31261	1.36104	5.77692	0.854714
TCGA-F6-A8O4-01A-11R-A36H-07	4.18059	7.00754	4.07387	4.47059	4.52202	4.91034	3.95629	2.18085	2.55587	3.27483	4.69883	6.70234	6.31829	6.07921	4.80202	0.608525	2.21154	5.9135	2.18098	5.79747	1.73062
TCGA-FG-5962-01B-11R-1896-07	4.7586	7.49112	4.04646	4.79205	4.38791	5.97362	3.7244	2.57838	3.12007	3.4506	4.58871	5.79639	6.77657	5.78063	4.26349	0.71642	3.02735	6.14396	2.05276	7.39057	1.97192
TCGA-FG-5963-01A-11R-1708-07	4.40807	6.55481	3.80806	4.1286	4.17818	5.56603	3.97898	2.28514	3.36083	3.46887	5.45542	6.4217	8.13132	6.26169	5.55228	0.827656	2.49764	6.45207	1.56159	3.55311	2.74947
TCGA-FG-5963-02A-12R-A29R-07	5.8537	8.058	4.4192	5.21843	4.44884	6.14089	5.29913	3.53289	5.0548	4.55619	6.79587	5.6671	5.21254	4.66914	4.21668	0.103263	0.624896	3.76017	0.395611	1.68746	2.60208
TCGA-FG-5964-01A-11R-1708-07	4.70913	6.68452	3.85747	4.26273	4.5064	5.75856	3.73636	2.1241	3.52423	2.85515	4.36548	5.40357	7.38002	6.10409	5.34773	0.420186	3.22751	6.246	1.7344	6.6706	2.61671
TCGA-FG-5965-01B-11R-1896-07	5.23997	7.95038	4.27801	4.91378	4.72055	5.56066	4.15054	2.63206	3.33827	3.84252	4.97832	6.03957	6.02385	5.80513	4.41372	0.309991	2.68538	5.21951	1.83301	5.35626	2.81893
TCGA-FG-5965-02A-11R-A29R-07	6.15301	9.06175	4.57272	6.42738	4.66907	6.40531	4.56045	3.48178	4.67551	4.41809	5.19447	6.91501	7.53422	6.48455	4.94384	0.474566	2.09004	5.38809	1.38665	3.42386	2.49759
TCGA-FG-5965-02B-11R-A29R-07	3.94071	7.26494	3.63406	4.71001	3.8534	5.34831	3.574	2.3538	3.68944	3.0128	3.43214	6.42892	7.50679	5.82804	6.06083	0.861479	2.81543	6.80556	2.3794	7.49985	2.69606
TCGA-FG-6688-01A-11R-1896-07	2.49103	5.09427	2.66993	3.18533	3.65018	3.7219	3.13904	1.7899	0.83374	4.4975	2.92399	8.73218	8.62651	6.89677	3.72683	0.58246	5.11982	6.48975	2.36359	5.551	4.64473
TCGA-FG-6689-01A-11R-1896-07	4.89085	8.00515	3.88718	4.48266	4.63375	5.2072	3.73652	2.62856	3.14631	3.46613	4.67455	6.66628	7.422	5.97966	4.13349	0.227618	2.25099	5.73979	1.6204	5.64099	2.18732
TCGA-FG-6690-01A-11R-1896-07	5.417	8.25176	4.08296	4.73938	4.14218	5.1923	4.21135	2.73364	3.43512	3.75584	4.75484	3.41814	4.45251	4.61068	2.52374	0.199751	2.08916	4.21749	0.961327	2.31089	1.42852
TCGA-FG-6691-01A-11R-1896-07	5.12219	7.61259	3.98013	4.47117	4.66922	5.02947	4.31869	2.58277	3.24527	3.68302	5.30333	5.95567	4.82352	5.27213	2.57012	0.1145	2.23235	4.8875	1.42578	3.29872	1.85977
TCGA-FG-6692-01A-11R-1896-07	3.91187	6.41115	3.42005	4.06639	4.4479	3.82497	3.18615	2.34133	1.01571	2.77943	3.09817	5.25196	6.79971	6.17953	2.35966	0.134878	5.45139	6.40853	3.30773	4.49256	2.64602
TCGA-FG-7634-01A-11R-2090-07	5.63477	8.14821	4.27099	5.09248	4.82857	5.6012	4.90324	3.0387	3.38265	3.96833	5.22899	5.0243	6.7581	5.14283	3.19871	0.0247452	0.764176	4.47919	1.53749	4.3299	1.0497
TCGA-FG-7636-01A-11R-2090-07	5.31676	8.05146	4.24654	5.10276	4.8162	6.07902	4.08657	2.89877	3.72331	3.60887	4.83313	6.93794	5.2623	5.42596	2.53747	0.186754	1.51253	5.00048	1.61612	4.4686	1.40528
TCGA-FG-7637-01A-11R-2090-07	6.41488	9.26219	5.30552	5.40303	4.61444	6.06698	4.90349	3.18169	4.56441	4.50038	5.76818	6.36852	5.69741	4.99175	2.9102	0.217603	0.270828	5.47281	0.552967	4.23938	1.59168
TCGA-FG-7638-01B-12R-2090-07	3.98192	6.52038	3.55892	3.9949	4.36163	5.04525	3.5167	2.03584	3.16962	3.12067	3.82114	6.1464	6.98224	5.30257	3.8069	0.346645	2.8048	4.53084	2.04523	6.29446	1.04747
TCGA-FG-7641-01B-11R-2256-07	4.47891	7.54231	3.97848	4.73059	4.08604	5.31212	4.35216	2.26111	3.92307	3.56919	4.92001	6.35545	6.55712	5.46359	4.52206	0.441696	1.43221	6.10665	1.52196	5.95466	1.32907
TCGA-FG-7643-01A-11R-2090-07	1.881	3.42665	2.88468	4.08082	3.08648	4.11604	3.07178	1.67906	1.92702	2.70669	2.97992	7.87268	8.20741	6.22839	4.35988	1.73509	4.14447	6.19527	3.90925	9.25075	2.61666
TCGA-FG-8181-01A-11R-2256-07	1.01799	3.38992	2.78344	4.60479	2.5175	4.6459	2.58883	1.29919	2.35406	3.08548	1.81061	6.92951	7.18598	6.15029	5.16512	0.875466	2.57485	6.55757	2.92345	8.1212	2.47851
TCGA-FG-8182-01A-11R-2256-07	5.94875	8.74885	4.803	5.43219	5.13658	5.85942	4.74222	3.13101	4.43678	4.07726	5.57853	6.08794	6.63532	4.80322	3.65473	0.287945	0.536948	4.80599	1.40757	1.37423	1.84137
TCGA-FG-8185-01A-11R-2256-07	5.61607	7.72156	4.33715	4.95066	5.40188	5.42063	4.61524	2.48574	3.63152	3.47065	5.03897	3.70706	3.24876	5.38164	2.57693	0.170694	0.283685	3.17929	1.16427	2.8234	0.829281
TCGA-FG-8186-01A-11R-2256-07	5.2992	7.79388	4.20024	4.57311	4.44426	5.14774	4.21244	2.22268	3.00279	3.36087	4.60277	4.9254	7.05909	5.63325	4.23852	0.484808	2.3005	5.70413	2.22725	5.85161	1.89991
TCGA-FG-8187-01A-11R-2256-07	4.10625	6.96982	3.4903	4.19735	3.90719	4.55998	3.98488	2.25523	2.7657	2.96283	4.14234	7.89815	8.2531	5.44995	4.94877	0.249142	1.59889	4.26697	2.32377	6.15138	1.07752
TCGA-FG-8188-01A-11R-2256-07	4.60529	7.64436	3.99506	4.31382	4.67295	4.84333	4.03372	2.54208	3.06815	3.61985	4.9485	4.84296	7.06133	5.64206	3.69834	0	1.01121	4.77815	1.13297	1.90678	1.41841
TCGA-FG-8189-01B-11R-A28M-07	1.61833	3.86994	3.56688	5.02542	2.97638	5.13481	2.93708	1.73361	3.35166	3.34978	2.4927	6.40275	6.8774	5.87561	5.82482	0.782576	2.73322	6.61467	2.98594	7.85121	2.4716
TCGA-FG-8191-01A-11R-2256-07	4.11867	6.11815	3.87476	4.47123	3.93549	4.28177	4.00414	2.66535	2.8836	3.7531	4.16387	8.11786	7.16678	5.94016	3.63027	0.173767	1.68495	3.89528	1.01478	2.9653	2.26021
TCGA-FG-A4MT-01A-11R-A26U-07	4.95541	7.6778	4.88046	5.51563	4.41578	6.10827	4.34222	2.97137	3.98366	3.76937	4.97232	4.38921	3.10487	5.14552	2.48821	0	0.831958	3.68523	1.84699	0.31034	0.283685
TCGA-FG-A4MT-02A-11R-A29R-07	4.51268	7.89075	4.22072	5.17589	4.20536	5.72821	3.95804	2.43576	3.89675	3.59506	4.31771	6.18147	6.38725	5.56075	4.89696	0.634036	2.75939	5.27627	1.70969	6.94515	1.59173
TCGA-FG-A4MU-01B-11R-A28M-07	4.79933	6.58558	3.84616	4.69973	4.30489	4.33795	3.89944	2.78308	2.56784	3.54316	4.04839	8.12983	7.58781	6.10476	4.05296	0.151339	2.9563	5.43626	3.55528	4.08529	2.3184
TCGA-FG-A4MW-01A-11R-A26U-07	4.48113	7.27954	3.89617	3.97738	4.05103	4.32874	3.46034	2.58046	0.602267	2.86142	3.37308	6.99685	7.62798	6.04516	4.82303	0.21313	3.42774	6.2259	2.32703	5.96606	1.61495
TCGA-FG-A4MX-01A-11R-A26U-07	3.5121	6.31506	3.46633	3.00405	3.51025	4.48389	3.26349	1.64316	1.92953	2.05422	3.79572	1.75557	4.8498	5.30076	2.62052	0.0543623	0.151339	4.18697	0.715542	1.69862	0.225892
TCGA-FG-A4MY-01A-11R-A26U-07	4.63286	6.91163	3.40462	4.20192	4.76386	4.94668	3.90973	2.0963	3.51586	2.97141	4.51078	5.31994	7.5153	6.33695	4.94294	0.265797	0.740539	4.24654	1.08997	2.13927	1.71339
TCGA-FG-A60J-01A-11R-A28M-07	5.04894	8.22121	4.43087	4.73076	4.24622	5.5518	4.13397	2.41692	3.15919	3.41166	5.56481	4.55405	7.4964	5.80845	3.49557	0.173255	0.224411	4.40894	1.79543	2.2441	0.852638
TCGA-FG-A60K-01A-11R-A29R-07	4.8003	7.36448	4.36689	4.67493	4.78528	5.28161	4.70109	2.85068	3.94981	3.71207	4.56843	6.80088	5.95559	5.09989	3.95432	0.163885	1.89871	5.55688	2.25444	4.73715	1.29443
TCGA-FG-A60L-01A-12R-A31N-07	3.73618	7.17438	3.99262	4.19828	4.37944	4.88886	3.14895	1.68858	2.70788	2.53625	3.6697	6.67247	7.20337	6.20515	5.76266	0.494672	0.600936	6.50699	2.25014	3.09211	1.4443
TCGA-FG-A6IZ-01A-11R-A31N-07	4.2981	8.52811	4.42295	4.47066	4.57689	5.62033	3.25322	1.72814	2.89774	2.66794	4.44545	4.21061	6.09789	5.29685	4.62666	0.719753	1.21213	4.76303	1.95665	4.75065	0.523261
TCGA-FG-A6J1-01A-11R-A31N-07	3.83075	7.07146	4.0184	4.37686	4.34989	5.36611	3.30407	1.98521	3.07279	2.62347	3.88227	3.98196	6.87736	5.70213	5.84999	0.690104	2.66476	7.15305	2.851	5.67404	1.36396
TCGA-FG-A6J3-01A-11R-A31N-07	4.40949	8.11771	3.61822	4.52958	4.85925	5.24729	2.64118	2.43469	1.65654	2.51319	3.70627	6.82798	7.0871	6.86963	6.09596	0.278223	1.05617	6.89764	1.8792	4.35542	1.08936
TCGA-FG-A70Y-01A-12R-A34R-07	4.39746	7.11803	3.80024	4.17376	4.46661	5.02184	3.86084	2.07235	2.74859	3.19489	4.15573	6.44241	6.85369	5.70967	4.36773	0.284988	1.12941	5.28115	1.58005	2.345	1.99212
TCGA-FG-A70Z-01A-12R-A33Z-07	4.84998	7.08016	3.70717	4.60233	4.72643	5.48183	3.36001	2.01325	3.07125	2.84944	3.83978	6.17474	7.14198	5.90228	5.13667	1.17063	4.36965	6.8991	2.80399	6.39278	2.94677
TCGA-FG-A710-01A-12R-A33Z-07	4.33979	7.17931	4.22712	4.54517	4.8812	5.51575	4.07759	2.17948	3.8012	3.49875	4.4835	4.10497	6.55794	5.54759	4.59431	0.407407	1.71207	7.12656	2.21462	6.42141	1.71352
TCGA-FG-A711-01A-21R-A33Z-07	4.55098	7.1569	4.10083	4.49408	4.35958	4.85482	3.82636	2.09552	3.16996	3.04511	3.8355	6.37184	6.7082	5.21368	3.94768	0.439783	1.89565	5.70439	2.3616	4.18515	1.09748
TCGA-FG-A713-01A-11R-A32Q-07	2.62518	4.71774	3.24329	4.52702	3.60571	4.90404	2.84601	1.33937	2.56394	2.78327	3.39686	6.37163	7.45109	5.65485	5.4241	0.538141	1.8292	6.68371	2.43267	5.77918	2.04037
TCGA-FG-A87N-01A-11R-A36H-07	6.20564	8.95606	5.15037	6.07664	5.93202	6.72897	5.09083	3.76156	5.30349	5.05222	6.51907	6.03791	5.69347	6.17249	3.41565	0.075738	1.58991	5.64853	2.00277	4.09569	0.941858
TCGA-FG-A87Q-01A-11R-A36H-07	2.97324	5.64738	3.19193	3.83489	3.64442	3.90081	3.37089	2.0411	0.832769	2.35363	3.54973	7.53926	8.17245	6.07848	4.52715	0.262914	4.98421	7.17226	4.54116	9.04415	3.06195
TCGA-FN-7833-01A-11R-2090-07	4.4172	7.50779	4.05587	4.61287	4.47887	5.43621	4.42261	1.9828	3.15424	3.76631	5.15513	7.11979	7.28018	5.46642	2.66698	0.214747	1.59283	5.0755	1.71154	1.73673	1.50014
TCGA-HT-7467-01A-11R-2027-07	3.35713	5.70899	3.34575	3.82632	3.92802	4.81262	3.68176	1.60493	2.73071	2.97115	4.44581	5.83129	7.98274	5.58754	4.52298	0.666484	2.64508	5.61607	1.32665	6.48693	2.19368
TCGA-HT-7468-01A-11R-2027-07	5.60434	7.62619	4.4703	5.10585	5.26434	6.07129	4.94129	2.90543	3.47615	4.32027	5.1265	4.74891	5.81498	4.87425	2.33971	0.135929	1.52597	4.0435	1.95858	3.26951	1.01321
TCGA-HT-7469-01A-11R-2256-07	6.86506	9.12022	4.93883	5.49155	6.05422	5.95466	5.64126	3.78656	4.73598	4.95098	5.99281	3.83309	4.14404	4.31811	3.71029	0.0866479	2.2375	5.65614	1.73872	7.61855	0.820894
TCGA-HT-7470-01A-12R-2090-07	4.75832	7.85824	3.66224	4.3146	4.82761	5.20909	3.96886	2.22688	3.33162	3.72506	5.01071	5.43026	7.17642	4.79725	3.64815	0.302875	2.28155	5.22746	1.8257	5.29454	2.0263
TCGA-HT-7471-01A-11R-2256-07	5.13456	7.83998	4.45075	4.91059	5.15598	5.56748	4.63148	2.21353	4.15369	3.7773	5.56206	3.1833	5.94068	5.67251	4.30162	0.264596	1.27435	5.39644	1.71458	4.25344	1.57362
TCGA-HT-7472-01A-11R-2027-07	4.97918	8.3696	4.32615	4.82413	4.82979	5.37071	4.46827	2.85941	4.33118	4.0733	5.44233	5.77455	6.35555	5.71393	2.48548	0.0698396	1.06157	4.3678	1.05714	2.70465	1.13639
TCGA-HT-7473-01A-11R-2027-07	3.74687	6.18496	3.34028	3.82617	4.0932	3.75924	4.01582	1.99222	2.09096	3.21703	4.53297	6.71657	6.16764	5.57111	3.55985	0.0900404	0.354678	4.73506	1.1915	3.54703	2.53172
TCGA-HT-7474-01A-11R-2027-07	3.38054	6.17489	3.42326	4.09349	3.94415	4.82971	3.41247	1.74687	1.93716	3.24519	3.73422	5.6672	7.83867	6.10857	4.25456	0.281194	2.57995	5.63489	2.18865	5.30589	2.51253
TCGA-HT-7475-01A-11R-2027-07	5.6362	7.90417	4.49276	5.33048	5.24941	5.82457	4.14916	2.90587	3.80932	3.68137	5.13393	5.7037	6.74139	5.70483	4.39671	0.432639	2.28134	5.59186	1.98083	6.64502	1.95237
TCGA-HT-7476-01A-11R-2027-07	3.91915	6.74472	3.12514	4.27131	3.83876	4.48973	3.21906	1.69171	2.57988	3.05415	4.42351	4.93428	6.53489	5.63512	4.96692	0.498966	3.3968	5.39606	1.61843	7.55937	1.85136
TCGA-HT-7477-01B-11R-A28M-07	5.72917	8.27952	3.98492	5.21082	5.19565	5.31719	4.84237	3.37111	3.88179	3.6256	6.85544	5.7046	6.17345	5.39047	3.91201	0.218223	1.19875	4.29233	1.20295	4.7348	1.8474
TCGA-HT-7478-01A-11R-2027-07	4.74203	7.57201	3.69835	4.43562	4.77039	5.15507	4.01968	2.44066	3.19451	3.57492	4.91799	7.13771	5.43903	6.49658	3.30049	0.338567	2.94725	4.97549	1.36166	6.25193	2.04159
TCGA-HT-7479-01A-11R-2027-07	3.82866	7.08192	3.46464	3.99775	4.19952	4.22541	3.65041	2.26763	2.55908	3.07109	4.76666	7.02043	7.53898	5.81355	4.29516	0.226015	0.885731	4.89436	2.07786	1.83402	2.30644
TCGA-HT-7480-01A-11R-2090-07	5.46867	7.76442	4.30655	4.76457	4.90302	5.56411	4.60338	2.46686	3.56462	3.93969	5.69021	3.79533	6.98567	4.76166	3.31086	0.378179	1.4653	5.05745	1.69131	5.30858	1.89685
TCGA-HT-7481-01A-11R-2027-07	4.97157	8.11098	3.54701	4.6079	4.26083	5.25926	4.20597	2.40781	3.26415	3.48999	4.6943	5.47478	7.66004	5.5383	3.94834	0.528171	2.65363	4.91409	1.36715	6.15055	1.8534
TCGA-HT-7482-01A-11R-2027-07	4.49171	7.09699	3.63436	4.14254	4.48202	4.27475	4.1102	2.57572	2.80137	3.29343	4.67841	6.98448	7.49449	5.82129	2.77663	0.154324	1.11902	4.90127	2.12707	2.54792	2.39944
TCGA-HT-7483-01A-11R-2027-07	5.02157	8.1123	3.79125	4.50375	4.59974	5.25975	4.30973	2.42113	3.63769	3.88845	4.76414	5.32965	4.95888	6.14856	3.401	0.265917	2.03601	4.09129	1.59827	5.31747	2.49162
TCGA-HT-7485-01A-11R-2027-07	4.20923	7.28403	3.63741	4.22702	4.47088	4.50036	3.95094	2.09565	2.20764	3.62526	4.79012	7.2917	6.68252	6.27805	3.13649	0	2.98557	4.41371	2.23915	4.78308	3.06685
TCGA-HT-7601-01A-11R-2090-07	4.66873	8.00655	3.77989	4.29414	4.68169	5.37433	4.14897	2.26279	3.43887	3.65805	5.27007	5.86523	6.95583	6.20481	3.39995	0.0738202	1.7151	4.99614	1.02382	4.20721	3.05967
TCGA-HT-7602-01A-21R-2090-07	3.28626	6.13356	3.02027	3.43584	4.01893	4.10104	3.69863	2.03531	2.09366	2.76937	3.7857	7.59569	8.0438	6.24704	3.11167	0.205893	2.65711	5.26225	1.9581	2.92342	2.21188
TCGA-HT-7603-01A-21R-2090-07	3.08651	6.99528	3.38294	4.67978	3.0497	4.49821	3.46039	2.21559	3.20905	3.6186	2.91432	6.65744	6.88202	6.27051	5.78357	1.17281	2.65551	6.73804	2.93161	6.94924	2.42229
TCGA-HT-7604-01A-11R-2090-07	5.61117	8.08905	4.4098	5.24984	5.56681	5.23758	4.83079	2.67098	3.44599	3.96834	5.75107	3.95021	4.19858	5.9476	2.23091	0.104202	0.830336	2.92243	1.28327	3.42826	0.896156
TCGA-HT-7605-01A-11R-2090-07	3.90908	6.8122	3.56778	4.34533	3.93835	4.94255	3.80927	2.18485	2.92305	3.27926	3.94141	5.8833	7.37476	5.90185	4.2391	0.596363	2.21378	6.06436	2.13659	6.56014	1.79152
TCGA-HT-7606-01A-11R-2090-07	6.83866	10.3509	5.05982	6.87991	5.99508	7.76593	5.04591	4.26348	4.77428	4.88698	5.88925	5.65993	6.53448	5.49925	2.24899	0.0760117	0.27274	3.20391	0.80554	1.58842	0.896078
TCGA-HT-7607-01A-11R-2090-07	3.51796	5.82481	3.22243	4.31754	3.62961	4.83738	3.37883	1.69216	2.77564	3.19161	3.48572	6.49222	7.86166	6.30076	4.33677	0.686254	2.60829	6.07858	2.35969	7.16127	2.90391
TCGA-HT-7608-01A-11R-2090-07	2.59982	4.80415	2.86916	3.30248	3.15809	3.89554	3.09741	1.50584	1.51192	2.76782	3.2103	7.54716	7.18569	5.86341	3.32113	0.406101	4.36072	5.93826	2.18314	5.17744	1.02105
TCGA-HT-7609-01A-11R-2090-07	5.27051	7.69698	3.91345	4.55478	4.86373	4.95189	4.39634	2.17524	2.74831	3.64219	5.02044	6.2505	4.98881	5.12862	2.31771	0.0419438	1.32181	3.63276	1.56321	2.11946	1.15536
TCGA-HT-7610-01A-21R-2090-07	4.64993	7.68219	3.88102	4.63633	4.2254	5.29034	4.2001	2.48522	3.0865	3.76623	4.9637	4.90513	6.06784	5.19038	3.70001	0.358059	1.99164	5.07859	2.00666	5.50992	1.98845
TCGA-HT-7611-01A-11R-2403-07	4.87792	7.5293	4.27405	4.54834	4.99383	4.57352	4.30973	2.14035	2.67491	3.99105	5.17698	4.66365	4.5969	6.27806	3.20356	0.044604	0.997907	4.22642	1.46148	1.5062	1.20514
TCGA-HT-7616-01A-11R-2256-07	4.49826	6.00161	3.69762	4.14709	3.84282	4.28489	4.35394	2.74674	2.39119	3.81672	4.52103	4.30848	5.57229	6.49965	4.00939	0.389567	1.47908	6.14172	0.800165	3.94805	1.76009
TCGA-HT-7620-01A-11R-2256-07	4.3664	7.67549	3.6788	4.03394	4.33109	4.94055	4.34332	2.31301	3.19303	3.18086	4.87699	6.31663	8.21623	5.48219	4.48111	0.299127	1.38891	5.27064	1.43461	3.47228	1.70416
TCGA-HT-7676-01A-11R-2403-07	5.10267	8.44114	4.02705	4.73747	5.19837	5.49159	4.47794	2.95313	3.83343	3.70866	4.7998	6.68755	5.84571	4.84689	3.01931	0.173383	1.15969	4.9108	1.06674	1.87986	1.16466
TCGA-HT-7677-01A-11R-2256-07	6.18756	8.96701	4.77473	5.49516	5.11601	6.22482	5.15045	3.11965	4.94557	4.30469	6.15287	3.25532	6.63811	5.14945	3.77453	0.0932897	0.885574	4.71942	1.13619	4.1763	1.32498
TCGA-HT-7680-01A-11R-2256-07	1.61013	2.91608	2.49283	3.72195	3.30324	2.67604	3.51511	1.82322	0.933648	2.95656	3.66268	9.85293	8.75211	7.34249	6.72129	2.78812	4.29562	6.18737	2.49208	4.40913	4.75878
TCGA-HT-7681-01A-11R-2403-07	3.89836	6.57671	3.79556	4.41798	4.48042	5.15511	3.60656	1.88213	3.01634	3.20298	3.8832	6.27219	7.68269	6.09882	5.62988	0.535157	2.59591	6.12958	2.8657	6.04997	2.61894
TCGA-HT-7684-01A-11R-2256-07	3.14343	6.2872	2.86301	4.2799	2.86744	4.19812	1.93399	1.41316	1.58424	2.52897	2.82295	9.26502	6.94004	6.63913	3.90022	0.533165	2.13645	7.08371	1.53242	3.58667	0.749577
TCGA-HT-7686-01A-11R-2256-07	5.49495	9.11306	4.02785	4.62363	5.05061	5.61955	4.48291	2.92494	3.80933	4.11696	5.19012	7.37824	6.92773	6.62054	4.22613	0.267476	1.52577	5.52988	1.82318	3.4273	2.8516
TCGA-HT-7687-01A-11R-2256-07	5.52239	8.06849	4.45247	5.1472	4.62908	5.9495	4.84125	2.49692	4.28622	3.90919	5.45598	4.99978	5.79119	5.28475	4.26517	0.213627	2.12231	4.84567	1.07204	5.24241	1.5104
TCGA-HT-7688-01A-11R-2256-07	5.41675	7.82256	4.14317	5.58567	4.86498	5.69244	3.81718	2.50404	3.86173	3.89766	4.815	5.72878	6.93505	5.68125	5.4063	0.900336	1.61993	6.35723	2.24245	7.19008	1.80393
TCGA-HT-7689-01A-11R-2256-07	4.32889	6.99943	4.16443	4.59735	4.53282	3.87731	4.16709	2.41048	2.92552	3.55041	4.99898	4.89911	7.05668	6.2758	3.88762	0.279412	1.55302	4.21237	0.958731	2.0513	2.1564
TCGA-HT-7690-01A-11R-2256-07	5.27725	8.43614	3.96964	5.0196	5.66095	5.9928	4.43708	2.89124	4.11084	3.85045	5.11109	6.99902	6.61978	5.49636	4.031	0.222681	1.62448	5.25242	1.29384	4.99406	2.02084
TCGA-HT-7691-01A-11R-2256-07	1.67093	3.41324	2.79809	3.26403	3.42884	3.21863	3.18553	1.93787	1.20101	2.47192	3.43881	8.91143	6.80527	7.30892	7.24748	3.66889	6.18681	7.58405	1.92566	8.13083	2.56103
TCGA-HT-7692-01A-12R-2256-07	4.81485	7.49234	4.11146	4.69207	3.77204	5.28197	3.95831	2.36997	3.15648	2.92733	3.96616	2.50376	3.44573	5.1217	2.28443	0.349818	0.786764	5.51765	1.56076	4.2786	0.359409
TCGA-HT-7693-01A-11R-2256-07	5.05512	8.72014	4.21311	5.33071	4.40066	5.10654	4.65248	2.60756	2.83956	3.96439	5.33737	6.88308	4.63147	5.89664	3.4067	0.211137	0.669934	3.56699	2.15562	2.18218	2.01078
TCGA-HT-7694-01A-11R-2256-07	3.65111	6.508	3.54111	4.35054	4.05803	4.93758	3.54883	1.83895	2.71158	3.18345	3.31404	5.68828	7.80835	6.15075	5.71353	1.10252	3.07293	6.61403	2.16806	7.11911	2.90687
TCGA-HT-7695-01A-11R-2256-07	4.98295	7.75523	3.94922	4.83242	4.39026	5.61133	4.25917	2.26619	3.60107	3.77966	4.85816	5.12627	6.67199	5.41367	4.49096	0.322274	2.84561	5.49658	2.52396	7.21662	1.69314
TCGA-HT-7854-01A-11R-2256-07	2.70346	5.21733	2.77932	4.88658	3.13865	3.479	3.87326	1.75052	1.65965	3.04362	3.90507	10.5234	9.5735	6.77574	6.59825	1.49994	3.65196	6.2269	2.38551	6.08858	3.25379
TCGA-HT-7855-01A-11R-2403-07	5.56491	8.6073	4.69738	5.04315	4.56815	5.43189	4.80472	2.59507	4.19022	4.16047	6.05463	4.52394	5.05435	5.98384	2.6325	0.0874628	0.124593	2.81439	0.509747	1.0695	0.634779
TCGA-HT-7856-01A-11R-2403-07	3.77845	6.90835	3.53716	4.86536	4.21972	5.30474	3.53598	1.88979	3.55664	3.22551	3.73914	6.08948	7.61635	5.81873	5.75948	0.760689	2.68412	6.49396	2.22759	6.56458	2.57833
TCGA-HT-7857-01A-11R-2403-07	2.59374	4.74892	2.76394	4.23995	4.17002	3.0235	3.64986	1.69937	1.63626	2.84348	3.65795	7.68894	5.70382	5.81869	6.04072	0.333996	6.34196	6.96252	0.833254	8.90942	1.23524
TCGA-HT-7858-01A-11R-2403-07	5.33781	8.24262	4.40243	4.7315	4.97159	4.97629	4.63592	2.43403	3.37646	3.71364	5.17946	5.11005	6.54833	5.31694	3.29081	0.0511633	1.14333	4.638	0.656451	2.12125	1.66535
TCGA-HT-7860-01A-11R-2403-07	3.38818	5.76798	2.96205	4.12754	3.93439	4.80045	4.24456	2.11103	1.14196	3.34491	3.78223	8.05941	6.90427	6.16574	3.9045	0.238665	5.58537	5.32212	4.41924	7.80319	3.22313
TCGA-HT-7873-01B-11R-2403-07	5.43968	8.44669	4.30766	4.52148	4.86052	5.37524	4.96153	3.00641	3.57442	4.10101	5.68735	3.3371	5.67784	5.04738	2.67249	0.0982848	0.68724	4.7176	1.23235	3.18956	2.35456
TCGA-HT-7874-01A-11R-2403-07	3.60197	6.60689	3.41284	4.43043	3.35568	4.96297	3.71626	1.87818	3.32124	3.34187	3.92735	7.00953	7.7648	6.05178	5.35264	0.949946	3.34022	6.22415	2.16668	7.60993	2.26024
TCGA-HT-7875-01A-11R-2403-07	5.24001	7.58265	4.26073	4.87642	4.96001	5.70047	4.58672	2.3221	3.84223	3.73664	5.46424	6.03242	7.28899	4.81394	4.02079	0.236584	1.10279	5.50972	2.47134	5.88123	1.12512
TCGA-HT-7877-01A-11R-2403-07	4.53031	7.05284	3.97391	4.72826	4.20861	5.37527	4.44932	2.33851	3.52371	3.50325	4.56566	6.04812	6.82264	5.38393	4.23233	0.566279	2.3423	5.1297	1.77404	6.23972	1.63311
TCGA-HT-7879-01A-11R-2403-07	5.47502	8.2838	4.73474	5.03129	5.67207	5.4044	4.60741	2.96745	4.1771	3.75663	5.57547	4.88337	5.98185	5.25793	3.47128	0.0885487	1.37217	5.15641	1.78576	2.62291	2.3854
TCGA-HT-7880-01A-11R-2403-07	2.62459	5.34665	3.29327	4.14869	3.55164	4.89332	3.09432	1.62966	2.37837	2.57541	3.41462	7.63268	7.7032	5.99026	5.6988	0.729009	2.88237	6.61929	2.33371	6.7629	2.40909
TCGA-HT-7881-01A-11R-2403-07	2.97484	5.63489	3.33183	4.04417	3.92924	4.4147	3.62521	1.67455	2.47277	2.98098	3.93591	7.42686	8.06535	6.02518	5.22734	0.865523	2.23989	6.12295	2.5214	6.87696	2.31101
TCGA-HT-7882-01A-11R-2403-07	2.99099	6.45585	2.73166	4.65496	2.77827	2.31644	3.01543	2.02499	3.3552	3.35892	2.96636	8.5881	7.348	6.27316	6.06631	0.362778	2.83222	5.08784	1.09727	7.09389	2.17178
TCGA-HT-7884-01B-11R-2403-07	4.58134	7.71015	4.11119	4.45598	4.48622	5.30934	4.78727	2.38242	3.71003	3.52961	5.50304	4.83672	6.61463	4.85325	3.76403	0.247198	2.29772	4.02368	1.54206	3.13475	1.65421
TCGA-HT-7902-01A-12R-2403-07	4.23541	7.23217	3.95035	3.92329	4.76418	4.60373	4.32225	2.34147	2.84814	3.18884	5.0628	6.81637	8.62858	5.91199	5.40176	0.226139	0.6107	5.06088	1.67143	3.85844	2.28582
TCGA-HT-8010-01A-11R-2403-07	2.34042	4.7234	2.76158	4.09511	3.00676	4.37621	3.23622	1.11543	2.03457	2.45386	3.44798	8.95731	6.70522	5.95518	5.6305	0.508327	2.42056	6.27644	2.53087	7.71658	1.76909
TCGA-HT-8011-01A-11R-2403-07	6.09162	8.63153	4.5147	5.232	5.72833	5.96145	4.99743	3.46507	3.78925	4.40007	6.21069	6.56517	6.27429	6.23294	3.50915	0.345964	3.04735	5.1652	1.91873	4.54712	2.49562
TCGA-HT-8012-01A-11R-2403-07	5.14191	7.61534	4.42041	5.19549	4.93552	6.17754	4.77576	2.40537	3.39462	3.86989	5.20994	3.95082	4.9787	4.27972	3.97055	0.204767	1.20889	4.60472	1.05887	4.45434	1.03837
TCGA-HT-8013-01A-11R-2403-07	5.05144	7.99776	4.23883	4.81084	5.22187	5.38175	4.36697	2.43042	3.19744	3.39142	5.54731	5.67134	5.61497	5.0689	3.6498	0.168385	1.49846	5.2064	1.58323	1.66703	2.34659
TCGA-HT-8015-01B-11R-A28M-07	1.59264	3.70066	3.17052	4.32438	3.57031	4.21607	2.84986	1.55444	2.26123	2.62665	2.71293	6.49501	7.44047	6.48428	5.67451	0.910195	3.97703	6.66001	2.4993	7.89243	2.59347
TCGA-HT-8018-01A-11R-2404-07	3.77476	6.71607	3.90011	4.8767	4.22332	4.9865	3.37363	1.88799	2.58104	3.43329	3.9794	6.48907	7.33473	6.58851	6.16711	1.16292	3.85292	6.82588	2.64067	8.5655	3.01289
TCGA-HT-8019-01A-21R-2404-07	0.751549	2.52087	2.79371	4.41645	2.6145	4.9257	2.36628	1.29608	2.46684	2.45088	1.73747	6.62548	7.26472	6.13823	5.73716	0.850239	3.11106	6.99038	2.89482	7.98757	2.45594
TCGA-HT-8104-01A-11R-2404-07	4.36142	7.39218	3.88223	4.02904	4.3758	4.79596	4.17309	2.64708	2.30553	3.4611	3.88136	8.43807	8.24112	6.6623	4.09744	0.1121	4.79171	5.93954	2.92937	7.27118	3.66731
TCGA-HT-8105-01A-11R-2404-07	5.09771	7.57515	4.00865	4.78312	4.46655	5.4816	4.96169	2.4466	3.70761	3.74834	5.08309	3.89179	6.43905	5.50045	3.83274	0.323197	2.72883	5.36507	0.868371	5.65809	2.16822
TCGA-HT-8106-01A-11R-2404-07	3.97383	6.80051	3.45118	4.0925	4.41212	4.05808	3.80718	2.08699	2.38587	3.41392	4.61773	6.58433	6.84373	6.45088	4.59132	0.41186	1.43168	5.66169	2.21388	5.80105	2.5826
TCGA-HT-8107-01A-13R-2404-07	1.11403	2.77178	3.1823	4.43171	2.49137	5.10097	3.00754	1.61612	2.68127	2.95682	2.51013	7.55296	7.46743	5.88694	5.5169	0.888695	3.06461	6.58531	2.55363	7.45301	2.68316
TCGA-HT-8108-01A-11R-2404-07	5.37924	8.27178	4.62685	4.95185	5.14582	5.79677	4.7793	3.01755	4.39882	3.96905	5.51882	4.75293	4.74763	4.84166	2.62347	0.153027	1.88436	4.00989	1.08495	2.52163	1.18358
TCGA-HT-8109-01A-11R-2404-07	4.36727	7.38833	3.55417	4.67245	3.69156	4.80697	4.10531	2.11537	3.39361	3.50395	4.87131	5.42429	6.81182	5.69359	4.06716	0.452912	2.32875	5.73089	1.61254	6.77624	2.08141
TCGA-HT-8110-01A-11R-2404-07	3.42567	4.92999	2.94178	3.71703	3.66547	3.93537	3.40814	1.83617	2.11587	2.51687	3.49665	8.13447	7.16425	6.33601	5.48213	2.40947	4.27343	5.91195	2.28744	3.78314	4.10219
TCGA-HT-8111-01A-11R-2404-07	4.27537	7.27507	3.81875	4.05076	4.60061	4.96176	4.22194	2.43542	3.43324	3.41251	4.87398	7.64621	7.6061	6.45447	4.30212	0.293135	2.72792	5.43136	2.1332	3.19653	2.58655
TCGA-HT-8113-01A-11R-2404-07	2.44602	5.58711	3.29671	4.44778	3.11533	4.75633	3.14429	1.44541	2.47936	2.97069	2.81046	5.47531	7.28981	6.02917	5.59085	0.693498	2.46014	7.09491	2.76507	7.16705	2.66375
TCGA-HT-8114-01A-11R-2404-07	4.99971	7.48337	3.86919	4.61499	4.28113	4.85061	4.44606	2.1305	3.16699	3.75934	4.87456	6.09011	4.10722	6.25996	3.29565	0.198746	1.08393	4.53836	0.69813	5.80606	1.42143
TCGA-HT-8558-01A-21R-2404-07	0.847516	2.52522	3.24837	4.5757	3.36745	4.86757	3.09214	1.63241	2.53951	2.98428	2.57117	6.83186	8.29963	5.97477	5.96067	0.770533	2.48759	6.92003	2.87214	7.54381	2.85571
TCGA-HT-8563-01A-11R-2404-07	2.38968	5.0714	2.97071	3.98077	4.17922	2.43744	3.80786	1.97728	2.23462	3.44232	3.53509	7.43427	5.00045	7.60365	2.90968	0.131721	1.78429	5.03185	0.993276	7.01484	1.84439
TCGA-HT-8564-01A-11R-2404-07	3.90498	5.45138	4.28596	4.64155	3.76044	4.8729	4.10822	2.46132	3.66444	3.50787	4.62342	6.85486	6.95335	5.7019	5.90075	0.546265	2.03714	5.80068	2.07652	5.54067	2.05686
TCGA-HT-A4DS-01A-11R-A26U-07	3.74198	4.74545	3.44747	3.56849	2.98532	4.69074	2.57427	1.19843	2.29575	2.09522	2.39397	7.96457	7.69723	6.86864	7.16143	3.68978	6.04022	7.6352	3.85269	7.73252	2.67317
TCGA-HT-A4DV-01A-11R-A26U-07	3.86089	6.48496	3.80931	4.10893	4.10675	5.01624	3.7805	2.15714	3.12986	2.79591	4.04199	5.82497	8.65887	6.04329	5.69026	0.519039	2.37968	6.43101	2.74323	5.23641	2.23251
TCGA-HT-A5R5-01A-11R-A28M-07	3.1355	5.51782	3.47133	4.69454	3.36684	4.82089	2.90795	1.78496	2.49026	3.05473	3.48139	8.63822	8.38237	6.03682	5.17924	0.566864	3.1198	5.83413	2.32743	5.4428	2.28945
TCGA-HT-A5R7-01A-11R-A28M-07	3.95212	7.08555	3.69286	4.32111	3.77245	5.26618	3.65681	2.24117	3.35789	3.2244	4.04705	7.03248	7.12808	6.02445	5.78689	0.615699	3.18968	6.5498	2.22913	6.41755	2.14988
TCGA-HT-A5R9-01A-11R-A28M-07	5.9338	8.64647	4.48331	5.1904	4.98219	5.88354	4.52219	2.46056	4.3533	3.41446	5.80688	3.63505	5.35922	4.27291	4.37913	0.0468403	1.18479	3.60229	0.795351	4.52735	1.09471
TCGA-HT-A5RA-01A-11R-A28M-07	3.56271	6.09679	3.5427	4.13067	4.32193	4.05343	4.02436	2.40931	1.67016	3.72704	3.43396	8.61046	6.59636	6.80981	4.67841	0.0322419	6.15564	6.38099	3.67732	5.38869	3.52652
TCGA-HT-A5RB-01A-11R-A28M-07	4.75903	7.59006	4.27443	4.53284	4.56216	5.51633	4.46679	2.56779	3.4668	3.79664	5.53002	4.78234	5.68594	5.31908	4.0563	0.121546	2.54312	5.33191	1.3301	5.92932	1.31742
TCGA-HT-A5RC-01A-11R-A28M-07	3.79049	6.20699	3.32822	4.26822	3.95814	4.05175	3.71902	2.0273	1.6968	3.28165	4.00659	8.3836	9.09041	6.36895	4.24142	0.571046	6.46379	5.97512	2.03443	6.9682	3.28607
TCGA-HT-A614-01A-11R-A29R-07	5.14934	8.70638	4.47329	4.77804	5.58719	5.73698	4.61061	2.6442	4.02583	3.40444	4.94583	4.99671	7.5558	5.33965	4.75796	0.181039	2.88725	5.50887	1.75685	4.35618	2.22095
TCGA-HT-A615-01A-11R-A29R-07	4.90084	7.76184	4.1642	4.80699	4.33493	4.98156	4.47915	2.29281	4.02195	3.56244	5.26649	5.78231	7.02712	5.61085	4.37312	0.538935	1.72984	5.75334	1.85028	5.11882	1.41722
TCGA-HT-A616-01A-11R-A29R-07	4.27015	7.29146	3.92475	4.59795	4.15521	5.10729	3.8833	1.76888	2.50434	3.27096	3.71454	5.72643	6.37307	5.4644	5.40342	0.657091	2.83066	5.75708	2.55734	6.99761	2.17159
TCGA-HT-A617-01A-11R-A29R-07	2.52291	3.83381	2.39813	3.7233	2.58532	4.05197	3.14981	1.93889	1.4715	2.53247	2.68999	9.34291	8.40783	6.24372	4.29076	4.55908	5.95851	6.80626	4.61732	10.3881	3.09522
TCGA-HT-A618-01A-11R-A29R-07	4.37135	7.74795	3.24134	4.00841	4.85768	5.12298	4.22069	2.34292	2.65014	3.28824	4.5212	6.26513	5.62895	6.39746	4.02077	0.194717	3.63948	5.42074	1.89049	4.98391	1.9177
TCGA-HT-A619-01A-11R-A29R-07	5.32372	7.88852	4.7257	5.77269	5.3846	5.89505	4.93472	2.60229	3.34399	3.43443	4.80671	0.807437	4.24155	3.90437	2.96604	0.0289934	0.189919	3.87467	0.507414	1.65237	0.147697
TCGA-HT-A61A-01A-11R-A29R-07	2.57703	5.73499	3.30903	4.69299	3.3295	4.60182	3.25019	1.7212	2.80356	2.81085	2.98386	6.4229	7.07701	5.83519	5.95798	0.564329	3.00265	6.30581	2.75837	7.28765	2.75164
TCGA-HT-A61B-01A-11R-A29R-07	5.41822	8.5015	4.41942	4.48945	5.55658	5.63343	4.60085	2.18218	3.22777	3.91959	4.90703	3.12309	6.61521	5.0668	3.65409	0.0277203	0.393746	5.37917	2.46558	2.86728	2.14893
TCGA-HT-A61C-01A-11R-A29R-07	5.85528	7.27551	4.18578	5.01455	5.62553	6.732	4.28489	3.40047	4.08576	3.21926	4.59352	6.08211	7.03395	6.33842	5.53745	1.47555	3.76658	5.68493	2.21875	6.31307	1.69764
TCGA-HT-A74H-01A-11R-A32Q-07	2.66341	4.54088	2.55824	3.20513	4.36036	3.06834	2.84904	1.35276	0.845912	1.83257	2.7785	8.84695	7.99921	6.52511	5.84745	1.11423	2.62763	6.40698	3.11302	6.09965	4.83459
TCGA-HT-A74J-01A-12R-A32Q-07	4.54875	7.00793	4.19959	4.66896	4.19277	5.12935	3.70354	2.53754	3.24495	3.4351	4.98396	5.68235	5.87946	5.5185	4.02659	0.518737	3.28583	5.47378	1.94062	3.92544	1.16047
TCGA-HT-A74K-01A-11R-A32Q-07	3.60923	5.70159	3.65953	4.02095	4.36688	5.18613	2.90906	1.39693	2.31632	2.6484	3.08704	4.42945	7.19083	6.15505	5.34755	0.652968	1.22805	7.11805	2.41121	6.22587	1.62798
TCGA-HT-A74L-01A-11R-A32Q-07	5.4835	8.44862	4.34351	4.95578	4.54457	5.59386	4.80007	2.58648	3.18419	3.8456	4.44655	5.45188	4.82917	4.59955	2.46169	0.235727	0.24817	3.89278	1.90126	2.64489	0.335026
TCGA-HT-A74O-01A-11R-A32Q-07	4.75411	6.79228	3.66084	4.22952	4.74547	4.76016	3.30919	2.01289	2.79367	2.75593	3.92337	3.82322	5.16084	6.60939	3.94363	0.128293	0.441165	5.97572	0.860685	3.99023	1.44721
TCGA-HW-7486-01A-11R-2027-07	4.60636	7.93928	4.00843	4.35038	4.4318	5.31205	4.1474	2.20836	3.00746	3.59332	4.77069	5.49966	8.20635	4.92988	3.78692	0.199374	1.01863	5.12155	1.23094	4.7275	1.84563
TCGA-HW-7487-01A-11R-2027-07	4.1173	6.34206	3.53	4.57035	4.10622	4.89134	3.92209	1.83017	3.30406	3.30334	4.25242	5.2927	7.17067	5.43499	4.95535	0.703278	2.60964	6.13474	2.05447	5.91853	2.6427
TCGA-HW-7489-01A-11R-2027-07	4.50352	7.2905	3.81891	4.87625	4.38609	5.28408	3.57523	2.37771	3.14858	3.33485	3.83741	6.53332	7.1704	5.90503	5.62858	0.74992	2.65997	6.23413	2.56686	6.94767	2.45583
TCGA-HW-7490-01A-11R-2027-07	3.79824	5.8589	3.78257	4.03445	4.04456	4.11973	3.48373	1.7222	1.69176	3.21143	3.94715	3.33338	5.85166	6.24305	3.43776	0.181166	0.971074	4.26626	0.890019	2.71616	1.03633
TCGA-HW-7491-01A-11R-2027-07	5.44855	8.26724	4.40661	4.98466	4.85725	6.40466	4.59411	2.82875	4.40637	3.94661	5.6337	1.02219	5.05462	4.54015	2.13741	0.064331	0.0977456	5.40503	0.421264	4.11843	0.568908
TCGA-HW-7493-01A-11R-2027-07	3.97067	6.63214	3.30575	4.33543	3.96826	4.52544	3.36954	1.74075	2.21512	3.55754	4.08125	7.80795	6.66302	5.82941	3.43896	0.576957	2.52917	4.89123	2.1037	7.19308	2.30923
TCGA-HW-7495-01A-11R-2027-07	4.47712	7.33007	3.96916	4.4928	4.5763	5.24946	4.05651	1.58313	3.46751	3.48686	4.4318	5.64475	8.02533	5.68994	4.50063	0.581978	2.06919	5.59702	2.44583	6.42899	2.21667
TCGA-HW-8319-01A-11R-2404-07	5.45047	8.4742	4.27926	4.99105	5.03458	5.77845	4.69179	2.72605	3.99429	4.10242	5.74387	5.62853	5.58177	5.17809	3.94982	0.291957	2.13126	5.05156	2.07676	4.75843	2.21652
TCGA-HW-8320-01A-11R-2404-07	5.54197	8.07743	4.47671	5.06556	4.94209	5.54726	4.67003	2.79635	3.3875	3.74286	5.36666	4.77796	2.6546	5.47655	2.24662	0.0901759	0.416732	3.38426	0.646808	1.72164	0.624428
TCGA-HW-8321-01A-11R-2404-07	5.32068	8.07159	4.29411	4.94476	4.47876	5.3948	4.30127	2.71394	3.73726	3.77008	5.14178	4.89676	6.04604	6.28279	3.86579	0.117296	0.983532	5.30654	0.744506	3.81961	1.23131
TCGA-HW-8322-01A-11R-2404-07	6.21967	8.26328	4.94709	5.56919	5.0544	6.07734	5.12812	3.20203	5.2882	3.97886	6.26878	3.54134	4.92567	4.47902	3.65797	0.226632	0.622462	3.75885	1.55739	4.64293	0.656451
TCGA-HW-A5KJ-01A-12R-A27Q-07	4.67132	7.47272	3.86842	4.46594	4.19747	4.88656	3.33899	2.13152	2.75732	2.54649	3.22222	3.42409	4.89755	5.09519	4.30143	0.190425	1.06281	4.91302	0.989938	3.73404	1.6099
TCGA-HW-A5KK-01A-11R-A27Q-07	2.82853	5.37327	3.1017	3.79218	3.82544	4.20402	3.56735	2.07659	2.08723	2.68572	3.90676	8.51115	8.16776	6.93895	5.53932	1.27369	4.94745	6.27196	3.87709	8.19405	3.75495
TCGA-HW-A5KL-01A-11R-A27Q-07	4.78567	7.94324	3.98323	4.23421	4.26751	4.88863	4.13214	2.31783	3.2966	3.39608	5.17391	4.19254	5.04881	4.33021	2.45009	0.0899049	1.14822	3.85753	0.927593	1.18916	1.06426
TCGA-HW-A5KM-01A-11R-A27Q-07	5.4599	7.93547	4.10337	4.74371	4.90589	5.16356	4.26269	2.80374	3.76604	3.79271	4.95403	5.82036	4.27027	5.9687	3.15541	0.0378742	1.31626	5.5214	0.711054	3.08522	0.646163
TCGA-IK-7675-01A-11R-2090-07	5.36148	8.16044	4.22517	4.26061	4.95365	5.31914	4.71436	2.80542	3.95771	4.1479	5.09553	5.00811	7.28878	4.69398	2.74547	0.0805212	0.114634	4.67929	0.587749	0.324119	1.34823
TCGA-IK-8125-01A-11R-2256-07	4.52466	7.23877	3.82206	4.61454	4.26811	4.91905	4.12386	2.21285	3.58846	3.41787	4.86383	3.98981	5.38676	5.41867	3.78853	0.234624	3.27284	5.0976	1.04963	6.38784	1.78031
TCGA-KT-A74X-01A-11R-A32Q-07	4.90511	7.55641	4.27203	4.94123	5.15797	5.80444	4.14142	2.75305	3.93741	3.40666	4.60608	4.05948	6.64104	5.0388	3.37548	0.114234	1.50873	6.78166	1.75792	4.33121	0.458697
TCGA-KT-A7W1-01A-11R-A34F-07	5.50014	7.17046	4.2447	4.92192	5.12533	5.22105	3.81809	2.80366	2.54057	3.3756	4.54666	5.64787	6.27761	5.70081	3.55197	0.593402	5.48164	5.95166	3.08568	4.98124	1.82697
TCGA-P5-A5ET-01A-11R-A27Q-07	4.90138	7.8557	4.23576	4.76329	4.81604	5.46329	4.16057	2.65574	3.63534	3.61043	4.36492	4.81958	6.5389	5.18482	4.23892	0.238665	1.76367	5.67224	2.58636	4.7454	1.35665
TCGA-P5-A5EU-01A-11R-A27Q-07	5.5233	8.32736	4.5625	5.51074	5.00921	6.27449	4.36798	3.47687	4.41505	4.45696	5.4946	6.68241	3.81167	6.73185	3.07065	0.0817487	3.24674	5.63236	1.46744	4.80911	2.18158
TCGA-P5-A5EV-01A-11R-A27Q-07	4.42089	7.39442	4.29466	5.21845	4.26913	5.31563	3.79066	2.74616	3.84297	3.46192	4.65084	6.98417	3.46339	5.78283	2.91411	0.0901759	2.16353	4.00373	0.845912	1.97405	2.36034
TCGA-P5-A5EW-01A-11R-A27Q-07	5.44267	8.71245	4.43812	4.86827	4.83045	5.63074	4.50293	2.5882	3.67946	4.19125	5.60794	6.41951	6.14218	5.44223	2.81637	0.110096	2.03129	4.63822	1.33193	2.35118	1.42342
TCGA-P5-A5EX-01A-12R-A28M-07	2.38673	3.6632	3.01682	3.53012	3.52429	2.40779	3.00831	2.06147	0.982729	2.5808	3.03786	6.39679	7.3743	7.15234	5.67178	0.833821	3.07711	6.77923	3.8259	8.48435	1.6463
TCGA-P5-A5EY-01A-11R-A27Q-07	1.53605	3.98858	2.71499	3.64619	3.43027	4.05934	2.74908	1.66803	1.92695	2.60165	2.75063	7.62897	8.54113	6.5732	5.55014	2.32616	6.19279	7.04111	2.24419	8.87571	2.60044
TCGA-P5-A5EZ-01A-11R-A27Q-07	5.04664	8.22635	3.84716	4.70767	4.40758	5.17433	3.6577	2.45544	3.29191	3.0235	4.86121	4.43077	6.39543	5.10698	3.39883	0.177599	1.13402	4.62014	0.948601	1.98229	1.31846
TCGA-P5-A5F0-01A-11R-A28M-07	4.84864	7.25041	4.30007	5.0322	4.63638	5.65658	3.91842	2.2168	4.05193	3.38884	4.59646	3.99791	5.76551	5.12551	4.92299	0.486148	2.22521	6.03252	1.63185	5.76088	2.1174
TCGA-P5-A5F1-01A-11R-A28M-07	2.57497	5.19377	3.30476	3.45929	4.16486	3.77749	3.30527	1.84507	2.0756	2.51818	3.54389	7.24427	6.84272	6.7123	4.91138	0.197236	2.4947	5.69579	2.49541	3.07663	3.18047
TCGA-P5-A5F2-01A-11R-A28M-07	2.7622	5.32733	3.36808	4.29233	3.4572	4.83817	3.47221	2.10514	2.37434	3.06418	3.9819	8.53238	6.59836	6.42816	4.40841	0.373843	1.83996	5.12544	1.68271	3.84298	2.23023
TCGA-P5-A5F4-01A-11R-A28M-07	4.15175	7.79042	4.35451	4.99213	4.78846	5.35462	3.78869	2.18831	3.36219	3.32554	4.98564	5.50425	6.56404	5.74398	5.61281	0.697329	3.00384	6.44822	2.45625	6.98402	2.41397
TCGA-P5-A5F6-01A-11R-A28M-07	1.14672	3.12963	2.1108	4.62183	1.74196	2.79836	1.79668	1.38084	0.590339	3.07922	1.24926	8.85402	2.9002	9.0073	6.66284	1.56832	6.48976	7.20993	0.159758	6.69567	3.13631
TCGA-P5-A72U-01A-31R-A32Q-07	2.84938	4.76811	3.32878	3.64924	2.99404	3.85211	2.33348	1.4691	1.08004	2.44353	2.30568	6.77503	7.49762	6.18232	4.75442	2.61904	6.55233	6.09267	5.02197	10.0882	2.67681
TCGA-P5-A72W-01A-11R-A32Q-07	4.36191	7.24367	4.37089	4.66507	4.89374	5.05287	3.07011	2.20326	2.99188	2.93815	4.41165	5.19074	4.12632	6.06993	2.72803	0.0236102	0.445091	5.20556	1.43776	2.65798	1.26255
TCGA-P5-A72X-01A-11R-A32Q-07	4.7864	7.42222	4.00167	4.38716	4.75375	5.42819	3.3014	2.0844	3.53664	3.20008	4.42795	6.30664	5.95252	6.14556	4.403	0.455544	2.5971	5.2894	1.51096	5.03299	2.07029
TCGA-P5-A72Z-01A-11R-A32Q-07	5.81586	7.34664	5.01806	5.53376	5.37915	5.72034	4.12199	2.82971	4.79724	4.1402	5.07636	0.99899	2.15261	4.65984	2.27113	0.0224743	0.101112	2.70682	0.486972	0.79693	0.0780633
TCGA-P5-A730-01A-11R-A32Q-07	4.63835	7.02963	4.02892	4.19257	4.4399	4.23645	3.91261	2.20555	2.90034	3.65234	4.15872	3.63338	5.71438	7.06966	4.25558	0.0492125	0.0285692	4.90806	1.63273	3.04319	1.39199
TCGA-P5-A731-01A-11R-A32Q-07	3.92278	6.03911	3.20906	4.15759	4.44099	4.66201	3.08772	1.85722	2.04813	2.67175	3.46656	8.31807	6.56779	6.20247	4.72051	0.389897	1.56574	6.03686	2.79431	5.2416	2.23542
TCGA-P5-A733-01A-11R-A32Q-07	3.66644	6.3277	3.25633	3.75854	3.9096	3.97387	2.90161	1.69296	2.13567	2.42218	3.38849	6.43457	7.13695	6.00222	4.13124	0.405121	2.47967	4.39703	1.38073	4.77392	1.66607
TCGA-P5-A735-01A-11R-A32Q-07	5.75244	8.74584	4.81087	5.14651	5.66154	6.16345	4.03311	2.52624	3.8829	3.89139	5.54153	3.14677	6.11125	5.21113	3.6096	0.422664	0.589668	4.67036	2.06316	1.96173	0.717824
TCGA-P5-A736-01A-11R-A32Q-07	2.71295	5.42538	3.2266	3.77337	4.08757	4.00141	2.56135	1.45497	1.63631	2.27688	3.68199	7.73195	5.37149	6.67881	4.6625	0.313478	3.87953	5.89813	3.20301	3.221	2.23502
TCGA-P5-A737-01A-11R-A32Q-07	5.80192	8.57609	4.55397	5.31594	4.58655	5.96438	3.85881	2.3446	4.52242	3.45432	5.64343	3.01929	4.86692	4.43729	3.20783	0.131853	0.81106	5.20565	1.33685	5.4878	0.420509
TCGA-P5-A77W-01A-11R-A32Q-07	4.92718	7.69978	4.57366	4.97586	5.08676	5.20414	4.22426	2.71938	3.33186	3.44852	5.05859	2.03636	4.585	4.51084	2.94265	0.0370307	0.34426	2.98601	0.520649	1.93059	0.653977
TCGA-P5-A77X-01A-11R-A32Q-07	4.20394	6.88241	3.90714	4.49337	4.35363	5.00286	3.86668	2.44562	3.36135	2.9728	4.52013	6.94099	5.68494	5.2603	3.55873	0.439464	2.40939	6.44865	1.86465	6.59856	1.35004
TCGA-P5-A780-01A-12R-A32Q-07	4.64215	7.34298	3.68672	4.60587	5.19844	4.97179	4.25629	2.56835	3.75616	3.16263	5.09233	4.37462	6.65225	5.46295	3.92173	0.291721	0.731705	4.03909	1.20783	2.44541	1.7461
TCGA-P5-A781-01A-11R-A32Q-07	4.62965	7.60519	3.82899	4.52379	4.89361	4.82108	3.9455	2.31336	3.00551	3.30915	4.67946	5.33222	6.53458	5.33147	4.01685	0.319502	1.55311	6.07738	2.2739	4.50763	1.33388
TCGA-QH-A65R-01A-21R-A31N-07	4.95052	7.81128	4.45968	4.77383	4.15406	4.83274	3.78464	2.26177	3.76939	3.31439	4.26243	4.01511	4.57815	4.86876	4.3436	0.306262	1.45059	4.52106	1.04593	4.96211	1.15678
TCGA-QH-A65S-01A-11R-A29R-07	4.19871	7.63843	3.49766	4.11766	4.36569	4.6543	3.70499	2.35098	3.00678	2.82766	4.29196	7.29096	6.79439	5.95036	4.05881	0.310573	1.83309	5.20355	1.12486	3.17771	2.52133
TCGA-QH-A65V-01A-11R-A29R-07	3.59176	6.08353	3.65938	3.9479	3.73749	4.56188	3.70809	2.02744	2.76746	2.85068	3.46702	6.82537	7.61673	5.91614	5.3448	0.375623	1.5613	5.95646	2.1594	4.8182	1.88522
TCGA-QH-A65X-01A-11R-A32Q-07	4.68281	7.06824	4.3644	5.05143	4.70759	5.73795	2.95855	1.85072	3.25623	2.93782	3.47479	1.95289	4.20295	5.86115	4.92129	0.0275787	0.439038	7.10989	1.87696	2.26276	0.966209
TCGA-QH-A65Z-01A-11R-A29R-07	4.61121	7.23248	4.30493	4.62563	4.52457	5.62002	4.09949	2.33397	3.85624	3.26989	4.85566	5.32603	5.63157	5.4588	4.06649	0.182819	2.22419	5.76952	1.81664	5.82346	1.24135
TCGA-QH-A6CS-01A-11R-A31N-07	1.65301	3.44845	2.19301	3.01307	2.39081	3.19648	2.92733	1.30819	0.785341	2.10883	3.08806	10.3428	8.76602	7.16943	5.28517	2.11457	6.29556	6.45755	3.98699	8.74247	4.03341
TCGA-QH-A6CU-01A-11R-A31N-07	3.00755	5.5774	3.08605	3.46394	3.57311	4.2577	3.11919	1.31115	1.51415	1.94767	2.87495	8.11947	7.60219	6.08613	4.93474	0.673376	1.45754	6.58554	2.96005	4.97735	2.81822
TCGA-QH-A6CV-01A-11R-A31N-07	3.35526	5.95978	3.84609	3.81593	4.04453	4.31851	3.69907	1.97911	1.24781	2.53988	3.10944	9.1151	6.60206	6.85723	3.87152	1.93119	4.71044	6.84943	4.70813	7.62408	3.45682
TCGA-QH-A6CW-01A-11R-A32Q-07	5.56786	7.94921	4.27384	5.09195	5.1142	6.08581	4.39222	2.65219	3.62395	4.04965	5.18151	7.55753	6.11256	4.88282	2.80585	0.24123	0.529271	4.43341	1.99939	1.10071	1.14744
TCGA-QH-A6CX-01A-11R-A32Q-07	1.41776	3.89191	2.4193	3.06259	3.01924	2.78795	2.39652	1.21562	0.362105	2.00306	2.99624	8.6334	8.07679	6.89138	5.86185	2.84254	5.65685	7.50773	3.34203	7.99537	2.2798
TCGA-QH-A6CY-01A-11R-A32Q-07	3.90358	6.3393	3.72277	4.46662	4.41704	4.90572	3.69084	1.92265	3.12852	2.89126	3.9163	5.24231	7.08435	5.50057	4.68991	0.445939	2.50231	6.11675	2.07875	5.22887	2.00526
TCGA-QH-A6CZ-01A-11R-A32Q-07	4.59917	6.97131	4.40341	4.83187	4.57964	5.20461	3.9853	2.49731	3.24574	3.18794	4.72219	3.35589	5.01651	4.85028	3.96076	0.410992	1.35541	6.57691	1.3505	5.04315	0.883386
TCGA-QH-A6X3-01A-21R-A32Q-07	5.20867	7.61958	4.15203	4.33396	4.65992	4.42433	4.22652	2.57788	2.83257	3.51191	4.66268	5.15305	5.62908	6.20313	2.32144	0.0672257	0.488823	3.66844	0.685357	1.40272	0.967169
TCGA-QH-A6X4-01A-51R-A32Q-07	5.00065	7.05764	4.03685	4.62626	4.69044	5.71165	4.21733	2.14786	3.65518	3.17541	5.14938	3.55758	6.72596	4.23071	3.3061	0.13014	0.557778	5.69049	0.830174	2.87356	0.808261
TCGA-QH-A6X5-01A-12R-A32Q-07	4.17539	6.84706	3.77434	4.14041	4.50229	5.29017	3.83495	2.08083	3.10727	2.9025	4.3583	6.60778	7.71223	5.85675	4.3539	0.239031	2.1475	6.86253	2.03689	5.38827	1.903
TCGA-QH-A6X8-01A-12R-A32Q-07	5.44433	7.46231	4.40825	5.1365	5.17861	6.52384	3.86626	2.21126	3.40635	3.59339	4.45537	4.00097	6.96803	4.38968	4.01351	0.279412	0.845028	6.38561	1.27208	2.89701	1.07313
TCGA-QH-A6X9-01A-12R-A32Q-07	5.39974	8.45701	4.31777	5.04086	4.93261	5.47596	4.57436	2.63101	4.02721	3.82833	5.69199	5.28179	5.62508	5.06206	3.61553	0.480265	1.49702	4.51452	1.32849	5.37052	1.17421
TCGA-QH-A6XA-01A-12R-A32Q-07	4.78175	7.88009	4.03293	4.41168	5.10888	5.23255	4.15938	2.41311	3.61738	3.32642	4.70109	6.65041	5.87564	5.51992	3.7282	0.23217	1.92608	4.89251	1.57381	2.7789	1.89394
TCGA-QH-A6XC-01A-12R-A32Q-07	3.83491	5.85421	3.64667	3.94839	4.14174	4.90424	2.65152	1.57216	1.35845	2.28078	2.48205	6.56177	7.05719	5.88853	5.16559	0.610606	3.22302	6.98964	2.94856	7.18316	2.39996
TCGA-QH-A86X-01A-11R-A36H-07	4.54544	6.88455	4.39346	4.64714	4.58277	5.56541	4.29092	2.5009	4.02423	3.41204	4.75383	5.30615	6.73908	4.93753	4.05064	0.237319	1.42083	5.90133	1.27816	5.80138	1.36743
TCGA-QH-A870-01A-11R-A36H-07	3.66347	5.97858	3.82585	4.04586	4.39413	4.43894	3.72013	2.02659	2.28191	2.79154	4.5606	6.73025	6.34195	6.16011	3.81764	0.0542233	2.97348	5.51209	2.15487	1.29819	2.00554
TCGA-R8-A6MK-01A-11R-A32Q-07	4.2454	6.69802	3.87564	4.11999	4.56429	4.80158	3.80977	1.96853	2.98747	2.88959	3.87064	4.39348	7.5475	5.71164	4.06399	0.181802	2.79494	6.91809	1.52602	3.46616	1.33925
TCGA-R8-A6ML-01A-11R-A32Q-07	4.52315	7.65268	3.99704	4.58215	4.66402	5.29569	4.26251	2.35146	3.87012	3.59822	4.77224	5.34853	5.05139	5.46501	3.08245	0.19497	1.1169	5.23055	1.68041	3.56445	1.55243
TCGA-R8-A6MO-01A-11R-A33Z-07	4.86194	7.00116	4.03185	4.58313	5.07705	5.57887	4.45992	2.41397	3.7083	3.52593	4.53046	5.15179	7.35355	5.04817	4.28594	0.541416	0.731444	6.15462	1.29396	3.35668	1.54037
TCGA-R8-A6YH-01A-21R-A32Q-07	6.02993	8.73365	5.10907	5.71611	5.52178	6.28214	4.20363	3.07478	4.56468	4.34474	5.73241	6.88551	1.9816	4.58697	1.99697	0.0241778	0.496002	4.48859	1.37484	0.89507	0.621899
TCGA-R8-A73M-01A-11R-A32Q-07	4.41677	6.84043	4.27352	4.58894	4.51994	5.76737	3.58831	1.71835	3.67331	3.03979	4.44122	3.03529	5.87882	4.87836	3.90448	0.14483	1.06791	4.91729	2.33365	5.33527	0.641546
TCGA-RY-A83X-01A-11R-A36H-07	5.06598	7.43637	4.5639	4.76389	4.98525	5.60792	4.51932	2.47186	3.32079	3.68422	4.54316	4.78817	6.32504	4.32644	3.52007	0.124328	0.619648	5.19851	1.77235	2.82615	0.823016
TCGA-RY-A83Y-01A-11R-A36H-07	3.80418	6.44298	3.88529	4.06797	4.10108	5.13735	3.7984	2.06719	3.35146	3.06433	4.01066	4.44944	6.32056	5.74617	4.13672	0.297015	1.02205	6.36884	1.33577	4.9867	0.666938
TCGA-RY-A83Z-01A-11R-A36H-07	5.67922	8.54832	4.76524	5.05486	5.30512	5.92235	4.13743	3.2032	3.89426	3.5979	4.82265	5.36317	5.65184	5.45099	3.885	0.183074	0.885496	5.59345	2.59075	2.71918	2.13195
TCGA-RY-A840-01A-11R-A36H-07	4.77341	7.54437	4.44105	4.94867	4.86096	5.82154	4.45105	2.60661	3.00825	3.43578	3.96142	1.61716	4.60804	4.80041	1.8821	0.101381	0.144046	3.73475	0.990301	2.29516	0.215244
TCGA-RY-A843-01A-11R-A36H-07	3.75724	6.83059	3.70162	3.78334	4.3614	4.89527	3.62292	1.96181	2.54557	3.16368	3.90894	7.45447	4.75037	5.74564	3.32947	0.170694	2.41435	5.77171	2.15811	4.15886	1.27525
TCGA-RY-A845-01A-11R-A36H-07	4.96685	7.80247	4.51475	5.06623	5.06823	5.45994	4.17028	2.60329	3.66671	3.661	4.80543	6.16136	6.61746	5.41033	3.89292	0.198746	2.1399	5.24808	2.41768	3.2751	1.11116
TCGA-RY-A847-01A-11R-A36H-07	4.65117	7.66055	4.00181	4.5553	4.12677	5.12788	3.79903	2.17957	3.6468	2.95505	4.66613	5.21584	6.16395	4.89013	4.08373	0.295253	1.86398	6.80238	2.18193	5.5495	1.12002
TCGA-S9-A6TS-01A-12R-A33Z-07	5.14444	7.27589	3.97064	4.65205	5.27987	5.3604	4.2005	2.15811	3.14573	3.67077	4.54667	6.13137	5.19566	6.24353	4.49365	0.332966	1.76358	6.06588	1.75685	4.77666	1.1956
TCGA-S9-A6TU-01A-12R-A32Q-07	5.07942	7.38307	4.22458	4.55234	4.98922	5.15979	3.5388	2.25876	3.13019	3.31156	4.97571	3.88584	5.60565	6.23609	3.45145	0.0626744	0.162855	4.52086	1.04418	1.65008	0.556797
TCGA-S9-A6TV-01A-12R-A34R-07	4.39782	6.54638	4.00524	4.52871	4.56227	5.26169	3.65931	2.64863	2.92454	3.41876	4.14217	6.38128	3.36625	7.15926	3.07437	0.248778	2.26	5.1531	1.9832	5.37351	0.690641
TCGA-S9-A6TW-01A-12R-A32Q-07	4.44077	6.1447	3.55366	4.03947	4.49021	4.51645	2.98652	1.84113	2.45418	2.62824	3.21866	3.02386	4.20801	5.4996	3.77158	0.246104	0.753947	6.99558	0.902807	2.42763	0.821302
TCGA-S9-A6TX-01A-21R-A32Q-07	4.49112	6.24103	4.13846	4.53356	4.50805	5.63974	3.36772	1.96044	3.51691	3.21997	4.44459	4.7023	6.49627	5.21441	4.03825	0.104202	0.332737	3.59096	0.950095	3.51667	1.16691
TCGA-S9-A6TY-01A-12R-A32Q-07	4.8324	7.37935	4.18406	5.10539	4.75593	4.7576	4.04894	2.22916	3.02737	3.38521	5.06771	4.23095	5.88201	4.84935	3.52314	0.260026	1.75544	5.10466	1.3644	5.01166	1.57061
TCGA-S9-A6TZ-01A-21R-A32Q-07	4.69615	7.83622	4.14282	5.00799	5.35515	5.342	4.58311	2.79079	3.00393	4.00794	5.63501	7.42637	7.26751	5.25068	3.31937	0.0343566	0.625925	4.85859	2.37757	2.11207	2.04869
TCGA-S9-A6U0-01A-12R-A32Q-07	3.78874	6.48119	3.35916	4.6024	3.87719	3.99813	3.20549	2.18875	2.87974	3.31314	3.54715	7.74566	7.6618	6.76822	4.26691	0.777367	4.41752	5.77529	1.98535	4.70003	1.91701
TCGA-S9-A6U1-01A-21R-A33Z-07	5.87198	9.07056	4.72083	5.18259	5.85619	5.96457	4.92589	3.02926	3.91411	4.31256	5.78951	6.20719	5.84902	5.38238	3.6126	0	0.418676	4.69153	2.09001	1.61603	1.42051
TCGA-S9-A6U2-01A-21R-A33Z-07	5.54941	7.30632	4.43921	4.74439	5.01755	5.66397	4.54756	2.36163	2.98679	3.81505	5.42579	5.51711	5.92059	5.31636	4.1644	0.551098	2.1738	6.33244	1.64326	5.76018	0.742179
TCGA-S9-A6U5-01A-12R-A33Z-07	4.03863	6.21959	4.07412	4.3978	4.5822	5.16196	3.8646	2.13073	3.69133	3.21726	4.41439	6.54799	7.48057	5.95985	4.08141	0.18409	2.49354	6.36286	2.03288	6.14984	1.27107
TCGA-S9-A6U6-01A-12R-A33Z-07	4.86667	7.81837	4.42138	4.76893	4.97845	5.53857	4.04971	2.6332	3.58339	3.77946	4.72282	7.06745	6.25845	5.70075	4.46693	0.647545	2.72146	5.79856	1.96614	6.49708	2.24945
TCGA-S9-A6U8-01A-21R-A33Z-07	4.65615	8.01923	4.24231	4.67802	5.1156	5.15674	4.28239	2.5743	3.09914	3.60042	4.84761	6.53174	6.85589	5.32383	4.40768	0.394624	1.23928	5.69528	1.90049	3.97608	1.84221
TCGA-S9-A6U9-01A-11R-A32Q-07	3.43777	5.90575	2.93195	3.93984	3.99412	4.03656	3.31901	1.63199	2.0828	2.84185	3.89471	8.6619	5.56765	5.95459	4.10547	0.136716	0.834792	5.07734	1.29443	2.37069	1.07922
TCGA-S9-A6UA-01A-12R-A33Z-07	4.02542	5.96047	3.6203	4.41337	4.39721	4.62184	4.0745	2.64101	3.73694	3.32667	4.41642	6.13252	6.25816	6.27834	6.31794	1.38758	5.89529	6.2846	2.44787	8.20545	2.52652
TCGA-S9-A6UB-01A-21R-A33Z-07	5.91154	8.26133	4.86183	5.3348	5.63126	6.19862	4.73315	3.01268	4.21199	4.02753	5.80544	4.82852	6.34858	4.52155	3.41633	0.0957219	0.819341	4.28789	1.11503	4.44259	0.683472
TCGA-S9-A6WD-01A-12R-A33Z-07	5.17356	7.21734	4.32189	4.7524	4.72583	5.16978	4.08747	2.17935	2.76795	3.14196	4.70737	6.10593	6.07317	5.11044	4.14188	0.462157	1.06281	5.44996	1.76901	3.93369	1.48939
TCGA-S9-A6WE-01A-12R-A33Z-07	5.10496	7.84199	4.63937	5.1877	5.12061	5.80834	4.30937	2.87271	4.04124	3.89432	4.75961	4.87992	6.31897	5.10796	3.81533	0.0807941	1.06032	5.71092	1.8242	5.46289	0.457752
TCGA-S9-A6WG-01A-11R-A33Z-07	3.62033	6.40695	3.54192	3.88686	4.21909	4.16126	3.48189	2.11989	2.31066	2.69328	4.32155	6.45081	7.19827	6.17857	6.3446	0.269153	2.48903	5.50229	1.49871	4.33523	1.52271
TCGA-S9-A6WH-01A-12R-A33Z-07	5.07061	6.45197	4.57006	5.1819	5.20745	6.24864	4.65467	2.32369	3.63101	3.62056	6.02253	2.96097	4.05242	4.264	3.69921	0.250598	0.885887	5.58155	0.748891	2.11517	1.14757
TCGA-S9-A6WI-01A-21R-A33Z-07	2.87495	5.16999	3.28973	4.48251	3.35377	4.81139	2.78205	1.38317	2.59882	2.58024	2.72681	6.0921	7.58018	5.77444	5.83395	0.973575	2.0091	7.33011	2.79323	7.13279	2.64642
TCGA-S9-A6WL-01A-21R-A33Z-07	3.82059	7.20538	4.14062	4.60031	3.83774	5.06775	3.5948	2.1033	3.60173	3.31008	4.41174	5.27933	5.76978	5.77786	4.76814	0.299831	3.35409	5.60373	2.03157	7.92812	2.29143
TCGA-S9-A6WM-01A-12R-A33Z-07	5.05762	7.73029	4.17609	4.82002	4.56026	4.52288	3.68486	2.34908	2.4397	3.16392	3.64982	6.94471	7.06893	6.11156	5.36009	1.28386	5.1869	6.71016	3.08833	7.53189	3.1058
TCGA-S9-A6WN-01A-12R-A33Z-07	2.52897	3.90777	3.51861	3.74743	3.04804	4.3519	2.8941	1.82505	1.90766	3.27526	2.9592	2.4452	5.66144	7.63144	3.77676	0.229219	3.13286	6.07595	3.80802	7.03893	0.752663
TCGA-S9-A6WO-01A-21R-A34F-07	5.4089	8.03738	4.43484	4.69934	5.06396	5.16119	4.59568	2.59364	3.78301	3.54565	5.70178	5.31634	5.17997	4.87527	2.92098	0.0843364	0.404685	4.54525	1.12625	0.769433	1.16389
TCGA-S9-A6WP-01A-12R-A34F-07	5.0669	7.68209	4.61103	4.80964	5.10526	5.749	4.11253	2.38322	3.70566	3.39939	5.11968	4.92157	6.24594	5.33904	4.67722	0.264476	1.04341	6.38951	1.59292	3.19163	1.61254
TCGA-S9-A6WQ-01A-12R-A34F-07	4.62729	7.3811	4.16487	4.31903	4.91208	4.97039	3.72593	2.35183	3.02432	3.11736	5.22533	5.91554	7.52454	6.19601	4.35501	0.197111	1.66767	6.23713	1.32452	4.70711	1.78425
TCGA-S9-A7IQ-01A-21R-A34F-07	2.97966	5.4266	3.64987	4.7631	3.64955	5.45403	3.00513	1.69131	3.26097	3.09737	3.05454	5.96196	6.93307	5.70642	5.72865	1.04264	2.95736	7.23831	3.18998	7.30037	2.30822
TCGA-S9-A7IS-01A-11R-A34F-07	6.6061	7.40173	5.02314	5.32892	6.15301	6.49365	4.44167	3.26422	4.7429	4.4091	6.10098	3.92017	6.0397	4.63575	3.43083	0.201006	0.385707	5.31282	0.822037	2.30894	0.63951
TCGA-S9-A7IX-01A-12R-A34F-07	3.46703	5.83726	3.20275	4.59535	4.57784	4.31986	3.55175	2.13136	2.12605	3.12039	3.63435	6.14346	6.77217	6.09604	5.61932	1.43968	5.32283	6.57431	3.99956	7.55404	2.19314
TCGA-S9-A7IY-01A-11R-A34F-07	3.92496	6.50841	3.78173	4.15604	4.37751	4.9211	3.83921	1.82383	2.66603	3.09297	4.19539	7.77468	8.15349	5.71536	4.35714	0.443394	1.96547	7.23717	2.86396	5.70179	1.02694
TCGA-S9-A7IZ-01A-11R-A34F-07	3.50764	5.61266	4.03808	3.91487	4.54597	4.27667	3.14395	1.45854	2.19783	2.88186	3.82185	6.19064	6.39294	6.10251	4.60269	0.452912	2.30993	6.05541	1.42621	5.8113	2.93219
TCGA-S9-A7J0-01A-11R-A34F-07	6.68039	9.5193	4.77305	5.86848	6.11956	7.02226	5.31098	4.00001	5.42168	3.85078	6.47209	4.4115	5.41324	5.10567	2.62744	0.0247452	0.464564	3.80008	1.01621	1.80896	0.9634
TCGA-S9-A7J1-01A-21R-A34R-07	4.31397	6.21271	3.92904	4.4653	4.27672	5.12913	4.27284	2.20783	3.1209	3.4216	4.94087	3.90011	6.68107	5.22918	3.33172	0.360308	2.84199	5.96584	1.66189	5.48987	0.894915
TCGA-S9-A7J2-01A-11R-A34F-07	5.30261	7.31295	4.82133	5.03838	5.37516	5.86088	4.54359	2.52965	3.76704	3.95608	5.18736	3.30781	6.53575	5.01826	4.4836	0.024887	0.239398	6.77894	2.40528	4.40576	0.577054
TCGA-S9-A7J3-01A-21R-A34R-07	4.83656	7.4615	4.40292	4.91392	4.93101	5.84646	4.44878	2.40667	4.35567	3.62721	5.34125	5.35933	6.65274	5.25606	4.24579	0.284869	2.28277	6.1699	1.25834	5.78375	1.28096
TCGA-S9-A7QW-01A-11R-A34F-07	5.30546	8.72591	4.5005	5.26887	5.87478	6.1354	4.23925	2.70726	3.30993	3.38059	4.759	3.77384	5.16148	4.55019	2.91552	0.0501882	0.760008	4.27818	2.28161	1.14274	1.20958
TCGA-S9-A7QX-01A-11R-A34F-07	5.11144	7.13017	4.56596	4.31848	4.81847	5.11177	4.0223	2.14919	3.70815	3.49454	4.85329	4.83128	4.5479	5.44379	2.88692	0.0870554	1.41608	4.73135	1.28588	1.38355	0.972472
TCGA-S9-A7QY-01A-11R-A34F-07	4.4746	7.27647	3.84081	4.41541	4.59201	4.86871	3.61314	2.03069	3.05566	2.7187	4.6399	4.66161	7.03429	5.36263	4.62762	0.22848	1.00461	6.33562	1.56613	3.15397	1.67785
TCGA-S9-A7QZ-01A-12R-A34R-07	4.91078	6.58885	4.3696	4.9543	4.85794	5.69797	4.26049	2.37309	3.8392	3.56719	4.66095	4.86903	6.17726	4.97597	4.27466	0.275722	2.22045	5.72196	1.3553	5.91263	1.68095
TCGA-S9-A7R1-01A-12R-A34R-07	5.36442	7.75543	4.39815	4.79064	4.13364	4.96089	3.93838	2.3488	3.17779	3.97233	4.41134	5.70648	6.25197	5.11573	4.16107	0.594262	1.8828	5.6053	1.36025	7.12462	1.23358
TCGA-S9-A7R2-01A-21R-A34R-07	2.88866	5.6014	3.32808	3.57906	4.66325	3.65563	3.35218	1.76367	1.53764	2.33216	3.69311	7.64844	8.10731	7.07546	5.60187	1.09417	3.03742	6.88089	3.02698	4.97333	4.42445
TCGA-S9-A7R3-01A-11R-A34R-07	2.84147	5.63564	3.56964	3.93712	4.06161	4.13556	3.70564	2.04166	2.1117	2.98114	3.96385	8.40887	5.29059	5.87642	3.29957	0.249749	2.46263	5.13296	2.16826	1.87019	1.16086
TCGA-S9-A7R4-01A-12R-A34R-07	5.00405	7.89944	4.23724	4.49301	4.31887	5.16908	4.16966	2.24242	3.70123	3.48629	4.9944	4.96301	5.49556	5.86864	3.37348	0.147828	1.12035	4.52357	0.755657	4.43418	1.18973
TCGA-S9-A7R7-01A-11R-A34R-07	3.46179	6.30992	3.48789	4.01849	4.32248	3.68353	3.57669	2.15118	1.88733	3.47267	4.17623	7.24454	7.26428	6.93233	3.57048	0.172103	2.92144	5.5557	1.80921	6.59614	3.17972
TCGA-S9-A7R8-01A-11R-A34R-07	5.58801	8.33123	4.83251	5.3461	4.8093	5.95287	4.44375	3.15893	3.75176	4.24398	4.98747	4.35912	5.53106	5.6292	3.24326	0.0897693	0.737168	4.68878	1.1115	2.65714	1.09451
TCGA-S9-A89V-01A-11R-A36H-07	4.40678	6.85661	4.08779	5.24018	5.37253	5.54956	4.77292	2.7365	3.64274	3.80753	5.73161	6.64854	6.50276	5.19154	6.52197	1.49083	3.69062	6.88133	0.945982	3.91155	1.75296
TCGA-S9-A89Z-01A-11R-A36H-07	5.13722	8.1695	4.36949	4.88544	5.24117	5.25695	4.09601	2.68023	3.59992	3.46268	4.86794	4.77001	5.08028	6.0564	3.75316	0.0325241	0.479438	5.43576	1.37751	3.04415	1.40659
TCGA-TM-A7C3-01A-11R-A32Q-07	4.87309	7.65491	4.17631	4.74114	4.57682	4.67261	4.33719	2.7772	1.64865	3.29965	4.27322	4.83287	6.35378	6.12913	3.03685	1.40048	4.53179	5.97602	3.52191	3.58371	2.33854
TCGA-TM-A7C4-01A-11R-A32Q-07	4.52293	7.78229	3.79431	4.62281	4.77678	5.38468	3.58133	2.16912	3.44385	3.21555	4.07343	5.86936	6.46637	5.37245	4.67583	0.518737	2.77195	5.79231	2.11743	6.60376	2.20486
TCGA-TM-A7C5-01A-11R-A32Q-07	5.07021	7.58367	4.42645	4.82291	5.43002	5.65715	4.20584	2.46203	3.14277	3.65269	4.61585	2.33431	3.34416	4.31127	2.5398	0.0565835	0.977536	3.73524	0.564037	3.25564	0.473943
TCGA-TM-A7CA-01A-21R-A33Z-07	5.24272	8.67591	4.63995	5.14305	5.05926	5.86034	4.38802	2.80867	4.08211	3.71235	5.86668	4.70804	5.71354	4.92492	3.32622	0.180148	1.16922	5.42655	1.53998	4.95569	1.26909
TCGA-TM-A7CF-01A-11R-A32Q-07	4.29776	6.97869	3.81503	4.54155	4.48545	5.24636	3.52478	2.28871	2.9861	3.43178	4.92485	5.07732	6.29561	5.02174	4.3294	0.374845	1.5369	5.68168	2.35055	5.80471	1.67152
TCGA-TM-A7CF-02A-11R-A32Q-07	4.29815	6.71983	4.04308	3.84519	4.83785	5.00779	3.95635	2.40814	3.57524	3.37053	5.08946	6.05327	8.45877	5.19915	4.90591	0.101785	0.977976	5.34702	1.71039	2.77608	1.70536
TCGA-TM-A84B-01A-11R-A36H-07	5.25921	7.92343	3.20209	5.56798	4.84685	6.07516	4.49513	3.13399	4.4016	4.04811	4.2921	3.08558	6.34183	6.02976	2.54834	1.30018	6.68319	5.87292	3.18037	3.97062	3.89718
TCGA-TM-A84C-01A-11R-A36H-07	3.79365	3.71729	3.51044	4.11062	4.2958	3.32672	3.5732	1.80008	1.56506	3.34334	3.70254	8.63884	9.23723	6.7956	5.54108	0.151989	5.36997	5.81433	0.566377	7.41813	1.49759
TCGA-TM-A84F-01A-11R-A36H-07	4.08	7.67099	3.79989	4.19348	4.48456	4.64933	3.53021	1.97717	2.29154	2.84878	4.05697	6.99371	7.46007	5.77463	4.51006	0.309525	2.51513	6.71014	2.06347	4.94587	2.06105
TCGA-TM-A84G-01A-11R-A36H-07	5.4747	7.14356	4.73633	5.40093	5.54562	6.53093	4.6262	2.65421	4.84208	3.9919	5.99261	2.97706	5.17467	4.46412	2.79969	0.0297002	0.84141	3.57455	0.972104	2.79236	0.489954
TCGA-TM-A84H-01A-11R-A36H-07	5.78655	8.52172	4.70777	5.34807	5.27688	5.9774	4.91357	2.67579	3.81832	3.88408	5.67958	5.2543	6.04062	5.26335	2.59717	0.0492125	1.09707	4.36003	1.55272	0.986083	0.604641
TCGA-TM-A84I-01A-11R-A36H-07	6.69298	9.87148	4.86708	5.48026	5.94383	5.43111	5.0767	3.30361	5.06971	4.71707	6.19859	5.99726	6.04855	5.13075	2.42557	0	0.252779	4.6107	0.693766	2.678	0.910809
TCGA-TM-A84J-01A-11R-A36H-07	6.69319	9.1285	5.67205	5.95108	6.85418	7.50132	4.92274	3.88239	5.19309	4.87843	6.78838	4.41244	4.89477	4.5266	4.8173	0	0.562279	5.87145	0.207893	3.07049	0.717561
TCGA-TM-A84L-01A-11R-A36H-07	4.20301	7.3012	4.02026	4.44534	4.87644	4.8302	3.93318	2.54238	2.96628	3.20806	4.84748	7.59218	6.42866	5.91692	4.14467	0.250113	2.0116	5.32635	1.88061	3.4234	2.08202
TCGA-TM-A84M-01A-11R-A36H-07	6.21726	9.12499	5.14884	5.82466	5.51562	6.27447	4.72861	3.05823	4.86347	4.27463	5.69462	1.02191	4.72255	4.13684	1.79094	0.0862403	0.161565	5.21271	0.782912	3.77326	0.326767
TCGA-TM-A84O-01A-11R-A36H-07	4.78111	6.83906	4.18808	4.75985	4.42824	5.26426	4.0312	2.55503	4.00757	3.4931	4.35626	4.33409	6.5434	5.55765	4.43921	0.235359	2.34699	5.00718	3.43198	4.47324	0.848237
TCGA-TM-A84Q-01A-11R-A36H-07	5.42777	8.26911	4.51023	4.9991	5.28766	5.61012	4.42029	2.86768	3.51261	3.83717	5.28705	5.55068	5.60253	6.33147	2.92347	0.0457225	0.354791	4.4053	1.23958	3.04686	1.29414
TCGA-TM-A84R-01A-21R-A36H-07	2.80447	5.55217	3.37948	4.45927	3.69349	4.77533	3.20617	1.8159	2.90344	3.24647	3.29709	6.00631	7.11725	5.9945	5.61064	0.807025	1.52597	6.95458	2.67902	7.07151	2.69443
TCGA-TM-A84S-01A-11R-A36H-07	4.7872	7.88775	4.04292	4.85632	4.5657	5.14398	3.9803	2.46396	3.63587	3.40726	4.84919	7.79249	7.09153	5.79383	3.96669	0.227002	2.02839	6.43824	2.23662	6.91357	1.86548
TCGA-TM-A84T-01A-11R-A36H-07	5.55589	8.93146	4.68459	5.1455	5.51173	5.93441	4.63149	2.77648	3.95707	3.83959	5.98253	4.7616	6.07632	4.63444	2.89262	0.1038	0.379621	4.87241	1.44557	0.877273	1.2731
TCGA-TQ-A7RF-01A-11R-A33Z-07	4.27097	7.14205	4.35711	4.99997	5.0646	4.97354	3.77073	2.63043	2.49738	3.0713	4.16201	6.04546	7.73227	7.5807	2.87393	0.0297002	0.337426	4.54996	1.95632	2.99503	1.36653
TCGA-TQ-A7RG-01A-11R-A33Z-07	4.56711	7.11093	4.28014	4.73531	4.6753	5.54274	4.44274	2.41954	3.78668	3.77611	4.79473	6.00054	6.52567	5.17255	3.28694	0.263756	0.803558	6.02386	2.09373	4.35966	0.705049
TCGA-TQ-A7RH-01A-12R-A34F-07	4.77207	7.62363	4.5034	4.73743	4.64	5.50103	4.16214	2.24735	3.23094	3.22615	5.44099	3.23229	6.10009	5.3323	3.63966	0.175045	0.746829	5.18247	1.2458	6.39578	0.896543
TCGA-TQ-A7RI-01A-11R-A33Z-07	4.85595	7.02176	4.29496	4.69086	4.35904	5.6134	4.36892	2.15043	3.66462	3.45221	4.65409	5.36533	6.35722	5.22355	3.85802	0.158725	0.681224	6.13931	2.23484	4.23083	1.36485
TCGA-TQ-A7RJ-01A-11R-A33Z-07	4.94886	7.9247	4.09341	4.8087	4.72463	5.15873	4.11362	2.39925	3.33661	3.65606	4.87553	6.63923	4.77688	5.65685	3.80176	0.0426443	2.41378	5.56315	1.73175	3.43107	1.54117
TCGA-TQ-A7RK-01A-11R-A33Z-07	4.98592	7.96412	4.34101	4.41	4.9706	4.82484	4.7702	2.27959	2.7781	3.37355	5.37384	4.83964	4.72377	5.33956	2.85858	0.0246034	0.844064	4.32043	1.17868	1.03048	0.84149
TCGA-TQ-A7RK-02A-11R-A36H-07	5.48059	8.52302	4.51509	4.89588	5.64766	5.3109	5.05968	2.31976	3.64582	3.7426	5.77212	4.75289	6.01962	5.88092	3.97323	0.127633	0.73266	4.7761	1.21884	2.05047	1.51823
TCGA-TQ-A7RK-02B-11R-A40A-07	5.98587	8.8985	4.57083	4.78492	5.37927	5.40502	5.44009	2.3364	3.52644	3.89509	6.05986	3.92427	6.04572	5.65588	3.69965	0.105008	0.578697	3.90375	0.849919	1.21798	0.848478
TCGA-TQ-A7RM-01A-11R-A33Z-07	5.89462	9.15359	4.81926	5.19363	5.72726	6.00233	5.48381	3.32802	5.96658	2.97693	6.91236	2.15205	4.84904	3.89943	2.50632	0	0.0258793	4.35766	0.867422	0.0856966	0.501312
TCGA-TQ-A7RN-01A-11R-A33Z-07	5.38953	8.17582	4.73041	5.30412	4.83421	5.77381	4.44353	2.62532	3.87915	4.11763	5.50755	5.43436	5.87821	5.34701	3.5718	0.25181	1.09173	4.6187	1.55228	4.99044	1.18656
TCGA-TQ-A7RO-01A-11R-A33Z-07	5.00024	7.61653	4.37444	5.00479	4.63533	6.13009	4.38409	2.23921	3.67918	4.02177	4.6509	5.05045	5.30569	4.26286	3.05421	0.177344	1.9514	7.19034	2.23876	3.98295	0.658189
TCGA-TQ-A7RP-01A-21R-A34F-07	1.51101	3.65165	2.81687	3.31793	3.16345	2.86043	2.9492	1.35349	0.583423	2.22466	2.86033	9.62163	9.56845	7.37266	5.03348	2.70752	5.44987	7.88673	3.94154	7.49693	4.14962
TCGA-TQ-A7RQ-01A-11R-A33Z-07	5.27636	6.78879	4.7375	5.29127	5.1048	5.75972	4.81765	2.48409	4.0058	4.01026	5.65561	3.60383	5.53054	4.14403	3.61433	0.064469	1.17875	5.99745	1.22305	4.10335	1.26225
TCGA-TQ-A7RR-01A-21R-A34F-07	4.66072	7.75169	4.0327	4.19183	5.10247	5.08424	4.29746	2.192	2.97352	3.21607	5.73755	7.0796	7.57018	5.67028	4.61804	0.254594	1.21014	5.79405	1.91433	4.29911	1.80339
TCGA-TQ-A7RS-01A-12R-A33Z-07	4.83719	7.18139	4.4759	4.69354	5.04549	5.75785	4.51935	2.28342	4.05243	3.5921	4.64116	4.06221	6.48887	4.5873	4.1856	0.166073	0.189919	5.50296	2.1429	3.75281	0.772561
TCGA-TQ-A7RU-01A-21R-A34F-07	5.15539	7.61914	4.88808	5.11767	5.07081	6.34074	4.46163	2.88866	4.96212	3.90295	5.96501	3.04131	5.55052	4.35971	3.1657	0.170181	0.519139	3.69383	1.26111	4.87878	0.564915
TCGA-TQ-A7RV-01A-21R-A34F-07	4.80343	7.32157	4.63973	4.74084	5.05034	5.23293	4.15644	2.53556	3.56035	3.64968	4.8392	5.34579	5.89875	4.93735	3.87781	0.148218	1.69064	5.26265	1.32354	3.98545	1.08393
TCGA-TQ-A7RV-02A-11R-A36H-07	2.8048	5.07972	3.19339	3.88062	3.76183	3.81722	3.11824	1.48357	1.80839	2.72209	3.20556	6.61128	6.48902	5.55745	4.59801	0.651408	2.65214	5.16163	1.4813	5.92786	1.66453
TCGA-TQ-A7RW-01A-11R-A33Z-07	3.98962	6.59217	4.14498	4.62296	4.84161	4.83469	4.49747	2.35321	3.16927	3.82712	5.19475	3.59432	5.86388	5.61027	2.68538	0.0339339	0.185359	5.39623	1.14555	3.93411	1.86635
TCGA-TQ-A8XE-01A-11R-A36H-07	4.41469	7.44768	4.54428	5.2951	4.69874	5.07267	4.49902	2.93034	3.85195	4.14971	4.726	5.34289	6.09487	5.16299	2.55863	0.026021	0.197991	5.65671	1.40893	1.94276	1.7304
TCGA-TQ-A8XE-02A-11R-A36H-07	4.8214	7.75414	4.54166	4.78277	4.99505	5.51207	4.20459	2.84603	4.18202	3.97992	4.94561	6.92239	6.60694	6.66983	2.57718	0.13711	1.54037	5.38559	1.01228	1.57754	1.28972
TCGA-VM-A8C8-01A-11R-A36H-07	3.62872	6.50468	3.93924	4.45281	4.07309	4.75851	3.67712	2.53279	2.55282	2.8521	4.12459	6.00754	4.50146	6.28989	3.01391	0.176323	2.77598	5.02151	1.18796	1.49513	1.05137
TCGA-VM-A8C9-01A-11R-A36H-07	1.28942	3.75586	2.70279	3.0549	3.0123	2.99181	1.98714	0.913722	0.63914	1.82513	2.50785	6.67222	8.21508	6.76295	7.99342	2.05655	3.24009	8.62475	3.17639	5.07369	2.85818
TCGA-VM-A8CA-01A-11R-A36H-07	1.89623	4.70697	2.99906	3.58882	3.0633	3.95579	2.82688	1.44191	1.40926	2.20752	2.78563	8.25104	7.16774	6.72169	5.58106	0.636451	3.3377	7.39675	2.3195	5.81081	2.09326
TCGA-VM-A8CB-01A-11R-A36H-07	5.10334	7.21013	4.81986	5.14458	4.99166	5.5281	4.43096	2.67338	3.39763	3.49564	4.59362	2.3411	5.04277	5.05663	3.72843	0.129876	0.626205	6.77616	1.38692	3.263	0.700173
TCGA-VM-A8CD-01A-11R-A36H-07	2.73144	3.79265	2.7564	3.8645	3.26364	4.29779	2.57119	2.02684	1.48574	2.82444	3.65811	9.70422	7.71587	7.66732	4.30342	2.60725	6.61766	6.33306	3.08802	10.4513	2.65106
TCGA-VM-A8CE-01A-11R-A36H-07	4.23115	7.12213	4.20198	4.42773	4.62	5.18714	4.1775	2.27175	3.82848	3.43141	4.69955	5.76962	6.99418	5.27141	4.47939	0.144569	0.738552	5.25698	1.96787	4.54956	1.20395
TCGA-VM-A8CF-01A-11R-A36H-07	2.38477	4.89265	2.84738	3.1138	3.81877	3.42418	2.67902	1.48975	0.662388	1.98579	3.24776	7.5664	6.79396	6.78071	5.50383	0.397036	3.42106	7.42837	2.47153	3.52525	2.65999
TCGA-VM-A8CH-01A-12R-A36H-07	5.38714	7.6118	4.47579	4.58381	4.50655	5.52456	4.54754	2.47838	3.13462	3.86708	4.6832	4.63261	4.76477	6.23182	3.15578	0.178874	0.231432	3.93592	1.35772	0.563939	1.07005
TCGA-VV-A829-01A-21R-A36H-07	5.85732	8.38809	5.38335	5.45063	4.81267	5.46633	4.82925	2.97838	3.89097	4.24049	4.82303	6.02314	5.61663	5.2289	1.9318	0.026021	0.143916	7.22755	0.52085	3.28786	0.658554
TCGA-VV-A86M-01A-11R-A36H-07	6.36178	9.63045	4.92335	5.94054	6.19655	5.85408	5.21076	3.50146	4.08555	4.40977	5.44641	3.76552	4.68681	5.49597	2.44779	0	0.217107	4.27913	1.20739	0.543991	1.38813
TCGA-VW-A7QS-01A-12R-A33Z-07	5.01886	7.39854	4.37869	4.80654	4.15282	5.11992	3.99232	2.53933	2.85874	3.83476	4.27935	2.20486	4.30734	6.8824	2.74848	0.895147	0.131458	7.60058	0.683741	4.28251	0.369941
TCGA-VW-A8FI-01A-11R-A36H-07	4.628	7.06248	3.42309	4.20421	4.69018	4.75959	3.83846	2.07313	2.67365	2.39808	3.60542	5.46071	6.66577	5.73837	3.13253	0.156655	4.15228	6.75739	2.91701	5.73849	1.67645
TCGA-W9-A837-01A-11R-A36H-07	4.84309	7.29948	3.98954	4.75381	4.40565	5.18815	4.12686	2.28342	3.35043	3.62002	4.49853	6.00351	6.79532	5.69087	4.55759	0.742437	3.06459	6.23757	2.17584	6.45358	1.91326
TCGA-WH-A86K-01A-11R-A36H-07	4.465	7.03547	3.53831	3.92107	4.71031	4.87188	3.3467	2.00978	2.75698	2.75954	3.87755	5.24068	5.05655	5.8901	3.09587	0.0861044	0.902189	5.77602	0.815411	1.11789	0.902652
TCGA-WY-A858-01A-11R-A36H-07	3.94959	6.87168	3.27617	3.83742	3.76749	4.26204	3.33634	1.80025	2.41045	2.40016	3.79852	5.99339	6.33695	6.21479	4.37195	0.118094	1.12473	5.30026	1.40839	2.95282	1.18992
TCGA-WY-A859-01A-12R-A36H-07	4.6283	7.61727	4.30721	4.55313	5.34906	5.8485	3.74589	2.55606	3.71406	3.33845	4.73432	6.20646	6.39541	5.75406	5.30378	0.949796	3.05276	6.99097	2.58739	6.95929	2.07714
TCGA-WY-A85A-01A-21R-A36H-07	4.75469	7.99878	4.20575	4.63035	5.40982	5.55738	4.08483	2.67123	3.84781	3.50279	5.19643	5.03478	6.6789	5.16969	4.00022	0.157302	2.25245	5.58863	1.60919	4.55598	1.6498
TCGA-WY-A85B-01A-11R-A36H-07	5.41246	8.54997	4.4897	5.23969	5.60854	5.537	4.38962	2.86154	3.69616	3.82624	5.69705	4.4447	3.28263	4.8876	2.50949	0.0480967	0.349026	4.52184	1.28214	1.49534	0.781486
TCGA-WY-A85C-01A-11R-A36H-07	5.77722	8.83246	4.48456	5.10067	4.71203	5.76631	4.36189	2.97058	3.76546	3.66872	5.1555	4.60574	4.38612	5.30867	3.54359	0.0718999	0.990737	3.73895	1.11157	2.62314	1.26291
TCGA-WY-A85D-01A-11R-A36H-07	5.00387	7.22613	3.86686	4.33226	4.57274	4.79015	3.57274	2.23707	2.1527	2.89983	4.38899	4.2298	4.7024	6.10555	3.24896	0.0790196	1.67125	5.57776	1.77476	0.852239	0.550014
TCGA-WY-A85E-01A-11R-A36H-07	5.41503	8.63645	4.70943	4.89128	5.62696	6.00832	4.55295	2.60975	3.75069	3.31325	5.27143	3.82031	5.37913	5.43695	3.35873	0.23842	1.84467	5.53408	1.77058	5.04374	1.70062

## Sheet: MEX3B
sample_id	MEX3B	SBK1	DCX	ZNF74	MEX3A	FAM117B	NKAIN1	SOX4	C11orf95	USP49	RCOR2	CYSTM1	BLVRB	ACSF2	VAMP5	COPZ2	SDC4	PRDX6	PLA2G5	CST3	RRAS
TCGA-02-0047-01A-01R-1849-01	3.06574	4.97107	5.26152	3.63718	5.22916	3.43186	4.58098	7.30134	4.42046	2.92642	5.17114	6.39565	5.70755	3.81436	7.39616	4.25036	7.83664	7.99463	2.82165	10.043	5.99179
TCGA-02-0055-01A-01R-1849-01	2.61897	1.78073	0.394843	2.08478	2.19705	2.20517	1.27989	5.20764	4.08376	1.60966	1.78998	6.8475	7.38324	2.99857	9.4441	6.52077	8.9772	9.22989	3.81889	10.4394	8.12382
TCGA-02-2483-01A-01R-1849-01	4.61068	6.28693	5.97229	4.46016	6.31998	4.13012	6.83883	9.52856	5.89088	2.35566	7.36177	5.91095	5.74494	2.18862	6.88197	3.40786	4.36392	7.91653	0.757109	7.88992	6.05449
TCGA-02-2485-01A-01R-1849-01	3.80399	5.80504	5.74163	4.29389	5.93816	3.62186	4.38571	8.7642	5.36089	3.25228	5.95711	6.11483	6.26443	3.22378	7.4857	3.52093	6.50567	8.18198	3.24228	9.54476	5.80056
TCGA-02-2486-01A-01R-1849-01	0.615228	2.01803	0.304161	2.18815	1.88206	2.09309	1.89941	5.31917	3.09571	1.62438	1.86263	7.89703	7.01411	4.23206	9.26884	6.07393	7.32842	9.44109	6.45451	9.24914	7.9471
TCGA-06-0125-01A-01R-1849-01	3.30955	4.61032	4.48717	4.37541	4.81448	3.3608	3.71967	7.00838	5.00388	2.43197	4.89051	5.82163	5.98097	3.89785	6.88181	4.96704	7.41023	8.59535	3.38149	11.2889	6.08473
TCGA-06-0125-02A-11R-2005-01	1.94418	3.69812	3.33743	3.56888	3.58537	3.54208	3.51475	6.18746	4.65918	1.65974	3.82601	6.796	6.80957	3.83362	7.13721	5.96126	8.42057	8.45288	4.15894	10.3777	6.30222
TCGA-06-0129-01A-01R-1849-01	4.98188	6.27491	5.72997	5.09423	6.47413	4.46542	5.90652	8.78935	5.37079	5.96987	6.60784	4.92826	4.92441	2.66186	5.71023	3.02297	4.48233	7.51174	0.808838	8.60146	4.91825
TCGA-06-0130-01A-01R-1849-01	2.47954	1.56569	1.20383	3.40249	3.18134	2.66038	0.950991	4.89373	4.08273	1.81787	3.82631	6.07752	6.98308	3.87008	8.72134	6.47178	6.72091	8.59647	2.4111	9.26509	7.05754
TCGA-06-0132-01A-02R-1849-01	1.68401	2.89798	1.1891	2.22345	1.93104	2.80029	3.16512	4.17869	3.36873	1.16704	2.75933	6.34359	6.52818	3.4585	8.4926	5.29904	5.80292	8.30713	3.77146	10.4945	6.56641
TCGA-06-0138-01A-02R-1849-01	2.36036	4.09521	3.52881	2.98694	3.86989	2.47716	3.39078	6.18828	3.88411	1.98852	3.60288	6.77774	6.35316	3.11861	8.14134	5.54132	5.76749	8.61207	2.90045	10.6248	6.62356
TCGA-06-0139-01A-01R-1849-01	1.75172	1.43563	1.44911	2.00115	1.82501	1.92953	1.45954	4.52556	2.73031	0.862828	2.37239	6.41351	7.51178	3.53628	9.64008	5.75	6.48417	8.30981	4.30189	9.46898	7.39845
TCGA-06-0141-01A-01R-1849-01	1.78827	1.72548	0.914105	1.94722	1.55792	2.06053	1.60331	4.068	3.14592	1.17996	1.80859	7.27991	7.00502	4.03344	8.78083	6.37103	7.68812	8.82994	5.57387	11.1556	6.43603
TCGA-06-0152-02A-01R-2005-01	1.74932	4.77295	2.65935	4.08158	4.98501	2.79023	3.37317	6.47887	4.6252	2.48231	3.53022	5.70311	5.71948	3.53959	8.58318	4.682	6.98752	8.29471	5.39696	10.1123	6.43758
TCGA-06-0156-01A-02R-1849-01	4.38024	5.53202	6.11456	3.44649	5.58091	3.74865	5.29198	7.67007	5.42751	3.426	6.02315	6.64768	6.21401	3.27484	8.12949	6.06465	6.88243	8.18961	2.23857	9.53877	7.39335
TCGA-06-0156-01A-03R-1849-01	3.93469	5.3468	5.83182	3.10841	5.331	3.59089	5.23261	7.44765	5.02557	3.17322	5.89216	6.87381	6.7372	3.67321	8.78162	6.2539	6.90342	8.38853	2.12377	9.34739	7.76462
TCGA-06-0157-01A-01R-1849-01	2.77115	5.43998	5.93322	3.87328	5.03314	3.37858	4.38375	7.87794	4.9781	2.57935	5.18608	5.86701	6.16569	3.99261	7.79152	5.34866	5.53136	8.32847	4.63027	11.1139	6.05453
TCGA-06-0158-01A-01R-1849-01	3.10964	4.5923	3.79968	4.17021	4.2377	3.15046	3.58566	7.01056	4.92646	2.60236	4.25346	6.34092	6.48902	4.01191	7.2085	5.30339	6.99535	8.49357	4.574	10.6575	5.81351
TCGA-06-0168-01A-01R-1849-01	2.06312	4.18724	2.72851	2.64508	3.49868	2.4577	2.76986	5.39592	3.68721	1.81873	3.13527	6.39402	6.97654	3.99574	7.76355	5.28068	7.11758	8.91621	4.96115	11.026	7.12701
TCGA-06-0171-02A-11R-2005-01	1.66202	2.43421	0.533464	2.58866	1.40605	2.79938	3.24683	4.36502	3.56776	1.54493	2.08294	6.32567	7.18822	3.88001	8.15997	5.54618	6.87826	8.47284	4.14183	9.8138	7.26707
TCGA-06-0174-01A-01R-1849-01	4.77736	6.46486	6.82263	4.51545	6.19759	3.98372	6.29374	9.15068	5.2402	3.03872	6.47873	5.66286	5.75909	2.32734	6.68331	4.05568	4.61052	7.82597	2.19859	9.32634	6.04463
TCGA-06-0178-01A-01R-1849-01	2.25375	4.46729	3.43503	3.07006	4.10217	2.97455	4.72213	6.98589	3.8635	2.43467	5.27047	5.82961	6.6855	3.81822	8.69017	4.89365	2.63234	7.86123	2.13488	9.9741	6.41282
TCGA-06-0184-01A-01R-1849-01	1.32797	2.84952	0.375401	2.18698	2.18542	2.14088	2.19481	4.25904	2.5733	1.00202	2.91739	6.88451	7.3014	4.16589	8.63952	5.3443	6.88121	8.89571	6.71163	11.4793	6.68679
TCGA-06-0187-01A-01R-1849-01	1.37973	4.09619	0.389457	3.40235	3.88919	2.51768	1.1155	5.72979	4.18149	2.02215	3.59037	6.72181	6.68498	3.92691	8.74982	5.58826	7.98307	8.62145	6.50974	10.6571	6.79776
TCGA-06-0190-01A-01R-1849-01	2.40275	3.44898	2.85693	3.15559	3.36334	2.62009	2.85824	5.86865	3.85059	2.01235	3.14003	7.03973	6.92499	3.71105	8.61048	5.89137	7.57028	8.91356	5.46314	10.0783	7.37036
TCGA-06-0190-02A-01R-2005-01	3.20553	1.41819	0.392317	3.24493	2.96741	2.60277	1.30135	6.65118	4.06007	1.67347	3.27111	6.3838	6.86597	3.28069	8.35326	6.21957	7.50124	8.75868	2.98065	9.49186	6.97062
TCGA-06-0210-01A-01R-1849-01	1.80459	3.27758	1.26027	3.11646	3.83587	2.70713	2.38112	4.84999	3.92253	1.94174	3.22154	7.56682	6.60409	3.56731	8.41264	5.70292	7.3162	8.20548	5.18575	10.0783	7.05718
TCGA-06-0210-02A-01R-2005-01	2.60845	4.43374	4.21311	3.54862	4.7914	3.07075	3.98283	6.71996	4.33798	1.79456	4.75791	6.73129	5.98595	3.8101	7.69848	5.47812	6.07533	8.17553	3.71973	9.84278	6.39416
TCGA-06-0211-01A-01R-1849-01	1.75792	4.00467	4.90953	3.75985	4.76859	2.83113	1.38902	6.1946	4.58925	2.17865	4.91113	6.21754	6.20964	3.67503	8.01701	4.75322	7.40323	8.52715	5.26511	10.2569	6.97779
TCGA-06-0211-01B-01R-1849-01	1.65329	4.68797	5.45468	4.0824	5.18198	3.32829	2.99257	6.67341	4.6658	2.47119	5.4625	5.7007	5.72233	3.35303	7.72688	4.25193	6.57862	8.4593	4.82364	10.7805	6.05746
TCGA-06-0211-02A-02R-2005-01	3.11365	5.1644	5.93744	3.55648	4.80569	3.12563	3.21703	7.20316	4.63956	2.06271	4.2794	6.64257	6.23303	3.32002	8.3043	4.97874	7.34365	8.29702	5.63053	10.4459	7.21147
TCGA-06-0219-01A-01R-1849-01	1.33016	2.91655	2.67652	1.73479	2.79231	1.79456	3.17894	4.85885	2.7439	1.43659	3.20275	7.33968	7.1304	4.05535	9.35097	6.19006	5.9092	8.34741	5.80665	12.2321	7.19088
TCGA-06-0221-02A-11R-2005-01	5.38055	7.18138	6.9737	5.19928	6.78998	5.24129	6.58904	9.38031	6.35957	4.76825	7.7837	5.01043	5.22816	2.57966	5.45861	3.88232	4.54252	7.43227	2.63045	8.63113	4.92377
TCGA-06-0238-01A-02R-1849-01	4.31654	4.93594	5.5652	3.65519	4.92302	3.29751	5.28831	8.2331	4.29886	2.40928	5.1344	5.84134	5.79877	2.51364	7.67182	4.73019	5.04882	7.63743	2.29725	9.31374	5.64178
TCGA-06-0644-01A-02R-1849-01	1.86374	1.43221	0.441165	2.94105	2.67665	2.12974	0.411209	5.78731	4.59885	0.937872	3.85828	6.82709	6.92285	3.23639	8.97553	6.67915	8.04771	8.70456	4.99581	9.51444	7.90887
TCGA-06-0645-01A-01R-1849-01	2.37114	4.14478	3.67911	3.31917	4.25813	2.35738	3.66126	6.419	4.21111	1.68163	4.29147	6.64641	6.63792	3.45985	8.17209	5.2306	7.29043	8.62602	3.27767	9.92018	7.09856
TCGA-06-0646-01A-01R-1849-01	2.93391	5.26393	4.9888	4.11619	4.86712	3.05653	4.73	6.50378	4.86687	2.69501	4.6583	6.56508	6.519	3.76907	7.86393	5.46617	6.83723	7.94264	4.27701	9.0545	6.7966
TCGA-06-0649-01B-01R-1849-01	1.99121	4.10516	3.19481	2.98315	3.79771	2.87019	2.99308	6.53	3.8478	1.86319	3.4938	7.47024	6.88654	4.39357	9.47429	6.71946	7.1779	8.88761	3.5991	10.9172	6.93973
TCGA-06-0686-01A-01R-1849-01	4.5255	5.47322	4.86648	4.15669	5.44912	3.45619	5.85302	8.01887	4.74957	2.48065	6.44939	5.90604	5.86604	2.86196	6.9042	4.32118	5.02952	8.06456	3.12697	9.64881	6.12362
TCGA-06-0743-01A-01R-1849-01	1.45318	3.53258	1.23377	3.39118	3.79814	2.06243	0.834954	5.81722	4.32658	2.13017	4.01534	6.35506	6.52723	3.98824	8.75966	6.22043	7.10057	8.78586	3.68429	10.7284	6.88349
TCGA-06-0744-01A-01R-1849-01	2.44496	4.4288	1.39534	4.50306	4.90865	2.40719	3.84291	7.52122	4.25988	2.09315	5.06438	5.34638	6.4135	3.96513	7.76764	5.42859	5.36856	8.10726	2.15743	9.61752	6.12064
TCGA-06-0745-01A-01R-1849-01	2.47301	4.78793	3.86969	3.51504	4.41218	2.50169	2.41449	5.31098	4.31996	1.72609	4.66546	6.82561	7.03202	3.4206	8.59058	4.41253	7.05366	7.97064	1.03189	10.6114	6.79689
TCGA-06-0747-01A-01R-1849-01	2.3667	4.62141	2.31901	3.95402	4.1044	2.83764	1.3454	7.14588	4.15358	2.46396	3.07157	6.39375	6.61953	3.84186	7.78367	3.32315	8.36002	8.36037	5.57563	11.7553	6.78613
TCGA-06-0749-01A-01R-1849-01	1.09248	3.31924	1.71392	3.05896	2.99193	2.38673	3.45277	4.93732	4.04404	1.51813	3.10956	6.94182	6.59023	3.95771	8.10153	4.7967	6.4862	8.36245	3.87739	11.8197	7.00775
TCGA-06-0750-01A-01R-1849-01	1.50304	3.43707	2.56311	2.9737	2.72094	2.02737	1.99063	5.39529	3.81686	1.48037	3.00301	6.85217	7.39335	3.30451	8.91426	6.39608	7.28478	8.62653	5.68328	9.82078	7.20252
TCGA-06-0878-01A-01R-1849-01	1.98688	3.28571	1.30859	2.68203	4.22106	2.97258	1.82786	6.10463	4.2857	2.11036	3.85194	6.81982	6.46671	3.69775	8.06065	5.83489	7.73623	8.79675	4.86392	9.70471	6.59124
TCGA-06-0882-01A-01R-1849-01	1.40545	3.42857	0.932742	2.64062	3.09283	2.5146	2.02885	5.12883	4.89046	1.51949	2.90843	7.40301	6.26616	4.16402	8.56791	5.05602	7.81148	8.53127	6.61678	12.0436	6.68612
TCGA-06-1804-01A-01R-1849-01	1.243	4.03054	2.93455	2.71923	2.78235	2.86825	1.47908	6.03922	3.70409	3.13652	4.13966	5.99621	6.07481	4.32159	7.548	6.11149	4.37118	8.80675	5.11256	12.2527	6.50539
TCGA-06-2557-01A-01R-1849-01	3.11247	4.81754	3.61269	4.05142	5.60077	3.42974	4.3297	6.98111	4.90742	2.52607	5.86448	6.01788	6.49313	3.88715	7.20909	4.485	5.25923	7.98089	2.94343	10.078	6.02018
TCGA-06-2558-01A-01R-1849-01	3.81312	5.55039	5.51049	3.47922	5.6174	4.08618	5.23576	8.32457	5.31503	3.1829	6.60091	6.0608	5.65117	3.18884	7.47801	3.69304	5.8872	7.89487	3.11091	9.61522	6.37138
TCGA-06-2559-01A-01R-1849-01	4.09614	5.49485	5.4237	3.969	5.88619	3.46583	5.49894	7.79151	5.33472	3.40339	6.20308	6.28585	5.34833	2.52376	7.48865	3.52325	6.44273	7.97783	2.80867	9.59642	6.00804
TCGA-06-2561-01A-02R-1849-01	1.07902	3.91392	1.70168	2.82175	2.81816	2.39764	1.55969	4.1252	4.16598	1.68014	3.15322	6.93577	5.53776	3.72586	8.2683	5.93179	8.15417	8.46911	5.16033	10.3418	6.21979
TCGA-06-2562-01A-01R-1849-01	2.03175	3.56144	0.364348	2.71833	3.37029	2.36676	1.2441	5.75493	4.1129	2.1838	2.83871	7.28241	6.35386	3.80968	8.56664	6.15837	8.54039	9.27282	6.57776	10.0222	6.97007
TCGA-06-2563-01A-01R-1849-01	1.39873	3.66847	0.413269	3.60155	4.58434	3.00885	2.10862	6.1018	4.68966	2.26879	4.16177	5.76903	5.91837	3.62695	8.20128	5.48828	5.22093	8.64518	6.17921	10.4077	6.10735
TCGA-06-2564-01A-01R-1849-01	2.88374	4.69191	4.3187	3.73761	5.34541	3.01353	2.61049	7.47758	4.91739	2.80498	4.4416	6.39915	5.64906	3.60612	7.88404	5.3184	6.96929	8.65285	5.22925	8.86696	6.80914
TCGA-06-2565-01A-01R-1849-01	2.71372	4.42037	4.22195	4.10252	4.83623	3.39318	1.54799	7.5326	4.84231	3.15635	4.5894	6.01087	5.51561	3.8955	8.02569	5.17487	6.22533	8.23366	4.75441	9.79079	5.89105
TCGA-06-2567-01A-01R-1849-01	2.12512	4.84156	2.23389	3.12907	4.04588	3.04091	1.44244	6.5265	4.04501	2.699	4.72725	6.30983	7.31689	4.41401	8.56525	6.65588	6.88315	8.80456	5.92855	10.3689	7.39749
TCGA-06-2569-01A-01R-1849-01	5.62863	3.93543	3.02437	5.33573	7.25041	3.14048	3.0428	7.84827	7.01816	3.18591	6.83028	4.10867	5.1486	5.82377	5.63547	6.74313	2.8655	9.31126	1.02503	6.56235	8.10503
TCGA-06-2570-01A-01R-1849-01	4.91205	5.63309	5.27646	4.48022	5.84652	3.81459	5.4176	8.64695	4.62762	3.93691	5.44048	5.52423	5.42915	2.59913	6.85102	3.29302	3.83079	7.38248	1.86568	9.15182	5.90117
TCGA-06-5408-01A-01R-1849-01	3.08889	5.62052	4.68747	3.46471	5.02846	3.356	3.60546	7.36445	5.20212	2.4536	5.28128	6.50688	6.78285	4.08303	8.46991	4.78591	7.05462	8.84075	5.61326	11.1901	7.20936
TCGA-06-5410-01A-01R-1849-01	1.14189	1.9244	0.463622	2.10195	1.49902	1.80029	2.51967	3.6369	2.6399	1.07197	2.25223	7.10018	7.26515	4.09111	9.26602	5.72645	7.25118	8.88836	6.51573	11.1008	7.70783
TCGA-06-5411-01A-01R-1849-01	3.44911	6.57827	5.32345	3.27225	4.66251	3.33119	5.62054	6.0359	4.82897	2.55545	4.54968	6.90515	6.29072	2.95401	7.63107	4.8475	5.8302	7.88888	3.43074	9.85956	6.09271
TCGA-06-5412-01A-01R-1849-01	1.1129	1.9594	0.341986	2.54211	1.73066	2.06274	1.71422	4.50856	3.29588	1.35016	2.48218	6.69412	6.37242	4.01954	9.29624	6.30697	7.26617	8.88811	6.15648	11.3729	7.22071
TCGA-06-5413-01A-01R-1849-01	3.61352	5.50982	4.9025	3.10434	4.97399	3.38551	4.16967	7.36502	4.56164	2.49298	5.12676	6.48105	6.41515	3.67802	8.48868	5.88835	6.33188	8.70274	4.71599	10.4177	6.70093
TCGA-06-5414-01A-01R-1849-01	1.68814	3.7402	1.64367	3.40417	4.18652	2.39191	1.19207	6.08646	3.96575	2.06205	1.61542	6.4012	6.46237	4.49771	9.05358	5.11483	7.70521	8.67881	6.32956	11.3043	6.47074
TCGA-06-5416-01A-01R-1849-01	3.59246	5.89043	6.27817	4.59979	4.93417	3.19145	5.56735	6.08311	4.56073	2.6305	5.61873	7.07105	5.20609	4.07078	7.84102	3.23292	6.39556	7.85011	2.32932	8.86082	5.82001
TCGA-06-5417-01A-01R-1849-01	3.57759	4.89331	3.56023	4.07409	6.14387	4.24559	4.84803	8.36466	4.54309	3.35803	6.16405	6.29048	5.41844	2.20248	5.8824	3.32569	4.47709	8.41573	2.27208	8.45223	5.23577
TCGA-06-5418-01A-01R-1849-01	1.66107	3.42978	1.7618	2.83419	4.18956	2.1652	0.838508	5.05851	3.96424	2.32475	4.64268	7.0059	7.00069	4.2731	8.87497	5.6186	7.70879	8.46614	4.9673	9.90043	7.51735
TCGA-06-5856-01A-01R-1849-01	2.43741	4.99963	3.80827	3.5397	4.70798	2.90231	4.18468	6.69967	4.33039	2.16909	4.36091	6.94749	6.60726	4.24343	7.29671	5.38873	6.78763	9.71044	6.02664	10.3782	6.73075
TCGA-06-5858-01A-01R-1849-01	3.13328	4.00205	5.20525	3.46057	4.63459	3.66568	1.97545	6.79409	5.10463	2.40904	4.67822	6.75551	6.70872	3.82519	6.99858	5.05323	6.41432	9.06458	4.40931	10.0506	5.89685
TCGA-06-5859-01A-01R-1849-01	2.74651	5.13035	4.60637	3.69353	4.10967	2.97547	3.19713	7.06044	4.7077	2.69296	4.1744	7.86124	6.5753	3.49288	7.90336	4.81775	6.32107	9.04718	3.95549	12.2943	6.63723
TCGA-08-0386-01A-01R-1849-01	1.87464	5.35445	5.08992	3.31123	4.82842	3.81261	2.91867	7.39035	4.9367	2.93714	6.53345	6.20267	6.97167	3.72807	7.43728	5.34423	7.29333	9.18973	4.60353	10.1163	6.35982
TCGA-12-0616-01A-01R-1849-01	3.85555	5.50414	5.15399	3.87797	5.3805	3.22282	5.93647	7.22687	4.20399	2.16134	5.07734	6.24218	5.75023	3.12649	8.21626	4.98101	5.66214	8.18277	3.11916	9.19618	5.42599
TCGA-12-0618-01A-01R-1849-01	4.44814	7.17837	7.30913	4.9674	6.09884	4.32211	5.69677	9.57361	5.88535	3.89039	7.04434	6.16096	5.71504	2.61164	6.21791	3.26222	4.21611	7.30117	2.06771	10.0271	5.88782
TCGA-12-0619-01A-01R-1849-01	2.3516	4.82103	3.89002	3.18188	4.97633	3.2085	3.20225	6.5885	4.24689	2.98954	5.39608	6.56854	6.76643	4.01007	8.24427	6.34289	7.2659	8.76571	4.6264	10.1614	6.7975
TCGA-12-0821-01A-01R-1849-01	3.27542	5.53798	3.55545	3.08985	5.59633	3.76059	2.61231	7.63052	5.02566	2.22663	4.40654	6.67844	6.08089	3.65492	8.47957	6.19822	6.71641	8.83863	2.99017	11.001	7.00182
TCGA-12-1597-01B-01R-1849-01	3.73912	6.50527	6.37662	4.38711	5.24266	3.95467	6.75403	8.99667	5.94278	2.4728	6.99839	6.08674	6.53033	3.23903	7.941	4.15918	6.37439	7.3969	2.17082	10.2221	6.03003
TCGA-12-3650-01A-01R-1849-01	3.72263	5.84338	5.02826	4.04235	5.25198	3.05955	5.47592	7.43376	4.72371	1.97379	5.75533	5.85763	5.54527	2.82316	7.61101	4.0667	4.76482	8.00388	2.43808	10.6803	6.56891
TCGA-12-3652-01A-01R-1849-01	1.60488	3.36112	1.83398	3.44091	3.53526	2.32984	1.64897	4.8001	3.37213	1.28108	4.70682	6.78169	7.12951	4.05169	9.24647	5.33983	7.06042	7.94268	4.93226	11.6114	7.82174
TCGA-12-3653-01A-01R-1849-01	1.02176	4.4232	1.04991	3.97013	4.41845	2.93312	2.26451	5.73224	4.06811	2.16806	5.20074	5.96101	6.30209	3.59691	9.29833	4.27311	4.73238	8.33763	4.68076	12.3984	6.82631
TCGA-12-5295-01A-01R-1849-01	0.606347	2.96053	0.439038	2.40111	2.69889	2.15416	1.33942	4.05133	2.89189	1.16755	3.77375	7.00652	6.71521	3.81934	8.96695	6.16593	7.65094	8.90611	5.4791	10.9081	7.70387
TCGA-12-5299-01A-02R-1849-01	2.24741	4.76404	2.13383	3.41132	4.43805	2.72914	2.34939	6.50565	4.12649	1.4587	4.20825	6.66141	6.97502	3.84813	8.93324	5.1763	7.69204	8.5895	4.96517	10.9173	6.74775
TCGA-14-0736-02A-01R-2005-01	1.06164	2.13803	0.674822	1.59965	1.20489	2.05127	2.40531	3.27547	2.87419	0.774755	2.50574	7.80832	7.4644	4.39957	9.48001	6.57329	6.96183	8.998	6.66464	10.5678	7.30622
TCGA-14-0781-01B-01R-1849-01	1.70545	2.28836	0.891186	2.59082	2.4513	2.05481	0.598651	4.67452	3.63958	1.19182	1.92611	7.79944	6.8011	4.00678	9.11565	6.3533	6.93449	8.85223	7.67483	11.3036	7.92254
TCGA-14-0787-01A-01R-1849-01	1.54972	4.71271	0.643856	3.80409	4.4262	2.6986	1.36994	6.17518	4.41569	1.872	3.61986	6.62742	6.75143	3.87119	9.46997	5.56067	7.07022	8.81835	7.50235	11.0739	6.72236
TCGA-14-0789-01A-01R-1849-01	1.91793	3.16514	2.53304	2.95086	3.04665	2.74906	2.06729	5.76896	4.0956	1.52917	3.15092	6.88011	6.52608	3.36079	8.29932	4.82188	8.03271	8.53975	6.67034	10.1908	8.15053
TCGA-14-0790-01B-01R-1849-01	2.06126	3.48265	4.13337	3.77051	4.90021	2.81578	2.78113	6.915	4.35306	2.21937	5.14538	6.27432	6.19049	4.29522	8.37807	5.89815	5.89696	8.81559	5.82697	12.0988	5.43917
TCGA-14-0817-01A-01R-1849-01	1.58097	3.52052	3.48837	3.049	3.53442	2.31892	2.72406	6.34985	3.15418	1.44186	4.49601	6.57514	7.32489	3.97911	8.84868	5.90544	5.88033	9.05259	5.0513	9.54627	6.80509
TCGA-14-0871-01A-01R-1849-01	5.30282	5.10735	2.20608	4.51671	6.55805	3.6388	4.90234	7.62873	5.49888	2.75193	6.34241	4.74626	5.95764	4.10835	6.06177	4.40859	4.57192	9.20235	3.07805	7.72052	5.23603
TCGA-14-1034-01A-01R-1849-01	1.40463	4.02549	0.690194	2.38399	2.77265	3.45908	0.138814	6.07246	3.95486	1.70115	2.35214	6.88935	6.49255	4.71787	7.85737	5.02533	7.93507	8.40422	7.6758	12.1694	6.64813
TCGA-14-1034-02B-01R-2005-01	1.74777	4.6578	2.30795	3.01159	3.78234	3.48422	1.77775	6.6946	3.62035	3.14806	4.26137	6.64856	5.84752	4.21195	6.2109	4.36107	7.54046	8.89886	6.45156	9.68587	6.37512
TCGA-14-1402-02A-01R-2005-01	1.04845	2.41289	1.383	2.5213	2.71769	2.38471	1.66603	5.32601	2.99818	1.98459	3.36024	7.20502	6.904	4.29037	9.15568	5.91282	7.66707	8.60206	6.41851	10.6052	6.80234
TCGA-14-1823-01A-01R-1849-01	0.646531	1.16556	0.804632	1.9375	1.2784	2.53662	1.01428	4.34702	2.20633	1.32855	1.55753	7.52522	6.86435	3.643	8.79785	6.16899	7.41392	9.37866	6.7021	9.24197	6.85985
TCGA-14-1825-01A-01R-1850-01	4.52827	5.60837	5.31552	3.94539	5.58312	4.11953	5.41842	8.11108	4.64708	2.98277	5.83945	6.07024	5.72955	2.94834	6.88	4.09891	5.54762	8.59467	2.83113	9.95249	5.81109
TCGA-14-1829-01A-01R-1850-01	1.35603	1.51076	1.5214	1.51556	2.05811	2.41378	1.03083	4.36679	2.52324	1.69644	1.58212	7.22515	6.96422	3.49175	9.51847	7.34989	7.0522	9.53873	4.99361	10.1683	7.45209
TCGA-14-2554-01A-01R-1850-01	0.714839	3.17313	0.97739	2.81482	2.68937	2.63103	1.48713	6.03906	3.28958	1.44758	2.56294	6.59951	6.62772	3.65133	8.77799	6.13967	7.22484	8.92777	5.14451	10.8146	7.17524
TCGA-15-0742-01A-01R-1850-01	2.03291	5.13963	1.99128	3.40829	4.76149	2.71578	2.96377	7.0244	4.18684	1.90508	5.20671	5.92537	6.16309	3.40332	7.7423	3.95925	7.52354	8.26911	5.71481	11.2402	6.04901
TCGA-15-1444-01A-02R-1850-01	3.14323	4.87559	4.15543	3.85696	5.26908	3.83286	4.45095	7.55217	4.68533	2.89206	6.33224	5.87249	4.76987	3.24381	6.55923	6.10956	6.44526	8.51512	2.51969	10.5401	5.84641
TCGA-16-0846-01A-01R-1850-01	3.79192	5.03109	4.61492	4.06055	4.41749	3.35424	4.71207	7.99768	3.93311	2.62663	5.952	6.95335	6.39548	3.72537	8.30558	5.21098	6.87491	8.38674	3.83737	10.7139	6.09264
TCGA-16-1045-01B-01R-1850-01	1.84028	4.06318	1.66362	3.30986	3.19129	2.92617	1.51712	5.6514	4.00642	1.97699	2.9241	6.69681	7.02767	4.61742	8.33521	5.56477	7.75027	8.78788	5.85799	10.0001	6.89362
TCGA-19-0957-02A-11R-2005-01	3.71697	5.33613	5.46463	3.56814	4.80071	3.51157	5.57835	8.03135	4.56223	2.7405	5.40873	6.47303	6.01619	3.01141	6.98198	5.37153	6.33215	8.14976	4.15049	9.99989	5.69174
TCGA-19-1389-02A-21R-2005-01	1.6968	2.03728	0.282736	1.896	1.69328	2.06247	0.529571	4.83975	3.62754	1.39248	1.79419	7.59285	6.43294	2.98443	8.40454	6.84846	7.93287	9.12973	5.05887	10.2501	7.98131
TCGA-19-1390-01A-01R-1850-01	4.45668	6.56276	7.39935	4.90063	6.12954	3.94765	5.02619	6.76404	5.0497	3.73762	6.26909	4.7789	4.54966	2.37376	5.55042	4.73827	4.54016	7.52487	0.970191	7.71091	4.8138
TCGA-19-1787-01B-01R-1850-01	0.573278	4.91254	0.594262	4.16639	3.79054	2.80112	1.2584	6.44	4.37441	2.82818	3.46513	7.2798	7.27898	3.92049	7.43357	5.52143	7.04683	7.953	4.36952	8.71329	5.90021
TCGA-19-2619-01A-01R-1850-01	2.79552	5.70953	4.36027	4.16469	5.79147	2.87947	3.0898	7.09507	4.7022	2.74291	4.50367	6.77336	6.62386	4.63713	7.73588	4.99606	7.4849	8.99997	5.21262	12.1968	5.94443
TCGA-19-2620-01A-01R-1850-01	1.65965	4.184	2.05447	2.36919	2.57778	2.89089	2.64725	5.38856	3.36762	2.01507	2.82259	6.58022	6.68515	3.71595	7.61811	5.55737	7.7985	8.34261	5.86256	12.0218	6.79138
TCGA-19-2624-01A-01R-1850-01	4.08452	6.58731	6.62956	4.82134	6.11425	3.49488	5.64566	8.56931	5.7859	3.38867	6.27105	5.52539	4.79145	2.45491	6.7756	3.70705	4.22528	7.37079	2.46019	10.2767	5.36266
TCGA-19-2625-01A-01R-1850-01	1.14594	4.16856	0.912497	2.68643	4.09058	2.42019	1.26418	6.76671	3.45093	1.98987	3.28348	7.53406	7.26753	3.90866	8.2601	4.51457	7.91352	9.0627	5.79621	10.6668	7.23561
TCGA-19-2629-01A-01R-1850-01	2.94129	5.91524	4.31599	4.39085	5.19018	4.67477	5.03369	8.63747	5.13794	2.72851	6.00946	7.72162	6.24104	3.33795	7.96602	5.21329	3.6842	8.16753	0.795434	10.2051	6.39538
TCGA-19-4065-01A-01R-2005-01	2.39854	3.32441	3.28818	3.10136	3.43863	1.88393	3.13537	5.59749	3.33275	1.69412	3.4137	6.83312	6.71418	3.66047	8.98635	6.62669	7.45378	8.62779	7.0886	10.1722	6.66252
TCGA-19-4065-02A-11R-2005-01	2.91902	3.20467	1.71962	2.90425	2.41562	2.39072	3.19978	6.09148	3.74973	1.79705	3.66989	6.36874	6.24481	3.93247	8.14185	7.13207	6.67149	8.52396	3.72263	8.92138	7.32522
TCGA-19-5960-01A-11R-1850-01	3.86362	6.43783	5.09614	3.90391	6.78616	4.05246	4.32041	8.03467	4.39123	2.49329	3.87834	5.4273	5.94219	3.94653	5.6135	3.33096	6.93485	8.42056	2.3674	10.2142	5.02905
TCGA-26-1442-01A-01R-1850-01	2.34656	4.84644	3.79421	3.57831	4.52601	3.29558	4.10562	7.08966	4.08864	3.01833	5.00425	6.99941	6.09746	3.24393	6.09388	4.4002	5.53428	7.39684	1.78881	8.95066	5.98494
TCGA-26-5132-01A-01R-1850-01	1.85527	4.42599	2.99482	2.92106	4.15233	3.15546	1.77791	6.57571	4.20932	2.38405	5.13694	6.93255	7.89602	4.30952	8.14994	6.21714	6.8725	8.4833	6.07074	10.5379	7.37431
TCGA-26-5133-01A-01R-1850-01	3.86872	5.72695	4.00864	4.42702	6.39837	3.25493	4.77063	7.95491	4.4213	2.66494	5.79205	4.41506	6.39652	1.15776	5.54846	2.36067	1.79797	7.98021	0.403595	6.16864	6.04581
TCGA-26-5134-01A-01R-1850-01	3.75831	5.44917	5.40799	3.95374	4.86257	3.70741	4.29387	6.77039	4.64678	2.85701	5.4608	5.79771	5.69575	3.17433	6.49904	4.36881	4.86663	7.63939	3.01305	9.81725	5.42642
TCGA-26-5135-01A-01R-1850-01	3.37919	5.75379	4.89253	4.43033	5.25056	2.77943	5.12143	7.00159	4.87157	2.43015	5.32829	6.33119	6.027	2.45733	7.90224	3.78024	4.70823	7.72426	3.31367	10.6746	6.89121
TCGA-26-5136-01B-01R-1850-01	2.69122	4.63194	2.2844	3.09657	4.27162	3.04	1.63362	6.34317	4.0584	2.56786	4.82261	6.58172	6.15312	3.64443	7.64612	4.84137	5.70955	8.38112	3.81603	9.63432	6.57793
TCGA-26-5139-01A-01R-1850-01	1.76464	4.09214	1.81418	3.6829	4.21653	2.90389	1.69265	6.18622	4.59258	2.03935	2.88102	6.60316	6.21321	3.69302	8.31026	5.6034	7.62914	8.58623	5.8587	10.6255	6.34393
TCGA-27-1830-01A-01R-1850-01	3.21687	4.56512	4.4532	3.19834	4.56839	3.36031	3.8042	7.50769	4.32612	2.65276	5.31196	6.21787	5.90893	3.67141	7.66203	5.57095	6.37336	8.629	3.1826	9.69789	6.62631
TCGA-27-1831-01A-01R-1850-01	0.77104	1.3883	0.54587	1.56003	2.55085	2.44615	0.676177	5.551	3.41454	1.63923	1.34415	7.6085	6.9127	4.07823	10.8276	6.68823	6.99106	8.78212	7.81242	11.0251	7.08849
TCGA-27-1832-01A-01R-1850-01	1.29936	3.91067	0.471344	2.57686	1.93798	2.83889	0.493852	3.94691	3.64925	1.43776	3.28205	7.84615	7.52711	4.21939	9.22217	7.24499	9.62285	9.69939	5.76246	10.9959	8.1349
TCGA-27-1834-01A-01R-1850-01	1.80571	4.21229	2.63582	3.47303	4.19424	3.27653	2.32585	6.84793	4.07179	2.18218	4.47885	6.91344	6.38562	4.23083	7.93274	6.17812	6.82131	9.04977	3.00313	9.83623	6.79278
TCGA-27-1835-01A-01R-1850-01	0.925696	3.1332	0.52717	2.70978	4.07546	2.08515	0.494876	4.74284	4.04595	2.2258	2.62108	6.38667	6.21692	4.26357	7.12127	5.92369	4.71065	9.12427	6.44261	12.6314	6.75319
TCGA-27-1837-01A-01R-1850-01	3.04963	4.88975	5.01239	3.77139	5.01744	2.8151	3.87797	6.87416	4.36447	2.19166	5.33182	5.8694	5.7517	2.97572	7.62545	4.59777	5.26468	8.07876	5.18909	10.7069	5.3599
TCGA-27-2519-01A-01R-1850-01	2.28608	5.7039	5.70879	3.42369	4.35061	3.48594	2.72247	6.50477	4.38537	2.40498	3.65757	7.12953	6.1694	3.51791	8.35501	4.67116	7.91112	9.23507	4.57157	10.5351	6.59169
TCGA-27-2521-01A-01R-1850-01	4.2216	5.08366	4.56643	4.40599	5.56486	3.94973	5.05983	7.53535	5.06886	2.52238	6.58895	6.90491	6.23975	3.74371	7.23132	4.34018	6.40218	7.92673	1.32435	10.4749	5.76732
TCGA-27-2523-01A-01R-1850-01	3.4633	5.30393	5.35063	4.46246	5.76619	3.37889	4.26601	7.63757	4.67333	2.30819	5.96656	5.88542	5.87258	2.69149	8.41327	4.79974	6.76151	8.28772	3.8105	10.4758	5.39606
TCGA-27-2524-01A-01R-1850-01	1.90385	2.76996	2.29048	3.13147	4.06551	2.49546	3.08192	5.72457	3.62067	1.1379	4.81691	7.33819	7.10631	4.26195	9.44429	5.60802	7.26316	9.1039	5.35119	10.2087	8.11685
TCGA-27-2526-01A-01R-1850-01	0.598651	3.29741	0.159242	2.54767	3.01466	2.13986	0.465922	5.12814	2.67958	0.878451	2.58621	7.58147	7.43315	4.33798	9.73631	6.11476	7.96839	9.43976	7.6495	13.1946	7.05891
TCGA-27-2528-01A-01R-1850-01	2.30926	3.97406	0.943959	3.58842	4.18179	2.71671	1.44207	6.43387	4.49395	1.8768	2.96455	6.48042	6.05736	4.03274	8.18532	5.67073	7.04363	8.43869	5.07881	10.778	6.2592
TCGA-28-1747-01C-01R-1850-01	3.02678	5.05882	3.51808	3.77663	4.51452	3.19431	3.99025	7.373	4.3348	2.13724	5.61711	6.28211	6.32785	4.20035	7.92247	5.301	7.894	8.51828	4.967	10.6286	6.06355
TCGA-28-1753-01A-01R-1850-01	3.8027	5.42861	6.2161	3.88749	5.21153	3.48905	4.72459	7.77536	4.91375	2.45283	5.29433	5.79411	7.06702	3.36559	7.42844	5.29066	5.88549	7.92471	3.72985	9.83751	6.11801
TCGA-28-2499-01A-01R-1850-01	0.667756	3.45671	0.239887	2.57879	2.75067	2.47342	0.676899	4.10181	3.27636	1.48913	2.9151	7.75747	7.47732	4.36675	8.71159	6.49897	7.81192	8.76865	5.6526	11.056	6.91369
TCGA-28-2509-01A-01R-1850-01	1.66234	3.53594	1.21188	2.68979	2.91823	2.37679	1.04397	4.87836	3.7896	1.69113	3.02827	7.33275	7.30816	3.82847	8.1795	5.68453	8.55399	9.43286	7.06825	10.4433	6.57447
TCGA-28-2510-01A-01R-1850-01	2.36625	4.10577	2.67882	3.16989	3.00126	3.16753	3.26508	4.4046	4.35583	2.15209	3.80118	6.15555	5.85629	3.29051	7.03114	4.61351	6.55587	8.1604	4.34088	10.461	5.78815
TCGA-28-2513-01A-01R-1850-01	1.60341	3.02294	1.49334	3.03067	2.58169	2.30337	1.79435	5.19581	3.17964	1.60113	2.39152	6.88374	7.05977	4.09739	9.01323	6.38118	8.43459	9.06985	6.71634	10.1111	7.30921
TCGA-28-2514-01A-02R-1850-01	2.73476	4.94207	4.94513	3.69854	3.89869	3.29819	3.93814	5.8957	4.44241	2.45691	4.5778	6.30926	6.09446	2.63085	7.29901	3.10578	6.86003	7.80806	4.50185	10.3065	6.15517
TCGA-28-5204-01A-01R-1850-01	2.68652	4.06106	1.37468	3.82389	4.63511	2.95082	4.03554	6.0042	4.2386	2.21213	5.16253	6.14229	6.5276	4.52902	8.90476	6.02223	6.42283	8.78672	6.19099	10.8927	6.52958
TCGA-28-5207-01A-01R-1850-01	2.26508	4.97235	3.51362	3.1923	4.77179	3.8771	2.72115	6.72856	4.74368	2.51149	3.00088	6.6266	6.12745	4.01951	8.27897	4.62863	6.74112	8.73009	3.74933	10.5081	6.39089
TCGA-28-5208-01A-01R-1850-01	2.60931	4.269	2.22682	3.06259	4.6479	3.26677	2.70591	7.11076	4.37832	1.8048	4.39949	6.61311	6.41157	4.13535	8.02245	5.35753	6.36366	9.16844	5.61312	10.1407	6.36997
TCGA-28-5209-01A-01R-1850-01	2.58703	4.7714	4.40102	4.14374	5.12451	3.3824	2.91194	7.37329	4.74105	2.37735	6.29918	6.12509	6.39888	3.66961	7.86927	5.34675	7.14063	9.09634	4.59668	9.49912	6.37624
TCGA-28-5213-01A-01R-1850-01	1.37523	3.06267	1.53097	1.96347	2.66694	1.99081	1.13179	5.14521	2.99677	1.48321	2.24169	7.81829	7.73473	4.42988	9.88346	7.20303	7.95114	9.53555	6.15421	10.1194	8.25986
TCGA-28-5215-01A-01R-1850-01	4.20367	5.54263	5.76063	4.16893	5.60675	3.83102	5.51647	7.94015	5.04478	2.91027	5.87116	6.20942	6.25692	3.3358	7.64232	5.91898	7.08963	8.69691	2.75185	10.2075	5.92753
TCGA-28-5216-01A-01R-1850-01	3.64224	4.36029	4.78274	3.69593	5.15149	3.24126	4.3665	7.00183	4.1649	2.58638	5.61438	7.73214	6.55561	3.19182	7.74177	4.30741	6.88595	8.53989	3.33504	9.92554	5.75637
TCGA-28-5218-01A-01R-1850-01	4.8111	2.79304	2.31716	4.12985	5.64077	2.79263	2.48303	7.16634	4.83111	1.30789	3.86677	4.58891	7.073	3.37409	8.02488	7.075	5.70472	9.29372	1.19175	8.68318	6.96116
TCGA-28-5220-01A-01R-1850-01	1.919	3.86808	1.25399	3.28398	3.22526	3.01031	0.956354	4.42526	4.03454	1.40877	3.53144	7.08356	7.4604	4.41151	9.37932	7.55151	8.68833	8.48886	2.73429	10.9274	6.23803
TCGA-32-1970-01A-01R-1850-01	1.77741	5.03328	3.35464	3.7213	4.18742	3.44093	2.24881	6.23065	4.68411	2.71811	4.53364	5.88524	6.30084	3.78799	7.72238	4.77883	6.41347	8.40618	5.12468	11.0346	5.59477
TCGA-32-1980-01A-01R-1850-01	1.6396	3.52682	1.16491	2.75256	2.12009	2.88918	3.93355	3.77588	4.03562	1.51314	2.73859	6.90452	6.41182	3.59059	7.87089	4.97278	6.75986	8.28445	4.86149	9.99923	6.62357
TCGA-32-1982-01A-01R-1850-01	1.73496	2.89569	2.82222	2.95334	2.69677	2.74859	2.26996	5.15722	3.93761	1.94722	2.93214	6.15389	6.46749	3.94128	8.33971	5.61694	5.72658	7.92888	4.13816	10.7698	6.80334
TCGA-32-2615-01A-01R-1850-01	1.39254	3.65771	1.57526	3.02441	3.23102	2.43664	2.00119	5.71686	3.93682	2.24336	2.68623	7.15822	7.3668	3.68999	8.3402	4.0392	8.5525	8.46982	2.24461	10.5445	7.58326
TCGA-32-2616-01A-01R-1850-01	2.00842	3.79477	4.33019	3.6096	4.11717	2.82788	1.91307	6.24165	3.91775	2.25332	4.2475	7.47278	7.37946	4.29006	7.88416	5.49416	7.17006	9.69965	6.09057	9.74324	5.4821
TCGA-32-2632-01A-01R-1850-01	1.44525	3.90364	3.55454	2.69205	2.78766	2.59173	1.47197	5.52159	3.40523	2.14104	1.52582	6.75176	6.888	4.79919	8.46031	6.05749	7.08325	8.7132	5.06132	12.1122	7.02711
TCGA-32-2634-01A-01R-1850-01	4.88834	6.57261	5.6271	4.35892	6.28163	4.63847	5.90387	8.73843	5.59201	4.26976	6.60775	6.43137	6.64422	3.62013	7.22436	4.70077	7.22595	8.44956	2.83277	9.34399	6.04127
TCGA-32-2638-01A-01R-1850-01	1.80066	4.00132	0.895923	4.21192	4.05383	2.65237	1.46994	6.29482	4.28545	2.12783	3.19447	6.52261	6.54665	4.36736	8.74104	5.36872	7.77336	8.40959	4.80908	10.2552	6.7974
TCGA-32-4213-01A-01R-1850-01	2.55115	4.07949	3.93505	2.92378	4.08182	3.18193	4.12829	6.51521	3.75403	1.37128	4.33568	6.76604	6.92015	3.47555	9.32789	5.68096	6.39359	8.23424	5.17475	10.6296	7.10394
TCGA-32-5222-01A-01R-1850-01	1.93251	3.24018	1.18485	3.18296	4.5802	2.69345	2.08655	5.51623	3.45382	1.84832	4.33777	6.8722	6.112	3.48758	8.14305	4.57822	6.8853	8.35137	4.14806	10.6467	6.81461
TCGA-41-2571-01A-01R-1850-01	4.81439	7.06731	6.0314	4.90716	5.73387	4.06687	6.59673	7.74373	6.15355	3.05627	7.04628	5.97534	6.26703	2.42465	6.88634	4.63342	5.52949	7.4001	1.9675	9.24113	5.67668
TCGA-41-2572-01A-01R-1850-01	1.27005	3.13476	0.454492	3.56068	3.86847	2.2719	0.971663	4.91216	3.67984	1.6741	3.96052	6.82767	7.28127	4.77866	9.54686	5.53615	6.92408	8.46559	5.84057	12.0291	7.49597
TCGA-41-3915-01A-01R-1850-01	3.54713	4.20409	3.44776	2.91455	4.43382	3.27335	2.85477	6.82247	3.91063	2.43547	4.83568	6.63321	7.27587	3.92697	8.45657	6.19493	6.80288	8.54634	4.33569	9.90509	7.03421
TCGA-41-4097-01A-01R-1850-01	1.85471	3.22059	1.84587	3.07313	2.63369	2.80106	2.73266	4.76089	4.09137	1.55851	3.3299	7.05702	7.2799	4.7118	8.58822	6.35298	8.43461	8.75138	6.32886	11.2691	7.38191
TCGA-41-5651-01A-01R-1850-01	4.69364	7.10989	6.65925	5.3501	6.66528	4.67871	6.62945	9.54414	6.01587	4.30562	7.47902	5.54608	4.67541	2.04478	5.96514	2.40877	5.37577	7.65803	1.40327	8.76755	5.18522
TCGA-76-4925-01A-01R-1850-01	2.13747	3.73516	0.878921	3.35788	5.32438	2.70938	1.71997	5.7808	4.65055	1.61136	4.90611	6.39696	5.91909	3.51627	7.70753	5.31591	5.87802	8.39481	5.97502	12.1513	6.17515
TCGA-76-4926-01B-01R-1850-01	1.43194	4.49029	3.9397	2.9034	4.14369	3.12219	2.92606	6.84582	4.46575	2.1926	3.29817	6.58656	5.66589	3.79673	8.74078	5.9765	8.622	8.99237	5.58715	10.5728	6.04918
TCGA-76-4927-01A-01R-1850-01	2.17843	4.35152	2.34599	3.62578	4.6435	2.73632	3.40632	6.69013	4.199	1.99154	4.00965	6.67018	6.71152	3.3446	7.98104	5.57937	6.164	8.92543	4.10636	10.584	6.77082
TCGA-76-4928-01B-01R-1850-01	1.28942	2.77425	2.56199	2.91372	3.10477	2.15824	2.22274	5.46323	4.03611	1.6227	3.48853	6.66987	6.48711	3.24744	8.83344	5.52953	8.06008	8.77521	6.91346	9.93062	7.19122
TCGA-76-4929-01A-01R-1850-01	3.52399	6.92553	5.50819	3.7064	5.51065	4.02285	4.71084	8.3711	5.78453	3.04245	5.85875	6.58405	6.00994	3.21237	7.71186	5.39005	7.2154	8.42743	2.59223	11.1281	6.44773
TCGA-76-4931-01A-01R-1850-01	3.3343	4.88738	5.05658	4.47674	5.3045	3.28102	4.72418	8.16768	5.2305	2.95979	6.04797	6.32565	6.92206	3.86328	8.54651	5.4829	6.79337	8.19202	5.6675	10.5585	6.02236
TCGA-76-4932-01A-01R-1850-01	1.33634	4.53321	3.70162	3.74823	4.95908	2.61115	2.61798	6.89618	4.72655	1.72735	5.09445	6.46025	6.44964	4.30847	8.63131	5.26332	7.62335	8.60714	4.77546	11.3663	6.18355
TCGA-CS-4938-01B-11R-1896-07	1.78421	4.44692	3.83851	3.43483	4.49807	3.07137	3.74045	6.76144	4.06147	2.5806	4.36083	6.24714	6.43707	4.02684	6.57273	5.41685	7.58657	9.50595	2.17226	9.23027	5.86827
TCGA-CS-4941-01A-01R-1470-07	1.60227	5.04505	2.0684	4.15941	5.14036	3.06051	2.89792	5.42056	4.62113	2.24504	3.59838	6.41227	6.56287	4.25644	7.47524	5.43042	5.47629	9.09699	5.31028	10.3797	5.92162
TCGA-CS-4942-01A-01R-1470-07	3.4892	5.66261	5.15606	4.20276	4.85293	4.09335	5.41072	7.62248	4.75328	3.13302	5.8173	5.70909	6.9334	3.85578	6.33954	4.84675	5.59359	8.47311	1.92915	9.14903	5.23535
TCGA-CS-4943-01A-01R-1470-07	4.58566	6.8653	6.96022	4.94449	6.31587	4.8219	6.41311	9.80551	5.08338	4.06224	7.93851	5.05397	5.92205	3.02506	5.9053	2.88319	4.82794	7.38059	0.134615	8.07253	5.35315
TCGA-CS-4944-01A-01R-1470-07	2.33777	4.11411	3.36773	3.29087	3.08605	2.91435	3.95134	6.50925	3.93923	1.90743	5.00415	7.22776	8.23036	4.90943	7.55788	4.35666	9.28379	9.83746	2.16163	12.136	5.66636
TCGA-CS-5390-01A-02R-1470-07	3.74879	5.89828	6.44091	4.58419	5.58184	4.46199	4.97454	8.55239	5.29312	4.12181	7.02372	4.76921	4.82981	2.28377	5.24285	3.27207	4.19981	6.74445	1.25659	7.55192	4.72784
TCGA-CS-5393-01A-01R-1470-07	4.10807	5.42772	5.20289	4.15865	5.35607	3.89751	5.29572	8.06318	4.88675	3.40847	6.60882	4.79712	5.52916	2.90831	5.68623	3.5196	4.22533	7.43876	2.33917	9.14641	5.21086
TCGA-CS-5394-01A-01R-1470-07	3.53569	5.85894	6.7677	4.05481	5.48008	4.37171	4.3975	8.01714	4.72028	4.2535	6.72511	4.17758	4.20151	2.45099	5.67742	3.09609	2.56074	6.81886	0.375623	8.55045	4.5346
TCGA-CS-5395-01A-01R-1470-07	1.7081	4.54132	4.85281	3.63799	4.96898	3.524	2.24623	7.24825	4.04648	2.61796	3.80587	6.37361	6.59995	4.38593	7.61012	5.53491	9.25626	9.11357	3.75405	11.4816	5.47549
TCGA-CS-5396-01A-02R-1470-07	3.92083	5.26044	5.90954	3.91735	4.67216	4.11086	4.06718	7.12719	5.48267	3.89949	5.68344	6.35516	3.93128	4.56714	5.78657	4.90183	3.21513	7.38264	1.60602	8.63743	5.10095
TCGA-CS-5397-01A-01R-1896-07	1.95241	4.18823	2.08498	3.33454	3.17682	3.37141	3.09516	5.3754	4.2411	1.94265	3.01346	6.27317	6.44436	4.47482	7.16043	5.39187	8.54156	8.51979	5.09518	11.2116	6.28503
TCGA-CS-6186-01A-12R-2027-07	0.820975	4.72629	1.74455	3.02813	3.72031	2.87633	1.45407	6.13854	4.53938	2.59624	1.32723	5.91309	6.65513	4.97111	6.85031	5.06283	8.66356	8.03367	5.26448	12.8139	5.19476
TCGA-CS-6188-01A-11R-1896-07	2.3691	3.85346	2.26915	3.47856	3.799	3.09603	2.87982	5.69968	4.13594	2.02758	4.949	6.56039	6.27413	3.63208	7.73034	5.76177	8.55348	8.62501	5.05629	10.9911	5.99651
TCGA-CS-6290-01A-11R-1708-07	2.84579	4.53694	3.85021	3.48538	4.39188	3.36846	4.17659	6.82188	3.86008	3.02176	5.77646	6.30232	6.81524	4.06185	7.47729	5.52258	7.94564	8.83688	3.0099	10.6184	6.17903
TCGA-CS-6666-01A-11R-1896-07	3.99393	5.08955	4.37698	4.61578	5.51739	4.39341	5.3932	8.03714	5.1724	3.15084	7.25142	5.56042	5.99251	3.01687	7.0588	3.7209	3.24808	8.23959	0.0941009	8.327	6.46771
TCGA-CS-6667-01A-12R-2027-07	2.66309	4.62734	3.84055	3.53071	4.29132	3.13809	3.92417	6.95475	4.04897	3.17314	5.71424	5.66922	6.23432	3.82353	6.29007	5.01527	5.22145	7.65858	0.82855	8.43496	5.78246
TCGA-CS-6668-01A-11R-1896-07	4.67781	6.49366	7.07582	4.84666	6.01477	4.77977	6.04681	7.724	5.55084	4.6598	6.97959	4.09799	3.96216	1.72923	5.19255	3.61174	2.97429	7.0399	0.388465	7.4588	4.42935
TCGA-CS-6669-01A-11R-1896-07	2.15808	4.64131	2.47054	2.88292	0.864255	3.40856	4.09989	3.18612	4.33218	1.52682	3.692	5.87073	5.15284	2.76384	5.26855	2.72899	6.52961	7.5179	2.2878	8.79836	4.42097
TCGA-CS-6670-01A-11R-1896-07	3.32213	5.41596	5.445	3.93986	4.60547	3.71862	4.36092	7.16389	4.51565	2.99001	6.59379	5.02116	5.43361	2.88825	6.79601	3.21304	5.35658	6.95014	1.99335	9.73176	5.0007
TCGA-DB-5270-01A-02R-1470-07	2.94126	5.55088	4.7257	3.76976	4.13975	3.71158	4.39001	7.29162	4.55571	2.62604	5.91117	6.06868	5.83362	3.20185	6.35159	4.37535	6.00364	8.18493	3.25853	9.45927	5.18767
TCGA-DB-5273-01A-01R-1470-07	3.33758	5.41511	4.88603	4.04418	5.24131	3.95651	4.82926	8.09139	4.65825	3.11322	6.26827	6.41439	6.5352	4.23577	7.59983	5.05724	6.0308	7.94832	1.84752	9.63919	6.17827
TCGA-DB-5274-01A-01R-1470-07	2.44031	4.85683	5.02365	3.64173	4.04674	3.81396	4.66001	7.70871	4.10101	1.91888	6.47231	5.43422	5.87003	2.39999	7.95277	4.66772	4.623	7.22923	0.912267	9.42141	6.01253
TCGA-DB-5275-01A-01R-1470-07	3.79761	6.25641	6.65467	4.69034	5.23855	4.17477	5.69789	8.35911	5.28161	3.58125	5.52317	5.37861	6.25178	2.96634	5.64881	4.08481	7.25684	7.20972	1.07108	9.62835	5.12667
TCGA-DB-5276-01A-01R-1470-07	2.5896	4.14963	2.76065	3.41508	3.83377	3.68735	3.60503	5.99506	4.06718	2.26793	5.17444	6.69932	5.91327	3.56102	7.28995	4.51363	6.58409	8.2906	1.88319	9.46758	5.7881
TCGA-DB-5277-01A-01R-1470-07	3.61304	5.6723	6.46281	3.95947	5.94827	4.59669	6.28739	8.92562	4.34893	3.18835	6.60556	4.94386	5.32884	2.8724	5.89728	3.66325	5.02346	7.66758	1.92205	8.35466	5.66604
TCGA-DB-5278-01A-01R-1470-07	4.32705	5.93074	6.07858	4.28576	4.7712	4.27195	4.97246	7.35597	4.9398	3.3593	6.81664	5.26773	5.33484	3.1727	6.10493	3.63928	5.14041	7.31475	2.18998	9.09035	4.78517
TCGA-DB-5279-01A-03R-2347-07	2.28466	4.46976	3.83777	3.41037	4.12323	3.73111	3.41204	5.91981	4.31351	3.01587	5.03547	6.14157	4.00929	4.48759	6.94023	5.71203	4.30088	8.19946	0.749148	11.0602	5.74208
TCGA-DB-5280-01A-01R-1470-07	4.01984	5.65059	5.539	4.45423	5.28258	4.36806	4.71576	8.57173	5.07048	3.98671	6.78278	5.99482	6.53278	4.21444	5.70731	4.42944	6.78905	9.26227	0.50711	9.98172	5.6481
TCGA-DB-5281-01A-01R-1470-07	3.64974	5.36819	3.97612	4.47777	5.47098	4.28545	5.23761	8.20836	4.873	3.36128	6.17502	6.34374	5.50892	2.82279	6.07188	3.62029	4.94419	7.63509	2.65682	9.21501	5.30659
TCGA-DB-A4X9-01A-11R-A26U-07	3.56288	5.69991	5.63683	4.41584	4.8844	4.11489	4.8652	7.47569	5.0292	3.39035	6.8057	5.46222	6.18122	3.89104	6.06894	4.56144	6.35696	8.63232	3.27277	9.44767	5.84396
TCGA-DB-A4XA-01A-11R-A26U-07	3.26521	5.53387	5.24956	4.23642	4.48811	3.58058	4.77358	6.84963	4.40003	2.99532	7.04947	5.59734	4.90802	3.42683	6.48602	4.0494	5.85454	7.53896	1.55238	9.77368	5.46379
TCGA-DB-A4XB-01A-11R-A26U-07	4.94435	6.48367	6.85636	4.83772	5.95142	5.04026	6.0852	8.58184	5.80813	4.13651	7.97055	5.1304	6.00554	3.60361	5.43504	2.06381	4.70757	7.8171	1.10232	8.0715	4.3193
TCGA-DB-A4XC-01A-11R-A26U-07	4.00264	5.20569	5.62953	4.18671	5.06042	4.2126	4.38518	7.95794	4.85625	3.68797	5.98925	5.49737	5.83869	3.63853	6.49119	4.30969	6.82229	7.67135	2.51372	8.89682	5.66371
TCGA-DB-A4XD-01A-11R-A27Q-07	3.95787	5.70059	5.27011	4.78903	5.6619	4.41323	4.97643	8.54067	5.26526	3.61328	6.89194	3.21753	5.3944	3.44163	5.76607	3.7056	5.0096	7.46165	0.388686	8.50937	4.85305
TCGA-DB-A4XE-01A-11R-A27Q-07	4.077	5.92273	6.19419	4.47087	5.31149	4.03452	5.76162	8.5351	5.14974	3.74079	6.29785	4.87785	5.43166	3.46586	5.59179	3.69503	6.26681	7.45237	2.65602	8.8886	5.0108
TCGA-DB-A4XF-01A-11R-A27Q-07	3.47177	5.45712	5.07436	4.26736	5.27644	3.97755	4.45969	7.84679	4.75609	3.44895	5.509	6.60791	6.07611	2.3921	5.76623	3.38627	6.57802	7.99112	1.24653	8.59004	6.09275
TCGA-DB-A4XG-01A-11R-A27Q-07	4.24812	6.02939	6.08891	4.61502	5.78444	4.34451	4.97706	8.49146	5.22877	3.95687	6.34987	5.23535	4.40451	2.30299	5.80852	3.25437	5.18698	7.42454	2.06802	9.27884	4.69009
TCGA-DB-A4XH-01A-11R-A27Q-07	2.51395	4.97155	4.44876	3.58951	4.1902	3.44832	4.17529	6.92608	3.86688	2.54923	5.44282	5.11571	4.06973	2.61779	5.20159	3.15389	5.34847	7.0381	2.56959	8.52823	4.47866
TCGA-DB-A64L-01A-11R-A29R-07	2.99655	4.39045	3.94298	3.6209	4.11759	3.92942	3.62101	6.02208	4.17371	2.96711	6.11451	5.71514	5.0223	2.88002	5.73482	3.38362	4.46605	7.64106	2.66309	9.31525	4.59201
TCGA-DB-A64O-01A-11R-A29R-07	1.09342	3.98007	1.69131	2.49667	1.94336	3.15708	3.47892	4.0118	4.01006	1.44647	3.36428	7.21029	6.58469	4.63526	7.20611	6.37447	9.43364	9.87639	6.16148	11.8219	6.22769
TCGA-DB-A64P-01A-11R-A29R-07	3.65771	5.29548	5.56636	4.18722	4.64242	3.88898	4.22331	7.62245	4.53588	3.36794	6.27201	5.56053	5.42832	3.40436	6.26668	3.66736	5.73928	7.18843	1.26646	8.6076	5.09671
TCGA-DB-A64Q-01A-11R-A29R-07	4.16847	5.2657	5.44578	4.27151	4.80394	4.00152	3.99166	7.63721	4.9074	3.67024	6.53679	5.08547	5.42128	2.8037	6.08786	4.94987	6.98302	7.28689	2.29393	10.3625	4.70339
TCGA-DB-A64R-01A-11R-A29R-07	4.63115	5.81636	6.38457	4.64608	5.03863	4.50036	4.78515	7.65608	4.9219	3.85075	6.97904	4.22914	4.71529	2.69693	5.38203	3.31198	4.68065	6.90111	1.34755	8.58269	4.26036
TCGA-DB-A64S-01A-11R-A29R-07	2.63849	4.82323	4.27267	4.12079	4.5736	3.36122	4.23851	7.39942	4.17548	2.84938	5.9223	5.23663	6.35827	3.90053	6.75704	4.29891	5.87768	7.88762	0.640066	8.29276	5.66459
TCGA-DB-A64U-01A-11R-A29R-07	4.29357	5.30589	5.63189	4.52095	4.75956	4.24575	4.73568	8.12448	4.84825	3.68833	6.85579	5.06306	5.19397	3.073	5.92182	3.74585	5.12583	7.02333	0.683023	8.62833	5.10314
TCGA-DB-A64V-01A-11R-A29R-07	3.51177	4.47178	4.59318	3.68126	3.95195	3.51746	5.49957	6.35489	3.86091	2.35462	6.1084	5.99034	5.5895	3.2646	6.84249	4.68079	5.84543	7.72612	2.35493	10.168	5.7767
TCGA-DB-A64W-01A-11R-A29R-07	4.62188	6.21339	6.62658	4.4434	5.28497	5.09729	5.67138	8.73215	4.92916	3.94742	7.29594	4.89472	5.07267	2.0943	4.91665	2.68149	4.10611	7.12837	2.1281	7.39694	4.29744
TCGA-DB-A64X-01A-11R-A29R-07	2.96216	4.81843	2.8175	4.11608	4.2988	3.35707	4.29211	7.03809	4.17208	2.3978	5.8616	6.04081	6.23748	4.2312	6.93312	4.7364	3.03986	7.71748	1.13034	8.05335	5.15824
TCGA-DB-A75K-01A-11R-A32Q-07	3.01689	5.82688	4.68083	4.18625	4.979	3.33947	4.53876	6.71489	4.72284	3.60641	6.35403	5.40472	5.33983	2.77074	7.69491	4.00553	3.94089	6.82508	1.22602	9.36542	5.87225
TCGA-DB-A75L-01A-11R-A32Q-07	3.42562	4.92748	3.30629	4.10007	4.93381	3.78538	4.33158	7.33178	4.81569	3.44927	6.76119	5.887	5.67952	3.06447	6.06037	3.49918	4.17439	7.09368	1.75181	8.20313	5.23465
TCGA-DB-A75M-01A-11R-A32Q-07	3.06955	5.19526	4.06712	4.01521	4.74524	3.17063	4.4868	7.65999	4.4764	2.90319	6.75088	6.07556	6.41279	4.53624	6.84955	5.79671	4.62572	8.58831	0.971442	10.1571	5.78291
TCGA-DB-A75O-01A-11R-A32Q-07	2.79444	5.65677	4.09627	3.96569	4.68111	3.17268	4.96791	7.76362	4.42504	2.49313	6.22971	5.96797	6.97531	4.49891	8.11501	4.51678	7.30849	8.28008	2.483	11.0308	6.37443
TCGA-DB-A75P-01A-11R-A32Q-07	1.99606	3.83133	1.64159	3.15973	2.1738	2.52226	3.30521	3.75706	3.89861	1.40681	3.4111	6.90867	6.2708	4.16526	7.4965	4.86706	7.23079	8.09894	5.99912	12.3574	6.0198
TCGA-DH-5140-01A-01R-1470-07	5.39852	7.93417	7.98346	5.2718	7.35601	5.00468	6.7136	10.1204	5.96955	4.15946	5.6287	5.44325	5.09454	2.61932	6.45278	3.16289	5.45698	7.65002	2.26787	8.58327	5.03348
TCGA-DH-5141-01A-01R-1470-07	2.5644	4.85045	4.44067	3.4372	3.61645	2.84868	3.4454	5.57231	3.7584	2.11527	5.92661	5.50181	4.41529	2.98287	6.46915	4.02367	4.95809	7.15427	0.268794	8.91917	5.62859
TCGA-DH-5142-01A-01R-1470-07	3.71133	5.9705	4.15205	4.54272	5.90088	4.27887	5.3327	8.96608	5.57797	3.63526	6.81407	6.15892	5.11749	3.71497	7.30997	2.64713	5.43648	8.1419	1.20113	8.1528	6.01399
TCGA-DH-5143-01A-01R-1470-07	3.1569	5.15439	4.27743	3.83318	4.6125	3.61193	4.66361	7.29246	4.54255	2.81363	6.22758	5.94489	6.32542	3.72927	6.52055	4.15153	6.4497	8.89142	2.34682	9.72054	5.69387
TCGA-DH-5144-01A-01R-1470-07	4.57324	5.94841	6.27917	4.60617	5.70826	4.83515	5.69528	7.94758	5.04703	3.73348	7.60574	4.83201	4.64217	2.76636	5.88499	3.60609	4.20197	7.50318	1.62026	8.26315	4.59105
TCGA-DH-A669-01A-12R-A31N-07	3.71441	5.77301	5.78406	4.2859	5.41868	4.16384	3.73842	8.52428	4.58368	3.64824	7.05667	6.12768	3.70862	3.38334	6.97765	2.81371	1.66202	7.99337	0.394075	10.9754	4.90669
TCGA-DH-A669-02A-11R-A31N-07	2.73754	5.66386	5.46041	4.16082	4.8492	3.73188	4.18806	8.29218	4.3429	2.86354	7.55437	6.48698	4.46571	4.05194	7.50706	3.13729	2.36628	7.95178	0.562279	10.4371	5.82559
TCGA-DH-A66B-01A-11R-A29R-07	3.49116	6.15307	3.97799	4.38097	5.18316	3.77888	5.03731	8.11779	5.31184	3.32262	6.63499	6.99137	6.02225	3.16898	6.67988	4.30838	1.76651	8.58451	0.479438	9.98993	7.15612
TCGA-DH-A66D-01A-11R-A31N-07	4.06727	6.11855	5.2706	4.98654	5.61477	4.42136	5.27956	8.52235	5.36992	3.83932	7.16667	5.84425	5.86598	3.20262	6.9397	3.64005	5.19319	7.83236	2.17773	8.63517	5.72026
TCGA-DH-A66F-01A-11R-A29R-07	3.62715	4.8383	5.06642	4.04311	4.49854	3.8323	4.22348	7.33226	4.43661	3.55544	6.5528	5.73909	3.84156	3.32978	6.20121	4.52103	5.58372	7.68975	0.240375	10.502	4.87707
TCGA-DH-A66G-01A-21R-A31N-07	3.39916	5.58162	4.58884	3.90713	4.46215	4.23152	4.8615	7.40905	4.51865	3.16506	4.93529	5.9781	5.23855	3.89265	6.95491	3.75457	7.3622	7.94823	2.71747	9.16239	5.46162
TCGA-DH-A7UR-01A-11R-A33Z-07	3.749	5.62464	5.50858	4.32573	4.97964	4.19639	4.93362	8.06471	5.09118	3.51806	7.18006	5.39783	4.80111	2.59672	6.57173	3.8994	4.36128	7.40894	2.51934	7.97571	5.55286
TCGA-DH-A7US-01A-11R-A33Z-07	3.90474	5.50731	5.63756	4.48775	4.87308	3.68853	4.96478	7.70468	4.89478	3.6453	7.19133	5.23728	5.56027	3.52579	5.99967	4.19488	4.72827	6.9672	0.958806	9.78419	5.13809
TCGA-DH-A7UT-01A-12R-A34F-07	2.81295	4.8018	3.37187	4.12728	4.46831	2.87694	4.7562	7.57447	3.90019	2.81682	5.517	5.6711	6.05955	3.70982	7.04638	4.10647	6.4933	7.23642	1.39966	9.40348	5.54439
TCGA-DH-A7UU-01A-12R-A34F-07	4.65111	5.557	4.63243	4.3482	5.60584	4.18384	5.12064	8.37211	4.46635	4.1703	6.83162	4.78209	4.66788	3.10909	5.36005	3.59364	3.83267	7.26977	0.425996	7.65731	5.12883
TCGA-DH-A7UV-01A-12R-A34F-07	3.45565	4.75463	3.66899	4.05072	4.43594	3.29415	3.30671	7.18592	4.67173	3.37329	6.87476	5.25463	5.48328	3.61537	5.92124	4.35118	2.40223	7.61726	1.35084	9.00423	5.35382
TCGA-DU-5847-01A-11R-1708-07	1.97346	4.87707	3.89439	3.27072	4.42614	3.0869	1.45512	6.02103	4.40258	3.43671	2.60044	7.01489	7.22807	4.84746	7.99225	5.21992	8.04025	8.86033	6.16232	10.9879	6.55571
TCGA-DU-5849-01A-11R-1708-07	3.41866	5.30525	4.49898	4.16851	5.06686	3.86837	5.12189	7.76436	4.8402	3.26996	6.38064	5.82255	5.60863	3.133	6.28945	3.6669	5.3525	7.47126	1.97717	9.3334	4.76559
TCGA-DU-5852-01A-11R-1708-07	3.21892	5.31826	6.54649	3.40275	4.98622	3.21777	3.05625	6.67323	4.59071	2.75099	4.9579	6.19835	5.94424	3.7362	7.148	4.44194	6.35388	8.02501	5.24913	11.1516	5.57399
TCGA-DU-5853-01A-11R-1896-07	3.82863	5.51381	5.84321	3.86025	5.1996	4.03539	4.75912	8.44703	4.62379	3.79705	6.49131	5.13608	5.63529	3.64784	5.70101	3.59695	5.56593	7.41418	2.18152	8.81234	5.00958
TCGA-DU-5854-01A-11R-1708-07	1.23419	3.66121	1.49196	3.37023	3.10073	2.76513	4.32995	5.44631	3.36537	2.28001	2.43443	6.57754	6.21318	4.02578	7.12415	4.81961	7.08911	8.30809	5.91939	10.734	5.86773
TCGA-DU-5855-01A-11R-1708-07	3.24092	5.42285	3.84544	4.32785	5.13028	3.99534	4.75299	7.71228	5.07819	3.61865	6.13531	6.90829	6.30906	2.81248	6.78815	5.32325	5.82293	8.63427	1.69028	10.5557	6.39653
TCGA-DU-5870-01A-11R-1708-07	3.20492	5.56336	5.88757	4.08671	4.99405	3.69631	4.37544	7.30496	4.44365	3.57113	6.43581	5.43796	5.46994	3.39048	6.02114	4.28696	6.56448	7.20742	1.95873	9.96538	5.29174
TCGA-DU-5870-02A-12R-A36H-07	3.9747	5.76868	5.77154	4.34748	4.75436	3.75567	4.53497	7.04293	5.41193	3.31671	7.06774	5.59933	5.51029	2.35346	5.62635	4.35476	2.84378	6.70984	0.442758	8.71237	5.35677
TCGA-DU-5871-01A-12R-1708-07	3.29565	5.16551	4.19555	4.24588	5.38003	3.89542	4.90156	7.45407	5.13391	3.24411	6.58886	5.8093	6.15972	3.18905	6.37949	4.58594	5.65405	8.0102	1.01607	9.62641	5.75006
TCGA-DU-5872-01A-11R-1708-07	2.9091	4.30897	3.33188	3.93749	4.31525	3.35748	3.87142	6.82858	4.4412	2.90787	6.00512	6.40318	6.69698	3.58464	6.59417	4.15827	5.90258	7.48255	0.685985	8.84644	5.20656
TCGA-DU-5872-02A-21R-A36H-07	1.66011	2.4503	0.819586	2.71394	1.56042	2.88805	0.650581	4.09391	3.38531	1.65906	3.22506	6.48867	7.07368	4.34403	8.22806	5.4706	6.65308	8.45376	3.71148	10.176	7.09404
TCGA-DU-5874-01A-11R-1708-07	4.76983	6.5356	6.41056	4.83049	5.7238	4.9024	5.57843	8.71493	5.44432	4.32238	7.20419	4.18718	4.49282	1.81828	5.38359	3.64503	2.58969	6.64307	1.14411	7.78877	5.28864
TCGA-DU-6392-01A-11R-1708-07	3.93596	7.44608	7.32359	5.07012	5.82831	3.7338	6.53962	6.7699	5.82457	3.04095	5.9062	5.5316	4.82663	2.19087	6.23328	3.76988	4.83315	7.48066	2.05148	8.41615	5.27249
TCGA-DU-6393-01A-11R-1708-07	3.4412	6.14453	5.98206	4.51632	5.86479	4.47035	5.13254	8.22578	5.90084	4.60116	7.14591	4.35126	3.36579	1.86837	6.13425	3.7768	2.87696	7.17848	1.13429	9.56688	5.08487
TCGA-DU-6394-01A-11R-1708-07	4.01651	5.54504	5.68566	4.21651	5.72593	4.36411	4.36182	7.99106	4.94786	4.20315	5.79358	6.44329	5.18729	1.45075	7.56402	4.38055	1.10836	7.38971	2.05776	9.44503	5.26199
TCGA-DU-6395-01A-13R-1708-07	2.75393	5.23165	4.24854	4.16108	4.76006	3.30894	4.60747	7.27616	4.39499	3.01831	6.21335	5.60542	6.37603	3.72077	6.32096	4.49607	3.98653	7.95804	0.630405	9.26398	5.59654
TCGA-DU-6396-01A-11R-1708-07	3.97423	5.70905	4.83713	4.66479	5.90009	4.36286	4.68062	8.98536	4.66211	4.56627	5.68923	6.42258	5.42001	3.27575	7.12437	2.72244	6.17889	7.37144	0.130536	8.80777	5.91012
TCGA-DU-6397-01A-11R-1708-07	3.48046	5.63978	5.83865	4.33614	5.06023	3.90199	4.96645	7.00723	4.8108	3.65739	7.17612	6.05811	5.41752	3.60367	6.66727	4.75676	6.28665	7.46377	1.66189	10.2389	5.20906
TCGA-DU-6397-02A-12R-A36H-07	3.84255	4.97479	5.35597	4.73744	5.10923	4.53069	5.07475	7.2429	5.16186	4.14745	8.21072	4.90586	3.95215	3.1488	6.79177	3.18336	3.13282	7.06607	0.358509	7.06838	5.02343
TCGA-DU-6399-01A-12R-1708-07	4.3179	6.00599	5.59935	4.46017	5.83542	4.43407	5.57718	9.10389	5.1805	3.69717	7.06189	4.67215	6.12673	3.56487	6.15456	4.22329	3.55839	7.92451	0.728399	9.74777	5.47004
TCGA-DU-6400-01A-12R-1708-07	3.68041	6.10979	5.71915	4.63389	5.39473	4.8628	5.69424	6.96589	5.12315	3.88924	6.63946	4.69804	4.37224	2.35837	5.78856	3.30334	4.18837	7.31463	1.92812	8.70973	5.00691
TCGA-DU-6401-01A-11R-1708-07	2.88127	5.53017	4.64493	4.19837	5.67288	3.84077	4.84528	8.10834	4.7309	3.18398	6.0807	5.84481	6.07744	2.65198	6.11472	3.55575	6.25057	7.32356	0.143132	7.60284	5.74355
TCGA-DU-6402-01A-11R-1708-07	1.42428	2.19915	0.544584	2.86174	2.91119	2.41064	0.870266	4.88525	3.82943	1.44031	2.54451	7.51756	6.5768	3.94369	8.85919	5.62356	7.95967	8.83473	7.72953	11.6177	7.59025
TCGA-DU-6403-01A-11R-1708-07	4.69846	6.55614	7.0487	4.3037	6.43868	4.01396	6.4454	8.46145	5.4925	3.92948	6.35681	5.42455	5.35016	2.82723	6.66022	4.50314	4.57317	7.21086	2.78237	9.56618	4.85325
TCGA-DU-6404-01A-11R-1708-07	2.68899	5.39694	3.85607	3.9215	5.54129	3.66015	4.20295	7.04213	5.61272	2.15248	5.11716	6.1022	6.33045	4.01151	6.96215	2.82849	7.02548	6.99689	1.18117	11.6817	5.15778
TCGA-DU-6404-02A-21R-A36H-07	3.19809	5.17915	0.374956	3.92782	4.54758	3.20022	4.63767	6.50308	5.72814	1.84097	5.40403	6.66524	6.5177	4.16765	7.8337	3.44148	7.0466	6.76219	0.0254541	10.0686	5.49075
TCGA-DU-6404-02B-11R-A36H-07	6.23069	6.17975	0.0672257	4.93351	6.10098	5.25306	4.44449	7.35264	6.62443	2.91177	7.31242	6.20953	5.61278	3.80999	5.34802	3.37312	5.774	8.11857	0	7.1028	4.64737
TCGA-DU-6405-01A-11R-1708-07	3.20456	5.73344	4.57405	4.23899	5.41303	3.59243	3.2725	8.34266	4.81589	2.84677	4.84348	6.39598	6.78904	4.06474	7.77382	5.50302	8.16456	8.8269	5.5249	9.60711	5.32513
TCGA-DU-6406-01A-11R-1708-07	3.12082	5.68338	4.03305	4.30686	5.72948	3.55093	3.53309	7.61706	4.78565	2.81715	4.25741	5.77859	5.39336	3.6083	8.05375	4.63445	6.07996	8.23514	4.53121	10.9659	6.09324
TCGA-DU-6407-01A-13R-1708-07	3.77314	5.40245	4.45051	4.40456	6.05276	4.20573	5.25405	8.15588	5.18831	3.11213	6.31648	5.38414	6.13904	3.42741	6.24988	3.79164	2.98787	7.94587	0.990882	8.409	5.54383
TCGA-DU-6407-02A-12R-A36H-07	3.59343	4.64853	4.1309	3.94387	4.76491	3.87103	5.268	7.38427	4.26287	2.48944	5.97318	5.93141	5.25783	3.21784	7.08666	4.2041	3.51372	8.1683	1.93319	9.17607	6.48361
TCGA-DU-6407-02B-11R-A36H-07	5.06555	6.44808	6.10379	4.95628	6.8495	4.44822	7.01966	8.90539	5.87671	3.9814	7.87296	5.49153	4.63337	2.1721	6.15689	3.88684	4.61928	7.86065	1.48769	7.52286	5.07795
TCGA-DU-6408-01A-11R-1708-07	3.44743	5.72423	4.20481	4.30105	5.47809	3.73885	5.24154	8.28591	4.97023	3.30937	6.0597	5.32152	5.07182	3.41099	6.07777	3.56168	6.24245	7.2595	2.01343	8.62292	4.87009
TCGA-DU-6410-01A-11R-1896-07	4.6816	6.75313	7.27641	5.46786	6.62138	5.1993	5.9979	10.0353	6.38648	4.94046	8.07641	4.3982	3.20861	1.05762	3.84667	1.71097	3.15784	6.83886	1.41549	6.90687	3.81194
TCGA-DU-6542-01A-11R-1896-07	3.82701	6.05102	5.02652	4.68815	5.16877	4.53118	5.69272	8.11769	5.36297	4.27363	6.67857	6.22812	5.65615	3.28809	6.61312	3.78799	6.29063	7.86144	1.81639	8.7644	5.33952
TCGA-DU-7006-01A-11R-2027-07	3.29775	3.29848	4.01935	3.49058	3.97369	3.51444	2.93146	7.2831	3.56379	2.55218	3.59882	7.13344	6.478	4.54367	8.46598	6.38064	7.66135	8.82212	6.51717	10.4353	6.70349
TCGA-DU-7007-01A-11R-2027-07	1.86778	4.46951	1.87208	3.50332	4.68658	4.4669	2.84617	7.10457	4.71147	2.783	3.787	6.59775	5.67832	3.83359	7.27362	5.47365	6.04397	9.45887	0.94733	8.69273	7.16632
TCGA-DU-7008-01A-11R-2027-07	4.4701	6.3345	6.46074	4.56391	5.6197	4.25109	5.80798	8.73634	5.36932	4.00945	6.7899	4.61215	5.81626	2.03974	4.79318	3.10032	4.03608	7.40297	1.51994	8.07	4.29717
TCGA-DU-7009-01A-11R-2027-07	4.0286	5.61456	5.8508	4.36232	5.96903	4.12042	4.54468	8.65792	5.08073	4.3531	6.61766	5.0525	5.0244	2.51994	5.33851	3.33225	3.93241	7.05784	1.76825	8.83946	4.58341
TCGA-DU-7010-01A-11R-2027-07	4.45941	6.53397	5.20318	4.35624	6.56631	4.33019	6.14618	9.35341	4.6487	3.5625	5.79822	5.21216	4.29965	2.23398	5.46721	3.75082	5.30586	8.60854	1.32089	7.59725	5.17536
TCGA-DU-7011-01A-11R-2027-07	2.47425	4.50109	4.10502	3.40188	4.51988	3.39669	3.73338	7.6257	4.04292	2.6799	4.90692	5.57683	5.76016	3.56953	6.14775	3.97017	4.73978	8.33659	1.89786	8.67329	5.38837
TCGA-DU-7012-01A-11R-2027-07	1.26766	4.16527	3.69547	3.08627	4.37552	3.23999	1.96407	6.33646	4.08325	2.18865	4.38804	7.12737	6.3993	3.97517	8.4616	6.23742	9.1034	9.50663	4.20899	9.7214	6.96036
TCGA-DU-7013-01A-11R-2027-07	3.87862	5.61824	5.8247	4.18941	6.25494	3.51044	3.3203	8.5714	4.66274	3.37369	3.5486	5.58753	5.29271	3.07565	6.62933	3.47708	6.41191	8.13424	2.88684	9.66049	5.31636
TCGA-DU-7014-01A-11R-2027-07	4.20204	5.10316	4.06189	4.28244	5.32851	3.67833	5.21997	7.64644	4.7	3.20087	6.75635	6.00203	5.45864	2.39009	6.40788	4.03004	4.38191	7.22626	0.284633	8.19673	6.21486
TCGA-DU-7015-01A-11R-2027-07	3.06086	4.69346	4.58886	3.93897	5.40408	3.75006	3.86351	7.49662	4.90711	3.58313	6.19189	5.24909	6.13306	3.37847	6.32781	4.67431	5.0614	8.20374	1.16691	8.80244	5.41081
TCGA-DU-7018-01A-11R-2027-07	4.09608	5.95041	6.57459	4.85879	5.90175	4.11468	5.71001	7.73704	5.45695	4.5549	7.71145	4.33269	4.43308	1.98659	5.62966	3.06259	4.40594	6.64833	0.550802	7.62346	4.83247
TCGA-DU-7019-01A-11R-2027-07	2.57194	4.60926	3.40815	3.77338	4.86372	3.50475	4.58001	7.62097	4.5055	2.77497	5.37377	6.6502	6.26201	2.97596	6.63692	3.94169	6.10655	7.93172	1.24592	9.79529	5.90814
TCGA-DU-7290-01A-11R-2027-07	1.40245	3.31704	0.841088	2.24951	2.19547	3.29527	2.77899	5.50477	3.62828	2.13527	2.78065	7.56345	5.96958	3.78274	7.33779	5.56968	8.12847	9.26594	3.87509	9.08944	6.6316
TCGA-DU-7292-01A-11R-2027-07	1.98404	4.94076	2.14503	3.30365	3.08979	3.70663	3.20628	5.43031	4.36436	2.09886	3.54121	5.56936	6.02312	3.40954	6.79666	4.22366	6.70167	7.86301	5.06486	9.79988	5.33236
TCGA-DU-7294-01A-11R-2027-07	4.4314	5.91353	6.96701	4.36824	5.54179	4.47229	5.49736	8.08236	5.13813	4.26629	7.00007	4.73534	4.55046	2.37998	5.33703	2.91961	4.86952	6.99656	0.426211	8.05276	4.67219
TCGA-DU-7298-01A-11R-2027-07	3.84256	5.60086	4.75735	4.02209	5.68276	4.27895	5.07164	8.6434	5.18037	4.27874	7.13661	5.56286	5.73377	2.73678	5.63956	3.57751	4.9999	7.80002	1.47119	9.0505	5.01323
TCGA-DU-7299-01A-21R-2027-07	2.86076	6.20885	5.76963	4.17596	5.52108	4.48852	6.29437	8.00012	5.23452	3.46583	5.0459	6.00263	5.57416	3.4737	6.17016	4.17783	6.44123	7.45566	4.09185	10.1904	5.41702
TCGA-DU-7300-01A-21R-2090-07	3.76471	5.3002	5.52507	3.77423	4.78603	4.26586	4.96683	7.24025	4.69694	3.07401	6.94664	5.82755	5.73146	2.9003	6.31445	4.52064	6.24917	7.94312	2.64242	9.06198	5.26394
TCGA-DU-7301-01A-11R-2090-07	2.99476	4.74832	3.93841	3.98784	5.13288	3.85973	4.58094	8.43594	4.45704	3.25014	5.44947	6.01461	6.56248	2.17986	6.11547	4.43978	5.42745	8.64909	0.356257	8.05919	5.71676
TCGA-DU-7302-01A-11R-2090-07	3.79966	5.64484	5.84463	4.13166	5.10855	4.57983	5.2832	7.7764	5.18385	3.99434	6.62878	5.45584	4.69843	3.04686	5.73292	3.67108	4.64328	7.19179	2.40081	8.88945	4.57818
TCGA-DU-7304-01A-12R-2090-07	2.6671	4.69254	3.7043	3.53789	4.50121	3.6158	4.23449	7.21449	4.56639	2.92161	5.76007	5.47177	6.26555	3.77819	6.40145	3.4975	5.68346	9.04562	2.16234	9.39991	5.81724
TCGA-DU-7304-02A-12R-A36H-07	2.29331	5.59256	4.2879	3.8202	5.05592	3.34938	5.69381	8.74553	4.98241	1.73738	7.40598	4.60203	6.45822	4.17708	7.74436	3.27005	3.53094	8.05619	0.920827	8.88745	5.8893
TCGA-DU-7306-01A-11R-2090-07	2.64224	4.59622	3.7675	3.70254	4.43002	3.54223	3.98196	7.00734	4.13718	2.56194	5.46509	7.22484	6.66231	3.32072	7.08105	5.57156	4.57975	8.40978	0.532467	8.40428	5.69592
TCGA-DU-7309-01A-11R-2090-07	2.41795	5.39802	4.13622	3.50518	4.40599	3.62842	4.24806	7.21421	4.44306	2.82334	5.22907	5.87817	5.88192	3.48638	5.71153	3.83679	5.3433	7.65536	1.88315	8.26015	5.28691
TCGA-DU-8158-01A-11R-2256-07	3.0828	4.35274	4.18211	2.89303	3.25329	3.82304	2.7535	6.48622	3.93945	1.9627	4.01291	7.4472	6.80823	4.5095	7.82103	6.88536	9.02263	9.32419	5.6056	10.5255	6.0883
TCGA-DU-8161-01A-11R-2256-07	1.07731	4.28631	3.87408	3.10385	2.62312	2.93988	2.21602	4.491	4.45918	1.76655	3.21996	7.16516	6.14396	5.04369	7.53311	4.78478	9.66646	9.16933	6.18137	11.7288	5.51519
TCGA-DU-8162-01A-21R-2256-07	2.30442	4.29927	2.54174	3.08446	2.78084	3.75509	4.57456	4.04136	4.4598	2.26957	3.12193	5.76645	5.65925	3.18675	5.83769	3.54187	6.37538	7.45447	3.93268	10.0681	5.03703
TCGA-DU-8163-01A-11R-2256-07	3.58281	5.05196	4.99477	4.12866	5.07925	3.87944	4.37698	8.01893	4.83459	3.81026	6.49994	5.31747	5.82158	3.55106	6.29819	4.48151	6.18453	7.88705	1.93199	8.928	5.27999
TCGA-DU-8164-01A-11R-2256-07	4.55415	6.07604	6.76312	4.41322	5.40959	4.38198	4.90511	8.43519	4.9621	4.47098	6.47534	4.93611	4.03962	2.58794	5.36172	3.36656	4.1407	7.08993	2.07731	8.45272	4.38696
TCGA-DU-8165-01A-11R-2256-07	3.03254	4.90644	3.99154	3.32684	4.64463	4.27787	1.65251	6.75952	4.22235	3.65269	2.94411	6.44272	6.35337	3.42731	7.33232	5.23218	6.6166	9.67891	3.99424	8.7354	5.66919
TCGA-DU-8166-01A-11R-2256-07	4.01495	5.96066	5.71514	4.82825	5.88084	4.46256	5.21908	8.63038	5.52028	4.89561	5.90623	5.16724	5.51689	3.61767	5.47973	4.00108	5.08479	7.60157	2.41132	8.65577	5.18136
TCGA-DU-8167-01A-11R-2256-07	3.01511	4.91797	3.61398	4.07744	4.94142	3.64118	4.85584	7.92162	4.59219	3.14963	6.20589	5.85657	6.00827	3.04023	6.35584	4.18506	3.74309	7.60008	0.637007	8.19923	6.01325
TCGA-DU-8168-01A-11R-2256-07	4.39188	6.56307	6.88131	4.86498	6.13868	5.19922	6.07608	9.2605	5.70614	5.30049	7.12673	4.46113	3.83085	1.68361	4.82147	2.39429	2.97367	6.9051	1.69475	8.22469	4.44168
TCGA-DU-A5TP-01A-11R-A28M-07	3.84048	5.73587	4.4431	4.30355	5.17545	3.69435	4.83883	7.82875	5.35639	3.6196	4.92737	6.72131	5.41945	2.19997	7.84369	3.71008	6.64452	7.88185	0.833902	7.48344	5.45735
TCGA-DU-A5TR-01A-11R-A28M-07	1.51384	3.58877	2.32014	2.99017	2.93393	2.08199	2.96663	5.91535	3.17521	1.49978	3.69497	6.16879	6.12229	3.47611	7.68713	5.09925	2.73903	7.80954	0.91892	9.78921	6.666
TCGA-DU-A5TS-01A-11R-A28M-07	1.89262	3.48737	2.14861	3.32265	3.45045	2.72196	2.84806	5.82394	3.4694	1.87314	5.14464	5.09826	5.0161	2.63366	6.07492	3.68681	3.90367	6.80721	1.43723	8.30862	5.1958
TCGA-DU-A5TT-01A-11R-A28M-07	1.43909	3.49671	1.92132	2.78293	3.75481	2.65214	1.83443	6.05204	2.99037	1.80447	2.28895	6.5274	5.64755	3.60946	7.6961	5.04574	9.02383	9.78772	5.57692	11.4307	6.50484
TCGA-DU-A5TU-01A-11R-A28M-07	3.61323	5.52821	3.75491	4.51995	4.73235	3.7068	5.30144	7.97856	4.81975	2.5103	6.46515	6.39957	6.08504	3.70497	7.24036	4.95917	3.82527	8.30939	2.54253	9.78062	6.16058
TCGA-DU-A5TW-01A-11R-A28M-07	3.41743	5.06044	4.37274	4.32331	5.27916	3.8303	4.67176	7.73633	5.21968	3.40196	6.54031	5.3003	5.3754	2.9845	6.38903	4.81116	3.64943	7.07413	0.445833	7.50752	6.1595
TCGA-DU-A5TY-01A-11R-A28M-07	2.83115	4.7014	2.75219	3.13167	5.0467	2.84772	2.96551	7.15022	4.88007	2.68363	4.20684	6.201	6.1953	3.57878	6.93498	4.56841	5.17287	8.72313	4.44793	9.80424	6.11283
TCGA-DU-A6S2-01A-21R-A32Q-07	4.27244	5.29286	4.97528	3.76063	4.31155	3.93254	3.97323	5.81935	4.67104	3.15285	6.38548	5.16376	4.79637	2.393	5.57127	3.35204	6.17762	6.3181	1.36608	7.55094	4.32296
TCGA-DU-A6S3-01A-12R-A32Q-07	3.3986	5.93957	5.37297	4.17373	5.1801	3.69805	5.29888	7.36247	4.7103	3.36811	7.06088	4.99645	4.25872	2.41527	5.20409	2.72755	5.22188	6.49781	1.04544	8.91551	4.57927
TCGA-DU-A6S6-01A-21R-A32Q-07	3.9067	6.23324	5.23493	4.51154	5.15041	3.52426	4.71157	8.10148	5.30738	3.52275	6.20283	5.19717	5.63539	3.0173	5.44556	3.87124	4.70244	6.67457	1.778	9.33309	4.73781
TCGA-DU-A6S7-01A-21R-A32Q-07	3.83701	5.9259	4.20603	4.54054	6.02492	3.45707	5.00943	8.15556	4.83816	3.32562	6.45366	5.03772	6.20187	3.6298	5.43086	3.84227	6.20367	7.14406	0.362666	8.00109	5.63562
TCGA-DU-A6S8-01A-12R-A32Q-07	4.01911	5.76786	5.45041	4.59488	5.35263	4.12597	5.5761	7.25742	5.12299	3.88414	7.98624	5.02993	4.16521	2.52381	5.42133	3.79054	3.26996	7.07095	1.50873	8.06454	4.91445
TCGA-DU-A76K-01A-11R-A33Z-07	1.28759	4.51167	2.97532	3.2741	3.30404	3.05095	2.59643	5.91781	4.03938	2.18148	3.41953	5.68397	6.55955	3.62726	7.11978	5.07508	8.80246	8.23849	4.17965	10.9243	4.7684
TCGA-DU-A76L-01A-11R-A32Q-07	3.18056	5.21421	5.09565	3.20094	4.70332	3.51232	4.56386	5.89961	4.7252	2.74334	3.47136	6.44994	5.94931	2.74011	7.81646	5.19925	6.46548	8.02042	3.48698	8.83662	6.63712
TCGA-DU-A76O-01A-11R-A32Q-07	4.34051	6.00405	5.08654	4.30407	4.82693	3.50498	5.75504	8.15044	4.98888	3.00705	6.6496	4.76852	5.84802	3.59199	6.24699	4.08661	4.26715	6.89969	3.23772	9.0533	5.58517
TCGA-DU-A76R-01A-11R-A32Q-07	2.32323	4.5394	4.26251	3.505	3.65551	3.15173	3.35057	6.08443	4.40082	3.56153	5.083	5.54632	5.87901	4.10251	6.45554	4.49046	4.91704	8.85569	1.31412	10.2512	5.83559
TCGA-DU-A7T6-01A-11R-A33Z-07	2.80246	6.07908	6.76954	4.66525	5.62548	4.47563	5.68537	7.90293	5.43519	3.61947	7.30033	5.3208	4.9865	3.25322	6.27087	3.28759	3.99693	7.74788	2.24242	8.59393	4.91577
TCGA-DU-A7T8-01A-21R-A34R-07	3.45145	5.87898	5.80916	4.90625	5.09164	3.99889	5.51324	7.99771	5.41769	3.61386	7.2944	4.68808	6.12224	3.23729	7.04641	3.77651	4.51661	7.50118	1.16144	8.79317	5.29772
TCGA-DU-A7TA-01A-11R-A33Z-07	2.74308	4.58643	4.36199	4.46978	4.05701	3.91566	4.55821	6.47058	4.46036	3.77796	6.94062	5.96434	6.42332	2.43973	6.09366	2.96305	4.6023	7.94155	0.227248	8.75409	6.26159
TCGA-DU-A7TB-01A-11R-A33Z-07	4.6577	4.74543	5.6654	3.93559	4.34564	3.50083	5.6004	6.64273	4.1668	2.6144	4.89095	5.4789	5.22831	4.16707	5.7344	4.09565	5.51278	7.31059	1.07731	8.00538	4.5968
TCGA-DU-A7TC-01A-21R-A34R-07	3.32887	5.41163	4.01911	4.05266	4.32175	3.5953	5.11109	7.39749	4.77942	2.39539	5.92294	5.13322	6.26016	3.7002	6.23349	2.63599	6.5191	7.01582	1.16594	10.0917	5.41383
TCGA-DU-A7TD-01A-12R-A34F-07	3.86462	5.56708	4.93139	4.40042	5.87	3.91362	3.85211	7.82136	5.51463	3.6774	5.73623	5.55777	5.23564	3.37294	7.64376	4.66233	3.18366	8.15358	5.26027	9.57722	5.80905
TCGA-DU-A7TG-01A-21R-A34R-07	2.54124	5.00595	3.69899	3.56512	2.69942	4.10309	3.991	5.15129	4.97547	2.32978	5.0016	5.94247	5.72678	2.91305	5.91278	3.24594	6.3556	7.73328	2.8513	9.8909	4.66281
TCGA-DU-A7TI-01A-11R-A33Z-07	3.26156	5.19665	5.037	4.18349	4.55429	3.86354	4.61576	7.36506	4.63651	3.90973	5.86372	5.38384	5.86259	3.61033	6.30145	3.99359	5.82389	7.92178	2.26918	9.17572	5.01427
TCGA-DU-A7TJ-01A-11R-A34R-07	2.94009	5.15871	0.455965	4.05236	5.39329	3.77822	1.92676	8.03567	5.04024	2.77499	4.54054	5.95418	5.95005	3.55175	6.97104	5.51698	6.72935	8.83461	5.73977	9.39635	5.53167
TCGA-E1-5302-01A-01R-1470-07	4.04141	6.14116	4.97313	4.049	5.43589	4.20414	5.11948	8.5868	5.10498	3.36334	6.44692	6.1349	6.45643	3.77086	7.55552	4.82762	6.92586	9.15372	3.19667	9.35557	5.43629
TCGA-E1-5303-01A-01R-1470-07	2.51392	4.63899	3.67413	3.28795	4.26321	3.34788	4.37939	6.89949	4.25444	2.64476	5.16876	5.80858	6.2959	3.76896	7.13282	5.65041	7.74845	8.04965	1.03844	9.98833	5.99604
TCGA-E1-5304-01A-01R-1470-07	4.82207	6.87373	5.47123	4.68325	6.96136	5.58305	7.34184	9.39614	5.88126	3.71135	6.51195	3.72019	4.24843	1.32527	4.32087	2.24565	5.01804	7.52511	0.0992279	7.99167	4.02383
TCGA-E1-5305-01A-01R-1896-07	3.64927	5.21877	4.71765	3.98795	5.23722	4.28176	5.22728	8.0469	4.92774	3.31616	6.41566	6.55818	5.91083	3.22325	6.33761	3.89266	6.90125	7.53113	2.32746	9.32712	5.33634
TCGA-E1-5307-01A-01R-1896-07	3.82191	5.42827	5.14864	4.21154	5.7096	4.72987	5.15906	8.61207	5.26383	3.91172	7.18708	5.34657	6.19854	2.35837	5.46746	3.92272	4.60975	8.25618	1.46597	9.43775	5.51407
TCGA-E1-5311-01A-01R-1470-07	3.30377	5.77887	6.28495	4.3577	5.21989	4.29505	4.51161	7.62263	5.20463	3.91157	6.60475	5.01955	5.36226	2.33001	5.80078	2.83582	4.7533	7.21094	2.81807	10.0129	5.01066
TCGA-E1-5318-01A-01R-1470-07	4.17588	5.79585	5.84677	4.78074	6.09227	4.37023	5.27818	7.80557	5.16761	3.66953	6.90243	4.6548	3.68271	1.53889	6.59792	2.6908	0.957766	7.0752	0.0284277	7.23788	5.67252
TCGA-E1-5319-01A-01R-1896-07	3.58018	4.89117	5.48444	3.57459	4.72954	3.79451	4.60481	6.45913	4.27946	3.11743	5.86389	5.98734	5.285	2.78333	6.32933	4.51913	4.83248	7.56232	1.68899	9.79498	5.87182
TCGA-E1-5322-01A-01R-1470-07	4.72349	5.93693	5.61256	4.31712	5.65387	4.53074	5.34466	7.94638	5.1279	3.95309	6.73557	4.59741	5.53082	2.70261	6.38649	2.85659	4.49962	7.29555	0.938399	9.38076	5.22606
TCGA-E1-A7YD-01A-11R-A34F-07	3.90925	5.60734	4.97858	3.89867	5.31168	3.74	3.25008	7.16602	5.15494	3.07673	4.67201	6.43397	5.61149	3.46218	7.55223	4.53092	5.31798	8.86137	5.10293	11.0163	5.58469
TCGA-E1-A7YE-01A-11R-A34F-07	3.51932	5.36108	4.25098	4.59154	4.98986	3.60698	4.6283	7.77824	4.7984	3.74484	5.21514	6.76432	4.39241	2.48535	6.53858	2.6678	7.48413	7.5274	0.462785	8.88738	4.89119
TCGA-E1-A7YH-01A-11R-A34F-07	2.67846	5.01665	3.75382	3.98594	4.50623	2.94978	4.50927	7.42227	4.5735	2.99885	4.83566	5.73699	5.86925	3.13091	6.5747	4.67026	6.82595	7.76288	0.925772	8.35915	5.43791
TCGA-E1-A7YI-01A-11R-A34F-07	5.29192	6.74027	6.31337	5.05385	6.75039	4.32818	6.32502	9.1755	5.97868	3.58166	6.72154	5.41746	4.1421	1.80793	6.35041	2.46892	4.85098	7.5299	0.52657	7.31938	4.72875
TCGA-E1-A7YJ-01A-11R-A34F-07	1.06922	3.3357	1.50812	4.56566	3.78446	2.84601	2.4654	5.73521	4.02956	2.82577	3.08446	6.23327	6.71204	4.34808	7.79647	5.29396	6.80016	8.22464	3.87499	11.534	6.58014
TCGA-E1-A7YK-01A-11R-A34F-07	2.41811	4.73907	2.80014	3.61939	3.92048	2.838	4.23059	6.76569	3.90357	2.44816	4.66928	6.14456	6.16409	3.88503	7.71776	5.53123	6.68911	8.00381	1.96558	9.71887	6.82055
TCGA-E1-A7YL-01A-11R-A34F-07	3.11851	4.46859	4.03238	3.85388	4.25638	2.82289	2.36966	7.19052	4.52658	3.06965	4.87664	6.73866	6.45279	4.00634	8.07845	5.16721	7.04294	8.24814	3.47003	10.6804	6.8182
TCGA-E1-A7YM-01A-11R-A34F-07	1.57304	4.07723	1.29213	2.64478	2.91016	3.04214	2.73786	5.48709	3.87819	2.41733	3.55163	5.99171	5.89877	4.07705	7.62556	4.6194	8.20208	8.35164	4.25945	10.8889	5.49718
TCGA-E1-A7YN-01A-11R-A34F-07	0.831877	3.71018	0.798839	3.07818	2.91602	2.89838	3.78907	3.95116	3.47067	1.94594	3.13862	7.40567	7.05108	4.86502	8.49917	6.26811	7.94378	8.81031	4.68352	10.432	6.63176
TCGA-E1-A7YO-01A-11R-A34F-07	3.47826	5.34387	5.54484	4.25441	4.92225	4.37597	4.45998	7.54829	4.92683	4.1904	6.48834	5.25672	4.76884	3.25236	5.5966	3.23614	4.07691	7.00524	2.47547	9.10896	5.05297
TCGA-E1-A7YQ-01A-11R-A34R-07	2.34718	3.48864	0.913646	4.44089	4.13409	3.65707	0.377846	4.85798	4.15642	2.42645	3.89754	6.56441	6.32225	3.60391	7.62096	3.3571	8.83856	8.61452	3.05833	9.31013	6.35403
TCGA-E1-A7YS-01A-11R-A34F-07	3.45778	6.26063	6.06685	4.47472	6.17442	5.32509	4.84371	8.24326	5.76044	4.76173	6.88231	4.3783	5.1762	0.860129	4.97036	1.9092	1.88213	7.23291	0.391658	8.03219	4.18715
TCGA-E1-A7YU-01A-11R-A34R-07	2.71264	5.06651	4.14871	4.0839	4.40175	3.64703	4.34638	6.96373	4.50804	2.92535	6.15657	4.86565	5.74676	3.59157	6.17909	3.8895	4.81396	7.20956	2.74438	8.87084	4.75602
TCGA-E1-A7YV-01A-11R-A34R-07	4.5676	5.39623	4.73032	4.24848	5.53444	4.156	5.03895	8.8628	4.95212	4.26042	6.36791	5.66486	4.39547	2.98017	5.37218	3.46883	4.51484	7.43809	2.34244	8.72791	5.17586
TCGA-E1-A7YW-01A-11R-A34R-07	3.38692	5.23676	5.1893	4.39584	5.00467	3.94686	4.65571	7.93387	4.9019	3.75235	5.93621	5.28495	5.83189	3.81591	6.6951	5.15839	5.56824	7.48889	0.897628	9.613	5.40046
TCGA-E1-A7YY-01A-11R-A34R-07	2.67295	5.28295	3.18756	3.56509	1.64662	4.16374	4.92399	3.96216	4.63986	2.26382	4.80331	6.47911	5.78479	3.3112	6.13798	3.31153	5.91331	7.1118	3.30429	9.54289	5.12651
TCGA-E1-A7Z2-01A-21R-A34R-07	1.53007	4.56034	0.988776	2.60172	2.74646	2.89132	2.43739	3.86197	4.5973	2.05329	3.65392	6.23396	6.27514	3.88387	8.15614	5.59497	10.6755	8.9516	3.34659	11.6786	5.6235
TCGA-E1-A7Z3-01A-11R-A34R-07	2.60684	5.12645	3.21644	3.61486	3.57434	3.03631	4.68376	5.74073	4.43489	2.46221	5.8678	6.77658	5.9095	4.25486	6.75079	4.23619	6.64298	8.16496	4.38598	10.6243	5.66793
TCGA-E1-A7Z4-01A-11R-A34R-07	3.32845	4.87651	3.32262	4.19224	4.40531	3.56329	3.71573	6.79945	4.74231	2.92265	6.54398	5.29761	6.29161	3.87169	6.46508	5.17629	6.39061	9.59483	3.13478	10.6233	6.06458
TCGA-E1-A7Z6-01A-11R-A34R-07	2.1039	4.37067	3.46969	3.58597	3.08541	3.27894	2.73857	6.72473	4.21131	2.83821	4.35793	6.05751	6.43731	4.14496	7.0674	5.84719	8.62172	10.1373	2.39575	10.8709	6.28793
TCGA-EZ-7264-01A-11R-2027-07	4.12622	5.50005	6.02019	4.38265	5.21083	4.57598	5.27535	7.49263	4.82049	4.25565	7.183	4.20729	4.34967	2.40242	5.11472	2.78572	5.03099	7.25394	1.23481	8.0951	4.21604
TCGA-F6-A8O3-01A-11R-A36H-07	4.17521	6.12729	6.64606	4.78957	5.14472	4.32519	4.93513	7.9428	5.21085	3.96009	7.31159	4.68281	3.73924	1.76392	5.25785	3.03321	3.1918	7.10582	1.18834	11.5325	4.88058
TCGA-F6-A8O4-01A-11R-A36H-07	2.55587	4.91034	3.57643	4.07387	4.18059	3.51914	3.83927	7.00754	4.47059	3.25663	6.40928	6.07921	6.39538	3.42436	6.0312	3.88172	6.70234	8.67337	2.21154	9.73479	5.33209
TCGA-FG-5962-01B-11R-1896-07	3.12007	5.97362	6.20544	4.04646	4.7586	4.28274	4.85275	7.49112	4.79205	3.30531	6.21216	5.78063	5.71993	3.02823	5.91289	4.24302	5.79639	8.06861	3.02735	10.4809	5.02688
TCGA-FG-5963-01A-11R-1708-07	3.36083	5.56603	4.97107	3.80806	4.40807	3.47492	6.35167	6.55481	4.1286	2.4671	4.81839	6.26169	6.22022	4.3132	7.38358	5.29255	6.4217	7.89353	2.49764	9.60184	5.5866
TCGA-FG-5963-02A-12R-A29R-07	5.0548	6.14089	6.3498	4.4192	5.8537	4.15726	5.27146	8.058	5.21843	3.46366	5.37504	4.66914	3.97994	3.56558	6.78128	4.96823	5.6671	8.25175	0.624896	7.98441	5.63814
TCGA-FG-5964-01A-11R-1708-07	3.52423	5.75856	5.49105	3.85747	4.70913	3.70156	5.79191	6.68452	4.26273	2.99168	6.70034	6.10409	5.9405	3.14204	6.75596	4.39016	5.40357	7.41245	3.22751	9.42831	5.34405
TCGA-FG-5965-01B-11R-1896-07	3.33827	5.56066	4.88252	4.27801	5.23997	3.85532	4.51254	7.95038	4.91378	3.42502	6.3483	5.80513	6.32482	3.33027	6.4758	4.13548	6.03957	7.33568	2.68538	8.76464	5.14287
TCGA-FG-5965-02A-11R-A29R-07	4.67551	6.40531	5.80203	4.57272	6.15301	4.32436	6.3083	9.06175	6.42738	3.37921	6.97159	6.48455	6.14707	3.50608	6.46813	5.23941	6.91501	8.14766	2.09004	8.84232	4.78511
TCGA-FG-5965-02B-11R-A29R-07	3.68944	5.34831	3.86183	3.63406	3.94071	4.33336	4.28835	7.26494	4.71001	2.47033	5.37642	5.82804	5.70736	2.57012	5.33016	3.10341	6.42892	7.60411	2.81543	9.0554	4.47073
TCGA-FG-6688-01A-11R-1896-07	0.83374	3.7219	2.2441	2.66993	2.49103	2.90493	2.90726	5.09427	3.18533	1.93904	2.45267	6.89677	6.6406	4.02607	7.36768	5.5781	8.73218	8.85365	5.11982	10.0814	6.52405
TCGA-FG-6689-01A-11R-1896-07	3.14631	5.2072	3.95987	3.88718	4.89085	3.72427	4.65308	8.00515	4.48266	2.7792	5.38884	5.97966	6.2719	3.51118	6.17256	4.73815	6.66628	8.03684	2.25099	9.13711	5.83649
TCGA-FG-6690-01A-11R-1896-07	3.43512	5.1923	5.46848	4.08296	5.417	4.06587	4.573	8.25176	4.73938	3.52388	5.40936	4.61068	5.74447	3.5238	6.21017	4.84381	3.41814	7.52981	2.08916	9.30465	4.94425
TCGA-FG-6691-01A-11R-1896-07	3.24527	5.02947	5.31953	3.98013	5.12219	4.09005	4.48793	7.61259	4.47117	3.27794	5.88202	5.27213	6.15542	3.66502	6.72489	3.88715	5.95567	8.53207	2.23235	9.22147	6.10127
TCGA-FG-6692-01A-11R-1896-07	1.01571	3.82497	3.66945	3.42005	3.91187	2.03164	2.16463	6.41115	4.06639	1.72413	3.99879	6.17953	6.32485	3.70255	8.08196	5.61364	5.25196	8.34846	5.45139	11.1194	5.86471
TCGA-FG-7634-01A-11R-2090-07	3.38265	5.6012	6.3851	4.27099	5.63477	4.21334	4.90902	8.14821	5.09248	3.94527	6.31439	5.14283	4.8367	2.88673	6.94321	3.9316	5.0243	7.42165	0.764176	9.22937	5.59819
TCGA-FG-7636-01A-11R-2090-07	3.72331	6.07902	4.69153	4.24654	5.31676	4.18269	5.77805	8.05146	5.10276	3.07078	5.97587	5.42596	5.65818	3.16728	5.93707	3.90583	6.93794	7.49873	1.51253	9.77893	4.95569
TCGA-FG-7637-01A-11R-2090-07	4.56441	6.06698	7.12382	5.30552	6.41488	4.16747	5.28923	9.26219	5.40303	4.68248	6.76528	4.99175	4.58211	2.74979	6.15092	3.86981	6.36852	7.03201	0.270828	8.07784	5.01935
TCGA-FG-7638-01B-12R-2090-07	3.16962	5.04525	5.37014	3.55892	3.98192	3.35531	3.82359	6.52038	3.9949	2.44138	6.08064	5.30257	4.10974	3.18393	6.01059	3.89758	6.1464	7.41215	2.8048	10.5051	4.66602
TCGA-FG-7641-01B-11R-2256-07	3.92307	5.31212	5.5112	3.97848	4.47891	4.18463	4.65224	7.54231	4.73059	3.77535	5.73489	5.46359	5.07554	2.85981	5.4504	3.68255	6.35545	7.25359	1.43221	8.82841	4.48354
TCGA-FG-7643-01A-11R-2090-07	1.92702	4.11604	2.04712	2.88468	1.881	3.50416	4.44215	3.42665	4.08082	1.81995	3.26353	6.22839	5.88039	3.94972	6.02264	4.5541	7.87268	8.32672	4.14447	11.7462	5.28856
TCGA-FG-8181-01A-11R-2256-07	2.35406	4.6459	2.72074	2.78344	1.01799	3.56526	3.45493	3.38992	4.60479	1.87042	4.17893	6.15029	5.59716	2.86047	5.99675	3.54014	6.92951	7.68931	2.57485	9.37449	4.88814
TCGA-FG-8182-01A-11R-2256-07	4.43678	5.85942	6.44692	4.803	5.94875	4.33449	4.86791	8.74885	5.43219	4.45335	7.3922	4.80322	5.73101	3.30666	6.31208	3.85976	6.08794	7.30434	0.536948	8.29187	5.10737
TCGA-FG-8185-01A-11R-2256-07	3.63152	5.42063	4.04394	4.33715	5.61607	3.92359	4.89562	7.72156	4.95066	3.64665	7.02123	5.38164	5.99097	3.22242	6.69874	4.44657	3.70706	8.02594	0.283685	9.05232	6.05418
TCGA-FG-8186-01A-11R-2256-07	3.00279	5.14774	5.20215	4.20024	5.2992	3.57124	3.91023	7.79388	4.57311	3.76593	6.16174	5.63325	5.91335	3.8196	7.15333	3.9736	4.9254	7.334	2.3005	9.86669	5.40295
TCGA-FG-8187-01A-11R-2256-07	2.7657	4.55998	4.32672	3.4903	4.10625	3.37669	3.75016	6.96982	4.19735	3.03005	5.15027	5.44995	5.41373	3.09967	6.55993	4.44401	7.89815	8.10049	1.59889	10.1794	5.33801
TCGA-FG-8188-01A-11R-2256-07	3.06815	4.84333	3.53649	3.99506	4.60529	3.72524	4.1068	7.64436	4.31382	3.2337	5.95361	5.64206	5.99454	3.69585	6.43637	5.02495	4.84296	7.90019	1.01121	8.7091	5.72931
TCGA-FG-8189-01B-11R-A28M-07	3.35166	5.13481	3.49552	3.56688	1.61833	4.42155	3.86748	3.86994	5.02542	2.50721	4.79559	5.87561	5.84695	3.06153	4.87862	2.84085	6.40275	7.30607	2.73322	8.92753	4.68321
TCGA-FG-8191-01A-11R-2256-07	2.8836	4.28177	4.51585	3.87476	4.11867	3.88759	4.39964	6.11815	4.47123	3.20295	5.57842	5.94016	6.00336	3.33317	6.51837	4.78742	8.11786	8.57111	1.68495	9.38543	5.56887
TCGA-FG-A4MT-01A-11R-A26U-07	3.98366	6.10827	5.26256	4.88046	4.95541	4.0959	6.05989	7.6778	5.51563	3.36751	7.26768	5.14552	5.54753	3.36474	5.04881	3.92843	4.38921	7.51842	0.831958	9.38582	4.92907
TCGA-FG-A4MT-02A-11R-A29R-07	3.89675	5.72821	5.0967	4.22072	4.51268	4.16204	5.38077	7.89075	5.17589	3.13844	6.10959	5.56075	5.46149	2.96713	5.36853	3.56692	6.18147	7.48542	2.75939	9.41152	4.47904
TCGA-FG-A4MU-01B-11R-A28M-07	2.56784	4.33795	3.0524	3.84616	4.79933	3.16957	2.2163	6.58558	4.69973	2.49912	4.75235	6.10476	6.4343	3.74097	7.65804	4.90331	8.12983	8.10617	2.9563	10.5508	6.42818
TCGA-FG-A4MW-01A-11R-A26U-07	0.602267	4.32874	3.75576	3.89617	4.48113	2.90242	3.90236	7.27954	3.97738	2.08083	4.85322	6.04516	6.16749	3.57096	7.26681	5.14408	6.99685	7.92377	3.42774	10.0716	6.20823
TCGA-FG-A4MX-01A-11R-A26U-07	1.92953	4.48389	2.36712	3.46633	3.5121	2.16318	3.13281	6.31506	3.00405	2.13471	4.88689	5.30076	6.05518	2.89534	5.73637	3.48311	1.75557	6.50658	0.151339	7.54829	5.99682
TCGA-FG-A4MY-01A-11R-A26U-07	3.51586	4.94668	2.97616	3.40462	4.63286	3.20411	4.92965	6.91163	4.20192	3.15797	5.92786	6.33695	6.15298	2.38882	6.96723	3.9659	5.31994	7.48137	0.740539	8.90189	6.45422
TCGA-FG-A60J-01A-11R-A28M-07	3.15919	5.5518	5.09109	4.43087	5.04894	3.87858	5.28647	8.22121	4.73076	3.33931	6.1748	5.80845	6.39722	3.79478	6.62116	3.68984	4.55405	8.55122	0.224411	9.72674	5.66373
TCGA-FG-A60K-01A-11R-A29R-07	3.94981	5.28161	6.01676	4.36689	4.8003	4.09315	3.95225	7.36448	4.67493	3.83621	6.44342	5.09989	4.77611	2.88996	5.96881	3.70623	6.80088	7.17558	1.89871	9.58002	4.58513
TCGA-FG-A60L-01A-12R-A31N-07	2.70788	4.88886	3.48158	3.99262	3.73618	3.29771	5.24274	7.17438	4.19828	2.14978	6.65829	6.20515	7.11479	4.45574	8.49519	5.32739	6.67247	7.88264	0.600936	9.58372	6.68742
TCGA-FG-A6IZ-01A-11R-A31N-07	2.89774	5.62033	5.38275	4.42295	4.2981	4.06967	5.82001	8.52811	4.47066	2.61767	7.70072	5.29685	5.99535	3.12395	7.28493	4.91665	4.21061	7.60432	1.21213	10.2237	5.64148
TCGA-FG-A6J1-01A-11R-A31N-07	3.07279	5.36611	5.32911	4.0184	3.83075	3.65315	4.92758	7.07146	4.37686	2.41053	7.38242	5.70213	6.34103	3.8034	7.43683	4.61026	3.98196	7.28701	2.66476	11.5981	5.95546
TCGA-FG-A6J3-01A-11R-A31N-07	1.65654	5.24729	4.78061	3.61822	4.40949	2.69971	4.88136	8.11771	4.52958	1.82579	5.19706	6.86963	6.12564	3.21097	8.84591	5.8456	6.82798	8.49184	1.05617	10.3772	7.35895
TCGA-FG-A70Y-01A-12R-A34R-07	2.74859	5.02184	4.30039	3.80024	4.39746	3.38681	4.42184	7.11803	4.17376	2.79539	6.20452	5.70967	6.02117	3.85568	6.75947	4.62395	6.44241	7.63753	1.12941	9.85552	5.57479
TCGA-FG-A70Z-01A-12R-A33Z-07	3.07125	5.48183	4.38181	3.70717	4.84998	3.19765	3.81667	7.08016	4.60233	2.0939	4.79604	5.90228	5.8618	3.33818	7.27571	5.29404	6.17474	7.70435	4.36965	10.9712	5.81466
TCGA-FG-A710-01A-12R-A33Z-07	3.8012	5.51575	5.58292	4.22712	4.33979	3.85756	4.53669	7.17931	4.54517	3.28112	7.01468	5.54759	5.97087	3.05047	7.09993	3.88161	4.10497	7.06185	1.71207	9.95749	5.69099
TCGA-FG-A711-01A-21R-A33Z-07	3.16996	4.85482	3.82798	4.10083	4.55098	3.61833	4.3357	7.1569	4.49408	2.85513	6.53285	5.21368	6.17913	3.58121	6.67629	4.59952	6.37184	7.7794	1.89565	10.3945	4.73578
TCGA-FG-A713-01A-11R-A32Q-07	2.56394	4.90404	3.3687	3.24329	2.62518	3.54624	4.48859	4.71774	4.52702	2.39931	5.10629	5.65485	5.45431	2.93644	5.76149	3.63979	6.37163	6.89926	1.8292	8.71148	4.73792
TCGA-FG-A87N-01A-11R-A36H-07	5.30349	6.72897	7.06756	5.15037	6.20564	5.1066	6.20493	8.95606	6.07664	3.94219	6.01818	6.17249	5.10287	2.66739	6.3593	3.88831	6.03791	7.66218	1.58991	7.77581	4.82801
TCGA-FG-A87Q-01A-11R-A36H-07	0.832769	3.90081	0.953675	3.19193	2.97324	2.81498	2.69062	5.64738	3.83489	1.886	3.10165	6.07848	6.31485	4.08934	7.56533	4.46919	7.53926	8.74815	4.98421	10.5235	5.72898
TCGA-FN-7833-01A-11R-2090-07	3.15424	5.43621	4.78737	4.05587	4.4172	4.04279	4.40843	7.50779	4.61287	3.56821	6.024	5.46642	6.50636	4.25382	8.25081	4.85098	7.11979	9.09181	1.59283	9.85913	5.68423
TCGA-HT-7467-01A-11R-2027-07	2.73071	4.81262	4.64389	3.34575	3.35713	3.4671	3.35641	5.70899	3.82632	2.94225	5.54569	5.58754	4.87792	2.8488	5.80245	3.27699	5.83129	7.40916	2.64508	9.37136	4.831
TCGA-HT-7468-01A-11R-2027-07	3.47615	6.07129	6.5209	4.4703	5.60434	4.39329	4.93311	7.62619	5.10585	4.52824	6.43877	4.87425	4.3418	3.01871	6.04931	4.36614	4.74891	7.37458	1.52597	9.87493	4.87438
TCGA-HT-7469-01A-11R-2256-07	4.73598	5.95466	7.55223	4.93883	6.86506	4.58895	0.987757	9.12022	5.49155	4.05488	4.23109	4.31811	4.79689	2.10286	5.49938	3.4683	3.83309	7.65173	2.2375	8.26217	4.74352
TCGA-HT-7470-01A-12R-2090-07	3.33162	5.20909	4.09649	3.66224	4.75832	4.04683	4.97994	7.85824	4.3146	3.12181	5.42582	4.79725	5.50009	2.99977	5.60723	3.74264	5.43026	7.34955	2.28155	8.48624	4.5416
TCGA-HT-7471-01A-11R-2256-07	4.15369	5.56748	6.05412	4.45075	5.13456	4.40619	5.04865	7.83998	4.91059	4.27168	6.90541	5.67251	6.21804	3.26249	7.08283	4.39909	3.1833	7.3196	1.27435	9.22964	5.90289
TCGA-HT-7472-01A-11R-2027-07	4.33118	5.37071	5.59337	4.32615	4.97918	4.47335	5.43874	8.3696	4.82413	3.76816	6.15089	5.71393	6.35776	3.29228	6.44982	3.99039	5.77455	8.02281	1.06157	9.06228	4.95515
TCGA-HT-7473-01A-11R-2027-07	2.09096	3.75924	3.10034	3.34028	3.74687	3.59536	3.03891	6.18496	3.82617	2.87336	3.94839	5.57111	6.53971	3.91497	6.44783	5.51579	6.71657	9.68471	0.354678	9.46024	6.26793
TCGA-HT-7474-01A-11R-2027-07	1.93716	4.82971	3.46263	3.42326	3.38054	3.50583	4.42322	6.17489	4.09349	2.33734	4.88158	6.10857	6.05941	3.23082	6.16597	3.90971	5.6672	7.83378	2.57995	8.68212	4.96349
TCGA-HT-7475-01A-11R-2027-07	3.80932	5.82457	5.14158	4.49276	5.6362	4.25639	5.30823	7.90417	5.33048	3.35695	6.99859	5.70483	5.34705	2.70933	5.58657	2.91236	5.7037	7.41448	2.28134	8.72313	4.62284
TCGA-HT-7476-01A-11R-2027-07	2.57988	4.48973	3.37025	3.12514	3.91915	3.47533	4.05313	6.74472	4.27131	2.42199	5.31505	5.63512	5.68825	2.87802	6.32163	3.50663	4.93428	7.38215	3.3968	9.29319	5.89833
TCGA-HT-7477-01B-11R-A28M-07	3.88179	5.31719	2.49679	3.98492	5.72917	3.78921	4.94273	8.27952	5.21082	3.60461	7.06753	5.39047	4.43578	2.56776	6.0083	3.36181	5.7046	8.19509	1.19875	8.08666	5.68448
TCGA-HT-7478-01A-11R-2027-07	3.19451	5.15507	4.84585	3.69835	4.74203	3.58847	4.9801	7.57201	4.43562	2.82581	4.57505	6.49658	6.14113	4.03922	6.78327	4.22731	7.13771	8.0668	2.94725	8.65857	5.49862
TCGA-HT-7479-01A-11R-2027-07	2.55908	4.22541	3.59702	3.46464	3.82866	3.30781	4.71264	7.08192	3.99775	2.60836	5.49896	5.81355	6.2717	3.95775	7.04012	5.34093	7.02043	8.91562	0.885731	9.22821	5.84189
TCGA-HT-7480-01A-11R-2090-07	3.56462	5.56411	5.79685	4.30655	5.46867	4.38193	4.88904	7.76442	4.76457	4.39175	6.73847	4.76166	4.5676	2.99541	5.96543	3.26866	3.79533	7.15298	1.4653	8.42007	4.30516
TCGA-HT-7481-01A-11R-2027-07	3.26415	5.25926	5.69064	3.54701	4.97157	3.8366	4.99244	8.11098	4.6079	3.54273	5.94019	5.5383	5.08619	2.90059	5.94538	3.63956	5.47478	7.30089	2.65363	9.29633	4.71857
TCGA-HT-7482-01A-11R-2027-07	2.80137	4.27475	4.06573	3.63436	4.49171	3.76817	4.01847	7.09699	4.14254	2.81912	5.6255	5.82129	6.38146	3.26324	6.44064	4.91108	6.98448	8.62037	1.11902	9.4611	6.09633
TCGA-HT-7483-01A-11R-2027-07	3.63769	5.25975	4.93335	3.79125	5.02157	4.0607	4.92139	8.1123	4.50375	3.53884	6.20745	6.14856	5.93895	3.70632	6.10687	4.09295	5.32965	7.45562	2.03601	8.50333	5.66973
TCGA-HT-7485-01A-11R-2027-07	2.20764	4.50036	3.53696	3.63741	4.20923	3.27806	3.38771	7.28403	4.22702	3.15701	5.4857	6.27805	6.75605	4.24231	6.47944	5.86844	7.2917	10.4852	2.98557	10.6412	5.84748
TCGA-HT-7601-01A-11R-2090-07	3.43887	5.37433	4.53919	3.77989	4.66873	3.71881	4.58273	8.00655	4.29414	3.17996	5.29046	6.20481	6.31657	3.42467	6.59083	4.10837	5.86523	7.62635	1.7151	8.18106	5.15216
TCGA-HT-7602-01A-21R-2090-07	2.09366	4.10104	3.9972	3.02027	3.28626	2.9677	4.47554	6.13356	3.43584	2.39383	4.27681	6.24704	6.44958	4.18076	7.35899	4.9736	7.59569	9.23522	2.65711	9.73067	5.75089
TCGA-HT-7603-01A-21R-2090-07	3.20905	4.49821	3.28311	3.38294	3.08651	4.12052	4.63408	6.99528	4.67978	1.87263	5.03148	6.27051	6.37385	3.06	6.11486	3.76654	6.65744	8.58837	2.65551	9.77821	5.15045
TCGA-HT-7604-01A-11R-2090-07	3.44599	5.23758	4.99715	4.4098	5.61117	4.48664	5.05119	8.08905	5.24984	3.92726	6.78039	5.9476	5.46054	2.73754	5.94744	4.23905	3.95021	7.71598	0.830336	8.80385	6.00123
TCGA-HT-7605-01A-11R-2090-07	2.92305	4.94255	4.62269	3.56778	3.90908	3.59442	4.01836	6.8122	4.34533	2.90862	5.25119	5.90185	5.79398	3.21174	6.20869	4.19485	5.8833	7.822	2.21378	9.86129	4.88187
TCGA-HT-7606-01A-11R-2090-07	4.77428	7.76593	7.21534	5.05982	6.83866	5.8601	6.98589	10.3509	6.87991	5.26022	6.86406	5.49925	5.62455	2.77964	5.56131	3.04102	5.65993	7.85822	0.27274	9.89097	5.18359
TCGA-HT-7607-01A-11R-2090-07	2.77564	4.83738	4.17529	3.22243	3.51796	3.96668	4.19008	5.82481	4.31754	2.36877	4.52534	6.30076	5.97694	3.1815	6.25177	3.93637	6.49222	8.07875	2.60829	9.33624	5.21422
TCGA-HT-7608-01A-11R-2090-07	1.51192	3.89554	2.83094	2.86916	2.59982	2.75251	2.23137	4.80415	3.30248	2.35918	4.51528	5.86341	5.81727	4.17323	6.94957	4.75162	7.54716	9.30495	4.36072	10.8333	5.43509
TCGA-HT-7609-01A-11R-2090-07	2.74831	4.95189	4.28333	3.91345	5.27051	3.8943	4.2147	7.69698	4.55478	3.1616	6.43837	5.12862	5.75871	3.24176	6.09615	3.17922	6.2505	7.70284	1.32181	8.66852	5.38829
TCGA-HT-7610-01A-21R-2090-07	3.0865	5.29034	5.2244	3.88102	4.64993	4.1347	4.56944	7.68219	4.63633	3.73943	5.8653	5.19038	5.53305	2.71224	4.9707	2.99304	4.90513	6.99095	1.99164	8.72041	4.15974
TCGA-HT-7611-01A-11R-2403-07	2.67491	4.57352	4.19496	4.27405	4.87792	3.85833	3.71538	7.5293	4.54834	3.38048	6.05729	6.27806	6.83266	3.65184	6.95966	4.52846	4.66365	9.60385	0.997907	9.11232	6.30903
TCGA-HT-7616-01A-11R-2256-07	2.39119	4.28489	4.75664	3.69762	4.49826	3.66428	3.66644	6.00161	4.14709	3.54351	5.22571	6.49965	5.45312	2.90271	7.46758	3.93272	4.30848	7.43089	1.47908	8.92783	5.76868
TCGA-HT-7620-01A-11R-2256-07	3.19303	4.94055	4.73945	3.6788	4.3664	3.78711	4.61437	7.67549	4.03394	3.57179	5.47696	5.48219	4.43794	3.22396	6.20704	4.61453	6.31663	7.64952	1.38891	9.74878	5.17968
TCGA-HT-7676-01A-11R-2403-07	3.83343	5.49159	5.64319	4.02705	5.10267	3.78007	5.03634	8.44114	4.73747	3.16872	5.88665	4.84689	6.13473	3.32258	6.31788	4.17432	6.68755	7.68438	1.15969	8.85285	5.06409
TCGA-HT-7677-01A-11R-2256-07	4.94557	6.22482	6.81943	4.77473	6.18756	4.86781	5.30338	8.96701	5.49516	4.80265	7.27633	5.14945	5.03247	2.7169	6.07319	3.4234	3.25532	6.9462	0.885574	9.00773	4.9743
TCGA-HT-7680-01A-11R-2256-07	0.933648	2.67604	0.795102	2.49283	1.61013	2.89402	0.190552	2.91608	3.72195	2.03464	2.51677	7.34249	6.92633	4.57475	7.91454	6.09157	9.85293	10.5926	4.29562	11.619	6.70913
TCGA-HT-7681-01A-11R-2403-07	3.01634	5.15511	4.7992	3.79556	3.89836	3.61144	3.84581	6.57671	4.41798	2.67281	5.58897	6.09882	6.10754	3.69457	6.80509	4.01517	6.27219	8.38994	2.59591	9.85992	5.26692
TCGA-HT-7684-01A-11R-2256-07	1.58424	4.19812	3.94047	2.86301	3.14343	2.70847	3.46038	6.2872	4.2799	1.78844	5.32283	6.63913	7.3995	4.26445	8.23377	4.2452	9.26502	8.8213	2.13645	10.701	6.72288
TCGA-HT-7686-01A-11R-2256-07	3.80933	5.61955	4.61994	4.02785	5.49495	4.07279	5.73157	9.11306	4.62363	2.93977	5.07681	6.62054	6.09297	3.85006	7.64413	4.84649	7.37824	8.36222	1.52577	9.40449	6.26022
TCGA-HT-7687-01A-11R-2256-07	4.28622	5.9495	6.4588	4.45247	5.52239	4.46552	5.08044	8.06849	5.1472	4.35053	6.5474	5.28475	4.75123	2.58186	6.11214	3.742	4.99978	7.04874	2.12231	8.30152	4.85962
TCGA-HT-7688-01A-11R-2256-07	3.86173	5.69244	4.60222	4.14317	5.41675	4.42391	5.35721	7.82256	5.58567	3.66941	6.44582	5.68125	5.82287	2.639	5.58546	2.71312	5.72878	7.42765	1.61993	8.37377	4.42286
TCGA-HT-7689-01A-11R-2256-07	2.92552	3.87731	4.20105	4.16443	4.32889	3.82952	4.88267	6.99943	4.59735	3.70826	5.52167	6.2758	7.03705	3.74627	5.79578	4.18205	4.89911	8.32919	1.55302	9.13599	5.26452
TCGA-HT-7690-01A-11R-2256-07	4.11084	5.9928	5.79902	3.96964	5.27725	3.94294	5.31426	8.43614	5.0196	3.51011	5.97948	5.49636	6.42787	3.17374	7.58776	4.07063	6.99902	8.28022	1.62448	8.99053	6.24325
TCGA-HT-7691-01A-11R-2256-07	1.20101	3.21863	1.19194	2.79809	1.67093	2.43699	0.386701	3.41324	3.26403	1.80884	1.49293	7.30892	6.96676	4.69273	8.03886	4.26255	8.91143	9.71937	6.18681	13.246	5.70008
TCGA-HT-7692-01A-12R-2256-07	3.15648	5.28197	5.42393	4.11146	4.81485	3.13019	3.59971	7.49234	4.69207	2.90159	5.97242	5.1217	3.52246	2.66889	5.78714	3.61926	2.50376	7.20296	0.786764	11.8629	5.14531
TCGA-HT-7693-01A-11R-2256-07	2.83956	5.10654	4.02409	4.21311	5.05512	4.29152	4.25013	8.72014	5.33071	3.86078	6.50401	5.89664	6.7466	3.56196	6.43748	3.96099	6.88308	7.92489	0.669934	8.04916	6.61446
TCGA-HT-7694-01A-11R-2256-07	2.71158	4.93758	4.43163	3.54111	3.65111	4.13416	4.72234	6.508	4.35054	2.9445	5.10286	6.15075	5.54648	2.69768	6.17831	3.9481	5.68828	7.80652	3.07293	9.16245	4.81867
TCGA-HT-7695-01A-11R-2256-07	3.60107	5.61133	5.73433	3.94922	4.98295	4.12084	4.58284	7.75523	4.83242	3.5794	6.07006	5.41367	5.35964	3.11407	5.91636	3.40334	5.12627	7.32578	2.84561	8.82577	4.50106
TCGA-HT-7854-01A-11R-2256-07	1.65965	3.479	1.00554	2.77932	2.70346	2.9644	3.04357	5.21733	4.88658	2.33288	5.08474	6.77574	6.50395	4.44425	7.74187	3.95924	10.5234	11.5604	3.65196	11.0887	5.8234
TCGA-HT-7855-01A-11R-2403-07	4.19022	5.43189	4.47722	4.69738	5.56491	4.19992	4.66883	8.6073	5.04315	4.23852	6.50508	5.98384	6.31442	3.28148	6.46283	4.16917	4.52394	7.75395	0.124593	9.0141	5.68911
TCGA-HT-7856-01A-11R-2403-07	3.55664	5.30474	4.68803	3.53716	3.77845	4.05214	4.73208	6.90835	4.86536	2.83163	5.28001	5.81873	5.41955	2.92894	6.11698	3.40205	6.08948	7.66554	2.68412	9.43701	5.11734
TCGA-HT-7857-01A-11R-2403-07	1.63626	3.0235	1.4797	2.76394	2.59374	2.60034	0.890641	4.74892	4.23995	2.16627	1.83859	5.81869	5.8684	3.37352	8.45716	4.65264	7.68894	7.89149	6.34196	10.5126	6.20849
TCGA-HT-7858-01A-11R-2403-07	3.37646	4.97629	5.16459	4.40243	5.33781	3.85178	5.42362	8.24262	4.7315	3.79008	6.51778	5.31694	6.43044	3.34944	6.41142	4.40825	5.11005	8.18293	1.14333	9.27834	5.3446
TCGA-HT-7860-01A-11R-2403-07	1.14196	4.80045	1.98017	2.96205	3.38818	3.75149	2.11843	5.76798	4.12754	2.57024	2.03865	6.16574	6.80581	4.61791	7.39139	5.72317	8.05941	8.49869	5.58537	11.9493	6.11513
TCGA-HT-7873-01B-11R-2403-07	3.57442	5.37524	4.41785	4.30766	5.43968	3.96385	4.65434	8.44669	4.52148	4.25844	6.89444	5.04738	5.42408	3.51118	5.5741	4.86057	3.3371	7.5964	0.68724	9.67654	4.93595
TCGA-HT-7874-01A-11R-2403-07	3.32124	4.96297	4.98576	3.41284	3.60197	3.94651	4.74207	6.60689	4.43043	3.00868	4.8605	6.05178	5.53017	3.32047	5.92506	3.80279	7.00953	7.94148	3.34022	9.24326	4.72836
TCGA-HT-7875-01A-11R-2403-07	3.84223	5.70047	5.88548	4.26073	5.24001	4.1335	4.85639	7.58265	4.87642	4.02829	6.06398	4.81394	5.30016	3.51328	6.22296	3.91471	6.03242	6.88712	1.10279	9.14572	4.41005
TCGA-HT-7877-01A-11R-2403-07	3.52371	5.37527	5.45667	3.97391	4.53031	3.71701	4.28705	7.05284	4.72826	3.66463	5.8218	5.38393	5.07131	2.67252	6.01579	3.45723	6.04812	7.12424	2.3423	8.93948	4.8955
TCGA-HT-7879-01A-11R-2403-07	4.1771	5.4044	5.02269	4.73474	5.47502	3.92422	4.85399	8.2838	5.03129	3.7338	6.20381	5.25793	5.92988	3.8752	6.70959	4.56854	4.88337	7.88173	1.37217	9.23592	5.43281
TCGA-HT-7880-01A-11R-2403-07	2.37837	4.89332	3.0788	3.29327	2.62459	3.19901	4.34054	5.34665	4.14869	2.27864	4.96085	5.99026	5.71296	3.5413	6.56642	4.15952	7.63268	8.20191	2.88237	9.68295	5.45084
TCGA-HT-7881-01A-11R-2403-07	2.47277	4.4147	3.80077	3.33183	2.97484	3.61179	3.94025	5.63489	4.04417	2.66657	4.42763	6.02518	5.82394	3.3023	6.09404	3.96666	7.42686	7.39575	2.23989	9.4478	4.85385
TCGA-HT-7882-01A-11R-2403-07	3.3552	2.31644	1.88776	2.73166	2.99099	2.15105	1.25707	6.45585	4.65496	1.80645	1.48923	6.27316	7.81292	3.39969	8.84248	6.83522	8.5881	8.29876	2.83222	9.24301	6.99456
TCGA-HT-7884-01B-11R-2403-07	3.71003	5.30934	5.64555	4.11119	4.58134	3.52594	4.79908	7.71015	4.45598	3.92983	5.48158	4.85325	5.73816	3.54715	5.62915	4.3485	4.83672	7.27079	2.29772	9.156	4.69495
TCGA-HT-7902-01A-12R-2403-07	2.84814	4.60373	3.96251	3.95035	4.23541	3.19005	5.1928	7.23217	3.92329	2.87228	4.8997	5.91199	5.85488	3.33099	6.6854	4.39121	6.81637	7.76354	0.6107	8.86077	5.40041
TCGA-HT-8010-01A-11R-2403-07	2.03457	4.37621	3.29936	2.76158	2.34042	3.00626	3.11135	4.7234	4.09511	2.61751	3.94187	5.95518	5.6319	3.83356	6.46547	4.32202	8.95731	8.35979	2.42056	9.81414	5.40673
TCGA-HT-8011-01A-11R-2403-07	3.78925	5.96145	3.29813	4.5147	6.09162	3.92236	4.92776	8.63153	5.232	3.06741	6.18192	6.23294	5.80015	3.06247	7.30617	4.1304	6.56517	8.14891	3.04735	9.7457	5.98059
TCGA-HT-8012-01A-11R-2403-07	3.39462	6.17754	6.11891	4.42041	5.14191	4.06372	4.73952	7.61534	5.19549	4.32523	6.83728	4.27972	5.1698	1.92725	6.38696	3.67192	3.95082	6.94895	1.20889	9.23982	5.39363
TCGA-HT-8013-01A-11R-2403-07	3.19744	5.38175	4.1899	4.23883	5.05144	3.60974	4.84569	7.99776	4.81084	3.24799	6.78205	5.0689	6.04767	3.5705	6.26071	4.23889	5.67134	7.69966	1.49846	7.95178	5.91651
TCGA-HT-8015-01B-11R-A28M-07	2.26123	4.21607	2.58734	3.17052	1.59264	3.61896	4.41397	3.70066	4.32438	1.91877	3.40973	6.48428	5.82819	3.32093	6.12208	3.6583	6.49501	7.69055	3.97703	9.98287	5.82462
TCGA-HT-8018-01A-11R-2404-07	2.58104	4.9865	3.16967	3.90011	3.77476	3.82008	4.39973	6.71607	4.8767	2.40458	4.55687	6.58851	6.27141	3.74947	7.62073	4.27663	6.48907	7.54997	3.85292	9.69404	6.32408
TCGA-HT-8019-01A-21R-2404-07	2.46684	4.9257	2.28321	2.79371	0.751549	3.42899	3.96348	2.52087	4.41645	1.57715	4.08004	6.13823	5.63607	3.13949	5.28204	2.95084	6.62548	7.74184	3.11106	9.95977	4.7471
TCGA-HT-8104-01A-11R-2404-07	2.30553	4.79596	4.23976	3.88223	4.36142	3.17914	3.17421	7.39218	4.02904	2.72094	3.86189	6.6623	6.95984	4.55075	7.54875	5.56319	8.43807	8.80398	4.79171	10.903	6.32783
TCGA-HT-8105-01A-11R-2404-07	3.70761	5.4816	5.82167	4.00865	5.09771	4.30356	4.9037	7.57515	4.78312	4.06587	5.92969	5.50045	5.4513	2.66746	6.03452	4.14263	3.89179	7.52001	2.72883	8.1987	4.91923
TCGA-HT-8106-01A-11R-2404-07	2.38587	4.05808	2.66432	3.45118	3.97383	3.8728	3.31908	6.80051	4.0925	2.55245	2.4792	6.45088	6.21369	3.78375	8.04523	4.96144	6.58433	8.28078	1.43168	9.18258	6.60584
TCGA-HT-8107-01A-13R-2404-07	2.68127	5.10097	2.45178	3.1823	1.11403	3.71888	3.87597	2.77178	4.43171	2.18707	3.99793	5.88694	5.23268	3.09636	5.28111	2.94972	7.55296	7.70188	3.06461	9.39898	4.72041
TCGA-HT-8108-01A-11R-2404-07	4.39882	5.79677	5.73083	4.62685	5.37924	4.31021	5.16337	8.27178	4.95185	4.15127	6.49933	4.84166	5.80268	3.34217	6.22921	3.38006	4.75293	7.25292	1.88436	8.3627	5.11989
TCGA-HT-8109-01A-11R-2404-07	3.39361	4.80697	5.00855	3.55417	4.36727	3.94903	4.40588	7.38833	4.67245	3.51694	5.46186	5.69359	4.69285	3.0578	5.53501	3.79917	5.42429	7.46132	2.32875	9.18309	4.74142
TCGA-HT-8110-01A-11R-2404-07	2.11587	3.93537	2.82479	2.94178	3.42567	2.9418	3.04975	4.92999	3.71703	2.30062	3.82163	6.33601	6.45857	3.62339	7.67899	6.41278	8.13447	8.87906	4.27343	10.5529	5.62419
TCGA-HT-8111-01A-11R-2404-07	3.43324	4.96176	4.69525	3.81875	4.27537	3.57028	5.66574	7.27507	4.05076	3.03923	5.3755	6.45447	6.07771	4.18067	7.08245	4.78479	7.64621	8.61388	2.72792	9.73821	5.79873
TCGA-HT-8113-01A-11R-2404-07	2.47936	4.75633	3.47293	3.29671	2.44602	3.72453	4.32065	5.58711	4.44778	2.42946	4.92004	6.02917	5.83023	2.97779	5.32455	3.13563	5.47531	7.41144	2.46014	8.80639	4.57391
TCGA-HT-8114-01A-11R-2404-07	3.16699	4.85061	4.59305	3.86919	4.99971	3.64366	3.72279	7.48337	4.61499	3.549	6.04899	6.25996	6.44576	3.41633	7.14638	4.71985	6.09011	8.21527	1.08393	9.86104	6.20751
TCGA-HT-8558-01A-21R-2404-07	2.53951	4.86757	2.57524	3.24837	0.847516	4.0565	4.49985	2.52522	4.5757	2.20489	4.80459	5.97477	5.66639	2.70339	5.29759	3.29458	6.83186	7.65683	2.48759	9.41682	4.84769
TCGA-HT-8563-01A-11R-2404-07	2.23462	2.43744	1.33862	2.97071	2.38968	3.62695	1.42417	5.0714	3.98077	2.71921	2.06454	7.60365	6.54747	4.42434	7.28576	4.4312	7.43427	7.90306	1.78429	9.09062	5.94851
TCGA-HT-8564-01A-11R-2404-07	3.66444	4.8729	3.18922	4.28596	3.90498	3.59022	3.31069	5.45138	4.64155	2.67238	2.49411	5.7019	6.14003	3.5531	6.9485	3.11791	6.85486	7.697	2.03714	9.9124	4.9181
TCGA-HT-A4DS-01A-11R-A26U-07	2.29575	4.69074	2.80535	3.44747	3.74198	2.87796	2.84147	4.74545	3.56849	0.978489	3.96463	6.86864	7.4334	4.95157	9.44104	5.49019	7.96457	8.16412	6.04022	12.0823	6.64481
TCGA-HT-A4DV-01A-11R-A26U-07	3.12986	5.01624	4.27848	3.80931	3.86089	3.39005	5.84086	6.48496	4.10893	2.42129	6.32072	6.04329	5.40885	3.36947	6.60732	4.24542	5.82497	7.63739	2.37968	9.82261	5.60638
TCGA-HT-A5R5-01A-11R-A28M-07	2.49026	4.82089	3.80972	3.47133	3.1355	2.84384	3.72111	5.51782	4.69454	2.36457	4.65338	6.03682	6.56801	4.35161	7.45773	5.49588	8.63822	9.54798	3.1198	10.2607	5.85599
TCGA-HT-A5R7-01A-11R-A28M-07	3.35789	5.26618	3.81648	3.69286	3.95212	3.66846	4.30082	7.08555	4.32111	2.53396	4.55429	6.02445	6.31264	3.30009	6.67675	3.85727	7.03248	7.59327	3.18968	9.42008	5.10031
TCGA-HT-A5R9-01A-11R-A28M-07	4.3533	5.88354	6.42762	4.48331	5.9338	4.64754	5.52457	8.64647	5.1904	3.83562	7.18385	4.27291	4.30898	1.88135	5.67486	2.98976	3.63505	6.62538	1.18479	6.76837	5.1079
TCGA-HT-A5RA-01A-11R-A28M-07	1.67016	4.05343	2.84866	3.5427	3.56271	3.45628	0.394185	6.09679	4.13067	2.40784	3.21243	6.80981	6.82571	4.7162	8.22461	4.82997	8.61046	8.73188	6.15564	11.6475	6.21052
TCGA-HT-A5RB-01A-11R-A28M-07	3.4668	5.51633	4.84652	4.27443	4.75903	4.13913	4.50388	7.59006	4.53284	3.57162	6.55249	5.31908	5.34478	2.90972	5.37536	2.94218	4.78234	7.48309	2.54312	9.11864	4.336
TCGA-HT-A5RC-01A-11R-A28M-07	1.6968	4.05175	1.87554	3.32822	3.79049	2.64715	1.45833	6.20699	4.26822	2.53376	2.71286	6.36895	6.13391	3.96456	7.73439	5.63092	8.3836	8.4438	6.46379	11.4777	5.83644
TCGA-HT-A614-01A-11R-A29R-07	4.02583	5.73698	5.65752	4.47329	5.14934	4.01022	5.54718	8.70638	4.77804	2.99977	6.23032	5.33965	5.80459	3.69217	6.67689	4.11589	4.99671	7.57438	2.88725	9.77971	5.47778
TCGA-HT-A615-01A-11R-A29R-07	4.02195	4.98156	5.51414	4.1642	4.90084	4.22893	4.17085	7.76184	4.80699	3.79206	6.83709	5.61085	5.8342	3.44624	5.98994	4.16051	5.78231	7.9678	1.72984	9.27366	4.88692
TCGA-HT-A616-01A-11R-A29R-07	2.50434	5.10729	4.2682	3.92475	4.27015	4.05624	4.08867	7.29146	4.59795	2.66721	5.55175	5.4644	5.7697	3.319	5.77485	3.46192	5.72643	7.52141	2.83066	9.03481	4.71296
TCGA-HT-A617-01A-11R-A29R-07	1.4715	4.05197	1.21549	2.39813	2.52291	2.85786	1.85471	3.83381	3.7233	1.21779	2.12403	6.24372	7.01853	4.36319	7.26407	6.02676	9.34291	8.73788	5.95851	11.7077	5.94865
TCGA-HT-A618-01A-11R-A29R-07	2.65014	5.12298	3.20991	3.24134	4.37135	3.49158	4.58701	7.74795	4.00841	3.06233	4.91396	6.39746	5.71578	4.05474	7.04545	4.47008	6.26513	7.9052	3.63948	9.90193	5.87535
TCGA-HT-A619-01A-11R-A29R-07	3.34399	5.89505	5.45432	4.7257	5.32372	4.78173	5.00552	7.88852	5.77269	4.38536	7.28201	3.90437	2.67692	0.505078	5.47461	2.34349	0.807437	6.77506	0.189919	9.24242	4.96836
TCGA-HT-A61A-01A-11R-A29R-07	2.80356	4.60182	3.6701	3.30903	2.57703	3.63998	4.07481	5.73499	4.69299	2.31441	4.80217	5.83519	5.28728	2.84595	5.82127	3.66912	6.4229	7.46543	3.00265	9.46238	4.64756
TCGA-HT-A61B-01A-11R-A29R-07	3.22777	5.63343	4.30509	4.41942	5.41822	3.62353	5.53891	8.5015	4.48945	2.91278	5.51163	5.0668	5.92983	3.11711	6.91275	3.76198	3.12309	8.1247	0.393746	7.94348	6.57943
TCGA-HT-A61C-01A-11R-A29R-07	4.08576	6.732	6.30648	4.18578	5.85528	3.43047	5.44521	7.27551	5.01455	2.62518	5.78244	6.33842	5.94132	3.88714	7.74589	5.02795	6.08211	8.08043	3.76658	8.92516	6.07913
TCGA-HT-A74H-01A-11R-A32Q-07	0.845912	3.06834	1.05408	2.55824	2.66341	2.47054	3.01294	4.54088	3.20513	1.53963	3.10039	6.52511	6.40113	3.79577	7.41875	5.3123	8.84695	9.0481	2.62763	9.69096	6.27495
TCGA-HT-A74J-01A-12R-A32Q-07	3.24495	5.12935	3.93284	4.19959	4.54875	3.11448	4.70594	7.00793	4.66896	3.02343	6.44902	5.5185	5.76267	3.64485	6.40737	4.10078	5.68235	7.61288	3.28583	9.92558	5.36949
TCGA-HT-A74K-01A-11R-A32Q-07	2.31632	5.18613	4.60832	3.65953	3.60923	2.76723	4.36961	5.70159	4.02095	1.94692	7.33913	6.15505	6.13	3.13379	7.61366	4.78274	4.42945	7.13106	1.22805	10.2057	6.48809
TCGA-HT-A74L-01A-11R-A32Q-07	3.18419	5.59386	6.21343	4.34351	5.4835	3.70669	3.479	8.44862	4.95578	4.36018	5.72558	4.59955	4.88226	3.04768	5.55165	3.67752	5.45188	6.95902	0.24817	10.0877	4.57399
TCGA-HT-A74O-01A-11R-A32Q-07	2.79367	4.76016	1.43563	3.66084	4.75411	2.69426	4.43168	6.79228	4.22952	2.23778	6.26484	6.60939	6.54869	3.57913	7.77782	4.12389	3.82322	7.33823	0.441165	9.01778	6.9833
TCGA-HW-7486-01A-11R-2027-07	3.00746	5.31205	5.33381	4.00843	4.60636	3.69436	5.59863	7.93928	4.35038	3.23567	5.857	4.92988	4.96119	2.68524	6.1634	3.8917	5.49966	7.21966	1.01863	8.94348	4.99113
TCGA-HW-7487-01A-11R-2027-07	3.30406	4.89134	4.89978	3.53	4.1173	3.92919	4.56344	6.34206	4.57035	3.26751	5.89051	5.43499	5.49663	2.93357	5.95691	3.43707	5.2927	7.51719	2.60964	9.33542	4.74727
TCGA-HW-7489-01A-11R-2027-07	3.14858	5.28408	4.49066	3.81891	4.50352	3.93207	4.94919	7.2905	4.87625	2.74818	5.75919	5.90503	5.97439	3.4121	6.20192	3.57733	6.53332	7.75657	2.65997	9.45411	5.13528
TCGA-HW-7490-01A-11R-2027-07	1.69176	4.11973	2.83913	3.78257	3.79824	3.32927	3.68271	5.8589	4.03445	2.88585	5.67178	6.24305	6.52617	3.29979	6.63257	4.32046	3.33338	7.43935	0.971074	8.38979	5.93715
TCGA-HW-7491-01A-11R-2027-07	4.40637	6.40466	7.29297	4.40661	5.44855	4.88147	5.4996	8.26724	4.98466	4.18827	6.90915	4.54015	4.60565	1.07813	4.70772	3.13483	1.02219	6.64878	0.0977456	10.0752	4.774
TCGA-HW-7493-01A-11R-2027-07	2.21512	4.52544	3.85722	3.30575	3.97067	3.64185	4.12434	6.63214	4.33543	2.51816	4.32926	5.82941	5.90894	3.87111	6.62888	4.69915	7.80795	9.92254	2.52917	9.64482	5.67421
TCGA-HW-7495-01A-11R-2027-07	3.46751	5.24946	5.1081	3.96916	4.47712	3.74752	4.93138	7.33007	4.4928	3.44488	5.6736	5.68994	5.51893	2.83303	6.27558	3.93846	5.64475	7.25227	2.06919	9.35555	4.97967
TCGA-HW-8319-01A-11R-2404-07	3.99429	5.77845	5.02413	4.27926	5.45047	3.98018	4.91265	8.4742	4.99105	4.38222	6.6749	5.17809	5.35733	3.14509	5.41755	3.78559	5.62853	7.39968	2.13126	8.2584	4.77707
TCGA-HW-8320-01A-11R-2404-07	3.3875	5.54726	4.42171	4.47671	5.54197	4.01796	5.06088	8.07743	5.06556	3.94519	7.09171	5.47655	5.1699	3.21411	5.67173	4.11769	4.77796	7.77656	0.416732	8.87127	5.85335
TCGA-HW-8321-01A-11R-2404-07	3.73726	5.3948	5.00803	4.29411	5.32068	3.88918	5.55581	8.07159	4.94476	3.89303	5.98309	6.28279	5.99862	2.99413	6.3496	4.08876	4.89676	7.37093	0.983532	8.45058	5.64103
TCGA-HW-8322-01A-11R-2404-07	5.2882	6.07734	7.08341	4.94709	6.21967	4.71245	5.69901	8.26328	5.56919	4.74141	7.11813	4.47902	4.59098	2.1102	5.18895	2.9125	3.54134	6.70737	0.622462	8.54513	4.57023
TCGA-HW-A5KJ-01A-12R-A27Q-07	2.75732	4.88656	4.85284	3.86842	4.67132	3.04277	3.3872	7.47272	4.46594	2.4526	6.42253	5.09519	4.35959	1.7699	5.64027	3.30419	3.42409	6.47091	1.06281	7.72449	5.52186
TCGA-HW-A5KK-01A-11R-A27Q-07	2.08723	4.20402	2.47493	3.1017	2.82853	2.69588	3.51507	5.37327	3.79218	2.07656	2.74655	6.93895	6.58899	3.96675	6.9765	5.68958	8.51115	8.52522	4.94745	11.1038	6.22418
TCGA-HW-A5KL-01A-11R-A27Q-07	3.2966	4.88863	5.037	3.98323	4.78567	3.3901	4.28883	7.94324	4.23421	3.42761	6.1494	4.33021	5.09828	3.22447	5.21273	3.17795	4.19254	7.00408	1.14822	8.08472	4.56247
TCGA-HW-A5KM-01A-11R-A27Q-07	3.76604	5.16356	5.12684	4.10337	5.4599	4.11547	4.65633	7.93547	4.74371	3.48321	6.52219	5.9687	6.28651	3.82293	7.83746	4.65449	5.82036	8.47498	1.31626	9.17283	6.33725
TCGA-IK-7675-01A-11R-2090-07	3.95771	5.31914	4.83941	4.22517	5.36148	4.17677	4.60635	8.16044	4.26061	3.87435	6.21059	4.69398	5.97393	3.30826	5.55362	3.66008	5.00811	7.55873	0.114634	8.19234	5.3514
TCGA-IK-8125-01A-11R-2256-07	3.58846	4.91905	5.94346	3.82206	4.52466	4.11745	4.65456	7.23877	4.61454	3.63865	6.14309	5.41867	5.06501	2.92617	5.80109	3.27565	3.98981	7.18686	3.27284	9.28715	4.45719
TCGA-KT-A74X-01A-11R-A32Q-07	3.93741	5.80444	6.19785	4.27203	4.90511	4.03697	5.04472	7.55641	4.94123	3.50661	7.6103	5.0388	4.63155	2.27077	6.10437	3.79007	4.05948	6.9058	1.50873	9.96986	5.06843
TCGA-KT-A7W1-01A-11R-A34F-07	2.54057	5.22105	4.09342	4.2447	5.50014	3.32163	3.40194	7.17046	4.92192	3.01148	4.72997	5.70081	5.2233	3.76883	8.10895	5.43123	5.64787	8.3832	5.48164	10.5596	5.68612
TCGA-P5-A5ET-01A-11R-A27Q-07	3.63534	5.46329	5.61533	4.23576	4.90138	3.71264	4.12465	7.8557	4.76329	3.28385	6.86874	5.18482	5.07355	3.49806	5.8732	3.41445	4.81958	7.20498	1.76367	9.892	4.68122
TCGA-P5-A5EU-01A-11R-A27Q-07	4.41505	6.27449	6.00746	4.5625	5.5233	4.52587	5.34527	8.32736	5.51074	4.06019	6.48208	6.73185	7.27346	3.82801	7.71107	3.08139	6.68241	8.95361	3.24674	10.4157	5.16156
TCGA-P5-A5EV-01A-11R-A27Q-07	3.84297	5.31563	4.87144	4.29466	4.42089	3.948	5.27045	7.39442	5.21845	3.49562	6.69408	5.78283	5.49786	3.92239	5.5393	3.50663	6.98417	8.18838	2.16353	11.2866	4.95536
TCGA-P5-A5EW-01A-11R-A27Q-07	3.67946	5.63074	5.45457	4.43812	5.44267	3.95525	4.83236	8.71245	4.86827	3.52339	6.55547	5.44223	6.04475	3.81152	6.27494	4.98369	6.41951	8.80654	2.03129	9.01409	4.81355
TCGA-P5-A5EX-01A-12R-A28M-07	0.982729	2.40779	0.213876	3.01682	2.38673	2.38319	0.690462	3.6632	3.53012	2.05561	2.83772	7.15234	6.84305	4.12879	8.15303	6.56065	6.39679	9.27725	3.07711	11.8389	6.70303
TCGA-P5-A5EY-01A-11R-A27Q-07	1.92695	4.05934	2.45752	2.71499	1.53605	2.80684	2.67606	3.98858	3.64619	1.70048	2.29104	6.5732	5.91035	4.65366	6.66633	4.24887	7.62897	9.33658	6.19279	12.2592	5.10412
TCGA-P5-A5EZ-01A-11R-A27Q-07	3.29191	5.17433	4.02982	3.84716	5.04664	3.8122	5.59201	8.22635	4.70767	3.37919	6.24803	5.10698	5.50779	2.56086	5.53516	4.08842	4.43077	7.45223	1.13402	8.62735	4.7894
TCGA-P5-A5F0-01A-11R-A28M-07	4.05193	5.65658	5.33607	4.30007	4.84864	3.97054	4.49561	7.25041	5.0322	3.99091	6.16709	5.12551	5.17456	2.46069	5.59403	3.26805	3.99791	6.77284	2.22521	8.88827	4.93411
TCGA-P5-A5F1-01A-11R-A28M-07	2.0756	3.77749	1.59302	3.30476	2.57497	2.86424	2.44573	5.19377	3.45929	2.10037	5.1524	6.7123	7.45534	4.89664	8.287	5.78965	7.24427	9.56019	2.4947	11.367	6.70998
TCGA-P5-A5F2-01A-11R-A28M-07	2.37434	4.83817	2.59017	3.36808	2.7622	3.29234	3.1709	5.32733	4.29233	2.7904	4.68653	6.42816	6.25908	4.03586	6.52521	4.99006	8.53238	9.00044	1.83996	10.3568	4.72319
TCGA-P5-A5F4-01A-11R-A28M-07	3.36219	5.35462	4.61282	4.35451	4.15175	3.76492	4.98697	7.79042	4.99213	3.25541	6.27264	5.74398	5.97707	3.36954	6.09098	4.01958	5.50425	7.63804	3.00384	9.54512	5.40066
TCGA-P5-A5F6-01A-11R-A28M-07	0.590339	2.79836	2.06309	2.1108	1.14672	2.55134	0	3.12963	4.62183	1.41143	4.09752	9.0073	6.67025	3.00874	4.59794	2.76691	8.85402	8.4995	6.48976	7.92591	6.1701
TCGA-P5-A72U-01A-31R-A32Q-07	1.08004	3.85211	0.323889	3.32878	2.84938	1.83972	0.811882	4.76811	3.64924	1.28262	1.20939	6.18232	6.56377	4.56153	8.25862	5.91652	6.77503	8.26767	6.55233	13.397	6.44842
TCGA-P5-A72W-01A-11R-A32Q-07	2.99188	5.05287	3.87736	4.37089	4.36191	3.26249	4.9784	7.24367	4.66507	2.50009	6.90614	6.06993	6.69923	3.4797	7.64283	4.61324	5.19074	8.09999	0.445091	8.16852	6.48102
TCGA-P5-A72X-01A-11R-A32Q-07	3.53664	5.42819	3.86127	4.00167	4.7864	3.23727	4.5976	7.42222	4.38716	2.94304	6.03118	6.14556	5.81743	3.81529	7.10807	4.38195	6.30664	8.10972	2.5971	9.85877	5.88316
TCGA-P5-A72Z-01A-11R-A32Q-07	4.79724	5.72034	5.59	5.01806	5.81586	4.29207	5.04294	7.34664	5.53376	4.15218	7.41768	4.65984	2.40289	2.23435	5.4242	2.82395	0.99899	7.08984	0.101112	7.55027	4.73061
TCGA-P5-A730-01A-11R-A32Q-07	2.90034	4.23645	3.9406	4.02892	4.63835	3.2081	4.27819	7.02963	4.19257	3.44673	5.92308	7.06966	5.76604	2.81605	7.02654	4.80791	3.63338	7.06669	0.0285692	8.51337	5.83872
TCGA-P5-A731-01A-11R-A32Q-07	2.04813	4.66201	3.78978	3.20906	3.92278	3.02712	3.3813	6.03911	4.15759	2.40125	4.33811	6.20247	6.5998	3.82758	7.11463	4.45968	8.31807	8.27952	1.56574	9.61411	5.77101
TCGA-P5-A733-01A-11R-A32Q-07	2.13567	3.97387	2.39204	3.25633	3.66644	2.50967	2.98523	6.3277	3.75854	2.34375	4.95843	6.00222	6.04328	3.49489	6.42333	4.18995	6.43457	7.99012	2.47967	8.72761	4.92264
TCGA-P5-A735-01A-11R-A32Q-07	3.8829	6.16345	5.30667	4.81087	5.75244	3.56463	5.49518	8.74584	5.14651	3.51355	7.63193	5.21113	6.21613	3.50247	5.46573	4.2159	3.14677	7.04638	0.589668	9.14926	5.5682
TCGA-P5-A736-01A-11R-A32Q-07	1.63631	4.00141	2.27453	3.2266	2.71295	2.61513	3.3447	5.42538	3.77337	1.86295	4.71066	6.67881	6.99476	4.6083	7.36882	6.04449	7.73195	9.44923	3.87953	10.6186	6.58816
TCGA-P5-A737-01A-11R-A32Q-07	4.52242	5.96438	6.1801	4.55397	5.80192	4.18474	5.22991	8.57609	5.31594	3.55526	6.78635	4.43729	4.65594	2.30947	5.71089	3.87227	3.01929	6.59852	0.81106	9.87947	4.88891
TCGA-P5-A77W-01A-11R-A32Q-07	3.33186	5.20414	5.65221	4.57366	4.92718	3.88882	5.47116	7.69978	4.97586	4.27763	6.69006	4.51084	3.43741	1.37673	5.70356	2.63273	2.03636	6.43066	0.34426	7.49878	4.64495
TCGA-P5-A77X-01A-11R-A32Q-07	3.36135	5.00286	4.70083	3.90714	4.20394	3.50301	3.75303	6.88241	4.49337	3.51987	5.74096	5.2603	5.30938	3.01366	5.38188	4.19493	6.94099	7.58066	2.40939	10.0127	4.30941
TCGA-P5-A780-01A-12R-A32Q-07	3.75616	4.97179	3.89079	3.68672	4.64215	3.46153	4.68068	7.34298	4.60587	3.36254	6.83943	5.46295	5.30922	2.24802	6.03108	3.74379	4.37462	7.07623	0.731705	7.60141	5.04288
TCGA-P5-A781-01A-11R-A32Q-07	3.00551	4.82108	5.123	3.82899	4.62965	3.41021	4.20355	7.60519	4.52379	3.50555	5.84722	5.33147	4.81689	2.76333	6.23991	3.83048	5.33222	7.49998	1.55311	10.4552	4.89838
TCGA-QH-A65R-01A-21R-A31N-07	3.76939	4.83274	5.10877	4.45968	4.95052	3.76211	4.43816	7.81128	4.77383	3.04759	6.55542	4.86876	5.37502	2.00249	5.52817	3.00238	4.01511	7.11864	1.45059	7.86994	4.83772
TCGA-QH-A65S-01A-11R-A29R-07	3.00678	4.6543	3.58185	3.49766	4.19871	3.15935	4.54019	7.63843	4.11766	2.47809	5.90919	5.95036	6.25904	3.72027	6.69844	4.3618	7.29096	7.47983	1.83309	8.78333	5.40307
TCGA-QH-A65V-01A-11R-A29R-07	2.76746	4.56188	4.3774	3.65938	3.59176	3.25659	4.17916	6.08353	3.9479	2.41248	5.42302	5.91614	6.15631	3.21056	6.93395	4.66589	6.82537	7.68662	1.5613	10.6123	5.54773
TCGA-QH-A65X-01A-11R-A32Q-07	3.25623	5.73795	5.09632	4.3644	4.68281	2.72576	5.30822	7.06824	5.05143	2.38336	7.80006	5.86115	5.05084	2.29154	7.82038	5.07066	1.95289	6.70261	0.439038	10.2397	6.79729
TCGA-QH-A65Z-01A-11R-A29R-07	3.85624	5.62002	5.35868	4.30493	4.61121	4.02861	4.65649	7.23248	4.62563	3.32354	6.45579	5.4588	4.02773	2.81371	6.25944	4.0554	5.32603	7.70532	2.22419	9.98369	5.01436
TCGA-QH-A6CS-01A-11R-A31N-07	0.785341	3.19648	0.861241	2.19301	1.65301	2.22531	3.15366	3.44845	3.01307	1.07512	2.44228	7.16943	5.99142	5.34368	7.28142	6.12075	10.3428	9.54115	6.29556	12.3554	5.67452
TCGA-QH-A6CU-01A-11R-A31N-07	1.51415	4.2577	2.78747	3.08605	3.00755	2.36264	3.23787	5.5774	3.46394	1.89154	4.49992	6.08613	6.57886	3.64873	7.25803	5.01247	8.11947	8.66613	1.45754	10.856	5.87971
TCGA-QH-A6CV-01A-11R-A31N-07	1.24781	4.31851	1.79144	3.84609	3.35526	2.50914	0.958212	5.95978	3.81593	2.05182	0.931532	6.85723	6.58974	4.37615	7.19298	4.11005	9.1151	8.72144	4.71044	11.5845	6.79256
TCGA-QH-A6CW-01A-11R-A32Q-07	3.62395	6.08581	5.18214	4.27384	5.56786	3.43287	5.04147	7.94921	5.09195	3.40414	7.16451	4.88282	5.91292	3.68187	6.45349	4.74736	7.55753	6.73261	0.529271	9.01405	5.44107
TCGA-QH-A6CX-01A-11R-A32Q-07	0.362105	2.78795	0.619836	2.4193	1.41776	1.91602	3.33514	3.89191	3.06259	0.997762	1.93452	6.89138	6.96584	5.11709	8.4049	6.69994	8.6334	8.53522	5.65685	10.0787	6.22446
TCGA-QH-A6CY-01A-11R-A32Q-07	3.12852	4.90572	4.58626	3.72277	3.90358	3.56328	4.4301	6.3393	4.46662	2.81153	5.41669	5.50057	5.52864	2.76156	5.92261	3.57074	5.24231	7.4063	2.50231	9.64127	4.4638
TCGA-QH-A6CZ-01A-11R-A32Q-07	3.24574	5.20461	5.32575	4.40341	4.59917	3.79057	4.2454	6.97131	4.83187	3.66779	6.11946	4.85028	5.28266	2.16855	4.89272	4.19599	3.35589	6.87002	1.35541	8.50506	4.89833
TCGA-QH-A6X3-01A-21R-A32Q-07	2.83257	4.42433	4.1808	4.15203	5.20867	3.75164	3.80065	7.61958	4.33396	3.4545	5.73172	6.20313	5.53562	3.41256	5.40104	4.53972	5.15305	7.32979	0.488823	8.08517	4.79676
TCGA-QH-A6X4-01A-51R-A32Q-07	3.65518	5.71165	5.28277	4.03685	5.00065	3.32279	5.13049	7.05764	4.62626	3.55602	6.39545	4.23071	4.92498	1.99386	4.99089	4.07343	3.55758	6.21078	0.557778	9.97412	4.7776
TCGA-QH-A6X5-01A-12R-A32Q-07	3.10727	5.29017	4.91041	3.77434	4.17539	3.30945	5.36403	6.84706	4.14041	2.77953	5.80714	5.85675	5.58103	3.52509	6.36541	4.44731	6.60778	7.16268	2.1475	10.3369	5.31848
TCGA-QH-A6X8-01A-12R-A32Q-07	3.40635	6.52384	5.83195	4.40825	5.44433	4.07983	5.7651	7.46231	5.1365	3.26285	6.9733	4.38968	4.53578	2.07505	6.00822	3.3981	4.00097	6.75365	0.845028	7.92022	4.81161
TCGA-QH-A6X9-01A-12R-A32Q-07	4.02721	5.47596	5.85515	4.31777	5.39974	4.15186	4.66053	8.45701	5.04086	4.17836	6.15541	5.06206	5.30302	2.82448	5.62476	4.34743	5.28179	7.18055	1.49702	8.51598	5.00283
TCGA-QH-A6XA-01A-12R-A32Q-07	3.61738	5.23255	5.38518	4.03293	4.78175	3.5995	4.81731	7.88009	4.41168	3.33881	6.39616	5.51992	5.89426	3.58337	6.54901	4.56428	6.65041	7.64306	1.92608	9.36272	5.14053
TCGA-QH-A6XC-01A-12R-A32Q-07	1.35845	4.90424	1.1379	3.64667	3.83491	2.61223	3.32256	5.85421	3.94839	1.75326	3.8693	5.88853	5.84069	3.61664	7.20344	4.81994	6.56177	7.41116	3.22302	10.4861	5.43355
TCGA-QH-A86X-01A-11R-A36H-07	4.02423	5.56541	5.8284	4.39346	4.54544	3.83047	4.2878	6.88455	4.64714	3.76749	6.49849	4.93753	5.00104	3.22691	5.75303	4.04776	5.30615	6.6968	1.42083	9.30051	4.69451
TCGA-QH-A870-01A-11R-A36H-07	2.28191	4.43894	3.00712	3.82585	3.66347	3.45675	3.3431	5.97858	4.04586	3.06147	5.17849	6.16011	6.16733	4.32601	6.53834	5.76188	6.73025	9.70873	2.97348	10.2661	5.38205
TCGA-R8-A6MK-01A-11R-A32Q-07	2.98747	4.80158	4.27897	3.87564	4.2454	3.32523	4.09014	6.69802	4.11999	3.3608	5.2568	5.71164	4.09796	3.84301	5.809	4.83475	4.39348	8.75053	2.79494	10.7357	5.13324
TCGA-R8-A6ML-01A-11R-A32Q-07	3.87012	5.29569	5.41633	3.99704	4.52315	3.68937	4.39239	7.65268	4.58215	3.58936	6.75492	5.46501	4.84175	2.95795	6.49812	4.22316	5.34853	6.8833	1.1169	9.49046	5.12624
TCGA-R8-A6MO-01A-11R-A33Z-07	3.7083	5.57887	5.47156	4.03185	4.86194	4.10352	4.49362	7.00116	4.58313	3.4014	6.76263	5.04817	5.07117	2.93772	6.2183	4.12513	5.15179	7.11293	0.731444	8.73483	5.46124
TCGA-R8-A6YH-01A-21R-A32Q-07	4.56468	6.28214	5.11277	5.10907	6.02993	4.20054	5.5378	8.73365	5.71611	3.70121	7.84117	4.58697	5.61873	3.50493	4.82162	3.50574	6.88551	7.41567	0.496002	9.12271	4.83568
TCGA-R8-A73M-01A-11R-A32Q-07	3.67331	5.76737	5.28785	4.27352	4.41677	3.21618	5.01429	6.84043	4.58894	2.58024	6.99648	4.87836	3.91492	2.85525	6.47103	4.07378	3.03529	6.86367	1.06791	9.66243	5.36437
TCGA-RY-A83X-01A-11R-A36H-07	3.32079	5.60792	5.28876	4.5639	5.06598	4.01246	4.85179	7.43637	4.76389	3.79888	6.42705	4.32644	4.3856	2.73066	5.90898	3.69312	4.78817	6.89679	0.619648	9.52836	4.77619
TCGA-RY-A83Y-01A-11R-A36H-07	3.35146	5.13735	4.63494	3.88529	3.80418	3.35492	4.58182	6.44298	4.06797	3.1833	6.52217	5.74617	5.23663	3.05735	6.48592	4.18031	4.44944	7.05385	1.02205	9.58603	5.77408
TCGA-RY-A83Z-01A-11R-A36H-07	3.89426	5.92235	5.17214	4.76524	5.67922	3.88058	6.01841	8.54832	5.05486	2.66063	6.88281	5.45099	6.06769	3.60554	6.71246	4.55132	5.36317	7.77145	0.885496	9.05698	5.99768
TCGA-RY-A840-01A-11R-A36H-07	3.00825	5.82154	5.45795	4.44105	4.77341	3.34799	4.62969	7.54437	4.94867	3.64766	6.56265	4.80041	5.86629	2.20761	5.33758	4.60818	1.61716	7.13553	0.144046	10.8307	5.26453
TCGA-RY-A843-01A-11R-A36H-07	2.54557	4.89527	4.62687	3.70162	3.75724	3.04119	4.07581	6.83059	3.78334	2.78835	4.66865	5.74564	5.75081	3.73966	5.97608	3.45776	7.45447	7.91289	2.41435	10.7554	5.27873
TCGA-RY-A845-01A-11R-A36H-07	3.66671	5.45994	5.61554	4.51475	4.96685	4.03877	4.81132	7.80247	5.06623	3.66031	6.25119	5.41033	5.92067	3.62254	5.86435	4.16329	6.16136	7.99378	2.1399	9.32841	5.38401
TCGA-RY-A847-01A-11R-A36H-07	3.6468	5.12788	5.63128	4.00181	4.65117	3.79202	4.11192	7.66055	4.5553	3.09781	6.0686	4.89013	5.34585	2.70975	5.98078	4.04306	5.21584	7.23904	1.86398	10.5898	4.97161
TCGA-S9-A6TS-01A-12R-A33Z-07	3.14573	5.3604	3.55104	3.97064	5.14444	3.75041	4.66007	7.27589	4.65205	3.239	6.27597	6.24353	6.58841	3.76224	6.21086	3.68914	6.13137	7.53541	1.76358	9.87044	6.19918
TCGA-S9-A6TU-01A-12R-A32Q-07	3.13019	5.15979	3.45675	4.22458	5.07942	3.06167	5.20133	7.38307	4.55234	3.04142	6.38169	6.23609	6.07124	3.22178	5.76911	4.59054	3.88584	6.86337	0.162855	7.96641	5.88535
TCGA-S9-A6TV-01A-12R-A34R-07	2.92454	5.26169	3.53651	4.00524	4.39782	3.69394	3.66833	6.54638	4.52871	2.63963	4.77742	7.15926	7.18031	3.61831	9.19236	5.08668	6.38128	8.68023	2.26	9.42678	6.39381
TCGA-S9-A6TW-01A-12R-A32Q-07	2.45418	4.51645	4.51928	3.55366	4.44077	2.60127	3.57957	6.1447	4.03947	3.02852	6.33969	5.4996	5.88955	2.47275	6.5177	3.97756	3.02386	6.42417	0.753947	8.59209	5.56038
TCGA-S9-A6TX-01A-21R-A32Q-07	3.51691	5.63974	5.05692	4.13846	4.49112	3.19061	4.17726	6.24103	4.53356	3.34244	7.03209	5.21441	5.33781	2.90097	6.49566	4.22121	4.7023	6.47558	0.332737	9.32842	5.33556
TCGA-S9-A6TY-01A-12R-A32Q-07	3.02737	4.7576	5.52976	4.18406	4.8324	3.63284	4.59789	7.37935	5.10539	4.12692	6.348	4.84935	4.97661	2.0895	4.95834	3.68529	4.23095	6.85831	1.75544	7.98543	4.33282
TCGA-S9-A6TZ-01A-21R-A32Q-07	3.00393	5.342	5.60766	4.14282	4.69615	4.36836	4.68784	7.83622	5.00799	4.76575	5.84552	5.25068	6.44	4.36065	6.86837	3.95355	7.42637	8.19185	0.625925	9.79021	5.53627
TCGA-S9-A6U0-01A-12R-A32Q-07	2.87974	3.99813	3.08434	3.35916	3.78874	3.30976	3.50278	6.48119	4.6024	1.65567	4.54211	6.76822	6.36649	4.31679	8.77792	6.04118	7.74566	8.45777	4.41752	9.88173	6.98735
TCGA-S9-A6U1-01A-21R-A33Z-07	3.91411	5.96457	5.35824	4.72083	5.87198	4.40579	5.26893	9.07056	5.18259	3.79687	6.93077	5.38238	6.06538	3.4219	5.90526	3.27328	6.20719	7.764	0.418676	8.69665	5.49499
TCGA-S9-A6U2-01A-21R-A33Z-07	2.98679	5.66397	5.70157	4.43921	5.54941	4.15922	4.65438	7.30632	4.74439	4.1115	6.17482	5.31636	4.59058	3.36376	6.67258	4.41359	5.51711	7.16377	2.1738	10.2551	5.05524
TCGA-S9-A6U5-01A-12R-A33Z-07	3.69133	5.16196	5.22187	4.07412	4.03863	3.70481	3.85924	6.21959	4.3978	3.21254	7.19541	5.95985	5.67168	3.5334	6.66709	4.13671	6.54799	7.56219	2.49354	11.3586	5.50461
TCGA-S9-A6U6-01A-12R-A33Z-07	3.58339	5.53857	5.21726	4.42138	4.86667	3.3591	4.76713	7.81837	4.76893	3.45598	6.57545	5.70075	6.11897	3.8454	6.38523	4.08602	7.06745	8.23325	2.72146	9.92558	5.01787
TCGA-S9-A6U8-01A-21R-A33Z-07	3.09914	5.15674	4.92176	4.24231	4.65615	3.88354	4.85154	8.01923	4.67802	3.3513	6.45857	5.32383	6.07844	3.95104	6.08272	4.45891	6.53174	8.75677	1.23928	9.87762	5.61252
TCGA-S9-A6U9-01A-11R-A32Q-07	2.0828	4.03656	2.42312	2.93195	3.43777	2.89004	2.50949	5.90575	3.93984	2.12915	5.11537	5.95459	6.07142	3.60031	6.25461	5.24149	8.6619	9.20308	0.834792	9.8449	6.24683
TCGA-S9-A6UA-01A-12R-A33Z-07	3.73694	4.62184	4.25833	3.6203	4.02542	3.82691	3.51851	5.96047	4.41337	2.57456	5.68104	6.27834	6.29175	4.69626	8.73036	6.17751	6.13252	8.46049	5.89529	10.4241	6.67098
TCGA-S9-A6UB-01A-21R-A33Z-07	4.21199	6.19862	6.47119	4.86183	5.91154	4.91689	5.58097	8.26133	5.3348	4.46475	7.2382	4.52155	3.86263	2.36863	5.61018	3.44835	4.82852	7.0111	0.819341	8.84929	4.7962
TCGA-S9-A6WD-01A-12R-A33Z-07	2.76795	5.16978	4.98695	4.32189	5.17356	3.83642	4.81503	7.21734	4.7524	3.59128	6.53838	5.11044	5.19276	3.03543	6.05515	4.54221	6.10593	7.7757	1.06281	9.83375	5.20937
TCGA-S9-A6WE-01A-12R-A33Z-07	4.04124	5.80834	6.5999	4.63937	5.10496	4.4764	5.04818	7.84199	5.1877	3.44224	7.20746	5.10796	3.73335	2.91426	6.0835	3.44866	4.87992	7.01415	1.06032	9.67744	5.03155
TCGA-S9-A6WG-01A-11R-A33Z-07	2.31066	4.16126	4.02684	3.54192	3.62033	3.01309	3.79923	6.40695	3.88686	3.07825	5.52755	6.17857	6.17082	3.33541	7.54313	4.84763	6.45081	7.91923	2.48903	9.93244	7.35394
TCGA-S9-A6WH-01A-12R-A33Z-07	3.63101	6.24864	5.56731	4.57006	5.07061	4.18519	5.19268	6.45197	5.1819	3.85889	7.54685	4.264	4.46475	1.76418	5.73605	3.2809	2.96097	7.40546	0.885887	9.34533	5.13985
TCGA-S9-A6WI-01A-21R-A33Z-07	2.59882	4.81139	3.27277	3.28973	2.87495	3.83266	4.45424	5.16999	4.48251	2.05231	5.13155	5.77444	5.73851	2.44721	5.38254	3.17218	6.0921	7.36678	2.0091	9.19209	4.61799
TCGA-S9-A6WL-01A-21R-A33Z-07	3.60173	5.06775	5.32561	4.14062	3.82059	3.75835	4.62712	7.20538	4.60031	3.41432	6.75047	5.77786	4.89924	3.01427	6.39079	3.67237	5.27933	7.28508	3.35409	9.8283	5.16756
TCGA-S9-A6WM-01A-12R-A33Z-07	2.4397	4.52288	0.899562	4.17609	5.05762	3.37844	1.31655	7.73029	4.82002	2.3843	3.48349	6.11156	6.43952	3.96481	7.60344	5.46655	6.94471	9.41529	5.1869	10.476	6.26013
TCGA-S9-A6WN-01A-12R-A33Z-07	1.90766	4.3519	0.557484	3.51861	2.52897	3.30254	0.786429	3.90777	3.74743	2.40201	2.75911	7.63144	5.80058	4.74079	7.28089	6.38587	2.4452	8.38076	3.13286	10.9335	6.08303
TCGA-S9-A6WO-01A-21R-A34F-07	3.78301	5.16119	5.17194	4.43484	5.4089	3.90243	4.76777	8.03738	4.69934	3.99806	6.76698	4.87527	5.96667	3.2871	6.02232	4.2242	5.31634	7.31583	0.404685	9.35052	5.0892
TCGA-S9-A6WP-01A-12R-A34F-07	3.70566	5.749	5.73223	4.61103	5.0669	3.96024	4.94917	7.68209	4.80964	3.77395	7.09432	5.33904	5.39056	2.89394	6.40631	4.005	4.92157	6.85404	1.04341	9.44526	5.15562
TCGA-S9-A6WQ-01A-12R-A34F-07	3.02432	4.97039	4.90409	4.16487	4.62729	3.28744	4.94805	7.3811	4.31903	2.88264	5.43473	6.19601	6.43736	3.77748	6.48165	4.80516	5.91554	7.94393	1.66767	9.32204	5.8098
TCGA-S9-A7IQ-01A-21R-A34F-07	3.26097	5.45403	3.87233	3.64987	2.97966	4.01724	4.599	5.4266	4.7631	2.34051	5.75206	5.70642	5.79226	2.78258	5.27415	3.36874	5.96196	7.1554	2.95736	8.94002	4.42093
TCGA-S9-A7IS-01A-11R-A34F-07	4.7429	6.49365	7.01165	5.02314	6.6061	4.25076	6.60055	7.40173	5.32892	3.8506	7.25021	4.63575	3.57965	1.69697	5.11079	2.50248	3.92017	7.74969	0.385707	8.60762	4.87833
TCGA-S9-A7IX-01A-12R-A34F-07	2.12605	4.31986	1.78455	3.20275	3.46703	3.57205	3.35185	5.83726	4.59535	2.2898	3.18202	6.09604	6.02045	4.187	7.42496	5.26348	6.14346	8.5058	5.32283	11.7259	5.86564
TCGA-S9-A7IY-01A-11R-A34F-07	2.66603	4.9211	4.67646	3.78173	3.92496	3.58507	3.94722	6.50841	4.15604	3.30708	6.4375	5.71536	5.99905	4.08267	7.21063	5.05477	7.77468	8.5573	1.96547	10.9849	5.72806
TCGA-S9-A7IZ-01A-11R-A34F-07	2.19783	4.27667	2.38156	4.03808	3.50764	3.44668	3.60334	5.61266	3.91487	2.72336	4.7316	6.10251	6.10513	3.34491	6.6882	4.53381	6.19064	8.50888	2.30993	9.23939	5.12911
TCGA-S9-A7J0-01A-11R-A34F-07	5.42168	7.02226	7.00965	4.77305	6.68039	4.95042	6.62594	9.5193	5.86848	4.61277	7.73018	5.10567	4.74922	1.8222	5.32182	3.10908	4.4115	7.79225	0.464564	8.30524	5.12762
TCGA-S9-A7J1-01A-21R-A34R-07	3.1209	5.12913	5.288	3.92904	4.31397	3.83849	4.40982	6.21271	4.4653	3.79205	6.03917	5.22918	4.57042	3.35658	6.16971	4.49015	3.90011	7.61259	2.84199	10.4111	4.75555
TCGA-S9-A7J2-01A-11R-A34F-07	3.76704	5.86088	6.01587	4.82133	5.30261	3.81817	4.56167	7.31295	5.03838	4.16727	7.11222	5.01826	5.17305	3.2671	5.9877	3.67626	3.30781	6.74144	0.239398	9.47927	4.98738
TCGA-S9-A7J3-01A-21R-A34R-07	4.35567	5.84646	5.84964	4.40292	4.83656	4.29959	4.74474	7.4615	4.91392	3.98764	6.60432	5.25606	4.5123	2.90498	6.18363	4.41065	5.35933	7.15836	2.28277	9.59091	5.03188
TCGA-S9-A7QW-01A-11R-A34F-07	3.30993	6.1354	5.45039	4.5005	5.30546	3.63519	5.92135	8.72591	5.26887	3.52339	7.22158	4.55019	5.88116	3.33143	5.35885	3.46066	3.77384	7.08721	0.760008	8.19389	4.13058
TCGA-S9-A7QX-01A-11R-A34F-07	3.70815	5.11177	3.75553	4.56596	5.11144	3.57294	4.99312	7.13017	4.31848	3.33125	6.23793	5.44379	5.69328	3.30375	6.01358	3.62189	4.83128	7.25928	1.41608	8.28727	5.41179
TCGA-S9-A7QY-01A-11R-A34F-07	3.05566	4.86871	4.46479	3.84081	4.4746	3.26466	4.39093	7.27647	4.41541	3.14091	6.84145	5.36263	5.0884	2.75992	5.72598	4.12347	4.66161	6.91789	1.00461	9.51224	5.04976
TCGA-S9-A7QZ-01A-12R-A34R-07	3.8392	5.69797	5.36287	4.3696	4.91078	3.80319	4.59117	6.58885	4.9543	3.75568	6.49536	4.97597	4.51889	2.33643	5.75649	3.60338	4.86903	6.82772	2.22045	8.64775	5.19238
TCGA-S9-A7R1-01A-12R-A34R-07	3.17779	4.96089	5.58744	4.39815	5.36442	4.22588	3.72674	7.75543	4.79064	3.40171	6.22574	5.11573	4.06236	2.96192	5.57675	3.05247	5.70648	7.42245	1.8828	9.02931	4.2736
TCGA-S9-A7R2-01A-21R-A34R-07	1.53764	3.65563	1.8425	3.32808	2.88866	3.24193	3.90017	5.6014	3.57906	1.95148	2.81465	7.07546	6.23471	3.8604	6.85	5.04784	7.64844	8.57271	3.03742	9.31347	6.66546
TCGA-S9-A7R3-01A-11R-A34R-07	2.1117	4.13556	3.47937	3.56964	2.84147	3.28664	3.78352	5.63564	3.93712	2.81766	4.41662	5.87642	6.54334	4.47739	6.54534	4.09792	8.40887	9.31173	2.46263	9.91317	5.54268
TCGA-S9-A7R4-01A-12R-A34R-07	3.70123	5.16908	4.77454	4.23724	5.00405	3.71993	4.19212	7.89944	4.49301	3.60653	6.22415	5.86864	5.41932	3.07984	5.73602	4.02042	4.96301	6.98686	1.12035	7.92363	5.54341
TCGA-S9-A7R7-01A-11R-A34R-07	1.88733	3.68353	2.87529	3.48789	3.46179	3.23357	2.83176	6.30992	4.01849	2.64798	3.49202	6.93233	6.44576	4.16594	8.01357	6.37	7.24454	9.02874	2.92144	9.5479	6.52678
TCGA-S9-A7R8-01A-11R-A34R-07	3.75176	5.95287	5.33248	4.83251	5.58801	4.37997	5.15112	8.33123	5.3461	4.66749	6.51061	5.6292	4.61706	3.01632	5.87982	3.5326	4.35912	6.84786	0.737168	7.62525	4.8512
TCGA-S9-A89V-01A-11R-A36H-07	3.64274	5.54956	3.08018	4.08779	4.40678	4.37772	3.45842	6.85661	5.24018	3.88441	5.37889	5.19154	5.43125	4.21023	7.02756	3.58933	6.64854	7.52705	3.69062	8.73365	5.55387
TCGA-S9-A89Z-01A-11R-A36H-07	3.59992	5.25695	4.69025	4.36949	5.13722	3.78761	5.13011	8.1695	4.88544	2.87996	6.02122	6.0564	5.35253	2.66978	7.21675	4.15406	4.77001	7.86804	0.479438	9.73651	7.03242
TCGA-TM-A7C3-01A-11R-A32Q-07	1.64865	4.67261	3.5156	4.17631	4.87309	3.04348	2.61353	7.65491	4.74114	3.0939	2.37651	6.12913	5.79382	4.04839	6.76503	4.90797	4.83287	8.21893	4.53179	10.0547	5.96157
TCGA-TM-A7C4-01A-11R-A32Q-07	3.44385	5.38468	4.82666	3.79431	4.52293	3.6133	4.33015	7.78229	4.62281	3.31755	5.06421	5.37245	5.61316	3.07461	5.39697	3.68622	5.86936	7.1053	2.77195	8.6147	4.42404
TCGA-TM-A7C5-01A-11R-A32Q-07	3.14277	5.65715	6.26783	4.42645	5.07021	3.88094	5.01806	7.58367	4.82291	4.06272	6.70306	4.31127	4.52603	1.73461	4.9572	2.39413	2.33431	6.61473	0.977536	8.09591	4.01657
TCGA-TM-A7CA-01A-21R-A33Z-07	4.08211	5.86034	5.94003	4.63995	5.24272	4.03047	5.35401	8.67591	5.14305	4.31238	6.77961	4.92492	5.05648	2.62148	5.17142	3.21414	4.70804	7.02756	1.16922	8.83294	4.60428
TCGA-TM-A7CF-01A-11R-A32Q-07	2.9861	5.24636	3.78272	3.81503	4.29776	3.50785	4.33218	6.97869	4.54155	3.06977	6.26439	5.02174	4.99682	3.13124	5.19211	3.42044	5.07732	6.49392	1.5369	8.87207	4.91284
TCGA-TM-A7CF-02A-11R-A32Q-07	3.57524	5.00779	3.20962	4.04308	4.29815	3.36913	5.66561	6.71983	3.84519	2.98581	5.7238	5.19915	5.38217	3.17324	5.68576	4.2685	6.05327	7.17085	0.977976	8.82679	5.47894
TCGA-TM-A84B-01A-11R-A36H-07	4.4016	6.07516	6.03372	3.20209	5.25921	3.98827	3.35766	7.92343	5.56798	3.03629	5.00793	6.02976	5.45321	3.29103	6.39738	3.12335	3.08558	7.82717	6.68319	11.9222	4.9248
TCGA-TM-A84C-01A-11R-A36H-07	1.56506	3.32672	2.37632	3.51044	3.79365	2.74627	2.42937	3.71729	4.11062	2.60322	2.74407	6.7956	6.01388	3.72041	7.94703	2.00608	8.63884	7.8317	5.36997	11.3349	6.14676
TCGA-TM-A84F-01A-11R-A36H-07	2.29154	4.64933	3.80186	3.79989	4.08	3.37751	4.76273	7.67099	4.19348	2.86398	4.95815	5.77463	6.02913	4.13147	7.90654	4.13799	6.99371	7.86068	2.51513	10.6395	5.83359
TCGA-TM-A84G-01A-11R-A36H-07	4.84208	6.53093	6.27814	4.73633	5.4747	4.61659	5.13449	7.14356	5.40093	4.42278	7.44397	4.46412	3.32876	2.28889	5.67066	3.36202	2.97706	7.06002	0.84141	8.37854	4.95318
TCGA-TM-A84H-01A-11R-A36H-07	3.81832	5.9774	5.24201	4.70777	5.78655	4.30237	5.40274	8.52172	5.34807	4.62396	6.25394	5.26335	6.02742	3.20586	5.3058	4.28853	5.2543	7.5836	1.09707	9.1835	5.51896
TCGA-TM-A84I-01A-11R-A36H-07	5.06971	5.43111	5.37451	4.86708	6.69298	4.53851	5.86342	9.87148	5.48026	4.02954	6.09321	5.13075	4.45525	1.9614	5.23373	1.94767	5.99726	7.91798	0.252779	7.39595	4.60993
TCGA-TM-A84J-01A-11R-A36H-07	5.19309	7.50132	8.02163	5.67205	6.69319	5.06975	7.01952	9.1285	5.95108	4.33753	6.8978	4.5266	3.93991	1.42272	4.63451	1.5149	4.41244	6.98598	0.562279	8.67852	4.43697
TCGA-TM-A84L-01A-11R-A36H-07	2.96628	4.8302	4.5756	4.02026	4.20301	3.54854	4.11168	7.3012	4.44534	3.32369	6.408	5.91692	6.62805	4.26999	7.39557	5.3943	7.59218	8.64391	2.0116	9.80809	5.88376
TCGA-TM-A84M-01A-11R-A36H-07	4.86347	6.27447	6.95163	5.14884	6.21726	4.65109	4.96362	9.12499	5.82466	5.0087	7.40463	4.13684	3.46813	2.02652	4.63588	2.55616	1.02191	6.65982	0.161565	8.34035	4.95622
TCGA-TM-A84O-01A-11R-A36H-07	4.00757	5.26426	5.39869	4.18808	4.78111	4.27764	4.37666	6.83906	4.75985	3.33083	6.34472	5.55765	5.14927	4.52073	6.98368	4.87919	4.33409	7.35308	2.34699	10.8617	5.27061
TCGA-TM-A84Q-01A-11R-A36H-07	3.51261	5.61012	4.525	4.51023	5.42777	4.15747	4.90577	8.26911	4.9991	3.87771	6.91151	6.33147	5.97971	2.90543	6.93061	2.89858	5.55068	7.57906	0.354791	9.3737	5.50135
TCGA-TM-A84R-01A-21R-A36H-07	2.90344	4.77533	3.93522	3.37948	2.80447	4.1009	4.40407	5.55217	4.45927	2.67586	5.07025	5.9945	5.61769	3.07444	5.51389	3.53253	6.00631	7.70729	1.52597	9.0301	5.0336
TCGA-TM-A84S-01A-11R-A36H-07	3.63587	5.14398	5.80548	4.04292	4.7872	4.02819	4.51015	7.88775	4.85632	3.36973	6.43281	5.79383	6.00893	3.67784	6.72105	4.61753	7.79249	8.15243	2.02839	10.5161	5.20292
TCGA-TM-A84T-01A-11R-A36H-07	3.95707	5.93441	5.38641	4.68459	5.55589	4.13048	5.26148	8.93146	5.1455	4.09158	7.48866	4.63444	5.54563	3.21614	5.81286	3.59125	4.7616	6.78283	0.379621	8.22705	5.06216
TCGA-TQ-A7RF-01A-11R-A33Z-07	2.49738	4.97354	3.00132	4.35711	4.27097	3.64494	3.72797	7.14205	4.99997	3.44779	5.55313	7.5807	7.3938	3.53002	6.85831	5.44218	6.04546	10.2135	0.337426	10.2874	6.20833
TCGA-TQ-A7RG-01A-11R-A33Z-07	3.78668	5.54274	5.99706	4.28014	4.56711	4.23828	4.0398	7.11093	4.73531	3.74384	6.71996	5.17255	5.47267	3.17029	6.24025	3.70728	6.00054	6.94861	0.803558	10.339	4.75685
TCGA-TQ-A7RH-01A-12R-A34F-07	3.23094	5.50103	5.1632	4.5034	4.77207	3.63558	4.92286	7.62363	4.73743	3.56446	6.19205	5.3323	5.29808	2.79693	5.97059	3.38937	3.23229	7.39447	0.746829	8.67472	5.50105
TCGA-TQ-A7RI-01A-11R-A33Z-07	3.66462	5.6134	5.5606	4.29496	4.85595	3.92534	4.16345	7.02176	4.69086	3.8971	6.43833	5.22355	5.11357	3.18053	6.11214	3.84502	5.36533	6.97718	0.681224	9.24376	4.85771
TCGA-TQ-A7RJ-01A-11R-A33Z-07	3.33661	5.15873	4.16516	4.09341	4.94886	3.6022	4.53312	7.9247	4.8087	3.46754	6.33128	5.65685	6.21792	3.94056	6.41089	4.99348	6.63923	9.15588	2.41378	9.19625	5.30532
TCGA-TQ-A7RK-01A-11R-A33Z-07	2.7781	4.82484	5.06893	4.34101	4.98592	3.69459	4.94075	7.96412	4.41	3.28401	6.58416	5.33956	5.9937	3.30127	5.95331	4.04625	4.83964	8.03846	0.844064	8.58463	5.44284
TCGA-TQ-A7RK-02A-11R-A36H-07	3.64582	5.3109	4.67197	4.51509	5.48059	4.22622	5.31877	8.52302	4.89588	3.48665	7.1941	5.88092	6.33914	3.12565	6.15852	3.70513	4.75289	7.85116	0.73266	8.37516	5.60226
TCGA-TQ-A7RK-02B-11R-A40A-07	3.52644	5.40502	4.59063	4.57083	5.98587	4.44269	5.5106	8.8985	4.78492	3.83589	6.84866	5.65588	5.93692	2.74554	5.95488	3.55599	3.92427	7.69012	0.578697	7.91312	5.48099
TCGA-TQ-A7RM-01A-11R-A33Z-07	5.96658	6.00233	5.71871	4.81926	5.89462	4.18063	5.09387	9.15359	5.19363	4.44684	8.56702	3.89943	2.77448	0.824646	4.52014	2.69399	2.15205	8.45813	0.0258793	7.36203	5.32889
TCGA-TQ-A7RN-01A-11R-A33Z-07	3.87915	5.77381	5.90332	4.73041	5.38953	4.13086	4.65983	8.17582	5.30412	4.3297	6.68734	5.34701	3.69461	3.58675	6.54626	4.09326	5.43436	7.13271	1.09173	9.40497	4.94623
TCGA-TQ-A7RO-01A-11R-A33Z-07	3.67918	6.13009	6.46905	4.37444	5.00024	4.38739	4.29725	7.61653	5.00479	3.70982	6.15982	4.26286	4.11805	2.77482	5.6637	3.58401	5.05045	7.08269	1.9514	10.6796	4.89522
TCGA-TQ-A7RP-01A-21R-A34F-07	0.583423	2.86043	0.705934	2.81687	1.51101	2.55658	3.10966	3.65165	3.31793	1.77669	1.90793	7.37266	6.9056	4.45032	8.18251	6.77648	9.62163	9.75884	5.44987	12.1443	6.47096
TCGA-TQ-A7RQ-01A-11R-A33Z-07	4.0058	5.75972	6.47057	4.7375	5.27636	4.22557	4.82632	6.78879	5.29127	4.2332	7.11305	4.14403	4.8708	2.104	5.24436	3.19259	3.60383	6.4115	1.17875	8.89385	4.6133
TCGA-TQ-A7RR-01A-21R-A34F-07	2.97352	5.08424	4.00532	4.0327	4.66072	3.38033	4.872	7.75169	4.19183	3.33758	5.07678	5.67028	5.90241	3.82596	6.17399	4.23143	7.0796	7.56637	1.21014	8.90006	5.3422
TCGA-TQ-A7RS-01A-12R-A33Z-07	4.05243	5.75785	5.55015	4.4759	4.83719	3.87169	4.57407	7.18139	4.69354	3.64532	7.06829	4.5873	5.06157	3.10635	6.24118	3.52031	4.06221	6.88023	0.189919	9.80117	5.37396
TCGA-TQ-A7RU-01A-21R-A34F-07	4.96212	6.34074	6.4315	4.88808	5.15539	4.46254	5.23266	7.61914	5.11767	3.95272	7.29495	4.35971	3.84913	2.37943	5.96071	2.94111	3.04131	6.96561	0.519139	9.00989	5.0806
TCGA-TQ-A7RV-01A-21R-A34F-07	3.56035	5.23293	4.15923	4.63973	4.80343	3.59667	4.85123	7.32157	4.74084	3.65181	6.44655	4.93735	5.2977	2.99776	5.87304	3.50781	5.34579	7.46382	1.69064	9.52317	4.87937
TCGA-TQ-A7RV-02A-11R-A36H-07	1.80839	3.81722	2.13881	3.19339	2.8048	2.89856	3.32416	5.07972	3.88062	2.68266	4.33759	5.55745	5.59211	3.20511	6.46907	4.43623	6.61128	8.9979	2.65214	10.0366	5.21154
TCGA-TQ-A7RW-01A-11R-A33Z-07	3.16927	4.83469	4.02033	4.14498	3.98962	4.1064	3.97328	6.59217	4.62296	3.69893	6.18777	5.61027	5.63926	3.59045	6.16689	4.10435	3.59432	7.84569	0.185359	9.71397	5.28498
TCGA-TQ-A8XE-01A-11R-A36H-07	3.85195	5.07267	4.15938	4.54428	4.41469	4.14876	4.98115	7.44768	5.2951	3.61576	6.45015	5.16299	5.58288	3.95418	5.87501	3.4359	5.34289	7.53696	0.197991	8.68431	5.09051
TCGA-TQ-A8XE-02A-11R-A36H-07	4.18202	5.51207	4.60768	4.54166	4.8214	4.10231	4.99461	7.75414	4.78277	3.57213	6.82874	6.66983	5.53035	3.61695	7.45635	3.68962	6.92239	7.67167	1.54037	11.0225	5.75683
TCGA-VM-A8C8-01A-11R-A36H-07	2.55282	4.75851	3.97244	3.93924	3.62872	3.19517	4.74509	6.50468	4.45281	2.57643	5.31263	6.28989	6.54931	4.00277	6.79825	5.12478	6.00754	9.07456	2.77598	10.2684	5.95832
TCGA-VM-A8C9-01A-11R-A36H-07	0.63914	2.99181	1.652	2.70279	1.28942	2.08756	2.5206	3.75586	3.0549	1.02963	2.74168	6.76295	7.27137	4.65853	9.29131	6.51751	6.67222	8.54347	3.24009	11.5472	7.53166
TCGA-VM-A8CA-01A-11R-A36H-07	1.40926	3.95579	2.40548	2.99906	1.89623	2.30629	3.16358	4.70697	3.58882	1.77151	3.96895	6.72169	5.49874	4.27328	7.56675	4.96995	8.25104	8.50818	3.3377	11.685	6.76482
TCGA-VM-A8CB-01A-11R-A36H-07	3.39763	5.5281	4.89801	4.81986	5.10334	3.73289	4.77178	7.21013	5.14458	3.95692	6.83991	5.05663	5.88536	1.8166	5.37798	2.23245	2.3411	7.58797	0.626205	8.75244	5.4191
TCGA-VM-A8CD-01A-11R-A36H-07	1.48574	4.29779	1.45891	2.7564	2.73144	2.91648	2.44363	3.79265	3.8645	1.50116	2.43405	7.66732	7.04741	3.87499	8.19579	3.81897	9.70422	8.85593	6.61766	12.3136	6.22632
TCGA-VM-A8CE-01A-11R-A36H-07	3.82848	5.18714	5.25417	4.20198	4.23115	3.53534	4.2561	7.12213	4.42773	3.30228	6.4037	5.27141	4.87642	3.25354	6.38416	3.8933	5.76962	6.85192	0.738552	9.41096	5.0258
TCGA-VM-A8CF-01A-11R-A36H-07	0.662388	3.42418	0.759241	2.84738	2.38477	2.06267	2.77823	4.89265	3.1138	1.50863	4.40805	6.78071	7.18028	4.22022	7.74762	5.22762	7.5664	9.6322	3.42106	10.5619	7.51453
TCGA-VM-A8CH-01A-12R-A36H-07	3.13462	5.52456	4.81325	4.47579	5.38714	3.95843	3.99348	7.6118	4.58381	3.78755	5.55967	6.23182	6.35682	3.57057	6.87822	4.15257	4.63261	7.39774	0.231432	7.7477	5.67572
TCGA-VV-A829-01A-21R-A36H-07	3.89097	5.46633	5.94942	5.38335	5.85732	3.87695	4.76228	8.38809	5.45063	4.1804	6.33134	5.2289	5.45734	2.4073	5.48934	3.86033	6.02314	7.05599	0.143916	10.4554	4.65736
TCGA-VV-A86M-01A-11R-A36H-07	4.08555	5.85408	5.01593	4.92335	6.36178	4.9817	5.43025	9.63045	5.94054	4.20817	6.95376	5.49597	5.67613	2.84058	5.62398	2.78944	3.76552	7.97815	0.217107	8.45866	5.52546
TCGA-VW-A7QS-01A-12R-A33Z-07	2.85874	5.11992	4.84709	4.37869	5.01886	3.71388	3.11445	7.39854	4.80654	3.66968	6.43086	6.8824	6.00068	2.28081	6.12233	3.65307	2.20486	6.98296	0.131458	8.011	4.92522
TCGA-VW-A8FI-01A-11R-A36H-07	2.67365	4.75959	3.59197	3.42309	4.628	2.70549	2.41376	7.06248	4.20421	1.99617	4.128	5.73837	5.51649	3.25829	6.55183	4.33021	5.46071	8.04574	4.15228	11.541	5.94929
TCGA-W9-A837-01A-11R-A36H-07	3.35043	5.18815	5.27803	3.98954	4.84309	3.78832	3.99123	7.29948	4.75381	3.47173	5.72273	5.69087	5.35716	3.10754	6.03598	3.89454	6.00351	7.16601	3.06459	9.62564	4.52769
TCGA-WH-A86K-01A-11R-A36H-07	2.75698	4.87188	3.89268	3.53831	4.465	2.93136	4.03762	7.03547	3.92107	2.48586	6.11804	5.8901	6.41357	3.59231	6.87744	4.68775	5.24068	8.20724	0.902189	9.26903	5.55397
TCGA-WY-A858-01A-11R-A36H-07	2.41045	4.26204	2.87111	3.27617	3.94959	2.68516	4.30747	6.87168	3.83742	2.37014	4.97319	6.21479	5.85143	3.47444	6.69867	4.24142	5.99339	7.53812	1.12473	8.98161	6.06372
TCGA-WY-A859-01A-12R-A36H-07	3.71406	5.8485	4.21152	4.30721	4.6283	3.94251	5.15186	7.61727	4.55313	2.66455	5.67937	5.75406	6.0002	2.52892	5.01863	2.9436	6.20646	7.32446	3.05276	9.56322	4.81468
TCGA-WY-A85A-01A-21R-A36H-07	3.84781	5.55738	5.72647	4.20575	4.75469	3.82341	5.20959	7.99878	4.63035	3.5122	6.02318	5.16969	5.75851	3.75756	5.9142	3.4692	5.03478	7.28193	2.25245	10.1407	4.94581
TCGA-WY-A85B-01A-11R-A36H-07	3.69616	5.537	4.93551	4.4897	5.41246	4.06161	5.44567	8.54997	5.23969	3.7723	6.6591	4.8876	5.99315	3.27968	5.62335	3.34166	4.4447	7.86805	0.349026	7.38424	5.14261
TCGA-WY-A85C-01A-11R-A36H-07	3.76546	5.76631	4.6129	4.48456	5.77722	4.11532	5.63751	8.83246	5.10067	3.79697	6.58679	5.30867	5.27885	2.32947	5.98623	3.75292	4.60574	8.04097	0.990737	7.50497	5.47061
TCGA-WY-A85D-01A-11R-A36H-07	2.1527	4.79015	3.36508	3.86686	5.00387	3.54072	4.83745	7.22613	4.33226	2.74979	6.69817	6.10555	6.6998	4.24099	6.53018	5.72882	4.2298	8.84596	1.67125	10.3576	5.84183
TCGA-WY-A85E-01A-11R-A36H-07	3.75069	6.00832	5.81645	4.70943	5.41503	4.36508	5.85525	8.63645	4.89128	4.2054	5.71457	5.43695	5.53246	2.84511	5.7913	3.3709	3.82031	7.0736	1.84467	7.90355	5.29849

## Sheet: MEX3C
sample_id	MEX3C	ZNF532	GALNT1	PAPOLA	AMMECR1L	SMAD4	ZMYM4	KCTD20	UBE2J1	PPP4R1	YES1	MT-ATP6	MT-ND1	MT-ND3	MT-ND2	MT-CO3	SELENOM	MT-CO2	CPEB1	PNMT	ASPDH
TCGA-02-0047-01A-01R-1849-01	5.58605	5.86244	6.81422	5.34819	4.7215	4.11392	5.46788	6.73624	6.04622	5.38757	6.12679	14.2127	13.835	13.4076	13.7081	14.3196	4.92938	14.4054	1.29343	2.96055	2.53705
TCGA-02-0055-01A-01R-1849-01	4.83325	4.24325	6.28678	5.07274	4.78178	4.30958	4.70682	6.02044	6.24215	5.342	4.96145	12.7505	11.7045	11.8437	11.7951	13.4079	7.52318	13.6421	2.3255	1.12744	1.60753
TCGA-02-2483-01A-01R-1849-01	5.09636	5.2176	6.62811	5.69854	4.98723	4.909	5.11887	6.267	6.31902	5.58382	5.61548	14.1908	12.9253	13.7463	12.9339	14.5973	3.86289	14.5795	1.01557	0.220825	2.99543
TCGA-02-2485-01A-01R-1849-01	5.47564	6.06435	6.54223	5.95904	5.13108	5.05551	5.79317	6.33017	6.2651	5.59434	6.1675	12.4705	11.6724	11.6657	11.3563	12.9487	3.68175	12.8365	1.37512	2.85503	2.00429
TCGA-02-2486-01A-01R-1849-01	4.24908	4.46887	6.02312	5.52324	4.04278	4.12616	4.67514	5.66794	5.99426	4.57373	5.22132	11.8301	11.5765	12.3025	12.3649	11.7292	5.52448	12.4463	2.16256	1.7777	2.10668
TCGA-06-0125-01A-01R-1849-01	5.92795	6.35951	6.36799	5.64335	5.46099	4.6688	5.66444	6.4748	6.12231	5.79958	5.81848	13.7892	13.1987	12.7217	12.8055	14.0974	3.9546	14.3693	1.07416	0.874049	1.85304
TCGA-06-0125-02A-11R-2005-01	5.43439	6.02638	6.59586	5.62085	4.90319	4.26112	5.39115	6.51215	6.14599	5.19511	5.68427	13.392	12.9908	12.6084	13.088	13.4535	4.73695	13.6667	1.97262	1.28948	2.12539
TCGA-06-0129-01A-01R-1849-01	5.14529	6.06422	6.53228	5.70062	5.36324	4.80917	5.95064	9.4177	6.68289	5.52602	5.52054	14.06	12.831	12.6986	12.3737	14.1103	2.86467	14.6811	1.38416	0.251931	2.57713
TCGA-06-0130-01A-01R-1849-01	4.89315	5.04765	6.70597	5.05091	4.55487	4.37432	5.17973	5.71592	5.88397	5.34375	5.27737	13.6812	12.9144	12.856	12.7925	14.2614	6.26445	14.5327	2.4297	0.333538	1.2318
TCGA-06-0132-01A-02R-1849-01	3.85871	3.88199	5.41457	4.79273	3.73869	3.79031	4.54921	5.48018	5.72944	4.331	4.42991	14.4811	14.2253	14.225	14.0505	14.8072	5.84561	15.054	2.81525	3.04961	3.58382
TCGA-06-0138-01A-02R-1849-01	4.42966	4.62463	6.14353	4.43572	4.20333	4.13242	4.5618	5.52912	5.65494	5.06732	4.92841	14.047	13.7488	13.2757	13.2522	14.7759	5.52897	14.2474	2.09021	3.56961	1.5743
TCGA-06-0139-01A-01R-1849-01	3.53137	3.8389	5.9108	4.65683	3.68239	3.61552	4.09955	5.70663	5.88309	4.41172	3.88359	13.5166	13.0204	12.842	12.6125	14.1804	6.24722	14.1522	1.66739	0.469573	2.27962
TCGA-06-0141-01A-01R-1849-01	3.41401	4.05478	5.70492	4.23394	3.78162	3.54956	4.31743	4.95146	4.92402	4.5306	4.6871	15.0131	14.7042	14.849	14.6925	15.7449	5.59137	15.2725	2.49395	0.801986	2.7768
TCGA-06-0152-02A-01R-2005-01	5.45449	6.25206	5.91784	5.72009	5.27485	4.50522	5.48364	6.48407	6.22886	4.98225	5.65443	13.3869	13.0175	12.1797	12.7791	13.828	4.67332	13.8673	1.34704	0.907583	2.56966
TCGA-06-0156-01A-02R-1849-01	5.02563	5.93459	6.27995	5.04373	5.17364	4.72564	5.52158	6.85323	6.31004	5.57949	5.5635	13.8502	13.7242	13.2784	13.3452	14.2953	4.52658	14.7961	1.73387	2.12015	2.25478
TCGA-06-0156-01A-03R-1849-01	4.61636	5.59149	6.12474	4.85425	4.91035	4.68389	5.41926	6.73257	6.13743	5.51826	5.17264	13.6112	13.4755	13.2081	13.1635	14.0742	5.01515	14.5089	1.61782	1.95222	2.63814
TCGA-06-0157-01A-01R-1849-01	5.05555	5.5218	6.22235	5.52399	5.22195	4.39303	5.41101	6.10541	5.98428	5.22833	5.87097	13.8883	13.5166	12.9137	13.0949	14.6581	3.61026	14.1807	1.08678	1.52281	1.65242
TCGA-06-0158-01A-01R-1849-01	5.39909	6.16339	6.23619	5.44431	5.14753	4.49527	5.22886	6.26355	6.02632	5.36548	5.68974	13.8502	13.2648	12.7106	12.9881	14.3361	3.82368	14.4164	1.77104	3.90113	2.53508
TCGA-06-0168-01A-01R-1849-01	4.24199	4.54153	5.41194	4.93832	3.89479	3.94969	4.29118	5.85	5.5508	4.77862	4.76544	14.1571	13.8266	13.3162	13.4466	14.5685	5.29275	14.6053	1.65563	2.33305	3.15098
TCGA-06-0171-02A-11R-2005-01	4.28854	5.07632	6.39647	5.51442	4.53985	3.97339	4.99376	6.0816	6.11063	4.62089	4.49411	14.0243	13.7389	13.3276	13.7636	13.9122	5.49603	14.2194	2.08831	1.0285	2.77203
TCGA-06-0174-01A-01R-1849-01	5.13634	5.84463	6.44877	5.82303	5.36975	4.87337	5.411	6.35381	6.3086	5.5029	5.99513	12.7241	12.3163	11.8736	11.8264	13.6132	4.13287	13.3978	1.4642	1.80211	1.47061
TCGA-06-0178-01A-01R-1849-01	3.26496	3.63682	5.97145	3.68382	4.36362	4.26158	4.17369	5.87079	4.95841	4.73852	3.31041	13.6641	13.0423	13.5237	12.8601	14.2581	5.09155	14.246	1.63738	0.929412	2.92784
TCGA-06-0184-01A-01R-1849-01	4.04183	4.85484	5.30752	4.95031	3.88446	3.83566	4.44296	5.2667	5.33016	3.81803	3.86913	14.1653	13.9248	13.5604	13.6756	14.9376	5.98904	14.962	1.7635	1.25369	2.14509
TCGA-06-0187-01A-01R-1849-01	5.33128	5.65245	5.73093	5.37644	4.91005	4.60042	5.85704	6.47673	5.73152	5.44766	5.72339	13.5674	13.3677	13.1239	12.8911	13.8526	3.78393	14.1111	1.3501	0.0949116	1.08997
TCGA-06-0190-01A-01R-1849-01	5.41802	5.52949	6.1388	5.37148	5.01566	4.29475	5.31073	6.08535	6.2206	5.28826	5.26035	13.4731	12.6006	12.5491	12.495	14.0838	4.92593	14.1317	1.92079	0.451541	1.4742
TCGA-06-0190-02A-01R-2005-01	5.3198	5.07014	6.57137	5.64249	4.74245	4.3711	5.3301	6.37508	6.64927	5.21517	5.82147	13.7166	12.6506	12.4867	12.6885	14.1325	5.77813	14.334	1.26141	0.185486	0.464041
TCGA-06-0210-01A-01R-1849-01	5.04335	4.92629	6.60501	5.23258	4.89872	4.2505	5.22126	6.04878	6.1601	5.2904	5.55158	13.7298	13.7256	13.5611	13.5301	14.7132	3.64242	14.8388	1.57952	0.358734	1.11829
TCGA-06-0210-02A-01R-2005-01	4.68809	5.00409	6.19284	5.22381	4.8394	4.00175	5.29642	6.23252	6.22113	5.02466	5.32675	14.1291	14.1337	13.859	13.8829	14.8096	3.93783	15.0755	1.98674	1.04845	0.988848
TCGA-06-0211-01A-01R-1849-01	5.45713	6.02379	6.18014	5.66873	5.04436	4.56767	5.52264	6.41161	6.36736	5.44456	5.6565	13.1125	12.3987	12.87	12.1326	13.398	3.93404	13.6417	1.09099	0.356595	1.20671
TCGA-06-0211-01B-01R-1849-01	5.60874	5.82292	6.28485	5.69047	5.12382	4.82359	5.78663	6.65148	6.42112	5.70979	5.86648	13.0518	12.3119	12.7854	12.1868	13.4741	3.90312	13.6998	1.30964	0.823423	1.85431
TCGA-06-0211-02A-02R-2005-01	4.94824	5.33303	6.18539	5.42291	4.7275	4.34985	5.1178	6.07322	6.50622	5.20061	5.40551	13.3816	12.8381	13.0428	12.5117	13.8722	4.85928	13.9315	1.29531	0.765025	1.37601
TCGA-06-0219-01A-01R-1849-01	3.4228	3.70251	5.18457	3.75666	3.85128	4.07327	4.26256	5.49697	5.81222	4.50111	3.89905	13.7071	13.6584	13.6629	13.3757	14.5083	6.11149	14.5499	2.73823	2.00773	3.15361
TCGA-06-0221-02A-11R-2005-01	5.17941	6.52947	6.53469	5.74837	5.52169	4.86679	6.05441	6.68502	6.20978	5.78839	5.41235	14.2698	13.7994	13.25	13.5433	14.3672	4.59336	14.5274	2.50975	2.90549	4.29466
TCGA-06-0238-01A-02R-1849-01	3.9907	4.69574	5.80126	5.04369	4.05612	3.9419	4.49404	5.26135	5.66738	4.68665	4.78909	14.7268	13.9445	14.1143	13.766	15.3139	4.65179	15.2885	1.84213	2.68702	3.25905
TCGA-06-0644-01A-02R-1849-01	5.149	4.60629	6.52397	4.83747	4.70451	3.92981	5.17318	5.98688	6.31006	5.11919	5.73181	12.8239	12.276	11.9942	11.9249	13.5231	6.91556	13.5945	1.41235	0.249142	1.3083
TCGA-06-0645-01A-01R-1849-01	4.57672	5.16918	5.85321	5.11333	4.56155	3.98656	4.7505	5.98196	6.11918	4.99308	4.85824	13.7521	13.3108	12.9728	13.1637	14.134	5.12065	14.2036	1.43867	1.26327	1.96495
TCGA-06-0646-01A-01R-1849-01	4.76852	5.61335	5.58129	4.87609	5.28431	4.24836	5.50696	6.34706	6.01337	5.28288	5.31066	14.1918	13.2061	13.3062	13.0832	14.787	5.4938	14.6971	1.19617	2.21776	3.54325
TCGA-06-0649-01B-01R-1849-01	4.21947	4.37995	6.02553	4.5701	3.92849	3.79421	5.05102	5.96307	5.47696	4.86441	4.93319	13.7593	14.1946	14.0396	14.0335	15.1467	3.83497	14.8946	1.58154	3.80572	2.46869
TCGA-06-0686-01A-01R-1849-01	4.16085	5.12885	5.65018	5.15074	4.50826	4.14564	4.80096	6.01447	5.80178	5.30213	5.03771	13.9091	13.6358	13.3355	13.4292	14.3872	4.82734	14.7555	1.55768	2.18069	2.94388
TCGA-06-0743-01A-01R-1849-01	4.43612	4.70389	5.39865	4.94514	4.31863	3.95105	4.54907	5.3491	5.39597	4.89241	5.07609	14.8018	14.2147	14.4567	14.1608	15.0597	4.11357	15.4963	1.38272	5.2007	3.17174
TCGA-06-0744-01A-01R-1849-01	4.7927	5.11745	5.37299	4.84609	4.55692	4.30942	4.57514	5.72071	5.55721	4.66722	5.05086	15.0208	14.7835	14.5703	14.8094	14.8761	4.45153	15.0169	1.8522	1.00475	2.18796
TCGA-06-0745-01A-01R-1849-01	4.28448	5.14409	5.69282	5.23337	4.51375	4.1638	4.67801	5.83933	5.76194	5.13177	5.02198	13.337	12.8907	13.3345	12.5844	14.2979	4.6336	14.6051	1.54047	2.46793	1.63793
TCGA-06-0747-01A-01R-1849-01	5.00104	5.01019	6.06886	5.88877	4.86856	4.45078	5.0395	5.37819	5.71322	5.05417	5.11114	13.4619	13.0094	12.4311	12.8419	13.7323	3.32704	14.1301	1.3989	0.862114	2.62618
TCGA-06-0749-01A-01R-1849-01	3.38772	3.42078	4.90776	4.65064	3.78764	3.37972	4.14041	5.37123	5.39268	4.20959	4.42283	14.3838	13.4934	13.9003	13.6248	14.5522	6.25341	14.8133	2.74201	6.38334	3.8795
TCGA-06-0750-01A-01R-1849-01	3.97141	4.54163	5.20629	4.24362	4.19252	3.86481	4.33827	5.58034	5.31965	4.75294	4.81609	14.3861	13.9243	14.2768	13.6442	14.7052	5.57095	14.9927	2.36704	3.60408	1.70986
TCGA-06-0878-01A-01R-1849-01	5.00483	6.10752	6.67589	5.15761	5.04102	4.73403	5.58161	6.59942	6.67372	5.52102	5.92115	13.7993	12.9411	13.7459	12.853	14.1532	4.00322	14.4091	1.92721	0.66257	1.26915
TCGA-06-0882-01A-01R-1849-01	4.67778	5.19615	5.80201	5.31369	4.64083	4.04212	5.23564	5.91885	6.00326	5.03491	5.27989	14.1895	13.7885	13.7737	13.3885	14.7884	5.69768	14.8501	2.21276	1.5541	2.92828
TCGA-06-1804-01A-01R-1849-01	4.5766	5.22947	6.17858	5.11598	4.76076	4.58061	5.42454	6.39537	5.75864	5.04391	5.34324	14.2255	13.7921	13.82	13.2034	14.8049	3.64416	14.8138	1.49083	4.91955	4.11475
TCGA-06-2557-01A-01R-1849-01	5.00886	5.53956	6.16307	5.33395	5.15216	4.47255	5.74648	6.11043	5.66324	5.30324	5.82315	13.8147	13.6683	13.6424	13.5376	14.103	4.11896	14.4974	2.21363	1.15374	2.03724
TCGA-06-2558-01A-01R-1849-01	4.32459	4.78765	6.41805	5.77471	5.11469	4.03801	5.48682	6.58409	6.42521	5.23826	5.96125	13.806	13.6263	13.286	13.2384	14.634	5.10434	14.3183	1.96687	2.93896	3.14744
TCGA-06-2559-01A-01R-1849-01	4.84153	5.69776	6.00587	6.06793	5.39486	4.54692	5.62519	6.75672	6.52956	5.72755	6.75631	12.9989	12.7833	12.6352	12.3366	13.8324	4.31877	13.49	2.44318	3.10336	2.02056
TCGA-06-2561-01A-02R-1849-01	4.48682	5.17207	5.8309	4.85318	4.54993	4.17314	5.31987	5.43292	5.42402	5.21101	5.311	14.4656	14.5155	14.4713	13.9891	15.0362	5.16737	14.7811	2.22064	2.14395	3.81939
TCGA-06-2562-01A-01R-1849-01	5.31646	6.02711	6.56328	5.43861	5.1559	4.20406	4.74284	6.3703	6.44617	5.17467	6.00007	13.9527	13.3085	13.247	12.9625	14.5742	4.66938	14.5223	1.89921	1.09444	2.59877
TCGA-06-2563-01A-01R-1849-01	5.49272	5.58977	5.83833	6.07264	5.01821	4.62223	5.65329	6.09153	6.60205	5.41663	5.93549	13.5272	12.5078	13.0274	12.735	13.8726	4.54055	14.5424	1.63269	0.727093	1.91384
TCGA-06-2564-01A-01R-1849-01	5.35609	5.87549	6.73063	6.02611	4.51799	4.71218	5.88637	6.94783	6.73948	5.57917	6.21914	13.4927	13.1734	13.2113	12.806	14.1757	4.07603	13.9808	1.9299	2.08987	1.59756
TCGA-06-2565-01A-01R-1849-01	5.63903	5.93762	6.25741	5.99548	5.41959	5.02358	5.91249	6.76168	6.56835	5.8571	6.56775	13.4	12.7733	13.1074	12.4548	13.7412	3.66837	13.7846	1.23469	0.192573	1.75228
TCGA-06-2567-01A-01R-1849-01	4.83406	5.74958	5.94026	5.61051	4.62967	4.82613	5.48343	6.62546	5.82936	5.20121	5.27949	13.3418	12.5943	12.9508	12.9543	13.6152	4.11035	14.2786	1.83722	3.2687	3.41073
TCGA-06-2569-01A-01R-1849-01	4.81325	5.23016	6.26549	5.90539	5.70696	4.79939	5.45303	6.7025	7.13265	4.92629	6.53577	12.7236	13.2987	12.013	12.3561	13.4673	7.97284	12.6876	0.629846	1.02991	0.443713
TCGA-06-2570-01A-01R-1849-01	4.8575	5.99002	6.14104	5.64597	5.21251	4.53529	5.22108	6.1762	6.25391	5.31683	5.76787	14.03	13.4926	13.2585	12.913	14.7525	4.11019	14.3694	1.64731	0.683202	3.03763
TCGA-06-5408-01A-01R-1849-01	5.31355	5.85949	6.49741	5.67477	5.3048	5.2525	5.77855	6.22642	5.72139	4.83706	5.08863	12.0864	10.9356	11.9117	10.5271	12.6505	2.92079	12.8327	1.64085	1.10575	1.26628
TCGA-06-5410-01A-01R-1849-01	4.0037	4.33967	6.0287	5.08554	4.05737	3.42161	4.78077	5.7194	5.68388	4.56351	4.21625	12.8732	12.6343	12.3151	12.4936	13.0353	5.82032	13.203	2.23195	0.0754642	3.46187
TCGA-06-5411-01A-01R-1849-01	4.06628	4.81798	5.5828	4.64761	4.49601	4.01906	4.92927	6.24346	5.94254	5.44394	4.65823	13.6537	13.5057	13.0106	13.187	14.2023	6.20106	14.0691	2.77842	3.55391	4.52046
TCGA-06-5412-01A-01R-1849-01	4.57644	4.32812	5.86874	5.36156	4.48731	3.69232	4.8729	6.10828	5.96679	4.72843	5.51444	13.1256	12.02	12.2382	11.7924	13.8044	5.25176	13.6041	1.72635	0.304394	2.20552
TCGA-06-5413-01A-01R-1849-01	4.35362	5.37242	6.75615	5.68977	4.97228	4.07435	5.5473	6.87747	6.06136	5.73616	5.76498	12.2471	11.2831	12.515	11.2372	12.6588	4.83129	12.785	1.23585	3.07307	1.29372
TCGA-06-5414-01A-01R-1849-01	5.31294	5.73312	6.1267	5.67857	5.02492	4.31509	4.69738	6.51857	6.18066	5.39482	6.11779	12.8262	12.0996	12.0784	11.9254	13.0968	4.06639	13.3504	1.29101	0.732834	1.47959
TCGA-06-5416-01A-01R-1849-01	4.89741	5.33862	6.11669	4.999	4.84349	4.79125	4.82494	6.28421	5.9804	5.44206	5.05505	13.6006	12.6481	12.7987	12.9133	14.0243	6.47327	14.1751	0.345623	0.739675	5.30604
TCGA-06-5417-01A-01R-1849-01	5.63774	5.74694	7.03252	5.85275	5.22729	5.34184	5.80769	7.42846	6.59907	5.26806	6.5403	12.5531	11.5378	11.7033	11.648	14.0918	2.81244	13.6518	1.42288	1.29249	1.13901
TCGA-06-5418-01A-01R-1849-01	5.00379	5.69152	6.02647	5.4001	4.70614	4.40705	4.4048	6.58862	6.26784	4.90058	5.95762	13.1598	12.8084	12.7298	12.9715	13.5529	5.53979	13.7678	2.12852	1.04243	1.13119
TCGA-06-5856-01A-01R-1849-01	5.13756	5.61029	6.44193	5.33559	4.92553	4.5962	5.48473	6.06507	5.89472	5.43653	5.49035	12.5621	11.1354	11.7227	10.7467	13.044	4.27066	13.2511	1.74996	1.76418	2.44618
TCGA-06-5858-01A-01R-1849-01	6.06374	6.3037	7.49709	5.88957	5.13275	5.24712	5.77681	6.65818	6.71117	6.43812	5.94271	13.4424	12.6113	12.6001	12.3913	14.1688	3.64597	14.0369	1.99005	1.06956	1.43776
TCGA-06-5859-01A-01R-1849-01	4.39832	4.91953	6.32096	5.12819	5.25201	3.9745	5.62356	6.6596	6.35294	4.85995	4.89684	11.9981	11.4149	12.0952	11.5546	12.4817	3.61401	12.7076	1.54171	4.15847	1.28303
TCGA-08-0386-01A-01R-1849-01	5.2738	5.528	5.9184	5.84065	5.11096	4.78127	5.68147	6.72432	6.45322	5.01983	5.88898	13.6306	12.8157	13.2758	13.0223	14.2378	3.49387	14.6247	1.40931	2.14238	2.926
TCGA-12-0616-01A-01R-1849-01	4.35478	5.30685	5.95068	4.64538	4.46214	4.54918	5.05235	6.16772	5.71365	5.3196	4.91152	13.9614	13.2955	13.8327	13.041	14.7385	4.03189	14.5351	1.14084	2.60258	1.72949
TCGA-12-0618-01A-01R-1849-01	5.33612	6.34517	6.34659	5.95577	5.12984	4.51907	5.54345	6.11334	6.16153	5.24317	6.20376	13.1574	13.0668	12.7495	12.9161	13.763	3.74709	13.6639	1.79494	1.97831	2.56952
TCGA-12-0619-01A-01R-1849-01	5.09087	5.61502	5.92214	5.54473	4.97564	4.47878	5.44731	6.48723	5.18611	5.06383	5.59854	14.143	13.7989	13.2958	13.6514	14.5007	3.87477	14.7026	1.22916	2.40999	2.75781
TCGA-12-0821-01A-01R-1849-01	5.31304	5.35291	6.79347	5.1083	5.00125	4.73082	5.84949	6.68129	6.45398	5.72661	6.06041	13.1745	12.9138	13.2672	12.5562	13.759	5.26194	13.7522	2.00551	5.18032	1.98754
TCGA-12-1597-01B-01R-1849-01	4.40101	4.81891	5.64835	4.9013	4.89025	4.18798	4.21067	5.59602	5.69262	4.88318	4.45675	12.8327	12.6091	12.5058	12.1065	13.8213	4.97033	13.3879	2.6263	1.05207	3.80296
TCGA-12-3650-01A-01R-1849-01	4.70687	4.70383	5.58013	5.28316	4.81681	4.7669	5.10894	5.95936	5.8558	5.63979	4.66162	12.1941	11.4629	12.9069	11.2681	12.8841	5.17803	13.1956	1.60654	1.73643	2.97295
TCGA-12-3652-01A-01R-1849-01	4.27529	3.96772	5.27124	5.23654	4.34326	4.48614	4.47114	5.6083	5.5504	4.46457	4.74373	11.1858	10.6046	12.2221	10.3852	12.3649	4.90473	13.0019	1.59187	1.41743	2.00486
TCGA-12-3653-01A-01R-1849-01	5.88373	5.94378	6.10746	5.95085	5.23192	5.196	5.92344	6.87763	5.84079	5.98204	5.73184	11.9387	10.8927	11.5521	10.7843	12.2181	3.84987	13.097	1.39715	3.5275	0.896156
TCGA-12-5295-01A-01R-1849-01	4.61709	4.07786	6.24761	4.5989	4.45354	4.73582	5.3414	6.40179	5.69837	5.70474	5.381	11.6311	10.9353	11.7132	10.797	12.362	5.07403	12.3768	0.644595	4.0614	1.58362
TCGA-12-5299-01A-02R-1849-01	5.46515	5.00517	6.07666	5.48743	4.91673	4.70913	5.36675	6.63295	5.48017	5.27168	5.81071	11.7059	11.4409	11.9337	10.8653	12.4585	4.58174	12.4429	1.32014	0.904195	2.23284
TCGA-14-0736-02A-01R-2005-01	2.78197	2.76774	5.95536	3.72719	3.55367	3.43523	4.01989	5.05314	4.99609	4.45637	3.63658	13.6083	13.6441	13.519	13.309	15.0844	7.34746	14.421	3.19739	4.15321	4.6346
TCGA-14-0781-01B-01R-1849-01	5.02151	5.23603	6.08708	4.95575	4.40059	3.60329	4.98242	5.76762	5.91657	4.87683	5.51182	13.8196	12.6531	13.4587	12.4622	14.6483	5.52199	14.1691	1.4409	0.837701	1.82359
TCGA-14-0787-01A-01R-1849-01	4.72488	5.34452	6.07633	5.55944	4.86922	4.47614	5.20702	6.02468	6.09029	5.26448	5.76693	13.5725	13.2116	13.2116	12.738	14.4293	3.69686	14.3388	1.64386	0.866473	2.52745
TCGA-14-0789-01A-01R-1849-01	5.31366	5.68272	6.09347	5.4129	4.71057	4.23478	5.30714	6.30894	6.06474	5.12517	5.56951	13.3767	12.5939	13.2981	12.2384	13.768	3.96534	13.9979	1.23958	0.947554	1.15406
TCGA-14-0790-01B-01R-1849-01	5.30484	5.49826	5.79064	5.65994	5.00008	4.47974	5.41523	5.80903	6.09036	5.30862	5.716	13.4456	13.0441	13.1621	12.814	13.9766	4.66692	13.9757	1.55944	0.380175	1.99534
TCGA-14-0817-01A-01R-1849-01	3.95198	3.91083	5.36075	4.76159	3.96542	4.16816	4.68008	5.55739	5.42934	4.55395	4.27848	13.1889	12.9303	13.9165	12.6207	14.107	6.30772	13.9442	1.5101	1.75962	2.02262
TCGA-14-0871-01A-01R-1849-01	5.27869	5.97098	6.38991	5.47758	5.21475	5.40848	5.41436	5.87483	5.90698	5.63633	6.41641	13.8866	13.9318	13.282	13.5759	14.7368	5.16397	14.3726	1.70995	2.90687	0.338339
TCGA-14-1034-01A-01R-1849-01	5.21822	5.32115	6.41849	5.60123	4.57977	4.69133	6.0825	6.11089	6.24483	5.15101	5.59903	13.0952	12.2133	12.5948	11.8512	13.8173	3.75707	14.1171	1.1797	0.365804	1.483
TCGA-14-1034-02B-01R-2005-01	4.87985	5.63676	6.11781	5.85486	4.88834	5.04409	5.90546	6.55144	5.55324	4.79013	4.8141	12.6671	12.0067	12.1907	11.8394	13.8262	4.23516	13.8694	1.86128	0.993783	2.88678
TCGA-14-1402-02A-01R-2005-01	4.36845	3.94186	5.8461	4.89632	4.14101	4.64293	4.84021	5.9065	5.86717	4.72636	4.47832	13.1536	12.8949	13.7236	12.6238	14.2461	5.51888	14.1425	2.32935	1.30947	2.53692
TCGA-14-1823-01A-01R-1849-01	4.00322	4.15577	6.14885	4.85592	4.314	4.40318	5.10168	5.76424	5.94732	5.0667	4.65731	13.9528	13.73	14.0872	13.8639	14.966	6.67491	14.4497	2.70562	2.07228	1.2386
TCGA-14-1825-01A-01R-1850-01	4.87213	4.83267	6.19076	5.62216	4.93594	4.42779	5.42984	6.64189	6.17749	5.55661	5.64277	13.5268	12.5783	12.7845	12.4893	13.8948	4.37583	14.0829	1.09977	1.5369	2.56796
TCGA-14-1829-01A-01R-1850-01	3.69582	3.44107	6.31956	4.18453	3.97878	4.2058	4.51087	6.38563	5.88216	4.42765	4.04158	12.1777	12.153	13.624	12.3827	13.7484	6.11513	13.6481	2.57887	2.10822	1.65618
TCGA-14-2554-01A-01R-1850-01	4.91928	4.72329	6.29876	5.61369	4.32752	4.34112	5.1853	6.09845	6.28894	5.51662	5.41394	12.9622	12.4805	13.3158	12.3531	13.5409	4.968	13.6391	1.87224	2.08243	2.71138
TCGA-15-0742-01A-01R-1850-01	4.76493	5.56641	5.74683	5.06686	4.83411	4.33638	4.9422	5.93307	4.93922	5.51996	5.27018	14.4182	14.3773	13.7101	14.1379	14.3965	3.43487	14.5944	1.22478	1.28948	1.70889
TCGA-15-1444-01A-02R-1850-01	5.70517	5.48259	6.79651	5.65292	4.96765	4.40711	5.58663	6.71893	6.1571	5.20888	5.87071	14.1946	12.9109	13.513	12.9607	14.1511	3.5656	14.732	2.27626	1.40349	3.37486
TCGA-16-0846-01A-01R-1850-01	5.01927	5.89707	5.70823	5.46347	4.60433	3.86526	4.81629	5.53695	6.03265	4.42416	5.14133	13.8529	14.0206	13.3555	13.7572	14.432	5.00996	14.4021	2.12654	2.8007	3.0432
TCGA-16-1045-01B-01R-1850-01	4.61197	5.29095	6.38149	4.85266	4.8701	4.4009	5.49396	6.16103	5.68206	5.36553	5.32398	13.662	13.7345	13.2785	12.9882	14.2416	5.071	14.1738	1.66694	1.54206	2.01639
TCGA-19-0957-02A-11R-2005-01	4.4532	5.57507	5.74996	5.41959	4.43079	4.25365	4.89634	5.78731	5.88978	4.67506	5.42773	14.5646	14.1482	14.0073	13.9654	14.8029	5.3548	14.8878	3.52858	1.53052	3.7567
TCGA-19-1389-02A-21R-2005-01	4.79496	4.6468	6.03449	4.88091	4.50023	3.9206	4.75564	5.56879	5.84541	4.86184	5.3542	13.9922	13.6196	13.6305	13.4383	14.5111	5.00484	14.4464	2.09288	0.09815	0.663481
TCGA-19-1390-01A-01R-1850-01	4.74206	6.17598	5.45302	5.32119	4.9559	4.52676	4.88423	7.03365	5.95639	5.46005	5.50081	14.3848	12.9166	13.0613	12.9318	14.5812	3.0072	14.7492	1.74028	1.17588	2.99344
TCGA-19-1787-01B-01R-1850-01	5.1254	5.29017	6.74136	5.32072	4.15403	4.97715	5.45417	5.59526	5.87813	5.85163	6.22138	14.3331	14.1071	13.4453	13.6918	14.5305	3.87754	14.7349	1.735	1.52527	3.34565
TCGA-19-2619-01A-01R-1850-01	4.92063	5.37591	5.70298	5.32793	5.2524	4.34288	5.01081	6.48183	5.96034	5.31766	6.06061	13.7067	12.786	12.0533	12.5243	14.0961	4.18606	13.7178	1.47249	0.0861044	1.36362
TCGA-19-2620-01A-01R-1850-01	4.4174	5.04078	5.7391	5.14922	4.35964	3.93697	4.40849	5.44866	5.60015	4.76902	5.4175	14.7339	13.8775	13.9636	14.0173	14.609	3.98357	14.9132	2.02066	2.82306	2.87482
TCGA-19-2624-01A-01R-1850-01	5.02952	6.31796	5.79163	5.75266	5.16242	4.34667	5.36758	5.77674	6.13857	5.40841	5.45912	13.7126	13.4128	12.6156	12.9376	14.3252	3.21493	14.293	2.24747	2.96995	2.38609
TCGA-19-2625-01A-01R-1850-01	4.3061	5.74643	5.66081	4.77399	4.07134	3.95497	5.13856	5.70076	5.34725	4.58097	4.67828	14.2221	13.8688	13.4959	13.3032	14.7113	4.81118	14.8805	2.22731	3.53518	3.06331
TCGA-19-2629-01A-01R-1850-01	4.94471	4.86109	6.76042	4.92761	5.34895	4.89445	5.21962	6.37199	5.5311	5.35773	5.65817	13.3103	12.9651	12.9208	12.4873	13.6554	3.79401	13.9349	1.60975	0.931078	2.03284
TCGA-19-4065-01A-01R-2005-01	4.76637	4.53597	5.79345	5.36483	4.45483	3.94925	5.36614	6.11289	6.06693	4.69565	4.90441	13.7922	12.5691	13.3926	12.6061	14.5652	4.15582	14.651	1.69439	0.444137	1.09707
TCGA-19-4065-02A-11R-2005-01	4.41019	4.61989	5.67427	5.18608	4.3488	3.80068	4.52304	6.0506	6.42908	5.00566	5.05221	14.4648	13.7301	13.8609	13.5916	15.1375	5.102	15.1056	2.17204	2.06702	3.06984
TCGA-19-5960-01A-11R-1850-01	5.5205	6.22707	6.06638	5.40767	5.33406	4.55396	6.24027	5.96116	5.62368	4.89033	5.98959	12.8332	11.7912	12.2866	12.1126	13.508	3.80319	13.8418	2.00313	3.59156	3.23507
TCGA-26-1442-01A-01R-1850-01	4.68189	5.22716	5.8604	5.05423	4.43789	3.95966	4.65718	6.32146	5.91259	4.82976	5.29242	14.2668	13.8906	14.1363	13.4784	15.0776	3.52668	15.6549	2.21341	1.30982	2.2708
TCGA-26-5132-01A-01R-1850-01	5.02114	5.80039	6.05655	5.4285	4.46997	4.68011	5.2163	6.35816	5.99448	5.11319	5.46336	14.0412	13.603	13.5078	13.3666	14.6751	4.04627	14.6464	1.53511	1.17377	2.06991
TCGA-26-5133-01A-01R-1850-01	4.54549	5.14359	5.02761	5.4949	5.23814	3.71609	5.37474	6.50269	6.37177	4.18972	5.13166	13.7389	13.1755	12.1154	12.7856	14.2404	5.17085	13.8058	2.45025	0.0994972	3.02829
TCGA-26-5134-01A-01R-1850-01	4.58449	5.58264	5.33583	4.6938	4.40464	4.12087	5.30598	5.55143	5.77944	5.03009	4.88187	13.9816	12.857	13.0425	12.7675	14.2523	4.46541	14.5885	1.37212	1.43034	2.83831
TCGA-26-5135-01A-01R-1850-01	4.5726	5.70941	5.85694	5.28618	4.66542	3.87206	4.91877	5.67171	6.3296	4.79436	5.53161	14.0053	13.317	12.7807	13.006	14.4622	5.18858	14.3019	1.53461	1.64252	2.63745
TCGA-26-5136-01B-01R-1850-01	4.24772	4.53	5.89905	5.26262	4.39506	3.64	5.03338	5.85757	6.12036	4.87682	5.65716	14.3707	13.5388	14.0113	13.3762	14.5126	3.82215	15.1494	1.74347	1.27679	2.95912
TCGA-26-5139-01A-01R-1850-01	5.51433	5.57115	6.31837	5.5877	5.02987	4.48295	5.41471	6.26339	6.34425	5.33484	5.8478	13.4938	12.753	13.2434	12.7129	13.732	3.85631	14.0901	1.37273	1.04481	2.10665
TCGA-27-1830-01A-01R-1850-01	5.00531	5.50337	6.33809	5.77459	4.87721	4.5867	5.3313	6.5939	6.33302	4.5357	5.1347	14.148	13.8649	13.7709	13.6362	14.9236	3.8813	14.9209	1.94092	1.61471	2.0812
TCGA-27-1831-01A-01R-1850-01	4.79946	3.9706	6.13435	4.65249	3.59942	4.14518	4.77193	5.75458	5.91995	4.66371	4.60394	12.5885	11.7624	13.5087	11.8057	13.8384	6.96288	13.872	1.9835	0.697062	0.93546
TCGA-27-1832-01A-01R-1850-01	4.80286	4.39934	5.99164	4.8689	4.08033	3.97192	4.97934	4.67156	5.26732	4.72788	4.77812	14.1096	12.6008	14.1299	13.0953	14.6105	6.5738	14.6758	2.89548	3.25316	4.89553
TCGA-27-1834-01A-01R-1850-01	4.80602	5.05917	6.07487	5.12068	4.5665	4.16976	5.39061	6.45448	6.28766	4.70875	5.94565	13.9527	14.1191	13.4928	14.0329	14.1429	4.19454	14.5337	2.46751	4.89458	2.68778
TCGA-27-1835-01A-01R-1850-01	4.91147	5.49793	5.23997	5.10113	4.6819	3.97457	5.07962	5.46191	5.70272	4.71202	5.32528	14.4858	14.2787	13.9414	13.9212	15.2936	3.82936	15.6679	1.84575	0	1.41516
TCGA-27-1837-01A-01R-1850-01	5.22083	5.7039	5.85799	5.09899	4.92452	3.99889	5.2704	6.25109	6.10852	5.14198	5.71747	14.3542	14.125	13.9444	13.949	14.7342	3.97213	14.8725	1.39435	1.10534	2.22691
TCGA-27-2519-01A-01R-1850-01	4.6278	4.71026	5.77022	4.65946	4.41608	4.15067	4.81929	6.01922	6.10214	4.95189	5.7275	13.967	14.4948	13.996	13.9751	14.6523	3.22654	14.6046	1.11583	1.76286	2.10745
TCGA-27-2521-01A-01R-1850-01	5.04523	4.9639	6.55451	5.30969	5.2833	4.85594	5.02766	6.40779	6.37701	5.74583	5.4847	13.3025	12.4859	13.4927	12.5002	14.0273	3.27089	14.2588	1.30795	0.39846	2.58823
TCGA-27-2523-01A-01R-1850-01	5.38619	5.71441	6.15854	5.71881	5.35595	4.66991	5.7169	6.94033	6.3399	5.68283	5.81623	12.2905	11.5806	12.0784	11.1285	13.326	3.51522	13.4035	1.54681	0.608904	1.53879
TCGA-27-2524-01A-01R-1850-01	4.64559	4.14887	5.57558	4.7629	4.37314	3.76537	4.41695	5.28665	5.29486	4.82002	4.61951	12.8322	12.6164	13.1045	12.1124	13.9307	5.8493	13.677	1.22602	0.882056	2.25263
TCGA-27-2526-01A-01R-1850-01	4.24492	3.37305	5.48355	4.78857	3.78095	3.85639	4.42508	5.56654	5.63773	4.15085	5.15474	12.5967	12.0255	12.8667	11.7778	13.6351	5.60508	13.476	1.81151	1.06288	1.90524
TCGA-27-2528-01A-01R-1850-01	5.53447	5.16777	6.03611	5.40004	4.86871	4.46942	5.39891	6.25759	6.02396	5.12617	6.10367	13.9193	13.2431	13.4047	13.119	14.6011	4.58874	14.3436	1.39928	1.50162	0.963178
TCGA-28-1747-01C-01R-1850-01	5.44293	5.71742	6.1195	5.44189	4.59745	4.36773	5.3721	6.46611	6.42178	5.38219	5.59482	13.4117	13.3254	13.2071	13.2554	13.4174	3.95739	13.9786	1.6227	1.46832	1.92026
TCGA-28-1753-01A-01R-1850-01	4.99543	5.97896	5.53	5.53607	4.99164	4.23613	5.34795	6.1481	6.28605	5.55723	5.30929	14.1861	13.3518	13.1898	13.3083	14.4918	4.35045	14.3576	0.984188	0.991245	1.69768
TCGA-28-2499-01A-01R-1850-01	4.60166	5.02362	5.62858	4.69763	4.3792	4.50144	5.01737	6.06995	5.38421	5.51643	5.35631	13.7125	13.1844	13.776	13.577	13.943	4.52549	14.6828	2.13626	3.39656	1.30923
TCGA-28-2509-01A-01R-1850-01	5.78296	5.70577	5.95271	5.27702	4.61333	4.67493	5.49102	6.06976	5.82889	5.39751	5.38556	12.8816	11.9783	12.1907	11.7591	13.5064	3.94805	13.4649	1.50034	1.37256	3.83626
TCGA-28-2510-01A-01R-1850-01	3.94457	4.95581	5.14437	4.96002	4.20143	3.78488	4.70173	5.57053	5.68901	4.6605	4.90019	14.4548	14.0474	14.0333	13.9828	15.1301	5.51932	15.0655	3.26168	3.80355	4.49282
TCGA-28-2513-01A-01R-1850-01	4.84444	5.45145	6.04357	5.18486	4.452	3.79862	4.89684	6.12371	5.85555	5.08623	5.42922	13.5867	13.4759	12.9801	13.2849	14.069	5.45006	13.9521	1.92353	1.04124	1.67536
TCGA-28-2514-01A-02R-1850-01	5.41983	5.84707	5.77115	5.59596	5.238	4.53164	5.5519	6.51223	6.24704	5.58269	6.08824	13.5136	13.0812	12.5781	12.6603	13.917	4.64179	13.92	1.71567	2.42054	3.10782
TCGA-28-5204-01A-01R-1850-01	5.56406	5.4888	6.26342	5.815	5.44723	4.93786	5.93423	6.87755	5.82076	5.95524	5.38147	11.3174	11.2165	11.6466	10.9328	11.9488	4.02939	12.661	1.27858	0.768333	1.35986
TCGA-28-5207-01A-01R-1850-01	4.72829	5.4483	6.5249	5.2436	4.96757	4.82056	5.77892	6.28695	6.57927	5.16412	5.71703	12.984	12.3429	12.7918	12.355	13.5605	4.90228	13.5611	1.59617	3.85056	2.8674
TCGA-28-5208-01A-01R-1850-01	5.81797	5.46357	7.01239	5.66956	4.87121	4.67169	5.55873	6.59819	6.27869	5.61233	6.09459	11.8014	10.3729	11.4735	10.5918	12.5405	3.77153	12.5272	1.05832	0.0953168	2.37962
TCGA-28-5209-01A-01R-1850-01	5.86917	6.39009	6.92943	5.78256	5.32113	4.84305	5.88181	6.91249	5.96438	5.87836	6.12989	12.5381	12.2463	12.2914	11.9647	12.9563	3.19508	13.4397	0.894992	0.186627	1.54077
TCGA-28-5213-01A-01R-1850-01	3.40456	3.51494	5.75958	4.73158	3.8723	3.69548	4.76028	6.6598	5.44315	4.37724	4.34967	11.1691	10.5795	11.6	10.3734	11.6575	6.01354	11.7549	1.63524	4.35262	2.27008
TCGA-28-5215-01A-01R-1850-01	5.06238	5.52817	6.24638	5.38803	4.92825	4.28287	5.44129	6.8041	6.41457	5.7469	5.73015	13.0257	12.2432	12.3907	12.0434	13.2747	5.64592	13.4172	1.55011	3.10345	3.28324
TCGA-28-5216-01A-01R-1850-01	4.94493	5.24521	5.84656	4.95646	4.60676	3.87486	5.31934	6.64984	6.28626	5.10934	5.34429	12.8009	12.3177	12.3546	11.8929	13.4874	5.53146	13.4932	0.944559	1.73218	2.0327
TCGA-28-5218-01A-01R-1850-01	4.89242	4.78488	6.19909	5.27703	5.3864	4.06112	5.03618	6.10045	6.10827	4.71905	5.52622	13.1174	12.1744	12.7188	11.6805	13.9896	6.7986	13.8317	0.490775	0.380175	1.06647
TCGA-28-5220-01A-01R-1850-01	4.78042	4.15411	5.97757	4.7706	4.61823	4.34532	5.43737	5.81664	5.55498	5.49977	5.52793	12.6898	12.2404	13.3434	12.1394	13.0411	4.45673	13.2202	1.75288	5.88385	5.18725
TCGA-32-1970-01A-01R-1850-01	4.93592	5.37499	5.74841	5.43992	5.07099	4.40393	5.46509	6.71408	6.05659	5.10794	4.58247	14.1873	13.2117	13.0403	13.5723	14.5982	4.19315	14.8502	1.59096	2.1041	2.12876
TCGA-32-1980-01A-01R-1850-01	3.92376	4.58065	5.34845	4.60494	4.14891	3.71825	4.52437	5.50939	5.76256	4.32142	4.45929	14.1588	13.8776	13.6614	13.7714	14.9583	6.13864	14.6306	3.25618	3.47983	4.72304
TCGA-32-1982-01A-01R-1850-01	4.41145	5.19949	5.66246	4.86426	4.4385	3.98515	4.56994	5.74003	5.81458	4.90298	4.58433	13.9211	13.4782	13.2749	13.1653	14.7867	5.56398	14.83	1.87621	0.799585	2.55169
TCGA-32-2615-01A-01R-1850-01	4.80935	5.674	6.11864	4.73927	4.72536	4.37092	4.92192	6.12567	5.25349	5.29066	5.21899	13.8228	13.2417	13.2857	13.1904	13.7446	4.56885	14.5236	1.82285	3.66689	2.37804
TCGA-32-2616-01A-01R-1850-01	5.07237	5.42323	5.6256	4.79978	4.58612	4.24431	5.12015	6.45935	6.71494	5.14142	5.16334	13.6185	14.0179	12.6136	13.2366	14.7472	3.8981	14.2224	1.39325	0.773406	2.28901
TCGA-32-2632-01A-01R-1850-01	4.76341	4.72468	5.50141	5.46532	4.13878	4.2572	4.51087	5.90664	5.89967	4.94701	5.41406	13.8258	13.0146	13.3841	13.2147	14.4292	5.15841	14.2117	1.37234	2.77024	2.21593
TCGA-32-2634-01A-01R-1850-01	4.1131	5.19552	5.41663	5.09465	5.07675	4.04058	5.66305	6.68642	6.14462	4.92242	5.29268	13.6911	13.4483	12.6511	12.94	14.4027	4.20713	14.4411	2.04698	3.47008	3.38881
TCGA-32-2638-01A-01R-1850-01	5.62857	5.98823	6.08501	5.47764	4.99893	4.43588	5.36233	6.33471	6.0871	5.34568	5.67791	13.4744	12.7058	13.1971	12.6924	13.6453	4.50217	13.8125	1.41922	0.784504	2.38568
TCGA-32-4213-01A-01R-1850-01	4.50136	4.58019	5.98868	4.98907	4.47854	4.09344	4.6741	6.11177	6.13577	4.85404	5.15062	13.0159	12.4595	13.2043	12.263	13.5789	5.2839	13.8609	0.843019	2.03605	0.493955
TCGA-32-5222-01A-01R-1850-01	5.68759	5.67027	7.05692	5.48528	4.58252	5.00366	5.68958	6.73496	6.29718	5.67729	6.33508	11.3793	10.1489	11.5528	10.4613	12.0074	4.92929	11.8382	1.28599	0.618521	2.08672
TCGA-41-2571-01A-01R-1850-01	4.20907	5.37422	5.12443	4.76489	5.05988	3.99237	4.36569	5.74374	5.01336	5.22689	4.33674	13.5432	13.4063	12.7489	12.9167	14.0461	5.39133	14.5051	2.86158	1.41143	3.28991
TCGA-41-2572-01A-01R-1850-01	4.53802	5.54175	5.37876	4.98921	4.50661	4.23465	4.91494	5.70324	6.11475	4.85879	5.12649	13.5003	13.2368	13.111	12.9698	13.9304	5.62716	14.4046	1.81746	0.843903	2.13639
TCGA-41-3915-01A-01R-1850-01	5.13574	5.82441	6.27303	5.53315	4.7228	4.73552	5.12863	6.35803	5.95871	5.33729	5.7919	13.1979	12.7453	12.6522	12.6353	13.747	4.45898	13.6107	2.13911	4.24026	2.39684
TCGA-41-4097-01A-01R-1850-01	4.97274	5.42177	6.48786	4.74113	4.84776	4.30088	5.27538	5.32618	5.56643	5.15604	5.18413	14.1505	13.5802	13.4728	13.3766	14.3625	5.92824	14.4836	2.37212	2.67308	4.71956
TCGA-41-5651-01A-01R-1850-01	5.18852	5.91817	6.33598	5.87203	5.37764	4.83262	5.27607	6.16469	6.2449	5.73947	5.51526	12.111	12.1443	12.6516	12.0611	13.43	3.70877	13.6502	1.45154	1.15484	3.1396
TCGA-76-4925-01A-01R-1850-01	5.53173	5.94661	6.04901	5.84659	5.30292	4.97003	5.58297	6.50641	6.55187	4.82736	5.53568	12.9432	12.5978	13.2981	12.7038	13.5473	3.77734	14.2564	2.00115	1.0719	1.58736
TCGA-76-4926-01B-01R-1850-01	5.40066	5.4288	6.45373	5.694	4.75626	4.63212	5.54708	6.71011	6.26817	5.71893	6.09411	13.7107	13.133	13.8602	13.0683	14.0361	5.38021	14.0276	1.80376	5.50704	2.75253
TCGA-76-4927-01A-01R-1850-01	5.21279	5.2467	6.45454	5.40716	4.86226	4.23258	5.13881	6.32845	6.41153	5.33438	5.56426	13.0914	11.8315	12.6348	11.8854	13.135	4.87167	13.6519	2.01995	0.979733	1.7924
TCGA-76-4928-01B-01R-1850-01	5.94175	5.32416	6.08423	5.02914	4.62608	4.10251	5.16862	6.01255	6.58471	5.2606	5.50722	13.0289	12.1494	12.8622	11.8781	13.8273	4.1884	13.8293	1.19975	0.656634	1.15801
TCGA-76-4929-01A-01R-1850-01	4.09415	5.19617	5.45958	4.92951	5.09094	3.7993	5.59066	6.6714	5.48973	4.47078	4.95835	13.5214	13.2415	13.6921	12.9756	13.9002	4.05149	14.0189	1.57696	4.97014	3.63653
TCGA-76-4931-01A-01R-1850-01	5.43243	6.20962	5.94809	5.60004	5.45222	4.71111	5.65107	6.73177	5.63518	5.7085	5.94111	12.747	12.3241	12.5381	11.9551	13.3177	5.20972	13.594	1.78111	1.00662	2.30349
TCGA-76-4932-01A-01R-1850-01	5.68339	5.48598	5.86232	5.45068	4.86573	4.52435	4.53811	6.67055	6.10319	5.36801	5.82901	12.5731	11.8079	12.5019	11.5029	13.6017	4.12323	13.3887	1.42653	0.61946	1.01407
TCGA-CS-4938-01B-11R-1896-07	4.52057	5.1702	5.91773	4.53043	4.33911	4.39025	5.34732	6.57935	5.66397	5.45575	6.24331	14.4466	13.7687	14.6299	13.9637	14.6714	2.19736	15.2552	2.41608	0.724563	1.87625
TCGA-CS-4941-01A-01R-1470-07	5.55725	6.03745	5.994	5.58342	4.61703	4.7361	5.8604	6.75123	6.36858	4.95906	6.32235	13.3312	12.9897	12.9913	13.0945	13.5968	4.70088	14.2793	1.98608	4.52312	2.9193
TCGA-CS-4942-01A-01R-1470-07	5.10283	5.18718	6.13559	4.88431	4.83173	4.20458	5.46606	7.0733	6.47834	5.14298	5.94896	13.249	13.3862	14.0834	13.6948	14.0806	3.77001	14.5491	1.87602	2.64326	2.73429
TCGA-CS-4943-01A-01R-1470-07	5.92262	6.1624	7.27527	6.17307	5.30817	5.48107	6.00539	7.10222	6.66717	5.28387	4.98851	13.2767	12.8045	13.6339	12.8549	13.8768	3.06805	13.8271	1.61051	0.838185	2.92845
TCGA-CS-4944-01A-01R-1470-07	4.04555	4.12433	5.53531	4.5299	4.05018	4.22348	4.63831	6.24291	4.75239	4.35846	5.2645	13.9696	13.0607	14.5753	13.2956	14.2185	3.86511	14.6679	2.49669	1.59994	2.81439
TCGA-CS-5390-01A-02R-1470-07	4.69988	5.83003	5.91519	5.43062	4.8676	4.63263	5.09676	6.50379	6.00602	5.01126	4.98557	14.2215	13.7454	13.7445	13.7623	14.5489	3.99693	14.9468	2.17268	1.64506	4.83536
TCGA-CS-5393-01A-01R-1470-07	4.65031	5.20324	5.92243	5.27521	4.59979	4.2923	5.26359	6.54914	5.90736	4.95762	5.25296	14.5348	14.5704	14.625	14.2325	15.452	4.49705	15.4258	1.8157	3.40096	3.15345
TCGA-CS-5394-01A-01R-1470-07	5.04892	6.02385	6.07647	5.58205	5.01344	4.71559	5.085	6.58769	6.2507	5.24746	6.17145	14.4606	14.29	14.2488	14.1149	14.8782	1.60231	14.9818	2.31979	0.264596	3.62508
TCGA-CS-5395-01A-01R-1470-07	5.5611	5.90808	6.18505	5.8869	5.06821	4.25445	6.21392	7.18622	6.1822	5.25237	6.61792	13.582	13.4831	13.6626	13.4311	14.1009	3.2918	14.3069	1.7073	2.81971	2.5646
TCGA-CS-5396-01A-02R-1470-07	3.98828	4.66495	5.35768	5.46224	5.04401	3.39806	4.61529	6.70127	6.00066	4.72366	4.87793	13.3764	13.1755	12.2552	12.4343	14.1332	2.92649	13.7643	2.78714	1.89898	3.68128
TCGA-CS-5397-01A-01R-1896-07	5.0354	5.74441	5.98857	5.56689	4.91629	4.26792	5.65649	5.97153	5.67579	4.88029	5.69126	13.9983	14.2978	14.3385	14.33	14.4405	4.87894	14.2557	2.44037	2.37626	4.75511
TCGA-CS-6186-01A-12R-2027-07	5.15848	6.36286	5.68324	5.656	4.96808	4.8971	5.49078	6.20023	5.92632	5.0608	5.93502	14.0288	12.856	13.6523	12.8858	13.899	3.87178	14.524	1.46665	2.82096	2.64194
TCGA-CS-6188-01A-11R-1896-07	5.5363	6.31236	6.71032	5.84783	4.98506	4.5489	5.73497	6.6691	6.40283	5.40617	6.2604	13.3133	13.4361	13.6455	13.7245	13.3093	4.30985	13.4762	2.63359	2.58871	2.37504
TCGA-CS-6290-01A-11R-1708-07	4.45307	5.06806	5.97933	5.36143	4.18294	4.14262	5.02136	6.27639	6.14493	4.81529	5.67331	14.3573	13.6163	14.1235	13.8543	14.415	3.8819	14.7885	2.31809	2.00069	3.30404
TCGA-CS-6666-01A-11R-1896-07	5.74058	5.64556	6.54411	5.77654	5.42699	4.76445	5.7688	6.94368	6.36216	5.30599	5.22568	14.0881	13.2735	13.261	13.1557	14.902	2.59433	14.7627	1.65384	0.331476	3.27877
TCGA-CS-6667-01A-12R-2027-07	4.27916	4.83471	5.52296	5.0493	4.38209	4.33618	4.86008	6.03398	5.61428	4.60147	5.25407	14.8489	13.4763	14.0249	13.6902	15.2265	3.32693	16.016	1.97783	2.10735	2.62291
TCGA-CS-6668-01A-11R-1896-07	5.10334	6.42335	6.12461	5.11967	5.3321	5.13857	5.61778	6.94091	6.53413	5.7686	6.15954	13.7977	13.5397	13.227	13.401	14.7458	2.72251	14.3242	2.35383	0.867976	4.48044
TCGA-CS-6669-01A-11R-1896-07	3.05339	3.91678	4.21809	4.33244	3.34191	2.97946	4.42547	4.85417	4.96921	3.4411	3.49171	14.8452	14.9512	14.3208	14.7056	15.6631	4.60388	15.6381	2.95093	4.33236	4.89411
TCGA-CS-6670-01A-11R-1896-07	4.83575	5.03301	5.30731	4.77557	4.46695	4.244	4.57492	6.0383	5.67154	4.75298	5.37096	14.6218	14.6924	14.4362	14.4543	15.5197	4.12191	15.3361	2.22934	2.89583	3.58443
TCGA-DB-5270-01A-02R-1470-07	4.508	4.98447	5.42773	5.0314	4.3738	3.85103	5.17257	6.1359	5.77992	4.66271	5.13703	14.4219	14.4808	14.1647	14.224	15.0167	5.07585	15.1107	2.88986	2.24489	4.50529
TCGA-DB-5273-01A-01R-1470-07	5.84051	5.43821	6.69089	5.36605	4.83382	4.2851	5.38237	6.92751	6.35065	5.21288	6.28568	13.6266	12.5903	13.3408	12.7796	13.8598	3.56537	13.8645	1.82932	0.545968	2.49828
TCGA-DB-5274-01A-01R-1470-07	3.85297	3.82717	5.04289	4.52932	4.01511	4.3752	3.56539	4.89077	5.31122	4.69863	4.00588	14.0574	13.5791	14.8178	13.4546	15.3868	5.7251	15.1136	2.62933	1.75331	4.36683
TCGA-DB-5275-01A-01R-1470-07	5.19607	5.65165	5.95096	5.69568	5.26112	4.48284	5.54651	6.82087	6.50114	5.23845	5.10386	13.4973	12.9128	12.7525	13.0334	14.1214	3.5754	14.4004	2.69218	2.12902	2.91965
TCGA-DB-5276-01A-01R-1470-07	5.47697	5.72631	6.63471	5.55718	4.57821	4.32087	5.43522	6.62955	6.46452	4.88309	5.81799	13.7947	13.6823	13.9121	13.5784	14.5837	4.86667	14.146	3.58074	2.55375	3.76851
TCGA-DB-5277-01A-01R-1470-07	5.58366	5.89966	6.6188	6.08197	4.81457	4.97749	5.78371	7.21169	6.56969	5.935	5.60448	13.874	14.2819	13.4492	14.4021	14.8495	3.62533	15.2664	2.34508	0.777704	3.46316
TCGA-DB-5278-01A-01R-1470-07	5.28935	5.61842	6.14198	5.4221	4.83772	4.54372	5.02385	6.53298	6.15721	5.37935	5.84371	13.9155	13.616	13.6352	13.632	14.4879	4.52825	14.4751	2.31362	2.51235	3.67604
TCGA-DB-5279-01A-03R-2347-07	4.26547	4.15672	4.7551	5.04487	4.59926	3.9005	4.88203	6.79268	6.11286	4.46704	5.08618	14.2485	13.7868	13.6325	13.7291	14.838	3.50595	14.4897	2.33136	3.45068	3.56817
TCGA-DB-5280-01A-01R-1470-07	5.90831	6.42137	6.33429	5.50052	5.21095	4.8907	6.07691	7.42254	5.45932	5.37853	6.29713	13.6777	13.1957	13.1419	13.0117	13.7624	2.65056	14.1548	1.99801	0.365581	2.46098
TCGA-DB-5281-01A-01R-1470-07	5.36614	5.65725	6.18267	5.43018	5.23941	4.62691	5.54151	6.95683	6.28711	4.85387	5.39139	14.0229	13.63	13.5995	13.3744	14.6749	4.19786	14.8353	1.79701	1.32464	2.55427
TCGA-DB-A4X9-01A-11R-A26U-07	4.93653	5.71194	5.65612	5.45111	4.79233	4.69842	5.41808	6.50436	6.11084	5.18225	6.37455	13.9917	13.5114	13.7553	13.5327	14.6106	3.62828	14.5108	2.12684	1.99906	3.66919
TCGA-DB-A4XA-01A-11R-A26U-07	4.37844	5.0544	5.46972	4.95707	4.19098	4.00919	4.20979	5.79492	5.90483	4.77634	5.28018	14.5524	14.2531	14.3695	14.2398	15.2802	4.69902	14.9372	2.67976	2.10246	3.78762
TCGA-DB-A4XB-01A-11R-A26U-07	5.58182	6.36026	6.70554	6.20238	5.58689	5.135	5.97675	7.09703	6.82529	5.7451	6.43814	13.5846	13.059	13.3599	12.7131	14.2097	4.07301	14.2573	2.65844	1.91334	3.72368
TCGA-DB-A4XC-01A-11R-A26U-07	5.2802	5.82364	5.95638	5.3526	4.88979	4.72783	5.50028	6.43105	6.07906	5.35269	6.01989	14.2446	14.2128	13.9767	14.0861	14.9258	4.38813	14.7872	2.10145	3.42222	2.99827
TCGA-DB-A4XD-01A-11R-A27Q-07	6.16319	5.76656	6.26259	5.65795	5.20295	4.88215	5.60453	6.89817	6.21694	5.55726	6.00396	14.2896	13.7691	13.793	13.2179	14.7896	2.6546	15.1571	1.77918	1.07847	1.89356
TCGA-DB-A4XE-01A-11R-A27Q-07	5.59923	5.9251	5.86343	5.53542	4.99682	4.55216	5.45321	6.62627	6.04176	5.11622	5.67701	14.2206	13.6725	14.1077	13.6227	14.9274	3.24603	14.8117	2.15969	1.49789	2.59558
TCGA-DB-A4XF-01A-11R-A27Q-07	4.73147	5.34004	6.18188	4.9924	4.56935	4.4329	5.2801	6.23527	5.72754	5.048	4.99937	14.804	14.0844	14.4495	14.2153	15.5976	3.63288	15.3876	2.12125	1.67202	3.33188
TCGA-DB-A4XG-01A-11R-A27Q-07	4.8159	5.53694	5.57899	5.61503	5.02813	4.336	4.96371	6.60765	6.11873	4.8397	5.51492	14.3165	14.0536	13.8989	13.9086	15.2702	3.13161	14.6347	2.10306	1.66953	3.454
TCGA-DB-A4XH-01A-11R-A27Q-07	3.73494	4.70678	4.97014	4.6058	3.63455	3.39587	3.90258	5.14989	5.04528	4.02574	4.17305	15.3295	15.432	14.878	15.1252	15.8903	4.33144	15.8073	1.86271	2.45625	3.82323
TCGA-DB-A64L-01A-11R-A29R-07	3.73089	4.55816	5.22474	4.9095	4.23997	4.18168	4.86975	5.47364	5.70831	4.17466	4.25968	14.4617	14.42	14.5726	14.4769	15.1442	5.1195	15.1242	3.03009	2.76043	5.86366
TCGA-DB-A64O-01A-11R-A29R-07	4.04406	5.10335	5.64519	4.75785	4.01052	4.12016	4.82518	5.2398	4.85429	4.76174	5.30359	14.3698	13.973	14.3748	14.3161	14.617	5.24968	14.7401	2.89871	5.60797	5.36431
TCGA-DB-A64P-01A-11R-A29R-07	4.58859	5.24356	5.79165	4.99925	4.13476	4.41582	4.39374	5.83078	5.72674	4.85291	5.19479	14.6284	13.9552	14.1859	13.7506	15.4713	3.7753	15.437	2.78595	0.608904	2.89927
TCGA-DB-A64Q-01A-11R-A29R-07	5.59011	5.38114	6.16901	5.62823	5.10826	5.16047	4.94604	6.37247	6.50963	5.63837	6.43974	13.9012	13.5374	13.5924	13.4974	14.4285	3.01403	14.3728	1.92494	1.49108	3.22685
TCGA-DB-A64R-01A-11R-A29R-07	5.15579	5.76354	6.12382	5.69329	4.90939	4.91594	5.01412	6.2865	6.23467	5.58188	5.90343	13.9198	13.7264	13.5603	13.6453	15.1115	4.07054	14.8335	2.03111	2.26885	4.18921
TCGA-DB-A64S-01A-11R-A29R-07	5.34166	5.37535	6.2612	5.17115	4.37662	4.48073	4.98822	6.4577	6.22932	4.95825	5.82893	13.9616	13.6539	14.1972	13.3631	15.2635	3.29734	15.4336	2.78042	0.715893	2.25547
TCGA-DB-A64U-01A-11R-A29R-07	5.29808	5.7104	6.10394	5.49536	4.9071	4.80584	4.71989	6.2206	6.33665	5.21122	5.89931	14.1687	13.9335	13.7364	13.9042	15.2155	4.19532	14.906	3.29283	2.00097	3.66749
TCGA-DB-A64V-01A-11R-A29R-07	4.1951	4.75877	5.37477	4.77904	4.05888	4.04886	3.93153	5.58542	5.84582	4.76599	5.05121	14.4231	14.2883	14.6417	14.2857	15.1105	5.77305	14.7061	3.6613	3.03161	3.70818
TCGA-DB-A64W-01A-11R-A29R-07	4.65072	5.8927	6.40459	5.8615	5.07193	5.01972	5.05826	6.49586	6.35913	5.66669	4.98489	13.9563	14.0429	13.8882	13.8906	14.8267	4.64651	14.8882	2.85326	2.92945	4.60917
TCGA-DB-A64X-01A-11R-A29R-07	4.19568	4.58759	5.48785	4.77462	4.18051	4.21995	4.46024	6.07795	5.6529	4.53129	4.67362	14.6372	13.744	14.9633	13.6584	15.6499	4.05367	15.7837	2.16495	1.67396	2.82678
TCGA-DB-A75K-01A-11R-A32Q-07	4.16323	5.34583	4.87028	4.70007	4.66942	4.24721	4.23213	5.87777	5.64569	4.88471	5.01098	14.4385	13.7783	13.5634	13.6449	14.1841	4.42816	14.4014	2.57129	1.91667	3.81131
TCGA-DB-A75L-01A-11R-A32Q-07	4.66046	5.0838	5.57099	4.97391	4.63113	4.33268	4.92494	6.12076	5.65413	4.96176	4.99562	14.7427	14.1738	14.2613	14.2204	15.4191	4.00632	16.0712	2.09687	1.40882	3.60259
TCGA-DB-A75M-01A-11R-A32Q-07	4.79175	5.1052	5.6707	4.86426	4.67196	4.41441	4.97921	6.4655	5.56427	4.80672	5.4306	14.8724	13.6182	13.8998	13.6965	14.1504	3.60252	14.8458	2.39221	0.612683	2.83528
TCGA-DB-A75O-01A-11R-A32Q-07	4.5855	5.02251	5.27109	4.80458	4.41629	4.25835	4.60836	6.19746	5.2453	4.5956	5.12625	14.5405	13.655	13.8782	13.8306	13.8803	3.44035	14.2668	1.94523	3.11372	2.67814
TCGA-DB-A75P-01A-11R-A32Q-07	4.24054	4.53598	4.38426	4.23873	3.852	3.41167	4.37814	4.9591	4.68024	4.1929	4.69292	15.2999	14.8337	14.2235	14.7394	14.9568	5.93184	14.9943	2.65391	3.38249	4.47406
TCGA-DH-5140-01A-01R-1470-07	4.93416	6.0581	5.79058	5.62802	5.58009	4.34815	6.28435	6.92081	6.29541	5.27366	5.52554	13.4083	12.6815	13.455	12.3287	13.9238	5.59523	13.8067	1.14411	2.43031	3.08236
TCGA-DH-5141-01A-01R-1470-07	4.54192	4.52921	5.31126	4.63153	4.01701	4.09673	3.91383	5.58759	5.51119	4.29698	5.10229	14.9366	14.4083	15.0136	14.0955	15.6759	4.39936	15.2831	2.05846	1.54295	2.9948
TCGA-DH-5142-01A-01R-1470-07	6.33126	5.40242	6.6226	5.52713	5.00183	4.66602	5.65378	7.13535	6.85066	5.35842	5.85418	13.236	13.1701	13.3817	13.1599	13.9777	2.72866	14.0118	1.61866	0.451541	1.75331
TCGA-DH-5143-01A-01R-1470-07	4.90048	5.07875	5.84843	5.19807	4.50453	4.33571	5.33424	6.61728	5.93409	4.84165	5.78884	14.1324	13.9584	14.2654	13.7832	15.0389	3.80994	14.8173	1.73453	3.36477	3.1271
TCGA-DH-5144-01A-01R-1470-07	5.19859	5.75565	6.3227	5.76323	4.88705	4.95148	5.40565	6.47585	6.54018	5.47892	5.77846	14.1617	13.473	14.021	13.557	14.5342	2.98194	14.7812	1.93176	0.598651	4.45544
TCGA-DH-A669-01A-12R-A31N-07	4.04614	4.56201	5.71162	5.92875	5.11318	4.16027	5.10277	6.08847	6.0997	4.27221	5.32105	12.8683	11.6637	12.3348	12.1921	13.929	3.06264	14.167	1.96982	0.0706641	4.64606
TCGA-DH-A669-02A-11R-A31N-07	3.23377	3.44524	5.36694	4.80723	4.49964	3.67506	3.89397	5.53233	5.79373	4.18468	5.10982	12.2327	11.6513	12.3963	11.3599	14.2213	4.42565	14.1318	1.95676	0.952035	4.89581
TCGA-DH-A66B-01A-11R-A29R-07	4.66605	4.83521	6.28029	5.56123	4.951	4.7198	5.69599	6.52934	6.07872	5.10616	5.01287	13.6444	13.088	13.7418	13.2956	14.6153	2.98732	14.7355	1.93734	0.415218	2.53468
TCGA-DH-A66D-01A-11R-A31N-07	5.81702	6.14694	6.74874	5.66367	5.20572	4.8301	5.54233	6.45891	6.50502	5.41137	5.80781	13.7728	13.6694	13.5376	13.1338	14.6075	3.58312	14.8284	1.652	0.74485	2.41167
TCGA-DH-A66F-01A-11R-A29R-07	4.85237	5.12123	5.72985	5.31119	4.3758	4.61384	4.32678	5.99743	5.9378	4.82763	5.60594	14.1711	13.6901	14.3832	14.0324	14.6224	3.92489	14.8353	2.78676	3.37661	3.76248
TCGA-DH-A66G-01A-21R-A31N-07	5.33895	5.90019	6.23199	5.4873	4.87566	4.39643	5.4128	6.36664	6.16455	5.04006	5.58678	14.26	14.1925	13.4748	14.1047	14.6952	4.1305	14.679	2.50785	1.73635	3.44187
TCGA-DH-A7UR-01A-11R-A33Z-07	4.06081	5.26568	5.57709	5.12829	4.20333	4.4884	4.82454	5.92741	6.03853	4.95905	4.01613	14.6457	14.5479	13.9886	13.6991	15.4338	4.80126	15.3727	2.29699	1.90014	4.81762
TCGA-DH-A7US-01A-11R-A33Z-07	4.76811	5.78077	5.75286	5.20147	4.73925	4.52137	4.42608	6.10767	5.94462	5.01905	5.58856	14.134	13.819	14.0404	13.5987	14.6865	4.1574	14.6453	3.2565	1.93911	3.74224
TCGA-DH-A7UT-01A-12R-A34F-07	4.86259	5.15781	5.2819	4.89246	4.3526	4.02818	4.78376	5.98383	5.6316	4.72851	5.05489	14.401	14.1986	14.4466	14.0455	14.7518	4.70818	15.1218	2.67606	2.38601	3.58706
TCGA-DH-A7UU-01A-12R-A34F-07	5.3738	5.56593	5.8147	5.2614	4.9263	4.40289	5.16509	6.42281	5.95471	4.88306	4.68758	14.5248	14.0801	14.0537	13.6363	15.2924	3.24387	15.6508	1.67753	1.92884	3.54519
TCGA-DH-A7UV-01A-12R-A34F-07	5.35022	5.42647	5.46271	5.06828	4.75896	4.56418	4.93966	6.47438	5.83394	4.82805	5.67569	14.5249	14.4664	13.9133	14.0724	15.2924	3.1111	15.1551	2.0709	1.74403	2.5702
TCGA-DU-5847-01A-11R-1708-07	4.8357	6.20203	6.24916	5.28685	4.91946	4.68948	5.90355	6.69615	6.14765	5.42812	6.13785	13.2868	12.8336	12.6511	13.136	13.6603	3.50446	13.8511	2.23903	0.906891	3.44186
TCGA-DU-5849-01A-11R-1708-07	4.49879	5.16198	5.13705	5.02387	4.38213	3.98812	4.63574	6.14165	5.72478	4.81436	5.23725	14.5633	14.3078	13.8026	14.1432	15.0733	5.13116	15.1245	2.93227	2.79367	3.96466
TCGA-DU-5852-01A-11R-1708-07	4.83706	5.96672	5.98941	5.29878	4.90898	4.37677	5.73425	6.78733	6.25577	5.25984	6.27739	13.6625	13.3056	13.5628	13.4763	14.3997	4.08252	13.9636	1.71528	2.23257	1.79905
TCGA-DU-5853-01A-11R-1896-07	5.43479	5.62287	6.19711	5.50216	4.84274	4.64946	5.57758	6.59721	6.15638	5.11867	6.29654	14.2694	14.4038	14.192	14.3069	15.0254	3.98308	14.956	1.73643	1.46806	2.45346
TCGA-DU-5854-01A-11R-1708-07	4.37146	5.58613	5.7752	5.30124	4.59184	3.53234	5.08831	6.06064	5.81822	4.73751	5.57614	14.3032	13.81	13.9735	14.1836	14.1849	4.93889	14.7779	3.23354	0.948152	4.25926
TCGA-DU-5855-01A-11R-1708-07	4.79206	5.50164	6.20752	5.09355	4.8715	4.6678	5.35008	6.60601	6.325	5.12911	5.45773	14.0464	12.9792	13.5405	13.2371	14.2171	4.39105	14.6389	1.87034	1.62312	3.30097
TCGA-DU-5870-01A-11R-1708-07	4.2069	5.04416	5.26495	5.31833	4.93079	3.59825	4.57248	6.59101	5.8495	5.20843	5.46982	14.1875	13.7549	14.0863	13.6978	14.6762	3.27019	14.6596	2.14032	1.33325	2.93369
TCGA-DU-5870-02A-12R-A36H-07	4.58352	5.03755	5.40452	5.03151	4.81957	4.03158	4.24408	5.84598	5.72457	4.92432	4.63139	14.4322	14.4203	14.3628	14.1204	15.3332	3.04123	15.2277	2.11736	0.270947	4.5052
TCGA-DU-5871-01A-12R-1708-07	4.58234	5.12134	5.90759	5.3209	4.72495	4.36713	5.07798	6.66333	6.08641	4.86395	5.37144	14.3436	13.6775	13.9521	13.5195	14.8072	3.52123	15.1345	1.53272	1.97842	2.86263
TCGA-DU-5872-01A-11R-1708-07	4.20922	4.79317	5.39681	4.34728	4.22343	4.02429	4.77685	6.19284	5.2978	4.36431	5.13994	14.3669	13.5131	14.7791	13.8974	15.2406	3.71624	15.8352	2.74229	0.369383	1.99114
TCGA-DU-5872-02A-21R-A36H-07	3.79691	4.76349	5.48381	4.69996	3.98142	3.79477	4.37115	5.76903	5.62659	4.67561	4.83662	13.7748	13.8927	14.1409	13.7374	14.7858	5.80245	14.6946	3.43894	0.804219	3.32917
TCGA-DU-5874-01A-11R-1708-07	4.94751	6.15597	5.97893	5.53598	4.99956	4.9718	5.3503	6.36448	6.34188	5.28351	4.85322	14.3448	13.8782	14.2831	13.7521	14.8066	3.19035	14.9677	2.37607	0.556111	4.66027
TCGA-DU-6392-01A-11R-1708-07	4.22052	5.96975	6.07898	5.50353	5.30051	4.11938	5.49131	7.05995	6.22262	5.63208	5.27908	14.1415	13.5252	14.3499	13.9155	15.0458	5.13417	15.0752	1.43728	1.53824	4.0125
TCGA-DU-6393-01A-11R-1708-07	4.44907	5.28239	5.25481	5.59785	5.13977	4.2953	5.35833	6.67822	6.1111	4.67016	5.04995	14.1271	13.9635	13.174	13.1529	14.9169	3.05259	14.4391	1.81689	1.60635	3.8732
TCGA-DU-6394-01A-11R-1708-07	5.36839	6.39926	6.69661	5.72524	5.39337	4.81491	5.34339	6.7919	6.52851	5.58217	6.62082	13.4958	13.2012	13.1159	12.9267	13.7128	2.77239	13.9863	1.66485	1.20145	4.49365
TCGA-DU-6395-01A-13R-1708-07	4.61512	5.42294	5.76935	4.80373	4.49993	4.1344	5.0641	6.70684	5.88722	4.6171	5.58566	14.7072	13.803	14.5164	13.9419	14.9147	3.81847	15.3699	2.18361	1.1044	2.82085
TCGA-DU-6396-01A-11R-1708-07	6.14253	5.77663	6.92049	5.26605	5.44387	4.67248	5.75283	6.62111	6.48676	5.3653	6.1046	13.238	12.9158	13.2683	12.75	13.6494	2.55299	13.4759	1.38471	0.986229	2.84368
TCGA-DU-6397-01A-11R-1708-07	4.50865	5.38909	5.60842	5.15579	4.70822	4.29933	4.80459	6.29498	5.84468	5.17364	5.68983	13.977	13.5126	13.7654	13.5212	14.4521	3.69309	15.0752	2.40188	1.86608	4.44841
TCGA-DU-6397-02A-12R-A36H-07	4.06504	5.07978	6.25036	4.77915	5.02529	4.43831	4.76518	6.1505	6.09895	5.04141	5.19129	14.2376	13.4061	13.641	13.4782	15.2409	3.45813	15.2596	1.42083	0.69964	3.97379
TCGA-DU-6399-01A-12R-1708-07	5.36696	5.68756	6.37763	5.42197	5.06732	4.6866	5.66518	7.01123	6.32248	5.41092	6.41207	14.0801	13.3628	13.7956	13.3232	14.4641	3.47026	15.0028	1.72936	0.919988	2.21017
TCGA-DU-6400-01A-12R-1708-07	4.67461	5.43947	5.63247	5.4123	4.96241	4.65493	5.15237	5.95436	5.77786	4.94214	5.40973	14.3001	14.0249	13.682	13.8952	14.7303	4.08205	14.7746	2.08804	2.64464	5.76313
TCGA-DU-6401-01A-11R-1708-07	4.57666	5.35243	5.82056	4.89954	4.36715	4.18808	4.98519	6.26819	5.37418	4.4419	5.04148	14.5306	13.6022	13.9553	13.5919	15.6775	3.16045	16.1417	2.05433	0.118626	1.08828
TCGA-DU-6402-01A-11R-1708-07	4.81404	5.38812	5.60602	5.41583	4.96129	2.88669	5.54041	6.08548	6.23358	5.15786	5.54468	13.6862	12.5977	13.3753	12.5686	14.1566	3.76053	14.2247	1.10185	0	2.47457
TCGA-DU-6403-01A-11R-1708-07	4.93516	6.28911	5.96571	5.01313	5.06459	4.37016	5.51348	6.40253	6.0888	5.36613	5.78442	14.3343	14.1377	13.6992	13.7757	14.7727	4.40591	14.9358	2.51256	2.81547	3.13429
TCGA-DU-6404-01A-11R-1708-07	5.25314	5.76251	6.48977	5.47095	4.76588	4.50969	5.44308	6.91307	6.06632	5.69079	6.33335	13.7149	13.0326	14.2869	13.2459	13.9415	2.76929	14.087	0.773912	2.20113	1.18675
TCGA-DU-6404-02A-21R-A36H-07	4.29295	5.28043	6.52315	5.38239	4.38451	4.03336	5.01407	6.10767	6.05851	5.04976	5.52493	14.0035	13.5331	14.23	13.2593	14.5991	2.77216	14.3287	0.55562	2.79229	1.55714
TCGA-DU-6404-02B-11R-A36H-07	4.90055	6.29371	7.5593	6.38746	5.24666	5.19983	5.28822	6.82165	5.65068	5.48725	6.44491	13.586	13.1785	13.8784	13.2519	14.2704	2.39457	14.3034	0.0241778	1.57357	1.38659
TCGA-DU-6405-01A-11R-1708-07	5.64144	6.6656	6.42226	5.74518	5.40804	4.70811	6.1082	7.04171	5.58711	5.71637	6.34237	13.351	13.385	13.3966	13.4877	13.2651	3.5114	13.8511	2.00241	1.31597	2.44252
TCGA-DU-6406-01A-11R-1708-07	5.79886	6.19456	6.13872	6.10944	5.57821	4.7827	5.95144	7.07001	6.22412	5.94599	6.3928	12.9891	12.4249	12.362	12.271	13.371	3.00754	13.5912	0.883621	1.4844	1.81795
TCGA-DU-6407-01A-13R-1708-07	5.40901	5.0571	5.94191	5.42759	5.12882	4.32142	5.84955	7.23269	6.18252	4.43564	5.78952	14.2672	13.3336	13.7131	13.5966	14.9217	3.62615	14.9428	1.88639	0.300768	1.44504
TCGA-DU-6407-02A-12R-A36H-07	4.09904	4.35095	5.776	4.92184	4.35686	4.09797	4.58083	5.78967	5.55339	4.74209	4.47052	14.4404	13.3488	14.0395	13.5156	14.8171	4.36706	15.1509	2.15885	1.94137	4.34405
TCGA-DU-6407-02B-11R-A36H-07	4.9423	6.10225	6.91025	6.05239	5.89543	4.45824	5.92938	7.0347	6.89526	6.04868	7.11122	13.0287	12.3031	12.2277	12.1932	13.6955	3.76361	13.5689	2.26954	0.146655	2.48179
TCGA-DU-6408-01A-11R-1708-07	5.34659	5.54563	6.40022	5.54504	4.80531	4.5384	5.257	7.10395	6.60319	5.12917	5.87841	14.3399	13.8035	13.7992	13.8778	14.8881	3.16904	15.1222	1.84892	1.67735	2.47483
TCGA-DU-6410-01A-11R-1896-07	5.21898	6.10633	6.08212	5.91911	5.38255	4.90536	5.57506	6.45137	6.23033	5.2871	3.28599	13.9863	13.0647	13.1217	12.8655	15.11	1.82513	15.0935	1.43898	0.522056	3.38101
TCGA-DU-6542-01A-11R-1896-07	4.83525	5.73019	6.40355	5.1932	5.39611	4.78806	5.87064	7.02407	6.17261	5.38644	5.75091	13.4191	12.9028	12.8754	12.7422	14.0911	3.33162	14.042	1.95181	1.07738	3.1833
TCGA-DU-7006-01A-11R-2027-07	5.24928	5.99788	6.71202	6.06775	5.36983	4.62945	5.92791	6.67706	6.52706	5.5628	5.89008	13.0203	12.6616	13.1211	12.5191	13.8651	4.72528	13.7102	2.41476	0.0760117	1.66426
TCGA-DU-7007-01A-11R-2027-07	5.27303	5.79398	7.41803	5.85279	5.14456	4.97512	5.80994	7.19365	6.65523	5.90455	5.92493	13.3508	12.709	13.5507	13.0831	13.8145	2.90493	14.1354	1.77539	0.474462	2.63905
TCGA-DU-7008-01A-11R-2027-07	5.45142	6.00667	6.02823	5.54297	5.17209	4.67781	5.36977	7.03807	6.19703	5.30477	5.66231	14.0999	13.6127	14.1065	13.6771	14.8776	3.79447	14.9384	1.89569	2.57945	3.05144
TCGA-DU-7009-01A-11R-2027-07	4.85814	5.54149	5.4936	5.69728	4.88374	4.10989	5.13287	6.64899	6.04669	4.49595	5.47606	14.5817	14.4862	13.9124	14.2158	15.1263	3.35571	15.3147	2.30626	1.13501	3.56175
TCGA-DU-7010-01A-11R-2027-07	6.14862	6.44818	6.49818	5.94015	5.44942	5.05539	6.11214	7.07893	6.41769	6.22689	7.57446	14.2736	13.7614	14.3506	13.8882	14.7138	3.76402	14.8619	2.23606	0.740107	3.39206
TCGA-DU-7011-01A-11R-2027-07	4.39801	5.07931	5.62308	4.87054	4.02522	4.06072	5.01583	6.08723	5.68435	4.39276	5.76013	14.8984	14.3172	14.7212	14.5345	15.4804	3.10623	15.4699	2.06129	1.83903	2.21378
TCGA-DU-7012-01A-11R-2027-07	4.45727	5.00954	7.64031	5.34247	4.82744	3.67706	5.80906	7.04638	5.97988	5.3794	6.18234	13.5117	13.2995	13.238	13.52	13.5362	4.53095	13.5896	1.99429	3.52609	2.47121
TCGA-DU-7013-01A-11R-2027-07	5.842	6.86136	6.71018	6.12782	5.43676	4.7609	6.18658	6.73024	6.01232	5.51146	6.61819	13.1912	12.809	12.8915	13.0067	13.789	3.60039	13.8711	1.93013	3.44188	2.10926
TCGA-DU-7014-01A-11R-2027-07	4.00717	4.91667	5.87143	5.1307	4.37359	3.89951	4.63106	6.02746	5.65136	4.69917	3.81102	14.7313	13.7937	14.4474	13.9918	15.5955	3.20874	15.6486	1.96517	1.2145	2.73544
TCGA-DU-7015-01A-11R-2027-07	5.58653	5.51254	6.46583	5.4858	4.56605	4.71864	5.55999	6.98068	6.429	4.84888	5.70207	14.3491	13.3008	14.5696	13.6989	14.8535	2.67591	14.9821	1.45917	1.36877	1.46263
TCGA-DU-7018-01A-11R-2027-07	4.75667	5.8553	6.08675	5.53494	5.01762	4.31754	5.22046	6.4771	6.24804	5.26754	4.46018	14.3805	13.2585	14.1462	13.4654	15.2061	3.30102	14.931	1.45912	0.890797	3.46779
TCGA-DU-7019-01A-11R-2027-07	4.72479	5.30828	5.88532	5.47609	4.5248	4.44197	5.05409	7.04782	6.14469	4.50927	5.90811	13.9699	13.4746	14.229	13.3483	15.1663	3.05606	15.6583	2.13839	1.29748	2.01903
TCGA-DU-7290-01A-11R-2027-07	4.89862	5.58232	6.30257	5.50731	4.56532	4.05705	5.78376	5.97369	6.22488	5.41103	5.90067	13.8749	13.6786	14.0692	13.7219	13.9415	3.86318	14.4514	2.35033	4.80676	4.03706
TCGA-DU-7292-01A-11R-2027-07	4.61644	5.34197	5.25363	5.22149	4.45946	4.40108	5.30687	6.14001	5.51708	4.2152	5.24689	14.1493	14.2145	13.8578	14.1925	14.8739	4.88023	14.8566	2.49231	3.25296	4.48745
TCGA-DU-7294-01A-11R-2027-07	5.19926	6.04535	6.39662	5.71479	5.15233	4.74249	5.32515	6.52219	6.40889	5.61107	5.95481	13.9226	13.5921	13.7742	13.5803	14.8318	2.48169	14.6604	2.26963	1.34358	2.65876
TCGA-DU-7298-01A-11R-2027-07	5.21172	5.85536	6.38126	5.08528	5.31688	4.82767	5.67557	6.77619	6.08395	5.42854	5.94931	13.6437	13.143	13.1687	13.1011	14.6637	4.08056	14.8716	2.90631	2.36146	3.11701
TCGA-DU-7299-01A-21R-2027-07	4.82663	5.80884	6.26976	5.68838	5.01563	4.59732	5.82969	6.57563	6.38008	5.44863	5.8134	14.22	13.8729	14.3463	14.025	14.8132	2.88072	14.5635	1.5035	1.94298	3.40526
TCGA-DU-7300-01A-21R-2090-07	4.17196	5.32279	5.35075	5.17324	4.40831	4.00468	4.99377	6.13148	6.09911	4.26924	5.004	14.4224	14.165	14.1763	14.0134	15.089	4.53843	14.6279	2.78697	2.45212	4.38066
TCGA-DU-7301-01A-11R-2090-07	5.5924	5.74234	6.4963	5.43603	4.931	4.99515	5.49884	6.90333	6.40566	5.3855	6.36221	13.8886	12.9776	13.9073	13.2491	14.4079	3.53529	14.9627	2.64897	0	2.99632
TCGA-DU-7302-01A-11R-2090-07	4.92653	5.97576	6.06997	5.23559	5.08967	4.77944	5.48456	6.85859	6.22397	5.29622	5.75057	13.7394	13.494	13.5759	13.7881	14.5058	3.03503	14.2972	2.81408	2.01664	3.96838
TCGA-DU-7304-01A-12R-2090-07	4.22191	5.16516	5.69573	4.91654	4.35696	4.24626	5.1712	6.29325	5.68499	4.93036	5.38728	14.8284	14.554	14.4839	14.5387	15.374	4.24429	14.8767	2.26577	2.33451	3.99634
TCGA-DU-7304-02A-12R-A36H-07	2.35335	3.23701	5.06335	3.88776	3.7204	4.44526	3.52886	4.90643	5.03191	4.358	3.21058	13.943	13.1095	13.8094	12.8206	14.8174	5.54116	13.79	2.21822	1.33765	3.45079
TCGA-DU-7306-01A-11R-2090-07	4.68116	5.15548	5.6055	5.01393	4.28235	4.25905	5.02569	6.28333	6.21424	4.6791	5.9825	14.5097	13.4502	14.6491	13.6099	15.2679	2.27378	15.5957	2.89165	1.11083	1.39616
TCGA-DU-7309-01A-11R-2090-07	4.69315	5.16608	5.41368	4.89282	4.20831	3.72384	5.00571	6.42213	5.56892	4.15436	5.19823	14.8748	15.0281	14.2558	14.7423	15.6428	3.71621	15.4177	2.0964	2.48445	3.64074
TCGA-DU-8158-01A-11R-2256-07	4.43074	4.89898	6.15166	5.10302	4.77503	3.47927	5.29824	5.7857	5.49898	4.53485	5.19484	13.8922	13.8335	13.9885	14.0717	13.8703	4.16568	13.862	1.76043	6.0611	4.94689
TCGA-DU-8161-01A-11R-2256-07	4.78536	6.22867	6.03338	5.1817	5.00166	4.16694	5.46493	5.47806	5.42499	4.95219	5.89718	14.2577	14.0307	13.7966	14.1172	14.6084	3.08342	14.6572	1.07505	1.38001	4.1888
TCGA-DU-8162-01A-21R-2256-07	4.15676	5.22382	5.05079	5.08817	4.1204	3.85279	4.89871	5.67939	5.71447	4.27516	5.07936	14.7066	14.3888	14.3219	14.2785	15.409	4.88193	15.2344	3.10839	3.86362	4.5293
TCGA-DU-8163-01A-11R-2256-07	5.52955	5.94379	6.26387	5.4755	4.99893	4.44527	5.58002	6.85172	6.1737	5.18907	6.08932	14.6429	13.8243	14.2433	14.0346	15.0214	3.39195	15.254	2.24361	0.786764	2.77585
TCGA-DU-8164-01A-11R-2256-07	5.33695	6.36458	6.15732	5.63414	5.13077	4.76539	5.34521	6.46037	6.27446	5.36375	6.15027	14.356	14.0061	14.0019	14.0092	15.0588	3.17849	14.6958	2.26078	1.39001	4.28317
TCGA-DU-8165-01A-11R-2256-07	6.04571	6.41767	7.0691	6.15512	5.16129	5.66813	6.73583	6.68205	6.78831	6.18501	6.74729	12.6462	11.7385	12.2491	12.1867	13.2114	2.92265	13.5823	2.15147	3.97719	2.2083
TCGA-DU-8166-01A-11R-2256-07	5.70465	6.18078	6.2909	5.83539	5.23078	4.77471	5.98628	7.00959	6.72323	5.54211	6.39279	14.1592	13.6272	14.3856	13.6529	14.8724	4.01005	15.1988	1.72386	1.68724	2.74435
TCGA-DU-8167-01A-11R-2256-07	4.62281	5.22705	6.00752	5.22353	4.4913	4.32833	4.85849	6.04091	6.15741	4.87459	5.29128	14.7287	14.2981	14.8688	14.4456	15.4705	3.98667	15.5323	2.6776	0.984407	3.26532
TCGA-DU-8168-01A-11R-2256-07	5.0721	6.48277	6.34182	5.80748	5.39774	5.03138	5.65778	6.77582	6.37586	5.87734	6.25758	13.8114	13.5732	13.173	13.6333	14.4078	3.50815	14.3563	2.05884	1.45554	4.34811
TCGA-DU-A5TP-01A-11R-A28M-07	5.08595	5.85045	6.32613	5.91525	5.59682	4.53529	5.15634	6.44017	7.4439	5.61178	6.33995	14.0306	13.1369	13.4123	13.3118	14.4678	4.27688	14.4303	1.69077	0.357608	1.95166
TCGA-DU-A5TR-01A-11R-A28M-07	4.1572	4.15428	5.08871	4.30481	3.51545	3.29957	3.77871	5.09972	5.44935	3.49108	3.52806	15.3394	14.9824	15.2181	14.8761	15.7744	4.16646	15.8954	2.27563	0.843984	1.92934
TCGA-DU-A5TS-01A-11R-A28M-07	4.2624	4.6347	5.2351	4.58928	3.71918	3.88601	4.06982	5.36002	5.50617	4.51894	4.7909	14.9398	14.4119	14.8369	14.0638	15.9174	4.12143	16.0853	2.57529	2.41614	3.6672
TCGA-DU-A5TT-01A-11R-A28M-07	3.87032	4.22008	4.76457	5.13552	4.19176	3.12073	4.98998	5.57369	5.7233	4.05651	4.72032	14.4459	13.9929	14.5013	13.8695	15.3521	5.53505	15.3902	1.96092	4.22472	3.8341
TCGA-DU-A5TU-01A-11R-A28M-07	4.59612	5.14932	6.08074	5.04151	4.54936	4.23032	5.03359	6.00415	6.15531	5.44315	4.88795	14.3536	13.7939	14.61	13.8266	15.3993	4.86559	15.2118	2.07629	1.54824	3.24275
TCGA-DU-A5TW-01A-11R-A28M-07	5.09784	5.37137	5.8308	5.34326	4.82524	4.59259	5.13644	6.26869	6.14565	4.96568	5.28127	13.9431	13.1011	13.5655	13.0759	14.9281	2.7934	15.832	3.08953	0.982802	3.28216
TCGA-DU-A5TY-01A-11R-A28M-07	5.15561	5.9661	6.84575	5.51456	4.57024	4.61507	5.01807	5.83324	6.38818	5.51069	6.57458	14.1264	13.4975	14.0771	13.9068	15.436	4.25403	15.1192	2.65324	3.66678	2.25444
TCGA-DU-A6S2-01A-21R-A32Q-07	4.32509	5.29706	4.78993	5.01174	4.4785	4.04509	4.72992	5.5208	5.37916	4.69034	5.17061	14.8821	14.4489	14.325	14.2593	14.9393	4.2774	14.6977	2.73188	3.51483	4.69202
TCGA-DU-A6S3-01A-12R-A32Q-07	3.75272	4.86669	4.87369	4.46344	4.07705	3.79519	4.26194	5.25009	5.02359	4.25789	4.35032	15.743	15.1767	15.0299	14.8476	15.5251	4.06128	15.5624	2.01082	2.52757	5.10707
TCGA-DU-A6S6-01A-21R-A32Q-07	4.38301	5.52992	4.98704	4.54049	4.50504	4.01133	4.33854	5.90889	5.38284	4.41179	4.46734	14.912	14.4849	13.6383	14.2775	14.6803	4.93553	15.0188	2.43688	2.66079	4.5627
TCGA-DU-A6S7-01A-21R-A32Q-07	5.25537	5.48426	5.87236	5.02448	4.76047	4.30107	5.23285	6.49672	5.62907	4.80849	5.50566	14.7605	14.1075	14.556	14.2183	14.8612	3.01899	15.4158	1.73695	0.998557	3.6088
TCGA-DU-A6S8-01A-12R-A32Q-07	4.09604	5.31235	5.62434	5.02632	4.68763	4.50169	4.90021	5.68299	5.95881	5.06098	4.99344	14.8261	14.2071	13.8857	14.3115	15.1499	3.81509	15.0425	2.59605	1.57294	5.90194
TCGA-DU-A76K-01A-11R-A33Z-07	4.18477	4.58885	4.79437	4.80794	4.00559	3.83332	4.49941	5.42384	5.30633	4.28717	5.4134	14.8025	14.9236	14.8679	14.7045	15.3762	4.89371	15.4878	2.46153	4.90832	4.08205
TCGA-DU-A76L-01A-11R-A32Q-07	5.21416	5.91571	6.32678	5.82643	5.24339	4.67815	5.31263	6.70327	6.66822	5.41299	5.89303	13.8211	13.0208	13.0015	13.2353	13.9871	5.13028	14.2216	2.52922	0.771463	2.06994
TCGA-DU-A76O-01A-11R-A32Q-07	4.25333	5.18489	5.19411	4.67241	4.60309	4.01519	4.70406	5.84702	5.76805	4.90642	4.9374	15.1444	14.5556	14.1964	14.0922	15.0103	3.1753	15.1769	1.33919	0.541515	2.55587
TCGA-DU-A76R-01A-11R-A32Q-07	4.24507	5.25805	5.03671	4.95956	4.51973	4.3886	4.38997	6.1305	5.65161	4.73844	4.95048	14.8175	14.3607	14.1979	14.334	15.0502	4.07928	15.0615	2.48774	3.06953	3.88148
TCGA-DU-A7T6-01A-11R-A33Z-07	3.33974	4.59461	5.48154	5.31306	4.50426	3.60707	4.74377	5.81598	5.61761	4.65338	4.4504	14.2747	13.8542	14.4361	13.9706	15.2115	4.22413	15.0918	1.92919	1.93761	3.36382
TCGA-DU-A7T8-01A-21R-A34R-07	5.13762	5.49888	5.6749	5.24694	4.8719	4.65648	5.35889	6.51013	6.06157	5.15094	5.4835	13.9605	13.6072	13.6668	13.052	14.795	4.2337	14.7861	1.73583	1.03295	2.70759
TCGA-DU-A7TA-01A-11R-A33Z-07	5.33666	5.25462	6.22346	5.63487	5.01737	4.72647	5.35527	6.23829	6.33171	5.26817	5.76565	13.9103	13.3277	13.909	13.0668	14.7682	2.93797	14.6876	2.56523	0.575893	2.46884
TCGA-DU-A7TB-01A-11R-A33Z-07	3.52263	5.32883	5.89931	5.00559	4.02068	3.51957	4.32968	5.97708	5.36302	4.43057	5.6933	14.3316	14.6492	14.3124	14.0556	15.3195	4.90265	14.8912	3.63967	2.44922	3.02952
TCGA-DU-A7TC-01A-21R-A34R-07	4.2529	4.51949	5.10046	4.2885	4.15886	4.03201	4.52049	5.56443	4.72686	4.42287	4.16969	14.4951	14.398	14.92	14.2057	15.6292	5.21177	15.1961	2.58309	4.11404	4.12892
TCGA-DU-A7TD-01A-12R-A34F-07	5.033	5.75567	6.37492	5.98608	5.11322	4.74761	5.96671	6.93198	6.41915	5.64172	6.41812	13.7921	14.0676	14.1289	13.7907	14.2535	3.80677	14.399	1.50146	2.27944	1.85376
TCGA-DU-A7TG-01A-21R-A34R-07	3.46729	4.57317	4.73267	4.69338	3.89066	3.81714	4.63183	5.38071	5.2831	4.25971	4.31861	14.5706	14.9903	14.2882	14.8035	15.2615	5.95436	15.1666	3.05488	3.60078	5.12347
TCGA-DU-A7TI-01A-11R-A33Z-07	5.18909	5.55274	5.96093	5.38125	4.783	4.43592	5.25988	6.95896	6.62897	5.2433	5.90343	13.6816	13.6574	13.1645	13.1894	14.5777	3.91947	14.3907	2.33371	2.32069	3.83367
TCGA-DU-A7TJ-01A-11R-A34R-07	5.75641	6.33467	6.45343	6.12455	5.46316	4.74579	5.82454	7.10903	6.50502	5.79995	6.5974	12.7695	12.7573	12.6239	12.5657	13.4543	3.09116	13.7894	1.51369	0.746227	2.37064
TCGA-E1-5302-01A-01R-1470-07	5.46512	5.59361	6.20849	5.38254	4.93581	4.52322	5.39793	6.81964	6.22945	4.93504	5.53675	13.993	13.5325	13.9581	13.3851	14.474	4.83366	14.603	2.04789	3.11208	1.88014
TCGA-E1-5303-01A-01R-1470-07	4.6396	4.78558	6.19993	5.1158	4.27966	4.17767	4.98272	6.5919	5.98877	4.59362	5.52903	14.1637	13.4726	14.1796	13.6841	14.4759	4.21227	14.4311	2.21048	2.53117	2.79158
TCGA-E1-5304-01A-01R-1470-07	5.44617	6.50957	7.02295	6.60712	5.97719	5.25718	6.2177	6.87665	6.88586	6.16095	2.87133	12.7168	12.23	13.352	12.4761	13.6227	2.37384	13.5492	1.81213	0.691177	2.64157
TCGA-E1-5305-01A-01R-1896-07	4.87415	5.20547	6.3884	4.72853	5.07484	4.78882	5.61101	7.20996	5.95833	4.89045	4.40373	13.6767	13.63	13.7612	13.6151	15.0439	4.02162	15.1248	2.0286	1.909	2.70673
TCGA-E1-5307-01A-01R-1896-07	5.23747	5.36623	6.31337	5.60902	5.11835	4.67791	5.85295	7.42994	5.78187	4.93085	5.78424	13.5896	13.2967	13.7127	13.2392	14.5591	3.33995	14.3608	2.23591	2.50815	2.99355
TCGA-E1-5311-01A-01R-1470-07	5.01083	5.65816	5.86213	5.23166	4.90534	4.67656	5.17146	6.3635	6.08979	5.10591	5.49192	13.9792	13.9798	13.8634	13.5785	14.7014	3.91022	14.1791	1.99856	3.45951	3.46085
TCGA-E1-5318-01A-01R-1470-07	5.19595	5.92361	6.48577	5.80743	5.02385	4.78918	5.17552	6.4356	6.51733	5.52432	4.66686	13.9576	12.966	13.3316	12.6233	14.7988	3.26667	14.8332	0.868924	0.938399	4.12348
TCGA-E1-5319-01A-01R-1896-07	4.83039	5.26514	5.74198	5.1611	4.59587	4.38729	4.7021	6.2464	5.92197	4.93857	5.69406	14.1434	13.3794	14.4098	13.4026	14.8251	4.49287	14.8471	2.78898	2.3744	2.88063
TCGA-E1-5322-01A-01R-1470-07	5.77617	6.036	6.57791	5.72921	5.3795	4.99299	5.97184	7.04824	6.98	5.4083	5.44717	13.5768	12.9643	13.2216	12.9484	14.8391	2.55427	14.4171	1.75279	1.15296	2.22543
TCGA-E1-A7YD-01A-11R-A34F-07	4.77535	5.35576	5.61752	5.13726	5.13156	4.39498	5.79351	6.24603	5.80927	5.23792	6.12549	13.8452	13.6955	12.9831	13.4251	14.4993	4.12263	14.9021	1.07011	8.48376	1.64658
TCGA-E1-A7YE-01A-11R-A34F-07	5.18461	5.67591	6.8656	5.54081	5.27786	4.64238	5.46534	6.81954	6.22678	5.35951	5.57309	13.0975	13.3544	13.387	13.2238	14.4956	2.80077	14.4231	1.56379	0.829444	3.38088
TCGA-E1-A7YH-01A-11R-A34F-07	4.66264	5.30943	5.49172	5.02116	4.55308	4.51993	4.92004	6.00026	5.8848	5.08787	4.91577	14.462	13.9639	14.3545	13.9375	14.9996	4.4596	15.0999	2.79279	3.09697	3.40921
TCGA-E1-A7YI-01A-11R-A34F-07	5.70003	6.49506	6.38907	6.40624	5.80582	5.22051	5.92042	7.34357	6.41689	6.08724	6.73632	13.2871	12.7864	12.7139	12.3919	14.0265	3.38811	13.8691	1.41981	0.650856	2.84278
TCGA-E1-A7YJ-01A-11R-A34F-07	5.5755	5.79212	5.44567	5.46856	5.01595	4.71542	5.451	5.98005	5.87902	5.41342	5.80556	13.0153	12.3129	12.6259	12.4303	13.465	4.14095	13.7534	2.18206	3.02758	2.75502
TCGA-E1-A7YK-01A-11R-A34F-07	4.31119	5.3678	5.59754	5.05275	4.32846	4.05113	4.76698	5.76172	5.48604	4.84434	5.3062	14.3713	13.8117	14.0828	13.7567	14.9624	5.46474	14.833	3.25255	2.24062	3.82501
TCGA-E1-A7YL-01A-11R-A34F-07	4.05896	4.9496	6.55459	5.46565	4.64027	3.54759	5.11768	5.66183	5.54212	4.10637	4.97761	13.4598	13.7986	13.3291	13.0687	14.2502	4.82743	13.784	2.33064	2.97177	3.254
TCGA-E1-A7YM-01A-11R-A34F-07	3.96918	4.90593	4.8496	4.63753	4.26355	4.0504	4.85831	5.62398	5.53235	4.69272	4.7668	14.5353	14.516	14.5519	14.2874	14.9935	5.22188	15.3351	2.78289	6.78889	3.81845
TCGA-E1-A7YN-01A-11R-A34F-07	4.16512	5.02985	5.91341	5.34169	4.30206	4.19999	5.09058	5.9268	5.87296	4.63575	5.18448	12.4236	13.0169	12.6781	13.2711	12.6858	5.4259	13.7126	2.85416	5.80843	4.03289
TCGA-E1-A7YO-01A-11R-A34F-07	4.67348	5.51375	5.49831	5.19859	4.63813	4.6325	4.88809	6.11833	5.98161	4.89137	5.17509	14.6577	14.6627	14.4353	14.2303	15.4562	3.68162	15.0808	2.53692	2.46673	3.82393
TCGA-E1-A7YQ-01A-11R-A34R-07	4.98226	5.66681	5.97129	5.44444	5.19024	4.7093	5.65878	6.07728	6.02647	5.52465	5.49751	13.8416	13.7546	13.6972	13.6083	14.3351	6.55658	14.5227	2.1308	2.67297	1.4938
TCGA-E1-A7YS-01A-11R-A34F-07	4.90667	5.53649	5.98683	5.01701	5.37182	4.74277	5.06123	6.46663	6.09542	4.99807	6.11158	14.0021	14.1952	13.9293	13.7983	15.2507	1.92265	14.8388	2.13777	4.56479	4.40428
TCGA-E1-A7YU-01A-11R-A34R-07	4.72804	5.10624	5.44004	4.76946	4.55887	4.22806	4.68066	5.88244	5.70795	4.93294	5.31077	14.6785	14.5061	14.5902	14.3361	15.3422	4.408	15.3702	2.15179	3.23136	3.85512
TCGA-E1-A7YV-01A-11R-A34R-07	5.11627	6.27726	6.1896	4.86023	5.08627	5.10053	5.21258	6.1155	6.29265	5.81486	6.57732	14.4451	14.1316	14.1066	13.7553	15.349	4.0893	15.2404	1.5655	2.0664	2.39169
TCGA-E1-A7YW-01A-11R-A34R-07	5.33929	5.61315	6.25107	5.45638	5.22801	5.0835	5.4981	6.88498	6.21213	5.23713	5.84753	13.8898	13.233	13.7306	13.1158	14.3186	2.85537	14.1158	1.82879	1.59091	2.99195
TCGA-E1-A7YY-01A-11R-A34R-07	3.43129	4.37614	4.74412	4.77257	3.96421	3.6174	4.96515	5.39131	5.48186	3.83374	3.79576	14.1778	14.3301	13.7058	13.8531	14.9271	5.93529	14.914	3.26977	3.68685	5.67516
TCGA-E1-A7Z2-01A-21R-A34R-07	4.28954	4.99871	5.7118	4.19788	4.38301	3.95985	4.55683	5.86023	4.59824	4.65311	5.24504	14.495	14.4551	13.9818	14.0558	15.0904	5.98564	15.3551	2.06709	8.19756	4.55211
TCGA-E1-A7Z3-01A-11R-A34R-07	3.9477	4.77132	5.06241	4.7914	4.34188	3.71939	4.60083	5.88571	5.37275	4.17419	4.98873	14.2959	14.6835	13.7337	13.991	15.6418	5.05559	15.3801	2.39152	2.13389	3.94728
TCGA-E1-A7Z4-01A-11R-A34R-07	4.44986	5.07233	5.71275	5.26074	4.54726	4.43349	5.02326	6.07557	5.83385	4.91958	5.59765	14.4007	13.8565	14.5084	13.9178	14.4909	3.94618	15.1072	1.53366	2.57589	4.2179
TCGA-E1-A7Z6-01A-11R-A34R-07	4.67115	5.19313	5.45166	5.12592	4.54663	4.62491	5.24179	6.43573	5.66892	5.1692	5.53726	14.0855	13.6779	14.145	14.1193	14.1531	4.86119	14.5852	2.42447	3.49179	2.69249
TCGA-EZ-7264-01A-11R-2027-07	4.92036	5.95707	6.3568	5.20487	5.19345	4.94692	5.31541	6.65988	6.50232	5.53302	5.62129	14.1385	13.5166	13.6553	13.7895	14.8068	2.50997	14.7989	2.29337	1.28795	5.78009
TCGA-F6-A8O3-01A-11R-A36H-07	5.18118	6.06113	6.05651	5.57209	5.21463	4.70521	4.97731	6.51764	6.24193	5.30054	6.01409	13.5317	12.9207	13.5797	13.1274	14.288	3.24524	14.7322	2.05454	1.1644	2.82825
TCGA-F6-A8O4-01A-11R-A36H-07	4.74572	5.14	5.56166	5.23811	4.42647	4.25701	5.26949	6.49926	5.92605	4.83526	5.99365	14.6599	14.7934	14.8352	14.4556	15.3488	4.80202	15.1214	2.5211	3.00124	3.73384
TCGA-FG-5962-01B-11R-1896-07	4.47006	5.25555	5.36977	5.21706	4.48191	4.11236	4.88489	6.13837	5.87652	4.6112	5.00079	14.038	14.1486	13.7343	13.9845	14.7579	4.26349	14.6987	2.72657	3.26073	4.73133
TCGA-FG-5963-01A-11R-1708-07	4.21494	5.89629	5.97435	4.94946	4.27903	3.94432	5.10572	5.9159	5.98562	5.12606	5.24494	13.9233	13.7103	13.8379	13.7049	14.4382	5.55228	14.3133	3.55346	2.20126	3.04436
TCGA-FG-5963-02A-12R-A29R-07	5.08594	6.11274	7.29546	5.4838	4.97023	5.1885	5.96539	6.50594	7.01925	6.34908	6.40949	13.5064	13.7163	13.7685	13.5551	15.0496	4.21668	14.584	1.00705	0.317536	2.24607
TCGA-FG-5964-01A-11R-1708-07	3.91112	5.21749	5.52975	4.93833	4.33618	3.80277	4.32117	5.53118	5.81575	4.75656	4.3764	14.7793	14.6721	14.2071	14.4888	15.259	5.34773	15.3069	2.51137	2.23928	4.50737
TCGA-FG-5965-01B-11R-1896-07	6.21986	5.94596	6.28379	5.48656	5.02353	4.70354	5.57958	6.91447	6.38555	5.22449	5.97654	14.0042	13.7935	13.9267	14.0088	14.4324	4.41372	14.6016	1.92812	1.91073	2.74226
TCGA-FG-5965-02A-11R-A29R-07	4.81007	5.56489	6.09977	5.12021	4.87025	4.57772	5.36009	6.51567	6.49391	5.55754	5.74301	14.0898	13.6161	14.2938	13.9213	14.6849	4.94384	14.6077	3.53629	0.472696	2.96969
TCGA-FG-5965-02B-11R-A29R-07	3.27696	4.28352	5.16954	4.66353	4.06458	3.79688	4.65129	5.40566	5.42424	4.29145	4.25366	14.6087	14.7397	14.3219	14.7596	15.3399	6.06083	15.3395	3.54507	3.722	5.83046
TCGA-FG-6688-01A-11R-1896-07	4.5591	4.78131	5.70972	5.24621	4.25455	3.84271	4.90548	5.7206	5.75379	4.53157	5.60036	14.2114	14.6702	13.9739	14.6288	14.456	3.72683	14.8574	2.93657	2.50279	3.47719
TCGA-FG-6689-01A-11R-1896-07	4.87568	5.19716	5.79484	5.14223	4.4092	4.17988	5.09392	6.38328	5.86188	4.72897	5.30849	14.356	14.2825	14.0383	14.1654	14.896	4.13349	14.9495	2.49687	2.54604	3.42846
TCGA-FG-6690-01A-11R-1896-07	5.08367	5.54403	5.84403	5.28054	4.83436	4.46418	5.39459	6.66498	5.99353	5.14125	6.13858	14.7267	14.4582	14.5427	14.5109	15.1226	2.52374	15.1644	1.24056	1.83718	1.74257
TCGA-FG-6691-01A-11R-1896-07	5.51887	5.71072	6.56802	5.56137	4.96745	4.60879	5.42591	7.18031	6.30768	5.35311	6.13917	14.1123	13.6182	14.4258	13.8879	14.6323	2.57012	14.8581	1.52075	0.821873	2.01171
TCGA-FG-6692-01A-11R-1896-07	4.41812	5.89594	5.36479	5.47359	4.37355	3.77815	4.9929	5.81547	5.89554	5.01232	5.50404	14.4658	13.9772	14.5765	13.987	15.1349	2.35966	15.3709	1.78572	0.57289	1.08631
TCGA-FG-7634-01A-11R-2090-07	5.43552	5.76834	6.60698	5.84035	5.39131	4.68407	5.50214	7.10118	6.67453	5.59068	6.74504	13.7052	13.2563	12.9992	13.2217	14.4525	3.19871	14.0497	2.11106	0.706022	1.97658
TCGA-FG-7636-01A-11R-2090-07	5.15424	5.28949	6.11975	5.1324	4.89602	4.548	5.37978	6.50045	5.58977	5.02951	5.94143	14.4353	14.0954	14.3769	13.9131	15.2078	2.53747	15.0358	1.60919	1.7191	2.82792
TCGA-FG-7637-01A-11R-2090-07	5.05624	5.93492	6.25079	5.45484	5.10036	4.89122	5.09109	6.6313	6.25766	5.28998	5.52227	14.3179	13.9636	13.7228	13.6906	14.9581	2.9102	14.5935	1.71875	1.01863	1.51929
TCGA-FG-7638-01B-12R-2090-07	4.40486	5.01819	5.4474	4.8758	4.17738	4.18085	4.31448	5.88429	5.63878	4.75325	5.63328	14.8315	14.1296	14.7231	14.134	15.2503	3.8069	15.429	2.6707	1.37957	2.81172
TCGA-FG-7641-01B-11R-2256-07	4.70307	5.63878	5.50278	5.39782	4.63165	4.48396	4.83641	6.06296	5.85246	4.97995	4.98503	14.2502	14.1969	13.8192	14.0352	14.8325	4.52206	15.0578	2.99557	3.42901	4.50892
TCGA-FG-7643-01A-11R-2090-07	4.00313	4.99729	5.01181	4.60597	4.15707	3.68174	4.57562	5.49501	5.44378	4.35447	5.29898	14.6085	14.5549	13.9361	14.4967	15.1862	4.35988	15.2912	3.10725	3.30599	4.49344
TCGA-FG-8181-01A-11R-2256-07	3.10373	4.13167	4.70057	4.60258	3.66905	3.31869	4.41117	5.18291	5.33469	3.81063	3.86223	14.6675	14.9813	14.3695	14.7673	15.3705	5.16512	15.3909	2.96018	4.67531	4.84885
TCGA-FG-8182-01A-11R-2256-07	5.84557	6.11024	6.15243	5.78931	5.27165	4.82296	5.80351	6.57428	6.29822	5.3842	6.11008	14.3262	13.605	14.2713	13.6051	14.6987	3.65473	14.7453	2.5284	2.28998	3.29976
TCGA-FG-8185-01A-11R-2256-07	5.97623	5.74887	6.14345	5.56929	5.10707	4.69745	5.13119	6.83294	6.08906	5.08767	5.67807	14.269	14.1289	13.2954	13.7084	15.3403	2.57693	14.6597	1.6063	1.19623	1.65979
TCGA-FG-8186-01A-11R-2256-07	5.46764	5.98413	5.92112	5.54574	4.87425	4.83198	4.65124	6.7591	6.56727	5.14367	5.91741	13.8656	13.6561	14.0572	13.7234	14.1306	4.23852	14.6361	2.90124	1.62016	3.08531
TCGA-FG-8187-01A-11R-2256-07	4.28256	5.3823	5.36149	5.18186	4.23103	3.88885	4.30824	5.71029	5.63548	4.84786	5.56232	14.7198	14.1997	14.8072	14.3826	14.9556	4.94877	15.2826	3.374	2.3551	3.7662
TCGA-FG-8188-01A-11R-2256-07	5.51535	5.59759	5.99144	5.52039	4.74039	4.48433	5.37614	6.85821	6.15672	5.00349	6.12544	13.7871	13.4337	14.2347	13.4429	14.5495	3.69834	15.5314	2.51612	1.57124	3.26021
TCGA-FG-8189-01B-11R-A28M-07	3.52255	4.75187	4.86774	4.82491	3.99602	3.59822	5.0779	5.67014	5.49395	4.04805	3.88572	14.143	14.0071	13.6815	13.7906	14.8259	5.82482	15.1457	3.42798	4.90101	5.67707
TCGA-FG-8191-01A-11R-2256-07	4.99117	5.51626	6.34289	5.44949	4.89453	4.5849	5.31882	6.5551	6.09091	5.44466	6.03187	14.0953	12.8201	13.5445	13.5478	14.4106	3.63027	14.5512	2.62103	1.00633	2.95477
TCGA-FG-A4MT-01A-11R-A26U-07	4.62014	5.4788	6.10155	4.40574	5.09554	4.66726	5.03479	6.4748	5.34798	5.29061	5.25992	14.192	13.4303	13.7508	13.4073	14.7151	2.48821	15.2296	1.71334	0.777283	2.89047
TCGA-FG-A4MT-02A-11R-A29R-07	4.52745	5.15304	5.80058	4.68037	4.55206	4.38514	4.93829	5.98913	5.65064	4.95775	5.40177	14.3604	14.4078	14.1527	14.2467	15.2978	4.89696	15.0701	2.67369	4.33607	3.95752
TCGA-FG-A4MU-01B-11R-A28M-07	5.47594	6.3092	6.28943	5.85362	5.15547	4.53338	5.46141	6.53565	6.42218	5.54119	5.94347	12.6127	12.1026	12.6132	11.8485	13.5051	4.05296	13.4424	1.47244	1.74339	2.52812
TCGA-FG-A4MW-01A-11R-A26U-07	4.52654	5.46129	5.28554	5.06073	4.35552	3.87843	4.61577	5.70201	5.42196	4.76138	5.22314	14.4037	14.9427	14.2979	14.7786	14.7894	4.82303	15.0741	2.53727	2.65081	3.28688
TCGA-FG-A4MX-01A-11R-A26U-07	3.01637	3.94987	3.89194	4.21917	3.56731	3.0176	4.19093	4.36533	4.66239	3.63773	4.2103	14.8879	14.5416	14.5032	14.6772	15.7228	2.62052	16.5836	2.86778	1.01285	2.01239
TCGA-FG-A4MY-01A-11R-A26U-07	4.44166	5.38345	5.4007	4.88142	4.40365	4.10495	4.62497	5.90222	5.88453	4.64937	4.51022	14.5961	14.483	14.2554	14.1769	15.4943	4.94294	15.3686	3.11718	2.51033	3.17025
TCGA-FG-A60J-01A-11R-A28M-07	4.93074	5.43557	5.80152	5.30358	4.85663	4.50773	5.1059	6.34685	5.93791	4.89635	5.64789	14.1701	13.7913	13.6141	13.6153	14.5601	3.49557	14.7911	2.80531	0.885184	3.66307
TCGA-FG-A60K-01A-11R-A29R-07	5.39816	5.55598	6.14056	5.6598	4.82863	4.89743	4.85896	6.3256	6.25357	5.6239	6.11253	13.9162	13.6313	13.818	13.6186	14.6353	3.95432	14.5517	2.11447	2.21971	2.70421
TCGA-FG-A60L-01A-12R-A31N-07	4.60203	4.41674	5.80061	4.61609	4.22575	4.12748	3.85864	5.40883	5.74267	4.93962	5.09837	12.8942	12.4079	13.4335	12.0221	14.6152	5.76266	14.9413	2.98863	3.4783	3.53985
TCGA-FG-A6IZ-01A-11R-A31N-07	3.68191	4.14957	5.62028	4.7469	4.22829	4.4811	3.45845	5.19547	5.65301	5.13177	3.68046	11.505	11.4515	12.1102	11.0741	13.8539	4.62666	13.7355	2.82375	2.09832	6.62737
TCGA-FG-A6J1-01A-11R-A31N-07	3.92215	4.32959	5.42313	4.65128	4.06058	4.30227	3.66408	5.18961	5.55067	5.11097	5.03495	12.8243	12.6328	13.3914	12.3596	14.429	5.84999	14.4096	2.50825	2.62905	4.8647
TCGA-FG-A6J3-01A-11R-A31N-07	3.75041	4.42208	6.00006	4.67138	4.1819	3.91717	4.16152	5.86598	5.47556	5.01657	5.3444	11.916	11.1544	12.3168	10.6811	14.0751	6.09596	13.7877	2.90827	2.17884	2.97766
TCGA-FG-A70Y-01A-12R-A34R-07	4.92577	4.85309	5.80109	4.85625	4.39013	4.32466	4.67749	6.53335	5.96179	4.78304	5.25082	13.9924	13.7526	14.0761	13.121	14.9089	4.36773	15.4574	2.76984	2.72026	2.49853
TCGA-FG-A70Z-01A-12R-A33Z-07	4.64481	5.39535	5.60658	5.30778	4.64723	3.95516	5.07768	6.14193	5.965	4.95728	5.78479	13.8639	13.9855	13.6581	13.7424	14.8073	5.13667	14.5012	1.83362	4.43994	3.17736
TCGA-FG-A710-01A-12R-A33Z-07	4.59126	4.96066	5.91644	5.25313	4.65021	4.33749	4.5998	5.93701	6.0864	4.92853	5.39524	14.1437	13.957	14.2873	13.7362	14.6796	4.59431	14.6968	2.27146	1.51389	4.10248
TCGA-FG-A711-01A-21R-A33Z-07	4.65739	4.70787	5.51066	5.20005	4.56027	4.31492	4.82951	6.01426	5.8299	4.77002	5.72305	14.3293	14.3334	14.3878	13.9951	14.8693	3.94768	15.0358	2.23355	2.80066	3.63255
TCGA-FG-A713-01A-11R-A32Q-07	3.37194	4.68593	4.52386	4.45652	3.69416	3.52646	4.36602	5.15528	5.10836	3.83229	4.29058	15.3325	14.9578	14.4425	14.5911	15.0253	5.4241	15.0366	3.28632	3.63566	5.04574
TCGA-FG-A87N-01A-11R-A36H-07	5.22821	6.02605	6.47691	5.82807	5.86586	4.87416	5.92892	6.6492	6.61606	5.90727	5.88475	13.3317	12.4655	12.72	12.1834	14.1231	3.41565	13.777	1.37022	0.727441	2.47861
TCGA-FG-A87Q-01A-11R-A36H-07	4.53119	5.2647	5.30851	5.02066	4.33466	3.92845	4.48183	5.46205	5.59326	4.57911	4.99854	14.2538	13.7436	14.0117	14.0487	14.9148	4.52715	15.0604	2.70836	3.67889	4.32402
TCGA-FN-7833-01A-11R-2090-07	5.06418	5.66619	6.44721	5.37608	5.03408	4.88956	5.45852	6.74512	6.50257	5.32603	5.7625	13.7739	13.19	12.9987	13.1206	14.1205	2.66698	14.7217	1.87916	0.823179	2.03875
TCGA-HT-7467-01A-11R-2027-07	4.06035	5.30392	5.13773	4.90407	4.24721	3.89051	4.6272	5.59931	5.49187	4.53337	4.91618	14.7574	14.8625	14.2343	14.9532	15.2212	4.52298	15.5429	3.33231	1.69443	4.53249
TCGA-HT-7468-01A-11R-2027-07	5.31541	5.94642	6.38965	5.82427	5.26502	4.95646	5.30291	7.00672	6.4994	5.90881	6.6427	13.7614	13.4015	13.8013	13.3469	14.5607	2.33971	14.2328	1.59268	1.02687	3.07022
TCGA-HT-7469-01A-11R-2256-07	5.6604	6.33942	6.75858	6.47048	6.03188	5.58073	6.46922	7.41117	7.51128	6.03832	6.76481	12.8891	12.1431	12.357	12.105	13.2185	3.71029	13.4878	0.747001	0.496718	1.90558
TCGA-HT-7470-01A-12R-2090-07	5.19046	5.81003	5.77336	5.12201	4.5865	4.2311	5.27066	6.61809	5.94116	4.96076	5.84599	14.5805	14.651	14.3094	14.6317	15.0347	3.64815	14.9937	2.60234	2.93168	3.80173
TCGA-HT-7471-01A-11R-2256-07	5.37185	6.11747	6.18625	5.63168	5.12041	4.96143	5.17644	6.69169	6.4073	5.50788	5.55197	13.1652	12.8866	13.2396	12.8335	13.862	4.30162	14.0993	2.54812	0.603502	4.48131
TCGA-HT-7472-01A-11R-2027-07	5.53604	5.87679	6.65773	5.49821	5.21355	4.80244	5.66632	6.81831	6.68324	5.41584	6.2979	14.1077	13.4415	14.0334	13.3967	14.3387	2.48548	14.578	2.18707	0.57889	1.79277
TCGA-HT-7473-01A-11R-2027-07	5.40026	5.6707	6.20807	5.46679	4.757	4.59339	5.43221	7.24657	6.24284	5.17373	5.41646	14.2187	13.8598	14.5016	14.011	14.5202	3.55985	14.7688	2.00834	1.40947	1.79689
TCGA-HT-7474-01A-11R-2027-07	4.55042	5.13741	5.2048	5.15257	4.24714	3.90001	4.98687	6.22832	5.60455	4.49704	5.49907	14.4439	14.4997	14.3194	14.5249	14.9268	4.25456	15.1752	2.9616	2.71732	4.43295
TCGA-HT-7475-01A-11R-2027-07	4.23281	5.60913	5.51304	5.13422	4.76016	4.53254	5.20393	5.98513	5.07475	4.90058	3.69203	14.4397	14.595	14.3837	14.895	15.2292	4.39671	15.5235	2.74356	2.73021	4.58847
TCGA-HT-7476-01A-11R-2027-07	4.04963	4.65048	5.14623	4.54553	4.04769	3.75553	4.57458	5.88693	5.48776	4.27245	4.96464	14.7489	14.8802	14.1858	14.6038	15.8367	4.96692	15.625	1.97684	3.70746	3.36268
TCGA-HT-7477-01B-11R-A28M-07	5.15832	5.30303	6.02821	5.9225	5.11556	4.78292	5.69302	6.68265	6.37509	5.5146	5.59042	13.6249	13.1281	13.0204	13.2201	14.3168	3.91201	14.42	1.23327	1.01157	5.23333
TCGA-HT-7478-01A-11R-2027-07	5.50354	5.90677	6.73039	5.46367	4.54996	4.25788	5.54186	7.07467	6.39592	5.27663	5.37507	14.013	13.8705	13.249	13.911	14.552	3.30049	14.4148	1.45665	1.2419	1.92494
TCGA-HT-7479-01A-11R-2027-07	4.46529	5.39978	6.1901	5.31976	4.21803	4.1719	5.02213	6.39511	5.94764	4.92026	5.61517	14.9857	13.4653	14.0006	13.5811	14.7223	4.29516	15.4535	3.14272	2.24814	2.8908
TCGA-HT-7480-01A-11R-2090-07	4.818	5.68761	5.88193	5.63089	4.99679	4.50707	5.14101	6.58115	6.20044	5.11227	5.91593	14.4559	13.9779	13.7669	13.7987	15.0836	3.31086	14.8897	2.29784	2.14029	4.08486
TCGA-HT-7481-01A-11R-2027-07	4.55653	5.61233	5.58947	5.12036	4.47336	4.25681	4.75305	6.03215	5.89195	4.89687	5.65555	14.7052	14.698	14.5991	14.6714	15.3417	3.94834	15.2495	2.99536	2.51175	3.81495
TCGA-HT-7482-01A-11R-2027-07	5.31697	5.46093	6.6438	5.52032	4.59826	4.5822	5.30231	6.61838	6.33346	4.84081	5.73205	14.2305	13.816	13.7975	13.6325	14.7752	2.77663	14.6499	3.05368	1.15743	2.79029
TCGA-HT-7483-01A-11R-2027-07	5.28358	5.61672	6.2209	5.21449	4.95436	4.56777	5.18635	6.71067	6.42936	4.79919	5.99101	14.3822	13.5491	14.459	13.8631	15.1661	3.401	15.4055	1.53561	0.253142	2.75862
TCGA-HT-7485-01A-11R-2027-07	5.07298	5.82866	5.87718	5.54424	4.64144	4.53735	5.58942	6.96727	6.17608	5.15194	6.27352	14.0068	13.7876	14.5282	14.1858	14.0119	3.13649	14.3555	2.52198	0.986593	2.41546
TCGA-HT-7601-01A-11R-2090-07	5.70858	6.01235	6.49436	5.72408	4.96185	4.16671	5.52544	6.99327	6.75225	5.47816	6.01834	13.8291	13.3653	13.8556	13.3495	14.4713	3.39995	14.5078	2.47134	0.431569	2.2679
TCGA-HT-7602-01A-21R-2090-07	4.60349	5.37453	5.56029	5.1378	4.29427	4.10189	4.71682	6.1819	5.8692	4.95269	6.03155	14.4969	13.9126	14.5413	13.9374	14.9217	3.11167	15.0662	3.41695	1.27787	2.034
TCGA-HT-7603-01A-21R-2090-07	4.48733	4.31297	5.56843	5.01887	4.03073	4.4048	5.03804	5.925	6.01563	4.56085	5.16571	14.005	13.3497	14.1512	13.6287	15.2364	5.78357	14.7879	3.54877	4.47147	5.21994
TCGA-HT-7604-01A-11R-2090-07	5.93611	6.05492	6.66068	5.95354	5.30554	5.13128	5.83873	7.30272	6.75201	5.58822	6.51861	13.2821	11.9335	12.7741	12.2555	13.7486	2.23091	14.4619	1.29325	0.457332	3.23602
TCGA-HT-7605-01A-11R-2090-07	4.45797	5.34109	5.5147	5.21598	4.34437	4.31047	4.61059	6.09899	5.80834	4.72666	5.51167	14.5773	14.1133	14.3519	14.1283	14.9964	4.2391	15.1075	3.20524	2.19972	3.83744
TCGA-HT-7606-01A-11R-2090-07	4.55168	5.55075	6.11339	5.23273	5.66329	4.38182	6.34987	7.87012	6.21413	6.17649	5.12128	13.125	11.9367	13.3056	12.3122	13.5242	2.24899	13.9232	1.27131	1.17434	2.18843
TCGA-HT-7607-01A-11R-2090-07	4.06054	5.31303	5.10103	4.9252	4.13686	3.92219	4.88505	6.04846	5.60217	4.44748	5.23374	14.4419	14.4805	14.2042	14.4571	14.9581	4.33677	14.9318	2.95853	3.12989	4.65351
TCGA-HT-7608-01A-11R-2090-07	4.13675	4.60758	5.02171	4.9985	3.96772	4.36982	3.99465	5.81875	5.24949	4.73072	5.9277	14.2573	13.7293	14.2464	13.711	14.9893	3.32113	15.4739	2.70279	4.06797	2.13281
TCGA-HT-7609-01A-11R-2090-07	5.22379	5.51051	6.35465	5.46249	4.84359	4.60124	5.23109	6.86319	6.29817	5.30553	6.15791	14.5714	13.8391	14.2742	13.674	15.4055	2.31771	15.0264	1.60658	1.33314	2.07687
TCGA-HT-7610-01A-21R-2090-07	4.64828	5.64887	5.68141	5.28261	4.82038	4.20892	5.43837	6.24416	5.96036	4.67656	5.61504	14.5256	14.287	14.014	14.2691	15.2376	3.70001	15.3072	2.32596	2.78029	3.8285
TCGA-HT-7611-01A-11R-2403-07	5.2999	6.3291	6.54374	5.58243	5.06216	4.64718	5.68045	7.35759	6.19998	5.23494	6.21314	13.874	13.0515	13.7485	13.1	14.3202	3.20356	14.5312	2.2356	0.915636	2.34273
TCGA-HT-7616-01A-11R-2256-07	4.33969	4.98052	5.47654	5.62514	4.93217	4.04998	5.1843	6.1735	6.27568	4.47275	5.14738	14.6204	14.4487	14.7649	14.3952	15.3374	4.00939	15.0458	2.56674	3.33744	3.13231
TCGA-HT-7620-01A-11R-2256-07	4.42123	5.86168	5.5008	5.25219	4.38923	4.18911	4.49328	5.79172	5.85101	4.91012	5.80783	14.7042	14.102	14.4029	14.5223	14.7977	4.48111	15.2332	3.4237	2.37	4.29554
TCGA-HT-7676-01A-11R-2403-07	5.18322	5.32965	6.35857	5.20436	4.77172	4.59945	5.26365	6.71208	6.21229	5.42504	6.19261	14.5226	14.0146	14.7494	13.7872	14.7802	3.01931	15.1467	1.42541	0.662388	2.12727
TCGA-HT-7677-01A-11R-2256-07	5.3388	6.38763	6.51168	5.65809	5.5156	5.02294	5.39828	6.75474	6.71444	5.59789	6.09281	13.605	12.2552	13.3325	12.8561	14.1703	3.77453	14.3431	2.72653	0.872632	4.27663
TCGA-HT-7680-01A-11R-2256-07	4.51159	5.3252	6.42271	5.64789	4.37319	4.28553	5.17812	6.93846	5.95033	5.58579	6.12687	13.396	12.1243	13.7961	12.4137	13.0915	6.72129	13.7217	3.14194	7.07944	1.63775
TCGA-HT-7681-01A-11R-2403-07	4.54309	5.13728	5.63172	5.20923	4.48231	4.06086	4.46806	6.28819	5.86029	4.78463	5.45453	14.1302	14.019	14.2873	14.1251	14.7628	5.62988	14.9582	2.63981	2.2502	4.50018
TCGA-HT-7684-01A-11R-2256-07	3.51736	3.6981	4.62776	4.3599	3.58876	3.37441	3.89815	5.23448	5.21269	3.68848	4.66825	14.3546	13.0566	14.806	13.444	14.9167	3.90022	15.1197	2.75679	5.12351	4.06468
TCGA-HT-7686-01A-11R-2256-07	5.47632	5.61943	7.00801	5.68514	4.95807	4.52701	5.78783	6.98832	6.72661	5.49932	5.44491	13.0103	12.109	13.3645	12.3005	13.6941	4.22613	13.8343	2.14509	3.10714	2.51427
TCGA-HT-7687-01A-11R-2256-07	4.6232	6.01958	5.95852	5.42361	5.00776	4.61741	5.18332	6.45497	6.22519	5.54669	5.81455	14.3448	13.686	13.6338	13.8982	15.0199	4.26517	14.9138	2.31522	2.45157	4.88071
TCGA-HT-7688-01A-11R-2256-07	4.10139	5.32307	5.58458	5.09993	4.50989	4.22733	5.23988	6.32926	5.79322	4.69287	4.28871	14.2427	13.9212	13.9009	13.8858	15.0308	5.4063	15.2057	3.10507	3.58303	5.30151
TCGA-HT-7689-01A-11R-2256-07	4.60016	5.58841	5.95485	4.93961	4.99259	4.47351	5.14021	6.77586	5.76574	5.15316	5.74223	13.9979	13.4379	14.4423	13.7648	14.3644	3.88762	14.7398	2.98271	0.773152	3.0943
TCGA-HT-7690-01A-11R-2256-07	6.04677	5.90523	6.53343	5.72	5.18044	4.72658	5.49118	7.13186	6.46477	5.74707	6.22961	13.5615	12.5702	13.3	12.873	14.3554	4.031	14.411	2.29154	1.87523	3.29875
TCGA-HT-7691-01A-11R-2256-07	3.88147	4.82095	5.2504	5.09727	4.34197	3.98833	4.82464	6.08933	5.52748	5.30844	5.81902	14.2435	12.9066	14.3769	13.1371	14.681	7.24748	14.508	2.29578	1.76719	3.24307
TCGA-HT-7692-01A-12R-2256-07	4.28902	4.29608	4.33793	4.96858	4.03024	3.0249	4.09497	4.96231	5.42784	3.75873	4.48565	15.1274	14.0704	14.4883	14.7976	15.527	2.28443	15.3008	2.41097	1.07025	2.93216
TCGA-HT-7693-01A-11R-2256-07	5.51265	5.54423	6.32055	5.99793	5.18421	4.83495	5.74752	6.97966	6.52428	5.4023	6.00005	13.1678	12.1692	13.7193	12.4257	13.9531	3.4067	14.4891	2.75121	0.33514	2.96778
TCGA-HT-7694-01A-11R-2256-07	3.88434	5.06594	5.06327	5.12848	4.22614	3.93326	4.85714	5.95577	5.64339	4.6173	5.12977	14.4249	13.8204	14.4923	13.836	14.9981	5.71353	15.0812	3.32803	3.84999	5.27727
TCGA-HT-7695-01A-11R-2256-07	4.86363	5.61373	6.00887	5.39124	4.66795	4.24716	5.06652	6.48637	6.00641	5.01175	5.68798	14.4335	14.2084	13.9243	14.441	14.7035	4.49096	14.9411	2.42167	2.44085	4.34351
TCGA-HT-7854-01A-11R-2256-07	4.82688	5.46658	5.79855	5.73561	4.3547	4.55813	5.15882	6.83606	6.12598	4.78126	5.74736	13.6716	13.5603	13.8763	13.3299	14.1775	6.59825	14.1377	2.43928	4.4977	2.64847
TCGA-HT-7855-01A-11R-2403-07	4.83865	5.73051	6.13845	5.37459	4.80611	4.77179	5.42491	6.63119	5.83922	4.98762	5.57362	14.1539	13.1461	13.6128	12.8958	14.8216	2.6325	15.6891	1.52155	0.698218	1.79664
TCGA-HT-7856-01A-11R-2403-07	4.08103	5.13208	4.92146	4.66939	4.17735	3.83935	4.56491	5.61379	5.3757	4.36722	4.82735	14.7132	15.0475	14.404	14.8327	15.2061	5.75948	15.1657	3.14075	4.83202	5.05084
TCGA-HT-7857-01A-11R-2403-07	5.04305	4.83512	6.02211	5.30617	4.6458	3.8412	4.92296	6.25621	6.49502	4.73376	5.51396	13.953	13.9754	14.0506	13.8447	14.6552	6.04072	14.4805	1.34409	0.266996	2.06956
TCGA-HT-7858-01A-11R-2403-07	5.14316	6.05769	6.34614	5.53473	4.8685	4.52869	5.49208	6.75109	6.29194	4.64266	5.45261	14.0709	13.0669	13.8393	13.3355	14.3637	3.29081	14.662	3.00225	0.565207	2.70297
TCGA-HT-7860-01A-11R-2403-07	5.36655	6.03001	6.16598	5.98476	5.22183	4.46352	4.96478	6.91075	6.13476	5.27353	6.73706	13.6866	12.1151	13.393	12.5917	13.849	3.9045	14.0207	1.90627	1.99425	1.95899
TCGA-HT-7873-01B-11R-2403-07	6.51047	6.419	6.34708	5.88749	5.46129	4.72834	5.80767	7.46569	6.31338	5.4495	6.46622	13.6085	12.8892	13.6321	12.9621	13.7752	2.67249	13.9604	1.77943	1.6351	4.24763
TCGA-HT-7874-01A-11R-2403-07	4.13599	5.16893	5.25536	5.01336	4.2199	4.00222	4.93486	5.95425	5.68496	4.57739	4.954	14.3603	14.4115	13.8945	14.5515	15.0805	5.35264	15.0844	2.94184	3.91012	4.98934
TCGA-HT-7875-01A-11R-2403-07	5.26842	6.10282	6.19113	5.48463	5.09801	4.64921	4.85241	6.83622	6.26031	5.51435	6.05326	14.2338	13.8805	14.1581	14.1518	14.8452	4.02079	14.813	2.43779	1.92907	3.72528
TCGA-HT-7877-01A-11R-2403-07	4.90638	5.68033	5.55947	5.27849	4.74261	4.37717	4.84044	6.17702	5.77059	5.16927	5.61755	14.42	14.4106	14.1574	14.3966	15.3386	4.23233	15.3745	2.27522	2.92389	3.97077
TCGA-HT-7879-01A-11R-2403-07	5.79106	6.39373	6.19755	5.38533	5.24098	4.66776	5.41254	6.59772	6.14928	5.49479	6.02772	14.2683	13.64	14.1908	13.696	14.4702	3.47128	14.6002	1.95687	1.07231	3.32233
TCGA-HT-7880-01A-11R-2403-07	3.47621	4.86179	4.78572	4.48516	3.86701	3.55475	4.48651	5.42223	5.06984	4.15982	4.64669	14.9473	14.9071	14.4339	14.7494	15.5704	5.6988	15.4691	3.19955	3.70409	4.9041
TCGA-HT-7881-01A-11R-2403-07	4.25393	5.48746	5.13983	5.00672	4.42287	4.02287	4.73074	5.83208	5.67522	4.52047	5.17475	14.0307	14.1201	13.5962	14.1408	15.0032	5.22734	14.7411	3.61623	3.83165	4.16158
TCGA-HT-7882-01A-11R-2403-07	4.84996	5.09147	6.85437	5.6302	5.38442	4.08162	5.00296	6.76691	6.83002	5.33032	5.74259	13.0725	13.0695	12.9617	13.0144	13.9906	6.06631	13.6762	1.61485	0.616828	1.60829
TCGA-HT-7884-01B-11R-2403-07	4.71976	6.19104	5.69564	5.23454	4.88517	4.62333	5.36556	6.45111	5.92842	5.35195	5.65711	14.5264	14.1455	14.1817	14.0723	15.099	3.76403	15.0814	2.62302	2.17437	3.20967
TCGA-HT-7902-01A-12R-2403-07	5.22639	6.00782	5.61953	5.20454	4.50486	4.21289	5.00614	6.18833	5.8391	4.91619	5.66229	14.3658	14.3557	14.1915	14.4652	14.6229	5.40176	14.8506	3.69163	1.8474	4.20111
TCGA-HT-8010-01A-11R-2403-07	3.45378	4.80351	4.75694	4.72317	3.74542	3.81609	3.94979	5.42413	5.07403	4.52013	5.38887	14.818	14.8408	14.5782	14.8455	15.3931	5.6305	15.3891	2.66428	4.11051	4.31733
TCGA-HT-8011-01A-11R-2403-07	5.20352	5.69872	6.18925	6.02713	5.25845	5.01664	6.13135	7.02318	6.26283	5.67235	6.81028	13.5563	13.5183	13.6405	13.7743	14.0344	3.50915	14.5102	2.18409	1.92949	2.73773
TCGA-HT-8012-01A-11R-2403-07	4.66803	5.68256	5.79711	5.30465	4.81087	4.60339	4.82512	6.13614	6.0633	5.01526	5.48248	14.4828	14.1242	14.245	14.2593	15.2068	3.97055	14.8762	1.72687	2.38747	4.48143
TCGA-HT-8013-01A-11R-2403-07	5.29526	5.37945	6.04236	5.70553	4.71645	4.37172	5.31302	6.528	6.44302	4.9722	5.78284	14.4561	13.8614	14.7496	14.0406	14.4744	3.6498	14.9361	2.1172	0.865285	2.87015
TCGA-HT-8015-01B-11R-A28M-07	3.90735	4.71841	4.84134	5.13987	3.84547	3.65862	4.73238	5.38324	5.56136	4.10224	4.58954	14.7539	14.6732	14.2202	14.5718	15.0999	5.67451	14.7738	3.14535	3.87303	4.57692
TCGA-HT-8018-01A-11R-2404-07	4.32585	5.1323	5.57913	5.08759	4.29922	4.08508	5.16071	6.14269	5.91026	4.35255	5.1583	13.9151	13.8889	13.7247	13.8208	14.5108	6.16711	14.5585	2.8182	3.35918	4.70002
TCGA-HT-8019-01A-21R-2404-07	2.77894	3.90297	4.05084	4.21652	3.33804	3.01968	4.22177	4.63715	4.68936	3.38139	3.47396	15.1261	15.3096	14.4106	14.9572	15.7576	5.73716	15.8833	3.06309	4.38798	5.22143
TCGA-HT-8104-01A-11R-2404-07	4.69942	5.34387	6.33961	5.8404	5.06002	3.70928	5.6026	6.62517	6.20976	5.22514	6.47811	13.274	12.4979	12.7089	12.8355	13.5127	4.09744	14.0149	2.42986	1.60227	3.4301
TCGA-HT-8105-01A-11R-2404-07	4.63994	5.82659	5.80594	5.30131	4.6788	4.88742	5.23475	6.21453	6.16982	5.09133	5.29338	14.2658	14.1062	14.0158	13.9059	14.7083	3.83274	14.623	2.98848	2.38314	4.92429
TCGA-HT-8106-01A-11R-2404-07	5.35408	5.84755	6.33874	5.56164	4.76422	4.30306	5.3123	6.56473	6.03119	4.95369	5.56107	13.5971	13.4016	13.4292	13.4019	14.3151	4.59132	13.9167	2.33285	1.03295	2.26984
TCGA-HT-8107-01A-13R-2404-07	3.65363	4.64814	4.55731	4.55299	3.85598	3.57323	4.90423	5.30208	5.26817	3.9412	4.09992	14.7337	14.9761	14.4068	14.9029	15.1415	5.5169	15.4998	3.24207	3.77736	5.35458
TCGA-HT-8108-01A-11R-2404-07	5.12117	6.02757	6.2424	5.50266	5.08694	4.7703	5.63796	6.66087	6.08946	5.35535	5.59075	14.3071	13.7018	14.567	13.7247	14.8135	2.62347	15.4209	1.59345	1.21767	2.25568
TCGA-HT-8109-01A-11R-2404-07	4.61497	5.56827	5.66734	5.23201	4.40089	4.4195	4.73614	6.23727	5.80698	4.9921	4.9827	14.6176	14.2653	13.7134	14.4041	15.1185	4.06716	15.0258	2.94199	3.33264	3.58436
TCGA-HT-8110-01A-11R-2404-07	4.86945	5.84329	6.10159	5.09411	4.57753	3.89983	5.33025	6.69516	6.20118	5.54212	6.17781	14.5392	13.8203	14.4409	14.2173	14.4084	5.48213	15.0557	1.82948	4.54757	2.09919
TCGA-HT-8111-01A-11R-2404-07	5.27958	6.16269	6.50184	5.52579	4.71461	4.82165	5.20027	6.91728	6.05104	5.62818	6.10934	14.0774	13.5298	13.7353	13.887	14.4283	4.30212	14.4565	3.00696	2.73544	3.82538
TCGA-HT-8113-01A-11R-2404-07	3.39929	4.66153	4.66537	4.68148	3.96021	3.58512	4.74045	5.58345	5.40351	4.14145	4.33566	14.6223	14.6294	14.138	14.6263	15.4683	5.59085	15.229	3.30178	3.94899	5.17924
TCGA-HT-8114-01A-11R-2404-07	6.13719	5.59272	6.17385	5.47064	4.92088	4.77674	5.33096	6.99556	6.25374	5.10424	5.99948	13.9147	13.6654	13.0844	13.2974	14.9039	3.29565	14.1663	2.08178	1.6805	2.50954
TCGA-HT-8558-01A-21R-2404-07	3.59697	4.62147	4.73676	4.84174	3.9064	3.49346	4.78748	5.30494	5.51381	3.87849	3.80491	14.4243	14.5922	14.0962	14.5313	14.8156	5.96067	15.0596	3.51489	3.69584	5.67471
TCGA-HT-8563-01A-11R-2404-07	4.71872	5.85156	6.51033	5.09315	4.89089	4.34629	5.12781	6.87179	6.03846	4.98405	5.36637	13.5767	13.0928	13.3292	13.0201	14.0974	2.90968	14.2023	2.97389	0	1.16504
TCGA-HT-8564-01A-11R-2404-07	4.65052	5.46095	5.00948	5.19671	5.47298	4.14021	5.52416	6.05261	5.39945	4.66593	5.04845	13.927	14.0288	13.6772	13.9445	14.6987	5.90075	14.451	2.89834	3.58305	3.72482
TCGA-HT-A4DS-01A-11R-A26U-07	3.45435	3.72376	4.83695	3.81423	4.20859	3.95762	4.55492	4.67378	4.58083	4.75787	4.67089	13.7611	13.0657	14.3908	13.2005	14.3643	7.16143	14.8578	2.13563	5.59087	3.14321
TCGA-HT-A4DV-01A-11R-A26U-07	3.96337	5.09136	5.15609	4.89526	4.29041	4.10861	4.1371	5.66711	5.54028	4.82739	5.01044	14.2019	14.2352	14.1955	14.1111	14.4216	5.69026	14.8865	3.96478	2.75414	4.70461
TCGA-HT-A5R5-01A-11R-A28M-07	4.8543	5.27208	5.52304	5.16585	4.42795	4.09507	4.94621	7.00324	6.06575	5.15889	5.63199	13.7306	13.8519	13.1923	13.6543	14.2297	5.17924	14.5257	2.55378	2.72818	3.40125
TCGA-HT-A5R7-01A-11R-A28M-07	4.38299	5.19519	5.34129	4.82583	4.38319	3.96152	4.83123	6.12869	5.47883	4.73425	5.23327	14.2286	14.4314	14.0099	14.3539	15.1806	5.78689	15.0482	3.2009	3.87308	4.94994
TCGA-HT-A5R9-01A-11R-A28M-07	4.27119	5.594	5.89587	5.10008	4.54586	4.51054	4.97795	5.77289	6.11004	4.92641	3.62294	14.8398	14.5075	14.6989	14.5741	15.8903	4.37913	15.3946	1.81889	0.6291	3.82255
TCGA-HT-A5RA-01A-11R-A28M-07	5.74413	6.13997	6.35133	6.02538	5.19773	4.55693	5.82681	6.57731	6.41921	5.56664	6.58244	12.0966	11.9682	12.7314	11.8687	13.087	4.67841	12.8812	0.85989	1.5213	2.66154
TCGA-HT-A5RB-01A-11R-A28M-07	4.58339	5.53794	5.74213	5.18954	4.6558	4.19361	5.31697	6.35382	5.31418	5.04892	5.75075	14.3673	14.2278	14.2588	14.1087	15.8642	4.0563	15.5488	2.17239	2.05342	3.17417
TCGA-HT-A5RC-01A-11R-A28M-07	5.82766	6.42299	6.71178	5.62032	5.1067	4.43329	5.3398	6.37581	6.10699	5.30939	5.94095	13.138	13.1225	12.7438	13.1126	13.9149	4.24142	13.7886	2.4625	1.03358	2.25885
TCGA-HT-A614-01A-11R-A29R-07	5.42576	5.68574	6.13394	5.64628	4.91361	4.7245	5.18738	6.45006	6.34867	5.59101	5.95086	13.9068	13.8437	13.9417	13.702	14.8123	4.75796	14.7019	3.17951	2.25375	3.51374
TCGA-HT-A615-01A-11R-A29R-07	4.89904	5.36107	6.17546	5.16351	4.62642	4.79252	4.84707	6.46137	6.36807	5.13398	5.81803	14.0004	14.0422	14.1152	13.9179	14.7214	4.37312	14.5658	2.8756	2.29857	3.71674
TCGA-HT-A616-01A-11R-A29R-07	4.84027	4.87771	5.72744	5.14692	4.1689	4.09592	4.72629	6.5218	5.95701	4.6385	5.54343	14.5556	14.5084	14.2934	14.2489	15.3189	5.40342	15.4968	2.61911	3.78653	4.28398
TCGA-HT-A617-01A-11R-A29R-07	3.91884	4.31289	4.95024	4.53648	4.30715	3.57411	4.75735	4.63868	5.01102	4.33179	4.56594	14.3849	13.885	13.9391	13.9525	15.1263	4.29076	14.9254	2.6044	4.2052	4.55593
TCGA-HT-A618-01A-11R-A29R-07	4.76088	5.30304	6.51769	5.204	4.34471	4.24083	5.15413	6.46957	6.28986	5.08398	6.30063	14.3941	14.416	14.4434	14.316	15.3331	4.02077	15.0066	1.88596	2.06236	3.17599
TCGA-HT-A619-01A-11R-A29R-07	4.76052	5.36943	6.11802	5.72691	5.21652	4.82705	5.01077	6.34084	6.11333	5.31253	5.56939	14.2338	13.6767	13.63	13.184	15.1949	2.96604	15.0939	1.32095	0.419323	3.71942
TCGA-HT-A61A-01A-11R-A29R-07	3.96959	4.66007	4.93861	4.69285	3.96837	3.72959	4.53679	5.30561	5.44714	4.23807	4.50783	14.5782	14.8641	14.4506	14.5023	15.5152	5.95798	15.2577	3.15981	3.99457	4.85259
TCGA-HT-A61B-01A-11R-A29R-07	5.17024	5.06938	6.55476	5.6485	4.60168	4.74007	5.2133	6.70316	6.63329	5.05601	5.38317	13.9069	13.2146	13.9771	13.118	14.7652	3.65409	14.9163	1.69345	0.255078	2.53936
TCGA-HT-A61C-01A-11R-A29R-07	4.60455	5.87593	5.90352	5.02129	5.04915	4.2398	4.73798	6.23303	6.06579	6.10019	5.33669	13.2843	13.6631	13.6436	13.3362	14.361	5.53745	14.3682	2.09184	2.83992	3.47554
TCGA-HT-A74H-01A-11R-A32Q-07	3.39123	4.14405	5.43068	4.71996	3.5507	3.57039	3.97084	5.04198	5.11857	4.31296	5.01173	14.9926	14.7077	14.7472	14.7355	15.098	5.84745	15.4514	2.74906	4.47143	3.98517
TCGA-HT-A74J-01A-12R-A32Q-07	4.46654	5.2907	5.32671	4.88027	4.71471	4.4267	4.88423	6.39031	5.42043	4.55076	5.36061	15.0737	14.1857	13.9344	14.0072	14.6952	4.02659	15.2001	2.10538	3.02176	2.76564
TCGA-HT-A74K-01A-11R-A32Q-07	3.07211	3.60815	4.54563	4.09975	3.70327	3.69476	3.26816	5.01129	4.90787	4.56872	3.92921	15.2167	13.8661	14.6795	13.9239	15.145	5.34755	15.3108	2.87025	1.05381	4.20271
TCGA-HT-A74L-01A-11R-A32Q-07	4.91205	5.21002	5.28575	5.42672	5.21113	4.20211	4.7681	6.44264	5.99792	4.47106	5.29372	14.7523	14.0726	13.7431	13.9387	14.7918	2.46169	15.153	1.99193	1.02184	2.59791
TCGA-HT-A74O-01A-11R-A32Q-07	3.96675	4.34925	5.23964	4.59726	4.00206	3.90588	4.04132	5.65927	5.51702	4.58304	4.65161	15.3378	13.8517	15.21	13.7776	14.8872	3.94363	15.035	2.20683	0.443713	1.63143
TCGA-HW-7486-01A-11R-2027-07	4.70997	5.59082	5.74294	5.09007	4.61136	4.19424	4.56506	6.25435	5.97711	4.74006	5.54072	14.5737	14.5798	14.3612	14.4192	15.0352	3.78692	14.9884	3.32619	0.951886	3.50702
TCGA-HW-7487-01A-11R-2027-07	4.29752	5.26761	5.27338	5.11118	4.20234	4.23892	4.89528	5.84405	5.51873	4.60302	5.00764	14.5019	14.4378	14.0834	14.3007	15.188	4.95535	15.093	3.02802	3.60057	4.67718
TCGA-HW-7489-01A-11R-2027-07	4.53154	5.12779	5.51547	4.90499	4.31566	4.35701	4.96486	6.04084	5.59209	4.78325	4.98626	14.5015	14.193	13.981	14.2135	15.0905	5.62858	15.1679	2.73758	4.12962	4.57996
TCGA-HW-7490-01A-11R-2027-07	4.5035	4.78971	5.65192	5.21015	4.33672	4.19838	4.91584	6.24563	6.07889	4.59538	5.96705	14.0239	14.067	14.4251	14.1363	15.1796	3.43776	15.6415	1.91968	0.91663	2.23756
TCGA-HW-7491-01A-11R-2027-07	4.51105	5.31903	5.54115	5.55954	5.2338	3.82431	5.10552	6.67489	6.38014	4.65131	3.60294	14.0467	13.128	13.8976	13.4852	14.7534	2.13741	14.6243	2.31765	0.636358	2.94937
TCGA-HW-7493-01A-11R-2027-07	4.82853	5.24683	5.91401	5.4754	4.45544	4.60061	5.47745	6.54191	6.33139	4.70456	6.06294	14.4322	14.0218	14.4574	14.0315	15.3505	3.43896	14.795	2.21301	2.83425	3.2024
TCGA-HW-7495-01A-11R-2027-07	5.02761	5.86173	5.66227	5.25025	4.81817	4.51305	4.8606	6.32658	5.93483	4.87668	5.44818	14.1989	13.8473	13.532	13.8575	14.6557	4.50063	14.9716	3.25228	2.42618	4.27853
TCGA-HW-8319-01A-11R-2404-07	5.95667	6.02554	6.06645	5.65087	5.01165	4.63209	5.69472	7.03729	6.11586	5.32687	6.44012	14.2405	14.4612	13.6581	14.1515	14.7446	3.94982	14.8373	1.90724	1.75762	3.63063
TCGA-HW-8320-01A-11R-2404-07	5.20499	5.60872	6.16831	5.50403	5.13879	4.85564	5.43652	6.949	6.21031	5.10274	5.46136	14.0834	13.4611	14.0317	13.4793	14.6603	2.24662	15.3014	1.64814	0.850079	2.88727
TCGA-HW-8321-01A-11R-2404-07	5.05342	5.78522	6.05551	5.29985	5.03153	4.39101	5.38591	6.73224	6.33316	5.11161	5.60394	14.4286	13.7387	13.7156	13.9079	14.9558	3.86579	15.3986	2.45225	1.29408	2.81875
TCGA-HW-8322-01A-11R-2404-07	4.99717	6.42808	6.12669	5.63004	5.26329	4.98394	5.08754	6.62436	6.48147	5.60187	5.80981	14.3891	13.9342	14.0956	14.1372	14.9435	3.65797	15.0536	2.1128	1.18237	2.37648
TCGA-HW-A5KJ-01A-12R-A27Q-07	2.89458	3.6413	4.51907	4.27868	3.50646	2.68239	3.50206	4.7862	5.19671	3.7573	2.91407	15.3233	14.7986	14.7912	14.7657	15.8076	4.30143	16.3033	1.74747	1.92907	3.23059
TCGA-HW-A5KK-01A-11R-A27Q-07	4.32415	5.49032	5.62213	4.84138	4.32998	3.88819	4.6066	5.62866	5.63876	4.57474	4.63231	14.205	14.0175	13.4664	13.9565	14.5955	5.53932	14.8807	3.13844	3.3016	3.99398
TCGA-HW-A5KL-01A-11R-A27Q-07	4.66179	5.245	5.52392	4.94041	4.25814	4.05987	4.93406	5.95149	5.53561	4.69392	5.33415	15.1868	14.6565	14.8925	14.3457	15.5506	2.45009	15.8349	1.46582	0.955015	2.02404
TCGA-HW-A5KM-01A-11R-A27Q-07	5.11566	5.40985	6.49011	5.70332	4.82182	4.64443	5.76261	6.82079	6.33868	5.02554	6.0678	13.4082	13.5483	13.2866	13.4222	13.9314	3.15541	13.9069	1.03562	0.0623981	0.86758
TCGA-IK-7675-01A-11R-2090-07	6.73051	6.02825	6.87414	5.85527	5.11041	5.07495	5.75512	6.74557	6.48745	5.03477	6.45173	14.6513	13.8976	14.6622	13.6972	15.2249	2.74547	14.9911	1.86564	0.892352	3.37452
TCGA-IK-8125-01A-11R-2256-07	4.2914	5.61558	5.71819	4.88779	4.52653	4.18323	4.64233	6.14214	5.87821	4.94902	5.56701	14.8838	14.2589	14.773	14.4983	15.5341	3.78853	15.2896	2.34735	2.88116	3.26106
TCGA-KT-A74X-01A-11R-A32Q-07	4.55961	5.24206	5.4548	5.2852	4.64256	4.25937	4.39235	5.70192	5.73585	5.11183	5.46139	14.7482	14.2906	14.331	14.1798	14.8809	3.37548	15.1021	2.0597	1.16928	4.01703
TCGA-KT-A7W1-01A-11R-A34F-07	5.45098	6.06478	6.01555	5.92643	5.35576	4.72533	5.93585	6.62259	6.06417	5.75325	6.45401	13.805	13.3532	13.4959	13.0566	14.3528	3.55197	14.6348	1.21971	2.41473	1.66807
TCGA-P5-A5ET-01A-11R-A27Q-07	5.43753	5.64432	5.65894	5.05147	4.66758	4.56144	4.35633	6.13205	5.85158	4.95947	5.61173	14.6005	14.3606	14.3268	13.9103	15.3869	4.23892	15.2934	2.78846	1.66453	3.58805
TCGA-P5-A5EU-01A-11R-A27Q-07	5.31565	6.16707	6.64979	5.17724	5.33412	4.88447	5.67853	7.17267	6.25459	6.16692	6.43291	13.7269	13.5621	13.3215	13.2025	14.3795	3.07065	14.255	2.2634	0.599889	1.049
TCGA-P5-A5EV-01A-11R-A27Q-07	4.5563	5.11909	5.58836	4.6232	4.86589	4.36206	5.10791	6.53886	5.34061	4.93194	5.54217	14.7056	14.5294	14.8866	14.5374	14.9005	2.91411	15.2815	2.03439	0.973354	2.68679
TCGA-P5-A5EW-01A-11R-A27Q-07	5.52483	5.66028	6.75933	5.55135	5.20239	4.90609	5.64482	7.40686	6.45326	5.24152	6.22494	14.0447	13.6107	14.0841	13.5404	14.202	2.81637	14.5528	1.82758	0.609944	1.37379
TCGA-P5-A5EX-01A-12R-A28M-07	3.913	4.267	5.2577	4.91295	4.26736	3.58429	4.22218	6.2729	6.41469	4.53328	5.08088	13.3084	13.0371	13.3776	13.6232	14.4541	5.67178	14.2253	3.53572	2.87056	1.81619
TCGA-P5-A5EY-01A-11R-A27Q-07	3.63835	4.78504	4.63942	4.65	3.78528	3.64187	4.8038	5.43576	4.95238	4.31966	5.37074	14.7768	14.7299	14.4956	14.5015	15.6342	5.55014	15.0976	1.97856	3.32894	4.17337
TCGA-P5-A5EZ-01A-11R-A27Q-07	4.05289	5.01394	5.10114	4.25004	4.29397	3.92821	4.67997	5.69613	5.12708	3.92611	4.1626	15.1783	15.6326	15.1302	14.9407	15.8839	3.39883	15.8308	2.43507	1.2283	1.6832
TCGA-P5-A5F0-01A-11R-A28M-07	4.46005	5.64827	5.22359	4.98401	4.58106	4.02558	4.90358	6.07274	5.78704	4.82061	5.15508	14.4244	14.6006	14.1649	14.1479	15.5385	4.92299	15.0265	2.91223	3.45141	4.79149
TCGA-P5-A5F1-01A-11R-A28M-07	4.86202	4.69685	5.42049	5.18795	4.25232	4.54247	4.61948	6.40755	5.88745	4.85488	5.13268	13.5909	12.4479	13.633	12.799	14.1495	4.91138	15.0694	3.16297	2.26891	2.67279
TCGA-P5-A5F2-01A-11R-A28M-07	3.9977	4.67751	5.08935	4.38765	4.25109	4.2414	4.87311	5.83955	5.16017	4.6904	5.29949	14.6088	14.2641	14.377	14.4173	15.1835	4.40841	15.3207	3.05528	3.83252	3.90176
TCGA-P5-A5F4-01A-11R-A28M-07	4.23524	5.19183	5.38212	4.99154	4.25367	4.245	4.94944	6.02174	5.67787	4.93933	4.57527	14.529	14.4496	14.4754	14.1831	15.4787	5.61281	15.1557	3.13563	4.00898	5.38644
TCGA-P5-A5F6-01A-11R-A28M-07	3.52125	4.24489	6.54741	5.7978	3.31468	3.99577	4.17017	3.95475	5.20892	4.56024	4.5636	14.3067	15.0358	14.2311	14.2977	15.4342	6.66284	14.7686	1.81085	3.15746	0.372841
TCGA-P5-A72U-01A-31R-A32Q-07	4.00961	4.51433	5.08279	4.53084	4.08257	3.26733	4.32741	5.00581	4.96172	4.1015	5.08245	15.6485	14.1873	14.8189	14.2815	14.9064	4.75442	15.4968	1.43744	1.85647	1.72653
TCGA-P5-A72W-01A-11R-A32Q-07	4.11607	4.25005	5.42945	4.9047	4.18351	4.12777	4.25883	5.59647	5.01072	4.47942	4.39372	14.9089	13.8006	14.7243	13.8033	14.7318	2.72803	15.5243	2.29293	1.2765	3.47716
TCGA-P5-A72X-01A-11R-A32Q-07	4.09232	5.23934	4.97021	4.85082	4.2824	4.15737	4.60957	6.05249	5.37383	4.60274	5.33589	15.1758	14.3163	14.339	13.8783	15.0279	4.403	15.4722	1.60763	1.85511	1.95382
TCGA-P5-A72Z-01A-11R-A32Q-07	3.60718	4.60493	4.87244	5.34246	5.19768	3.51788	4.79887	6.11063	5.69812	4.13483	4.40132	14.627	13.4879	13.267	13.4759	14.543	2.27113	14.8311	1.63124	0.210015	4.76781
TCGA-P5-A730-01A-11R-A32Q-07	4.61517	5.18438	5.61171	5.05705	4.42111	4.5191	4.36112	5.72256	5.89127	4.5486	4.90339	14.8036	13.4463	13.6263	13.5845	15.0095	4.25558	15.7705	3.56938	1.10467	2.64365
TCGA-P5-A731-01A-11R-A32Q-07	4.57279	4.848	4.90342	4.91414	4.3514	4.09781	4.61472	6.07407	5.33972	4.40351	5.04155	15.0319	14.3906	14.8055	14.6833	15.2798	4.72051	15.5372	2.53055	3.03678	2.78589
TCGA-P5-A733-01A-11R-A32Q-07	3.68901	4.45468	4.58708	4.69627	3.52885	3.84519	4.26855	5.58819	5.27551	4.24664	4.64519	15.3452	14.7004	15.5134	14.947	15.797	4.13124	15.8633	1.87169	2.06674	2.66273
TCGA-P5-A735-01A-11R-A32Q-07	5.09259	5.14265	5.73266	5.05432	4.76744	4.56865	5.03843	6.23514	5.8852	4.86332	5.68936	14.9414	13.5268	14.5268	13.7214	14.4913	3.6096	14.6879	1.83491	1.34073	2.91161
TCGA-P5-A736-01A-11R-A32Q-07	3.55033	4.52809	5.02579	4.77193	3.69583	3.80278	4.41384	5.51751	5.15977	4.42509	4.53187	15.0614	14.5364	14.5321	14.6255	14.5922	4.6625	14.8167	2.75698	2.07752	3.39258
TCGA-P5-A737-01A-11R-A32Q-07	4.34997	5.24559	5.04005	4.59256	4.36887	4.12661	4.15602	5.62321	5.43131	4.67401	5.36045	15.8175	14.6988	14.0817	14.7766	15.1323	3.20783	15.2576	2.04061	0.925772	3.79089
TCGA-P5-A77W-01A-11R-A32Q-07	4.31372	5.10361	5.54329	5.37328	4.93811	4.13822	4.68821	5.72816	6.11354	4.64844	4.96248	15.2699	14.6623	14.9751	14.6434	15.9888	2.94265	15.5625	1.65535	1.05415	4.24402
TCGA-P5-A77X-01A-11R-A32Q-07	4.31963	4.94973	4.90748	4.50362	4.26382	4.28461	4.52725	5.75206	5.4831	4.82184	5.41252	14.9532	14.866	14.4949	14.8103	15.2994	3.55873	15.1716	2.57715	1.94946	4.14119
TCGA-P5-A780-01A-12R-A32Q-07	4.38301	5.12605	5.44095	5.04595	4.64564	4.24626	4.9983	5.66017	5.7504	4.23909	4.41326	14.566	13.7931	14.3188	13.662	15.6297	3.92173	16.2134	2.39311	0.868687	2.82977
TCGA-P5-A781-01A-11R-A32Q-07	5.00025	5.44758	5.40456	5.16623	4.4172	4.45324	4.43172	5.94481	5.79136	4.80377	5.84424	14.9082	14.5099	14.4886	14.6627	15.0731	4.01685	15.0355	2.61004	2.11713	2.94274
TCGA-QH-A65R-01A-21R-A31N-07	3.51677	4.29101	4.85741	4.91589	4.02891	3.54487	3.96355	5.72042	5.64264	4.14042	3.83721	14.752	14.0415	14.2361	13.8383	15.6781	4.3436	15.5492	2.01984	3.01112	4.30455
TCGA-QH-A65S-01A-11R-A29R-07	4.8144	5.06767	5.80326	5.00145	4.12358	4.02371	4.71819	5.7522	5.64967	4.97911	5.66661	14.5671	14.4628	14.8059	14.4213	15.0129	4.05881	15.1726	2.69517	2.15484	3.23275
TCGA-QH-A65V-01A-11R-A29R-07	4.54028	4.61874	5.38752	4.98337	4.32472	4.30744	3.91345	5.6361	5.94949	4.6644	5.46475	14.2529	14.0262	14.577	14.084	15.0084	5.3448	15.0084	3.39697	3.44183	3.7538
TCGA-QH-A65X-01A-11R-A32Q-07	3.77555	3.85676	5.00587	4.4053	4.02881	3.76569	3.07295	5.56327	5.23098	4.71996	4.45498	14.1647	13.5361	14.0305	13.5282	14.259	4.92129	14.9475	1.89956	1.41262	3.85149
TCGA-QH-A65Z-01A-11R-A29R-07	4.44942	5.18718	5.42027	5.35388	4.70855	4.4933	4.45838	5.84042	6.00936	4.97939	5.70582	14.1319	14.027	13.946	13.9988	14.9729	4.06649	14.9926	3.30226	1.83212	4.69067
TCGA-QH-A6CS-01A-11R-A31N-07	4.01729	5.25563	5.98107	4.49517	4.03907	3.8127	4.52005	4.71562	5.115	4.82431	5.22794	14.9901	14.6	14.8901	15.0092	14.8946	5.28517	15.3657	2.90068	5.5168	5.89686
TCGA-QH-A6CU-01A-11R-A31N-07	3.91455	4.28732	5.23205	4.68537	3.69862	3.88576	3.32073	5.33912	5.59809	4.57902	5.10514	14.5249	14.2675	14.7516	14.2077	15.0683	4.93474	15.1823	3.40365	3.95143	3.12587
TCGA-QH-A6CV-01A-11R-A31N-07	4.60605	4.77559	5.58945	5.14984	4.64226	4.10419	4.98361	5.32931	5.82082	5.21713	5.18868	13.1714	13.1767	13.1301	12.652	14.3194	3.87152	14.2176	2.3055	2.00256	3.01058
TCGA-QH-A6CW-01A-11R-A32Q-07	5.13663	5.21279	5.71155	5.08961	4.60752	4.59249	5.2169	6.34103	5.91115	5.23467	5.61952	15.0239	13.7766	13.831	13.9784	14.3395	2.80585	14.4948	1.38056	0.851999	2.65228
TCGA-QH-A6CX-01A-11R-A32Q-07	3.8112	5.17544	4.76014	4.49667	3.89286	3.37153	4.29565	4.48951	4.75354	4.29999	4.58711	15.3016	15.1143	14.3986	14.8986	14.8297	5.86185	14.7854	3.0725	2.98204	3.19901
TCGA-QH-A6CY-01A-11R-A32Q-07	4.27077	4.96968	5.15645	4.93722	4.36945	4.18645	4.38001	5.69509	5.68843	4.55886	5.14416	14.8529	14.6277	14.2649	14.7262	15.3346	4.68991	15.2374	3.0161	2.61056	4.29946
TCGA-QH-A6CZ-01A-11R-A32Q-07	4.45785	5.20712	5.38146	4.70148	4.53877	4.44213	4.80077	6.06935	5.75892	5.0668	5.43879	14.796	14.5749	14.3809	14.5369	15.167	3.96076	15.3716	2.55378	1.48754	4.05702
TCGA-QH-A6X3-01A-21R-A32Q-07	5.23104	5.36713	5.85339	5.24345	4.68493	4.68238	5.20542	6.50409	6.19392	4.92917	5.7625	14.4512	13.7198	14.1487	13.7615	15.4709	2.32144	15.8158	2.01792	0.882447	2.51127
TCGA-QH-A6X4-01A-51R-A32Q-07	4.10788	5.35487	4.92893	4.09872	4.57839	4.37743	4.27272	5.91372	5.44648	4.87561	5.2823	15.2083	14.2555	14.3339	14.5444	15.0259	3.3061	14.8323	2.78689	1.55189	4.37462
TCGA-QH-A6X5-01A-12R-A32Q-07	4.1102	5.10289	5.19632	4.90224	4.27935	4.12045	3.89866	5.61804	5.57867	4.72002	5.45135	14.8928	14.4312	14.5006	14.5346	14.6048	4.3539	15.014	3.22342	2.68744	3.74425
TCGA-QH-A6X8-01A-12R-A32Q-07	4.48997	5.55015	5.58046	4.9714	4.61292	4.30691	4.36841	5.96266	5.85507	4.78362	5.12441	15.1194	14.4656	14.4698	14.1572	14.9277	4.01351	14.985	2.26846	1.42787	4.67679
TCGA-QH-A6X9-01A-12R-A32Q-07	4.85518	5.72345	5.73561	5.32347	4.67551	4.60785	5.48034	6.12027	6.15496	5.30174	6.05623	14.9186	14.4817	14.3434	14.423	15.3218	3.61553	15.3269	1.73795	2.06953	3.15952
TCGA-QH-A6XA-01A-12R-A32Q-07	5.01718	5.32486	5.83366	5.3276	4.63059	4.5395	5.08469	6.37619	6.13741	4.87372	5.97196	14.76	14.0779	14.3574	14.192	14.8452	3.7282	15.1534	2.3027	2.5526	3.0016
TCGA-QH-A6XC-01A-12R-A32Q-07	4.18012	4.60612	4.54226	4.64784	4.12544	3.70896	4.14442	5.45281	5.14641	4.44076	4.78114	14.8481	14.6404	14.5317	14.4403	14.6958	5.16559	15.1106	2.36429	3.16588	4.76973
TCGA-QH-A86X-01A-11R-A36H-07	4.81758	5.77992	5.68813	5.20676	4.72377	4.54947	4.62842	6.07774	6.06874	5.17979	5.60073	14.1855	13.8502	13.9067	13.6778	15.079	4.05064	14.9742	2.18113	2.07145	2.86534
TCGA-QH-A870-01A-11R-A36H-07	4.35618	5.44539	5.69168	4.94017	4.36366	4.83124	5.00535	6.35548	6.23463	4.89327	5.57016	14.4221	14.3753	14.5828	14.3901	14.6416	3.81764	14.7043	2.75442	2.74917	2.75672
TCGA-R8-A6MK-01A-11R-A32Q-07	4.41731	5.1829	5.22467	4.66795	4.48827	4.48864	4.21784	5.93342	5.73951	4.76429	5.94587	14.6998	13.6289	14.2537	13.9012	14.6963	4.06399	15.2691	2.64782	1.89666	3.08102
TCGA-R8-A6ML-01A-11R-A32Q-07	4.73553	5.45305	5.41592	5.22418	4.8756	4.57981	4.68185	6.12039	5.75191	5.34902	5.5513	14.4833	13.7085	14.076	13.8548	14.9544	3.08245	14.7044	2.5473	2.15969	4.5613
TCGA-R8-A6MO-01A-11R-A33Z-07	4.77979	5.28503	5.4972	5.23993	4.57621	4.45502	4.75086	5.6973	5.71039	5.35567	5.26562	14.3261	13.748	14.1305	13.5051	15.0577	4.28594	14.854	3.32359	2.41042	4.17525
TCGA-R8-A6YH-01A-21R-A32Q-07	5.3694	5.61852	5.76158	5.12283	5.30082	4.78882	5.41089	6.23124	5.81217	5.27392	5.54809	14.9708	13.293	14.1021	13.8578	14.5278	1.99697	14.9378	1.31412	0.292546	2.72964
TCGA-R8-A73M-01A-11R-A32Q-07	3.93901	4.30191	4.89022	4.3856	4.39605	4.28786	3.62171	5.41958	5.63317	4.92652	4.72774	14.715	13.6514	14.6873	13.8443	14.8804	3.90448	15.1132	2.17271	1.90026	5.31814
TCGA-RY-A83X-01A-11R-A36H-07	5.08979	5.77214	5.85	5.1763	5.09327	4.63799	4.659	6.22975	5.85474	5.25139	5.35682	14.0812	14.3455	13.9573	13.7351	15.118	3.52007	14.9631	2.28469	1.31806	3.47462
TCGA-RY-A83Y-01A-11R-A36H-07	3.84846	4.63902	5.24469	4.70363	4.26512	4.37283	3.89962	5.50756	5.49678	4.74226	5.11793	13.7559	14.2442	14.519	13.9998	15.1904	4.13672	15.203	3.0056	1.90985	5.39018
TCGA-RY-A83Z-01A-11R-A36H-07	4.01264	4.53245	5.73721	4.84044	4.5664	4.72886	4.86182	5.96599	5.57638	5.06385	4.82339	13.9401	13.0174	14.645	12.8363	14.6713	3.885	14.9588	2.15889	2.15818	4.17903
TCGA-RY-A840-01A-11R-A36H-07	5.26025	5.56943	5.41416	4.01074	4.84452	4.53275	4.2406	6.14859	5.58134	4.91083	5.15111	14.2	13.7554	13.9496	13.5676	14.7957	1.8821	14.8296	2.30629	0.0846086	5.26306
TCGA-RY-A843-01A-11R-A36H-07	4.35593	5.33332	5.31991	4.79359	4.31163	4.12832	4.88468	5.72619	5.35022	4.71609	5.7954	14.6702	14.1233	14.4248	13.7374	15.5541	3.32947	15.4769	2.18872	2.77233	3.02528
TCGA-RY-A845-01A-11R-A36H-07	5.45996	5.53183	5.79024	5.247	4.8293	4.63255	5.42918	6.68674	5.9884	5.21157	6.01257	14.3182	13.8246	13.9832	13.6398	14.8871	3.89292	14.9808	2.09522	1.23946	3.68844
TCGA-RY-A847-01A-11R-A36H-07	4.20741	4.783	5.19669	4.93128	4.14121	4.10934	4.33846	5.55326	5.51591	4.73315	5.53701	14.711	14.6447	14.6733	14.5389	15.3597	4.08373	15.4043	2.17021	2.5097	3.88198
TCGA-S9-A6TS-01A-12R-A33Z-07	4.64001	4.82582	5.66169	4.81275	4.5839	4.21245	4.93575	6.33405	5.56442	4.36558	5.1536	14.2371	13.5439	13.8516	13.0266	15.261	4.49365	15.6552	2.36008	1.96588	3.42598
TCGA-S9-A6TU-01A-12R-A32Q-07	3.59455	4.89346	4.8537	4.47025	4.13398	4.01293	4.56462	5.40738	5.15807	4.6308	4.50886	15.0055	14.2076	14.0993	13.9881	15.419	3.45145	16.0807	2.43611	1.21798	2.48122
TCGA-S9-A6TV-01A-12R-A34R-07	4.8545	6.14239	5.94911	5.34046	5.16441	4.62567	5.21321	6.6678	6.54749	5.54053	5.96797	13.497	13.1976	13.398	13.135	14.0076	3.07437	14.2246	1.75001	0.0676387	1.77526
TCGA-S9-A6TW-01A-12R-A32Q-07	3.13895	3.73382	4.40187	4.36182	4.08558	2.8521	3.67008	5.21171	5.09131	3.43669	3.89338	15.3879	14.8964	14.8253	14.8181	15.6771	3.77158	15.7821	1.67771	0.89817	2.81301
TCGA-S9-A6TX-01A-21R-A32Q-07	3.69837	4.73008	4.51179	4.66709	4.29683	3.55658	4.19801	5.44304	5.33322	4.09446	4.4987	15.1015	14.5086	14.1146	14.2029	15.1693	4.03825	15.0156	2.97807	1.57976	3.45985
TCGA-S9-A6TY-01A-12R-A32Q-07	4.58532	5.42134	5.39023	4.90738	4.51618	4.09655	4.59916	5.90516	5.74218	4.52624	3.69081	15.1594	14.522	14.353	14.5321	15.5372	3.52314	15.4641	2.86598	2.32935	4.43162
TCGA-S9-A6TZ-01A-21R-A32Q-07	4.94954	5.84964	6.08605	5.61656	5.18021	5.21396	5.82912	7.10846	5.63272	5.20888	5.86653	14.0126	13.0703	13.5262	13.2889	14.2527	3.31937	14.5138	2.5471	3.4455	2.60763
TCGA-S9-A6U0-01A-12R-A32Q-07	4.74769	5.70936	5.7776	5.30701	4.89152	3.98702	5.12092	6.24034	6.04245	4.55596	6.15555	14.4972	13.6898	13.6941	13.7752	13.8904	4.26691	14.0679	1.14887	2.10976	1.74283
TCGA-S9-A6U1-01A-21R-A33Z-07	5.98869	5.90634	6.52812	5.58316	5.10049	4.84034	5.64495	6.87206	6.16354	5.51738	6.13333	14.1517	13.1432	14.1333	13.1347	14.4815	3.6126	14.9597	2.4957	1.0207	2.96706
TCGA-S9-A6U2-01A-21R-A33Z-07	5.27832	5.89669	6.05212	5.4414	4.8587	4.71144	4.93951	6.77395	6.35067	5.50045	6.47053	13.9584	13.9246	13.7507	13.9806	14.7536	4.1644	14.4408	1.80343	2.96425	2.77972
TCGA-S9-A6U5-01A-12R-A33Z-07	4.73688	4.96627	5.34526	5.18927	4.37324	4.31666	4.30023	5.9718	5.787	4.84743	5.4541	13.9718	13.6885	14.4387	13.4702	14.4296	4.08141	14.7388	2.51564	2.15157	2.99005
TCGA-S9-A6U6-01A-12R-A33Z-07	5.14626	5.53731	5.92046	5.18329	4.93233	4.59694	5.18199	6.51255	6.05977	5.40188	5.64746	14.2874	13.8146	13.9808	13.463	14.939	4.46693	15.0035	2.02935	3.25927	3.92693
TCGA-S9-A6U8-01A-21R-A33Z-07	4.8373	5.53709	6.38242	5.37328	4.71027	4.6307	5.28058	6.50142	6.0738	5.16953	5.93369	14.2155	13.6019	14.1808	13.4436	14.6698	4.40768	14.6328	2.94802	1.91292	3.772
TCGA-S9-A6U9-01A-11R-A32Q-07	4.21037	4.69753	5.34824	4.93947	4.1351	4.24599	4.64371	5.55324	5.54425	4.97487	5.24871	15.1279	14.449	14.3368	14.2585	14.84	4.10547	14.721	2.60706	2.37226	2.58868
TCGA-S9-A6UA-01A-12R-A33Z-07	4.67247	5.25898	6.15462	5.32165	5.04208	4.35009	5.3609	6.38984	5.9399	4.8085	4.6426	13.4634	13.0906	13.403	12.9941	14.4015	6.31794	13.9399	2.12631	1.29419	3.57623
TCGA-S9-A6UB-01A-21R-A33Z-07	4.96459	5.8445	6.06766	5.47764	5.19782	5.02367	5.22636	6.34567	6.26013	5.37937	5.49304	13.6584	12.7202	13.3349	12.7653	14.4247	3.41633	14.2194	2.91504	1.64298	4.88586
TCGA-S9-A6WD-01A-12R-A33Z-07	3.6648	4.61173	5.11197	4.41403	4.32195	3.57837	4.2186	6.00131	5.83682	4.09202	5.09319	14.4647	14.1108	14.3043	13.4873	15.447	4.14188	14.9489	2.50434	2.93157	4.97686
TCGA-S9-A6WE-01A-12R-A33Z-07	4.96045	5.36131	5.99239	5.60657	4.508	4.6257	4.91511	6.06703	5.91557	5.48988	5.84243	13.9945	13.2814	14.2045	13.2464	14.7083	3.81533	14.9398	2.3582	2.84392	3.32596
TCGA-S9-A6WG-01A-11R-A33Z-07	4.21904	4.84359	5.70855	4.88147	4.46925	4.10596	4.83504	6.1861	5.74469	4.96296	5.35083	14.6094	14.2597	14.5656	13.8962	15.4682	6.3446	15.3011	1.45033	1.30714	2.48194
TCGA-S9-A6WH-01A-12R-A33Z-07	4.0828	4.98477	5.47724	5.31183	4.63838	4.43136	5.01562	5.73102	5.88579	4.8081	3.29546	14.1326	13.4565	14.4495	13.7685	14.8763	3.69921	14.8511	2.50419	1.96739	5.74954
TCGA-S9-A6WI-01A-21R-A33Z-07	3.12024	4.15863	4.52869	4.32102	3.57597	3.37944	4.33182	5.11561	5.07687	3.75222	3.9546	14.624	14.8708	14.4594	14.5348	15.4785	5.83395	15.5249	3.51185	3.73367	5.34485
TCGA-S9-A6WL-01A-21R-A33Z-07	3.89652	4.93159	5.13984	4.92172	4.37284	3.5202	4.66862	6.09719	5.85461	3.98462	4.60497	14.6356	14.3513	14.1884	13.8973	15.5157	4.76814	15.2592	2.59991	1.04355	3.71206
TCGA-S9-A6WM-01A-12R-A33Z-07	4.99257	4.90113	6.06886	5.17606	5.16313	4.21781	5.47796	6.58623	5.98669	4.66581	5.71399	13.6935	12.3258	14.2347	12.9445	13.9521	5.36009	14.6238	1.73942	3.36039	2.72242
TCGA-S9-A6WN-01A-12R-A33Z-07	3.9897	4.527	5.2677	5.34417	4.63401	3.36391	4.24814	6.40858	5.83688	3.79593	5.12819	13.1372	12.897	13.086	12.4635	13.7852	3.77676	13.5586	2.95187	3.98676	2.1395
TCGA-S9-A6WO-01A-21R-A34F-07	5.33679	5.72625	6.24991	5.53799	4.92633	4.71351	5.50208	6.62264	6.11057	5.17477	6.00879	14.1367	13.6914	13.9858	13.3983	14.5579	2.92098	14.8629	1.55508	1.30077	2.04516
TCGA-S9-A6WP-01A-12R-A34F-07	4.21559	5.28198	5.60629	4.52347	4.53745	4.25372	4.75633	5.82946	5.71239	4.71307	4.79496	14.3951	14.1898	14.3544	13.9188	14.9615	4.67722	14.8947	2.66651	1.87594	4.48923
TCGA-S9-A6WQ-01A-12R-A34F-07	4.39077	5.19809	5.74916	4.79508	4.24983	4.07458	4.61621	5.95519	5.77859	4.66801	4.57072	14.4069	14.1839	14.1547	13.8834	14.9524	4.35501	15.1442	3.19563	2.0274	3.86976
TCGA-S9-A7IQ-01A-21R-A34F-07	3.64634	4.59	4.88064	4.69819	4.09683	3.58716	4.76109	5.57406	5.31413	4.07454	4.3447	14.4916	14.3542	13.9916	13.9971	15.1547	5.72865	14.9548	3.171	4.01139	5.48191
TCGA-S9-A7IS-01A-11R-A34F-07	5.1095	6.03432	6.39578	6.06711	5.62269	4.93921	5.87853	6.68808	6.33857	5.97937	6.37668	13.766	12.3765	13.4052	12.298	15.1043	3.43083	14.2622	2.00867	0.869082	2.52637
TCGA-S9-A7IX-01A-12R-A34F-07	4.89063	5.31916	5.4371	4.7805	4.62715	4.5421	5.28267	5.7467	5.80099	4.84669	5.65095	14.1969	14.3407	14.0448	13.8499	15.1195	5.61932	14.8581	2.35535	2.62515	3.41386
[truncated: 80 more rows]

## Sheet: MEX3D
sample_id	MEX3D	PTBP1	LMNB2	DCAF15	POLD1	FBXL12	ADAT3	ZNF628	FADD	APBA3	SRSF9	GHITM	HLF	ATP6V1G2	MT-ND2	MT-CO1	NAP1L2	MT-CO3	CBX7	MT-ND3	CD8B2
[truncated: 701 more rows]
