# Supplementary material for: Integrative bioinformatic and experimental analysis reveals prognostic and immunological roles of MEX3 family genes in glioma
Source: Front Immunol. 2026 Jan 14;16:1654036. doi: 10.3389/fimmu.2025.1654036 (PMC12847448; doi:10.3389/fimmu.2025.1654036)
Supplement: Supplementary file 19 [file Table15.xlsx]

## Sheet: Sheet1
Characteristics	HR(95% CI) Univariate analysis	P value Univariate analysis	HR(95% CI) Multivariate analysis	P value Multivariate analysis
UBN1
Low	Reference		Reference
High	1.429 (1.122 - 1.819)	0.004	1.129 (0.801 - 1.593)	0.488
PHTF2
Low	Reference		Reference
High	1.873 (1.466 - 2.393)	< 0.001	1.512 (1.079 - 2.119)	0.016
COPS7B
Low	Reference		Reference
High	1.588 (1.247 - 2.024)	< 0.001	1.098 (0.785 - 1.534)	0.586
NUP42
Low	Reference		Reference
High	1.418 (1.115 - 1.802)	0.004	0.857 (0.613 - 1.198)	0.367
PARD6G
Low	Reference		Reference
High	1.394 (1.096 - 1.772)	0.007	0.900 (0.666 - 1.216)	0.492
CDC42SE1
Low	Reference		Reference
High	1.722 (1.348 - 2.201)	< 0.001	1.730 (1.211 - 2.473)	0.003
DNMT3B
Low	Reference		Reference
High	1.936 (1.515 - 2.473)	< 0.001	1.552 (1.080 - 2.229)	0.017
RANBP10
Low	Reference		Reference
High	1.354 (1.065 - 1.722)	0.014	0.805 (0.517 - 1.253)	0.336
TRMT44
Low	Reference		Reference
High	1.390 (1.093 - 1.768)	0.007	1.001 (0.685 - 1.461)	0.997
NCBP3
Low	Reference		Reference
High	1.282 (1.008 - 1.630)	0.042	0.968 (0.663 - 1.412)	0.865
NFATC2IP
Low	Reference		Reference
High	1.292 (1.017 - 1.642)	0.036	0.741 (0.513 - 1.071)	0.111
ATP6V0A2
Low	Reference		Reference
High	1.479 (1.162 - 1.883)	0.001	0.972 (0.680 - 1.389)	0.874
KIF18B
Low	Reference		Reference
High	2.090 (1.629 - 2.682)	< 0.001	1.813 (1.321 - 2.488)	< 0.001
DHX16
Low	Reference		Reference
High	1.286 (1.012 - 1.636)	0.040	0.726 (0.493 - 1.069)	0.105
EPHB3
Low	Reference		Reference
High	1.276 (1.004 - 1.621)	0.047	0.920 (0.694 - 1.218)	0.559
ZNF440
Low	Reference		Reference
High	1.515 (1.191 - 1.929)	< 0.001	1.217 (0.871 - 1.701)	0.250
ERCC8
Low	Reference		Reference
High	1.359 (1.069 - 1.729)	0.012	0.833 (0.591 - 1.175)	0.299
VPS54
Low	Reference		Reference
High	1.441 (1.133 - 1.833)	0.003	1.114 (0.756 - 1.641)	0.585
WDR5
Low	Reference		Reference
High	1.453 (1.142 - 1.849)	0.002	1.147 (0.815 - 1.613)	0.432
ZNF2
Low	Reference		Reference
High	1.506 (1.182 - 1.918)	< 0.001	0.998 (0.694 - 1.435)	0.992
ZGRF1
Low	Reference		Reference
High	1.320 (1.038 - 1.680)	0.024	0.962 (0.693 - 1.335)	0.818
DSEL
Low	Reference		Reference
High	1.414 (1.112 - 1.798)	0.005	1.061 (0.790 - 1.425)	0.694
TTI2
Low	Reference		Reference
High	1.658 (1.297 - 2.118)	< 0.001	1.449 (0.987 - 2.127)	0.058
ZNF124
Low	Reference		Reference
High	1.534 (1.203 - 1.955)	< 0.001	1.003 (0.726 - 1.386)	0.985
POP1
Low	Reference		Reference
High	1.547 (1.214 - 1.972)	< 0.001	1.202 (0.842 - 1.715)	0.311
DOT1L
Low	Reference		Reference
High	1.330 (1.047 - 1.691)	0.020	1.534 (0.999 - 2.353)	0.050
UBFD1
Low	Reference		Reference
High	1.556 (1.219 - 1.987)	< 0.001	1.141 (0.777 - 1.678)	0.501
ZFP64
Low	Reference		Reference
High	1.415 (1.110 - 1.804)	0.005	1.040 (0.732 - 1.477)	0.826
MTA1
Low	Reference		Reference
High	0.749 (0.590 - 0.952)	0.018	0.550 (0.399 - 0.757)	< 0.001
ACLY
Low	Reference		Reference
High	1.298 (1.020 - 1.653)	0.034	0.882 (0.627 - 1.241)	0.472
ZNF598
Low	Reference		Reference
High	1.321 (1.039 - 1.680)	0.023	1.019 (0.663 - 1.566)	0.932
FAAP100
Low	Reference		Reference
High	1.365 (1.074 - 1.734)	0.011	1.008 (0.663 - 1.535)	0.969
POLE
Low	Reference		Reference
High	1.751 (1.372 - 2.234)	< 0.001	1.820 (1.262 - 2.625)	0.001
BLMH
Low	Reference		Reference
High	1.542 (1.210 - 1.964)	< 0.001	1.257 (0.897 - 1.762)	0.185
ZNF282
Low	Reference		Reference
High	1.286 (1.012 - 1.633)	0.040	0.985 (0.694 - 1.398)	0.932
TGS1
Low	Reference		Reference
High	1.589 (1.243 - 2.031)	< 0.001	0.928 (0.615 - 1.400)	0.721
MSH6
Low	Reference		Reference
High	1.712 (1.338 - 2.190)	< 0.001	1.172 (0.794 - 1.730)	0.425
PDE7A
Low	Reference		Reference
High	1.342 (1.056 - 1.704)	0.016	1.014 (0.711 - 1.446)	0.939
SUZ12
Low	Reference		Reference
High	1.393 (1.095 - 1.771)	0.007	0.766 (0.506 - 1.159)	0.207
SPDL1
Low	Reference		Reference
High	1.558 (1.223 - 1.983)	< 0.001	1.080 (0.765 - 1.525)	0.663
TOP1
Low	Reference		Reference
High	1.341 (1.052 - 1.711)	0.018	1.096 (0.747 - 1.609)	0.638
PCIF1
Low	Reference		Reference
High	0.738 (0.581 - 0.937)	0.013	0.417 (0.312 - 0.559)	< 0.001
ZNF724
Low	Reference		Reference
High	1.846 (1.440 - 2.367)	< 0.001	1.296 (0.880 - 1.908)	0.189
RTKN2
Low	Reference		Reference
High	1.708 (1.337 - 2.183)	< 0.001	0.907 (0.629 - 1.308)	0.600
PPM1D
Low	Reference		Reference
High	1.605 (1.258 - 2.047)	< 0.001	1.150 (0.804 - 1.644)	0.445
LAPTM4B
Low	Reference		Reference
High	1.364 (1.070 - 1.739)	0.012	0.888 (0.647 - 1.220)	0.465
NUP155
Low	Reference		Reference
High	1.357 (1.064 - 1.729)	0.014	0.662 (0.439 - 0.997)	0.048
TOP3A
Low	Reference		Reference
High	1.787 (1.401 - 2.281)	< 0.001	2.093 (1.373 - 3.191)	< 0.001
DNMT1
Low	Reference		Reference
High	1.460 (1.146 - 1.860)	0.002	0.897 (0.591 - 1.362)	0.610
INTS7
Low	Reference		Reference
High	1.669 (1.306 - 2.133)	< 0.001	1.189 (0.809 - 1.747)	0.379
LIN9
Low	Reference		Reference
High	1.713 (1.342 - 2.188)	< 0.001	1.182 (0.792 - 1.766)	0.413
SENP1
Low	Reference		Reference
High	1.558 (1.221 - 1.988)	< 0.001	1.281 (0.844 - 1.943)	0.245
ATAD5
Low	Reference		Reference
High	1.646 (1.292 - 2.096)	< 0.001	1.036 (0.708 - 1.515)	0.857
ZNF486
Low	Reference		Reference
High	1.882 (1.472 - 2.408)	< 0.001	1.706 (1.174 - 2.478)	0.005
CBX2
Low	Reference		Reference
High	1.802 (1.408 - 2.305)	< 0.001	1.369 (0.980 - 1.911)	0.066
FANCE
Low	Reference		Reference
High	1.376 (1.082 - 1.750)	0.009	1.228 (0.865 - 1.744)	0.251
SCAF4
Low	Reference		Reference
High	1.279 (1.007 - 1.626)	0.044	0.796 (0.538 - 1.177)	0.253
NVL
Low	Reference		Reference
High	1.494 (1.173 - 1.905)	0.001	0.993 (0.671 - 1.470)	0.972
KDM1A
Low	Reference		Reference
High	1.532 (1.202 - 1.953)	< 0.001	1.188 (0.859 - 1.642)	0.297
NCAPD3
Low	Reference		Reference
High	1.409 (1.107 - 1.794)	0.005	1.202 (0.856 - 1.686)	0.288
TRIM24
Low	Reference		Reference
High	1.700 (1.328 - 2.177)	< 0.001	1.546 (1.105 - 2.163)	0.011
WDCP
Low	Reference		Reference
High	1.811 (1.417 - 2.314)	< 0.001	1.665 (1.103 - 2.512)	0.015
ZNF689
Low	Reference		Reference
High	1.400 (1.100 - 1.780)	0.006	1.367 (0.901 - 2.073)	0.142
FAM193A
Low	Reference		Reference
High	0.725 (0.571 - 0.920)	0.008	0.496 (0.357 - 0.689)	< 0.001
ZSCAN9
Low	Reference		Reference
High	1.280 (1.006 - 1.627)	0.044	1.488 (1.074 - 2.060)	0.017
BAZ1A
Low	Reference		Reference
High	1.351 (1.062 - 1.719)	0.014	1.091 (0.780 - 1.525)	0.610
BYSL
Low	Reference		Reference
High	1.577 (1.237 - 2.010)	< 0.001	1.334 (0.949 - 1.876)	0.097
LBR
Low	Reference		Reference
High	1.309 (1.030 - 1.663)	0.028	0.960 (0.643 - 1.433)	0.841
RRP1B
Low	Reference		Reference
High	1.612 (1.261 - 2.060)	< 0.001	1.506 (1.009 - 2.248)	0.045
GEMIN4
Low	Reference		Reference
High	1.278 (1.004 - 1.626)	0.046	0.980 (0.669 - 1.435)	0.915
RBMX
Low	Reference		Reference
High	1.280 (1.007 - 1.628)	0.044	0.859 (0.616 - 1.196)	0.367
TRIM27
Low	Reference		Reference
High	1.368 (1.075 - 1.741)	0.011	1.368 (0.933 - 2.006)	0.108
TMEM131L
Low	Reference		Reference
High	1.436 (1.128 - 1.828)	0.003	1.299 (0.958 - 1.760)	0.092
AMMECR1L
Low	Reference		Reference
High	1.289 (1.013 - 1.641)	0.039	1.050 (0.688 - 1.602)	0.821
GTF3C2
Low	Reference		Reference
High	1.385 (1.088 - 1.763)	0.008	1.322 (0.843 - 2.072)	0.224
ZNF93
Low	Reference		Reference
High	1.324 (1.042 - 1.683)	0.022	1.214 (0.887 - 1.661)	0.225
SMARCA4
Low	Reference		Reference
High	0.741 (0.581 - 0.944)	0.015	0.424 (0.310 - 0.581)	< 0.001
